# Supplementary material for: Trans-omics approaches used to characterise fish nutritional biorhythms in leopard coral grouper (Plectropomus leopardus)
Source: Sci Rep. 2017 Aug 24;7:9372. doi: 10.1038/s41598-017-09531-4 (PMC5570933; doi:10.1038/s41598-017-09531-4)
Supplement: Supplementary file 2 — Table S1 [file 41598_2017_9531_MOESM2_ESM.xls]

## Sheet: all range>5
Annotations - Description	Annotations - Ensembl	Experiment - Range (original values)	Experiment - IQR (original values)	Experiment - Difference (original values)	Experiment - Fold Change (original values)
myosin, heavy polypeptide 1.2, skeletal muscle	ENSDARP00000115054	41879	5608.12	-15939.4	-1.5416
parvalbumin 2	ENSDARP00000114606	39114	11466.6	22411.8	1.6208
parvalbumin 1	ENSDARP00000141079	31347	10345.7	18087.6	1.488
actin, alpha 2, smooth muscle, aorta	ENSDARP00000124371	29422.7	7242	-15878.2	-1.35966
myosin, heavy polypeptide 2, fast muscle specific	ENSDARP00000051360	28255.4	6291.75	-13737.4	-1.46348
myosin, heavy polypeptide 1.1, skeletal muscle	ENSDARP00000105831	22421	4374.53	-11082.9	-1.4268
myosin light chain, phosphorylatable, fast skeletal muscle b	ENSDARP00000023063	22252.2	6682.68	11224	1.24805
actin, alpha 1a, skeletal muscle	ENSDARP00000052837	21661.8	4820.89	-9679.01	-1.4491
parvalbumin 3	ENSDARP00000121670	20620.3	5091.11	-11014.6	-1.35759
myosin, heavy chain a	ENSDARP00000116075	19703.6	4631.92	-12804.1	-1.76677
parvalbumin 4	ENSDARP00000135658	19129.8	5423.51	-12278.9	-1.63715
myosin, heavy chain 2, skeletal muscle, adult	ENSDARP00000088845	17104.8	4642.76	9663.97	2.20876
myosin light chain, phosphorylatable, fast skeletal muscle a	ENSDARP00000069948	15969.6	4651.46	8941.48	7.4996
myosin, light polypeptide 3, skeletal muscle	ENSDARP00000018197	14234.1	3051.3	8596.81	3.43169
tropomyosin 1 (alpha)	ENSDARP00000111203	13106.4	3376.9	7375.83	6.87377
LSM6 homolog, U6 small nuclear RNA and mRNA degradation associated	ENSDARP00000119629	12591.1	3581.33	7916.76	1.42852
creatine kinase, muscle a	ENSDARP00000037871	10264.9	3003.64	5857.46	1.2906
actin, alpha 2, smooth muscle, aorta	ENSDARP00000066429	8955.91	1886.3	-3236.56	-1.19174
myosin, heavy chain b	ENSDARP00000128891	8935.62	1526.69	-3968.64	-1.35342
troponin T type 3a (skeletal, fast)	ENSDARP00000136745	8017.37	2420.66	3922.11	1.21307
troponin I type 2a (skeletal, fast), tandem duplicate 4	ENSDARP00000037759	7521.6	1791.52	-5191.14	-1.78165
myosin, heavy chain 13, skeletal muscle	ENSDARP00000069695	7019.51	1997.32	3993.18	6.26329
OTU deubiquitinase 4	ENSDARP00000141923	6780	1666.29	2895.33	1.2485
glyceraldehyde-3-phosphate dehydrogenase	ENSDARP00000118100	6524.53	1808.65	-4369.1	-1.93004
NME/NM23 nucleoside diphosphate kinase 2b, tandem duplicate 1	ENSDARP00000136238	6516.58	1771.38	-3835.63	-1.46438
aldolase a, fructose-bisphosphate, a	ENSDARP00000018850	5829.11	1621.36	3283.48	6.21529
zgc:158463	ENSDARP00000110127	5827.63	1557.38	3315.32	6.55407
troponin T type 3b (skeletal, fast)	ENSDARP00000121196	5427.15	1461.79	3368.05	2.42821
ATPase, Ca++ transporting, cardiac muscle, fast twitch 1 like	ENSDARP00000096674	5242.95	1235.1	-2134.12	-1.64045
zgc:66475	ENSDARP00000137694	4499.17	1381.18	-3181.31	-2.00449
creatine kinase, muscle b	ENSDARP00000059365	4478.85	1089.26	2484.69	7.24207
cytochrome c oxidase II, mitochondrial	ENSDARP00000087872	4297.29	1107.27	-2135.63	-2.664
adenylate kinase 1	ENSDARP00000013777	4066.59	817.475	-1505.73	-1.7897
archain 1b	ENSDARP00000113128	3872.68	1024.82	2225.26	6.36832
osteosarcoma amplified 9, endoplasmic reticulum lectin	ENSDARP00000120218	3850.14	1158.68	-1655.83	-2.00314
troponin I type 2a (skeletal, fast), tandem duplicate 2	ENSDARP00000124383	3826.06	407.743	1965.62	14.6052
enolase 3, (beta, muscle)	ENSDARP00000120742	3558.23	947.829	-1200.52	-1.19509
calsequestrin 1a	ENSDARP00000134433	3389.99	437.034	-1199	-1.57035
cytochrome c oxidase I, mitochondrial	ENSDARP00000087871	3162.35	892.694	1376.78	1.20747
si:ch211-266g18.10	ENSDARP00000127873	3034.97	648.527	-2099.99	-1.74404
phosphodiesterase 9A	ENSDARP00000079206	2844.96	689.885	1465.49	1.46711
cytoplasmic FMR1 interacting protein 2	ENSDARP00000106311	2698.9	603.911	1438.92	6.72221
myosin light chain, phosphorylatable, fast skeletal muscle a	ENSDARP00000115704	2516.52	332.954	-1080.67	-3.24087
adenosine monophosphate deaminase 1 (isoform M)	ENSDARP00000042754	2511.72	508.349	950.041	1.43152
ubiquitin A-52 residue ribosomal protein fusion product 1	ENSDARP00000060744	2411.23	253.36	1287.97	26.2013
cytochrome c oxidase III, mitochondrial	ENSDARP00000087875	2329.58	574.341	1181.48	1.97329
triosephosphate isomerase 1b	ENSDARP00000060055	2260.3	676.429	1130.85	1.24075
titin a	ENSDARP00000099532	2000.46	191.903	1050.73	32.6395
phosphoglycerate mutase 2 (muscle)	ENSDARP00000074719	1969.73	347.665	791.776	1.3014
lactate dehydrogenase A4	ENSDARP00000140963	1925.04	568.914	1483.33	2.51108
suppressor of cytokine signaling 3b	ENSDARP00000096314	1804.46	172.604	-773.037	-1.65292
calcium activated nucleotidase 1a	ENSDARP00000025119	1770.36	393.46	-1078.78	-1.85402
N/A	akajin_mus_all_contig_164	1733.7	236.26	-756.161	-3.36498
myosin, light chain 1, alkali; skeletal, fast	ENSDARP00000004932	1642.35	432.122	918.6	1.39268
glyceraldehyde-3-phosphate dehydrogenase	ENSDARP00000134592	1594.58	322.078	948.151	1.75937
glucose-6-phosphate isomerase b	ENSDARP00000133574	1587.66	630.797	-1456.36	-3.90866
actin, beta 1	ENSDARP00000054986	1544.4	470.461	-1028.11	-1.75732
myosin binding protein Hb	ENSDARP00000110377	1537.69	442.245	836.092	1.86914
N/A	akajin_mus_all_contig_114	1533.35	295.477	-720.278	-2.99489
solute carrier family 25 (mitochondrial carrier; adenine nucleotide translocator), member 4	ENSDARP00000137238	1504.12	376.639	869.435	2.04067
AHNAK nucleoprotein	ENSDARP00000082917	1486.11	351.717	-847.911	-2.18227
pyruvate kinase, muscle, b	ENSDARP00000132920	1366.67	271.773	720.936	7.66566
keratin 94	ENSDARP00000034077	1336.76	406.828	-781.109	-1.57219
tropomyosin 2 (beta)	ENSDARP00000136122	1307.8	395.52	-755.212	-1.79679
glutamate-ammonia ligase (glutamine synthase) b	ENSDARP00000131775	1300.65	48.4946	713.271	105.178
troponin C type 2 (fast)	ENSDARP00000116801	1265.63	291.417	-528.531	-1.3484
N/A	ENSDARP00000139175	1183.35	297.665	681.666	1.83051
Rho guanine nucleotide exchange factor (GEF) 10-like a	ENSDARP00000138382	1108.08	25.3162	606.734	1941.6
Y box binding protein 1	ENSDARP00000010482	1077.23	324.734	615.672	1.27901
phosphorylase, glycogen, muscle A	ENSDARP00000072337	1074.75	247.024	473.55	1.61929
transcription factor 21	ENSDARP00000053538	1039.48	229.461	-668.197	-2.54609
apolipoprotein A-Ia	ENSDARP00000025613	985.241	120.128	-371.594	-2.16356
NADH dehydrogenase 5, mitochondrial	ENSDARP00000087879	976.128	290.741	-652.488	-1.28634
N/A	akajin_mus_all_contig_1164	973.754	20.2905	529.654	719.654
myosin binding protein C, fast type b	ENSDARP00000115895	967.56	264.202	-463.909	-1.38676
actin, beta 1	ENSDARP00000115259	939.5	198.009	-617.507	-2.12201
collagen, type I, alpha 1b	ENSDARP00000003038	903.729	174.329	546.187	1.67258
G0/G1 switch 2	ENSDARP00000101157	897.206	180.175	505.758	3.85989
immunoglobulin heavy constant delta	ENSDARP00000126142	878.075	241.687	386.821	30.7097
collagen, type I, alpha 2	ENSDARP00000133093	842.826	214.179	409.731	1.60713
titin a	ENSDARP00000105577	841.007	84.7653	-330.313	-5.15613
actinin alpha 3b	ENSDARP00000000803	839.253	46.7092	428.612	155.545
myomesin 2	ENSDARP00000137130	788.424	410.811	-744.714	-152.76
myosin, light chain 9b, regulatory	ENSDARP00000139735	786.854	224.789	-511.621	-1.33615
collagen, type I, alpha 1a	ENSDARP00000003177	771.59	182.91	408.93	6.77785
myosin, light chain 2, regulatory, cardiac, slow	ENSDARP00000133867	768.886	340.934	-475.392	-Inf
myozenin 1a	ENSDARP00000060575	765.621	183.778	552.827	2.09501
immunoglobulin-like and fibronectin type III domain containing 1, tandem duplicate 1	ENSDARP00000129651	751.78	202.225	388.48	1.76815
LIM domain binding 3b	ENSDARP00000132567	750.25	287.907	443.359	4.1243
myomesin 1a (skelemin)	ENSDARP00000117418	740.227	0.332907	-246.742	-Inf
eukaryotic translation elongation factor 2b	ENSDARP00000131100	736.912	178.24	-370.068	-1.61505
ventricular myosin heavy chain	ENSDARP00000090306	736.697	27.0824	-357.538	-13.2247
ryanodine receptor 3	ENSDARP00000131111	705.61	401.352	-516.219	-770.593
glycine amidinotransferase (L-arginine:glycine amidinotransferase)	ENSDARP00000136742	690.29	170.508	-312.47	-1.30037
enolase 1a, (alpha)	ENSDARP00000003738	689.305	156.584	-432.903	-3.27684
protein phosphatase, Mg2+/Mn2+ dependent, 1K	ENSDARP00000103131	676.564	99.9636	-262.126	-2.90414
isocitrate dehydrogenase 2 (NADP+), mitochondrial	ENSDARP00000140387	661.444	50.098	230.925	188.827
solute carrier family 3 (amino acid transporter heavy chain), member 2a	ENSDARP00000052916	659.166	183.385	-352.598	-1.69648
L-threonine dehydrogenase	ENSDARP00000024225	656.088	190.149	-310.319	-2.76064
slow myosin heavy chain 1	ENSDARP00000139007	652.061	179.482	359.098	3.58391

## Sheet: Sheet2
ENSDARP00000105577	titin a	49990	10927	-38892.3	-6.12888
ENSDARP00000000803	actinin alpha 3b	29765	4333	-23042.7	-2.85176
ENSDARP00000137130	myomesin 2	23309	4371	-17452.3	-2.75878
ENSDARP00000139735	myosin, light chain 9b, regulatory	17946	4489	-9880	-2.17029
ENSDARP00000003177	collagen, type I, alpha 1a	13860	5942	-8308	-3.30202
ENSDARP00000133867	myosin, light chain 2, regulatory, cardiac, slow	10118	1667	-6378	-1.90106
ENSDARP00000060575	myozenin 1a	9259	1601	-5186	-1.79789
ENSDARP00000129651	immunoglobulin-like and fibronectin type III domain containing 1, tandem duplicate 1	8966	1482	-5908.33	-2.07003
ENSDARP00000132567	LIM domain binding 3b	8568	2003	-6390.67	-2.74022
ENSDARP00000117418	myomesin 1a (skelemin)	8453	1789	-6220	-2.62544
ENSDARP00000131100	eukaryotic translation elongation factor 2b	7533	1833	-5369.67	-2.00205
ENSDARP00000090306	ventricular myosin heavy chain	7173	1499	-5997.33	-2.68733
ENSDARP00000131111	ryanodine receptor 3	6549	1046	-3836	-2.96315
ENSDARP00000136742	glycine amidinotransferase (L-arginine:glycine amidinotransferase)	6284	1749	-3760	-6.21498
ENSDARP00000003738	enolase 1a, (alpha)	5599	930	-3646.67	-2.01447
ENSDARP00000103131	protein phosphatase, Mg2+/Mn2+ dependent, 1K	5559	574	2309.33	3.26331
ENSDARP00000140387	isocitrate dehydrogenase 2 (NADP+), mitochondrial	5526	764	-3099.67	-2.47697
ENSDARP00000052916	solute carrier family 3 (amino acid transporter heavy chain), member 2a	5373	1305	-3578	-68.5094
ENSDARP00000024225	L-threonine dehydrogenase	5368	1434	-3426.33	-7.83444
ENSDARP00000139007	slow myosin heavy chain 1	5283	1456	2832	5.66557
ENSDARP00000046662	calmodulin binding transcription activator 1b	5218	802	-2624.33	-1.79557
ENSDARP00000141530	proline rich 33	5034	1054	-3588.33	-2.18063
ENSDARP00000079712	phosphofructokinase, muscle b	4950	1638	-2388.67	-1.97377
ENSDARP00000112954	tropomodulin 4 (muscle)	4789	818	-2588	-1.94098
ENSDARP00000088524	nicotinamide riboside kinase 2	4777	1217	2699	2.15014
ENSDARP00000093566	kelch-like family member 31	4732	1070	-2365.33	-3.35357
ENSDARP00000006339	eukaryotic translation elongation factor 1 alpha 1, like 1	4670	1136	-2858.67	-2.00752
ENSDARP00000133738	myomesin 1b	4455	556	-2452.67	-2.58886

## Sheet: Sheet1
Annotations - Pathway	Annotations - Description	Experiment - Range (original values)	Experiment - IQR (original values)	Experiment - Difference (original values)	Experiment - Fold Change (original values)	number	expression
ENSDARP00000105577	titin a	49990	10927	-38892.3	-6.12888	16	#N/A
ENSDARP00000000803	actinin alpha 3b	29765	4333	-23042.7	-2.85176	26	#N/A
ENSDARP00000137130	myomesin 2	23309	4371	-17452.3	-2.75878	29	#N/A
ENSDARP00000139735	myosin, light chain 9b, regulatory	17946	4489	-9880	-2.17029	36	#N/A
ENSDARP00000003177	collagen, type I, alpha 1a	13860	5942	-8308	-3.30202	45	#N/A
ENSDARP00000133867	myosin, light chain 2, regulatory, cardiac, slow	10118	1667	-6378	-1.90106	53	#N/A
ENSDARP00000060575	myozenin 1a	9259	1601	-5186	-1.79789	54	#N/A
ENSDARP00000129651	immunoglobulin-like and fibronectin type III domain containing 1, tandem duplicate 1	8966	1482	-5908.33	-2.07003	55	#N/A
ENSDARP00000132567	LIM domain binding 3b	8568	2003	-6390.67	-2.74022	58	#N/A
ENSDARP00000117418	myomesin 1a (skelemin)	8453	1789	-6220	-2.62544	59	#N/A
ENSDARP00000131100	eukaryotic translation elongation factor 2b	7533	1833	-5369.67	-2.00205	63	#N/A
ENSDARP00000090306	ventricular myosin heavy chain	7173	1499	-5997.33	-2.68733	64	#N/A
ENSDARP00000131111	ryanodine receptor 3	6549	1046	-3836	-2.96315	66	#N/A
ENSDARP00000136742	glycine amidinotransferase (L-arginine:glycine amidinotransferase)	6284	1749	-3760	-6.21498	68	#N/A
ENSDARP00000003738	enolase 1a, (alpha)	5599	930	-3646.67	-2.01447	70	#N/A
ENSDARP00000103131	protein phosphatase, Mg2+/Mn2+ dependent, 1K	5559	574	2309.33	3.26331	71	#N/A
ENSDARP00000140387	isocitrate dehydrogenase 2 (NADP+), mitochondrial	5526	764	-3099.67	-2.47697	72	#N/A
ENSDARP00000052916	solute carrier family 3 (amino acid transporter heavy chain), member 2a	5373	1305	-3578	-68.5094	73	#N/A
ENSDARP00000024225	L-threonine dehydrogenase	5368	1434	-3426.33	-7.83444	74	#N/A
ENSDARP00000139007	slow myosin heavy chain 1	5283	1456	2832	5.66557	75	#N/A
ENSDARP00000046662	calmodulin binding transcription activator 1b	5218	802	-2624.33	-1.79557	76	#N/A
ENSDARP00000141530	proline rich 33	5034	1054	-3588.33	-2.18063	77	#N/A
ENSDARP00000079712	phosphofructokinase, muscle b	4950	1638	-2388.67	-1.97377	78	#N/A
ENSDARP00000112954	tropomodulin 4 (muscle)	4789	818	-2588	-1.94098	80	#N/A
ENSDARP00000088524	nicotinamide riboside kinase 2	4777	1217	2699	2.15014	81	#N/A
ENSDARP00000093566	kelch-like family member 31	4732	1070	-2365.33	-3.35357	82	#N/A
ENSDARP00000006339	eukaryotic translation elongation factor 1 alpha 1, like 1	4670	1136	-2858.67	-2.00752	83	#N/A
ENSDARP00000133738	myomesin 1b	4455	556	-2452.67	-2.58886	84	#N/A
ENSDARP00000116562	selenoprotein P, plasma, 1a	4425	1337	2764.33	3.98202	85	#N/A
ENSDARP00000073857	si:ch211-125o16.4	4260	1323	-3418.33	-3.44225	86	#N/A
ENSDARP00000058402	creatine kinase, mitochondrial 2b (sarcomeric)	4226	975	-2999.33	-2.7758	87	#N/A
ENSDARP00000135545	MAP kinase interacting serine/threonine kinase 2b	4178	570	-2235.67	-14.0233	88	#N/A
ENSDARP00000141430	adenylosuccinate synthase like 1	4168	769	-2253.33	-2.08892	89	#N/A
ENSDARP00000131426	amylo-alpha-1, 6-glucosidase, 4-alpha-glucanotransferase a	3887	923	-2027.33	-2.47442	90	#N/A
ENSDARP00000139439	periostin, osteoblast specific factor b	3882	630	1987.67	4.17688	91	#N/A
ENSDARP00000070382	kelch-like family member 43	3743	701	-1990.67	-2.68083	92	#N/A
ENSDARP00000027046	SET and MYND domain containing 1a	3712	742	-1958	-1.87424	93	#N/A
ENSDARP00000114396	glycerol-3-phosphate dehydrogenase 1b	3644	1127	-2145	-2.04958	94	#N/A
ENSDARP00000100126	solute carrier family 5 (sodium/choline cotransporter), member 7a	3641	1212	-3009.67	-5.76968	95	#N/A
ENSDARP00000058383	glyceraldehyde-3-phosphate dehydrogenase, spermatogenic	3630	1068	-2108	-2.17133	96	#N/A
ENSDARP00000134160	ryanodine receptor 1a (skeletal)	3589	843	-2914.33	-2.68264	98	#N/A
ENSDARP00000062405	calcium channel, voltage-dependent, L type, alpha 1S subunit, b	3510	899	-2534.67	-3.20151	99	#N/A
ENSDARP00000072971	capping protein (actin filament) muscle Z-line, alpha 1b	3502	681	-2126	-1.76155	100	#N/A
ENSDARP00000037150	transmembrane protein 38A	3437	688	-2229.33	-1.85437	101	#N/A
ENSDARP00000138112	heat shock protein 90, alpha (cytosolic), class A member 1, tandem duplicate 1	3428	760	2157	5.51255	102	#N/A
ENSDARP00000124440	myosin binding protein Ha	3403	868	-1433.33	-15.0065	103	#N/A
ENSDARP00000087878	NADH dehydrogenase 4, mitochondrial	3297	814	-1747	-2.17881	104	#N/A
ENSDARP00000005989	WD repeat and SOCS box containing 1	3271	1009	2572.33	20.2925	105	#N/A
ENSDARP00000075991	desmin a	3258	717	-2308.67	-2.24815	106	#N/A
ENSDARP00000101848	cyclin G1	3247	1035	-1945	-1.72502	107	#N/A
ENSDARP00000091815	triadin	3186	603	-2418	-2.70803	108	#N/A
ENSDARP00000039324	heat shock cognate 70	3104	996	-2282.67	-2.21483	109	#N/A
ENSDARP00000022774	cystathionine-beta-synthase b	3102	801	-2628.33	-6.0871	110	#N/A
ENSDARP00000060165	glutamic-oxaloacetic transaminase 2a, mitochondrial	3073	619	-1507.67	-1.94663	111	#N/A
ENSDARP00000070807	phosphoglycerate kinase 1	3041	953	-1917.33	-1.94218	112	#N/A
ENSDARP00000032856	ryanodine receptor 1b (skeletal)	2993	466	-1818	-3.27629	113	#N/A
ENSDARP00000014456	voltage-dependent anion channel 2	2976	857	-2086.67	-2.06174	114	#N/A
ENSDARP00000137021	nuclear receptor subfamily 4, group A, member 3	2968	111	1460.67	200.182	115	#N/A
ENSDARP00000117320	nebulin	2945	623	-1929.67	-4.08089	116	#N/A
ENSDARP00000043428	junctophilin 2	2869	586	-1294	-1.78951	117	#N/A
ENSDARP00000087869	NADH dehydrogenase 1, mitochondrial	2867	784	-1510	-1.87283	118	#N/A
ENSDARP00000140050	poly(A) binding protein, cytoplasmic 4 (inducible form)	2831	650	-1917.33	-1.96966	120	#N/A
ENSDARP00000060309	ATP synthase, H+ transporting, mitochondrial F1 complex, beta polypeptide	2656	737	-2157	-2.5911	121	#N/A
ENSDARP00000068783	ARP2 actin-related protein 2a homolog (yeast)	2646	1064	-1343.33	-29.3803	122	#N/A
ENSDARP00000004787	solute carrier family 38, member 5b	2566	462	-1596.67	-2.09112	123	#N/A
ENSDARP00000067953	ribosomal protein, large, P0	2488	601	-1512	-1.94796	124	#N/A
ENSDARP00000127186	calcium binding and coiled-coil domain 2	2422	561	1241.33	17.8507	126	#N/A
ENSDARP00000109359	tripartite motif containing 63b	2399	686	-1553.67	-6.34518	127	#N/A
ENSDARP00000103607	heat shock protein, alpha-crystallin-related, 9	2389	543	-1437.33	-9.13585	128	#N/A
ENSDARP00000010678	patatin-like phospholipase domain containing 7b	2356	58	-805	-10.9383	129	#N/A
ENSDARP00000140206	peripheral myelin protein 22a	2355	469	-1017	-3.41759	130	#N/A
ENSDARP00000130318	solute carrier family 38, member 3b	2340	1077	-1900.33	-21.9596	131	#N/A
ENSDARP00000101605	ribosomal protein S2	2338	1024	1746	2.12259	132	#N/A
ENSDARP00000057376	arginase 2	2327	836	-1594.33	-12.8685	133	#N/A
ENSDARP00000124952	xin actin binding repeat containing 2b	2283	552	-1423.67	-2.78404	134	#N/A
ENSDARP00000088086	myosin, heavy chain 7B, cardiac muscle, beta a	2282	893	-1588	-2.64219	135	#N/A
ENSDARP00000098654	taxilin beta b	2261	514	-1242.67	-4.95334	136	#N/A
ENSDARP00000126641	protein kinase, cGMP-dependent, type Ib	2242	510	-1079.33	-6.13154	137	#N/A
ENSDARP00000120945	solute carrier family 43 (amino acid system L transporter), member 2a	2226	135	1552	167.286	138	#N/A
ENSDARP00000119600	lumican	2208	372	-862.333	-3.92316	139	#N/A
ENSDARP00000003700	ribosomal protein L3	2134	440	-1188.67	-1.83748	140	#N/A
ENSDARP00000113396	synaptopodin 2b	2130	509	-1787.67	-2.92775	141	#N/A
ENSDARP00000134262	lysyl-tRNA synthetase	2111	504	-1320.67	-3.85241	142	#N/A
ENSDARP00000071414	0	2096	613	-1626.67	-3.24162	143	#N/A
ENSDARP00000068225	Ras-related associated with diabetes	2070	81	-722.667	-21.6476	144	#N/A
ENSDARP00000060362	ribosomal protein L4	2069	634	-1294	-1.9186	145	#N/A
ENSDARP00000028837	annexin A1a	2067	323	-1129.33	-3.64275	146	#N/A
ENSDARP00000137769	eukaryotic translation elongation factor 1 gamma	2026	473	-1150.33	-1.82639	147	#N/A
ENSDARP00000014929	zgc:92113	2021	625	-1546.67	-4.56375	148	#N/A
ENSDARP00000031112	pancreatic progenitor cell differentiation and proliferation factor a	2012	972	1844.33	14.1114	149	#N/A
ENSDARP00000115054	myosin, heavy polypeptide 1.2, skeletal muscle	148176	21662	-76630.7	-2.31678	5	41879
ENSDARP00000141079	parvalbumin 1	104184	28820	-56026.3	-1.70138	9	31347
ENSDARP00000124371	actin, alpha 2, smooth muscle, aorta	98192	15500	-70498.7	-2.25612	10	29422.7
ENSDARP00000051360	myosin, heavy polypeptide 2, fast muscle specific	36097	9755	19633.3	6.9387	21	28255.4
ENSDARP00000105831	myosin, heavy polypeptide 1.1, skeletal muscle	84048	15847	-62322.7	-2.36089	13	22421
ENSDARP00000023063	myosin light chain, phosphorylatable, fast skeletal muscle b	15408	3325	-9617.33	-1.79166	41	22252.2
ENSDARP00000052837	actin, alpha 1a, skeletal muscle	34205	8156	-21325.3	-2.24622	24	21661.8
ENSDARP00000121670	parvalbumin 3	81446	27044	-52525.3	-1.90647	14	19703.6
ENSDARP00000116075	myosin, heavy chain a	588283	114627	-496268	-2.9024	1	19129.8
ENSDARP00000135658	parvalbumin 4	66461	15327	-38865	-2.143	15	17104.8
ENSDARP00000018197	myosin, light polypeptide 3, skeletal muscle	115803	19979	-74745	-1.93154	8	10264.9
ENSDARP00000111203	tropomyosin 1 (alpha)	157142	33571	-98606.7	-1.90235	4	8955.91
ENSDARP00000119629	LSM6 homolog, U6 small nuclear RNA and mRNA degradation associated	87815	12981	-51713	-2.19317	12	8935.62
ENSDARP00000037871	creatine kinase, muscle a	165966	27856	-91496	-1.96126	3	8017.37
ENSDARP00000128891	myosin, heavy chain b	44959	11742	-24384.7	-2.28507	18	7019.51
ENSDARP00000136745	troponin T type 3a (skeletal, fast)	96342	20375	-46527.3	-1.72004	11	6780
ENSDARP00000037759	troponin I type 2a (skeletal, fast), tandem duplicate 4	15197	4196	-8112	-1.69496	42	6524.53
ENSDARP00000069695	myosin, heavy chain 13, skeletal muscle	43482	13113	23566	5.74866	19	5829.11
ENSDARP00000141923	OTU deubiquitinase 4	126416	35504	66107	2.10544	7	5427.15
ENSDARP00000136238	NME/NM23 nucleoside diphosphate kinase 2b, tandem duplicate 1	14086	3802	7170.67	2.75694	44	4297.29
ENSDARP00000018850	aldolase a, fructose-bisphosphate, a	31478	6269	-11598.7	-1.82718	25	4066.59
ENSDARP00000110127	zgc:158463	42943	12150	-17056	-2.02079	20	3850.14
ENSDARP00000121196	troponin T type 3b (skeletal, fast)	14695	1697	7759.67	14.0342	43	3826.06
ENSDARP00000096674	ATPase, Ca++ transporting, cardiac muscle, fast twitch 1 like	127547	24797	-84427.7	-2.15938	6	3558.23
ENSDARP00000059365	creatine kinase, muscle b	179862	32898	-98705.3	-2.00427	2	3162.35
ENSDARP00000087872	cytochrome c oxidase II, mitochondrial	27172	5728	-18183.7	-2.24424	28	3034.97
ENSDARP00000013777	adenylate kinase 1	19797	5683	-10822.3	-1.64733	34	2844.96
ENSDARP00000113128	archain 1b	7947	803	-3733.67	-4.93018	61	2516.52
ENSDARP00000124383	troponin I type 2a (skeletal, fast), tandem duplicate 2	11638	2597	-7504.67	-2.10885	51	2411.23
ENSDARP00000120742	enolase 3, (beta, muscle)	12371	3858	6561	2.0099	48	2329.58
ENSDARP00000134433	calsequestrin 1a	35287	7911	-18539.3	-1.78732	23	2260.3
ENSDARP00000087871	cytochrome c oxidase I, mitochondrial	46743	9124	-30972.3	-2.03338	17	1969.73
ENSDARP00000127873	si:ch211-266g18.10	2865	485	-2114.67	-2.36108	119	1804.46
ENSDARP00000079206	phosphodiesterase 9A	6192	1790	-4365.67	-2.16201	69	1770.36
ENSDARP00000106311	cytoplasmic FMR1 interacting protein 2	6968	751	-3262	-4.79449	65	1733.7
ENSDARP00000115704	myosin light chain, phosphorylatable, fast skeletal muscle a	12329	3045	-8556.67	-1.85439	49	1642.35
ENSDARP00000042754	adenosine monophosphate deaminase 1 (isoform M)	28612	3739	-17317.7	-2.6082	27	1594.58
ENSDARP00000060744	ubiquitin A-52 residue ribosomal protein fusion product 1	3595	1453	-3365	-4.21804	97	1587.66
ENSDARP00000087875	cytochrome c oxidase III, mitochondrial	21588	4237	-14687.7	-2.41024	32	1544.4
ENSDARP00000060055	triosephosphate isomerase 1b	10119	3491	-6169.67	-1.94107	52	1537.69
ENSDARP00000074719	phosphoglycerate mutase 2 (muscle)	8115	2080	-4205.67	-1.90659	60	1504.12
ENSDARP00000140963	lactate dehydrogenase A4	12562	3427	-6413	-2.05715	47	1486.11
ENSDARP00000004932	myosin, light chain 1, alkali; skeletal, fast	23012	5282	-15294.7	-2.04201	31	1077.23
ENSDARP00000134592	glyceraldehyde-3-phosphate dehydrogenase	17244	5252	-9079.67	-1.93915	37	1074.75
ENSDARP00000133574	glucose-6-phosphate isomerase b	8833	1261	-3274.33	-2.043	56	985.241
ENSDARP00000054986	actin, beta 1	35671	7391	-25514.3	-2.12185	22	976.128
ENSDARP00000110377	myosin binding protein Hb	23256	5468	-14003	-2.26017	30	967.56
ENSDARP00000137238	solute carrier family 25 (mitochondrial carrier; adenine nucleotide translocator), member 4	7890	1553	-3968	-1.77682	62	903.729
ENSDARP00000132920	pyruvate kinase, muscle, b	12227	2851	-6695.33	-2.09844	50	842.826
ENSDARP00000034077	keratin 94	6434	650	-2460.67	-6.58819	67	841.007
ENSDARP00000131775	glutamate-ammonia ligase (glutamine synthase) b	8625	4006	-7411.67	-157.585	57	788.424
ENSDARP00000116801	troponin C type 2 (fast)	19061	4159	-11970	-1.79181	35	786.854
ENSDARP00000139175	0	4941	1280	2815	8.42091	79	771.59
ENSDARP00000010482	Y box binding protein 1	2469	733	1906.67	2.07398	125	765.621
ENSDARP00000072337	phosphorylase, glycogen, muscle A	16462	3421	-9054	-2.35627	39	751.78
ENSDARP00000087879	NADH dehydrogenase 5, mitochondrial	13443	4038	-8856	-1.90611	46	736.912
ENSDARP00000115895	myosin binding protein C, fast type b	19860	2610	-15748.7	-2.47833	33	690.29
ENSDARP00000003038	collagen, type I, alpha 1b	16299	2637	-6614.33	-2.90578	40	676.564
ENSDARP00000133093	collagen, type I, alpha 2	17023	5873	-8548	-2.77787	38	656.088
