# Supplementary material for: Trans-omics approaches used to characterise fish nutritional biorhythms in leopard coral grouper (Plectropomus leopardus)
Source: Sci Rep. 2017 Aug 24;7:9372. doi: 10.1038/s41598-017-09531-4 (PMC5570933; doi:10.1038/s41598-017-09531-4)
Supplement: Supplementary file 3 — Table S2A [file 41598_2017_9531_MOESM3_ESM.xls]

## Sheet: cluster1
Annotations - Description	Annotations - Ensembl(zebrafish)	Feature ID	NF1-ZT2 (Z score)	NF1-ZT6 (Z score)	NF1-ZT10 (Z score)	NF1-ZT14 (Z score)	NF2-ZT2 (Z score)	NF2-ZT6 (Z score)	NF2-ZT10 (Z score)	NF2-ZT14 (Z score)	NF2-ZT18 (Z score)	NF2-ZT22 (Z score)	F1-ZT2 (Z score)	F1-ZT3 (Z score)	F1-ZT6 (Z score)	F1-ZT10 (Z score)	F1-ZT14 (Z score)	F2-ZT2 (Z score)	F2-ZT6 (Z score)	F2-ZT10 (Z score)	F2-ZT14 (Z score)	F2-ZT18 (Z score)	F2-ZT22 (Z score)
LIM domain kinase 1b	ENSDARP00000021697	akajin_mus_all_contig_10003	0.0645354	1.38974	1.35461	0.134113	-0.446311	-0.137696	0.182169	-1.27828	-1.25048	-2.10827	-0.237965	-0.0850037	1.78831	0.462719	0.154536	0.13963	1.22832	0.431358	0.551497	-1.35211	-0.985433
chondroitin sulfate synthase 3	ENSDARP00000091916	akajin_mus_all_contig_10009	2.2226	-0.0792178	-1.58643	-0.0829718	-0.264747	0.357583	0.610928	-1.50245	-0.937818	0.946192	-0.705579	-0.53559	1.77033	-0.71951	-0.0038345	0.771353	-0.91384	-0.717344	-0.104765	0.264958	1.21015
calreticulin 3a	ENSDARP00000130666	akajin_mus_all_contig_10017	1.11625	1.86911	1.50942	1.89321	-0.9181	-0.225126	-0.132231	-0.636293	-0.938596	-1.32322	-0.840771	-0.296819	-0.0579054	-0.148324	0.0594114	-1.44789	-0.845653	0.6037	-0.640712	0.528681	0.871856
kinase insert domain receptor (a type III receptor tyrosine kinase)	ENSDARP00000049203	akajin_mus_all_contig_10026	1.17924	1.38026	0.467243	1.2172	-1.21492	0.330288	-0.914	0.362711	-1.88883	-1.04159	-1.22982	-0.720617	1.90607	0.466977	0.422796	-0.886388	-0.586873	-0.298458	0.17611	0.667731	0.204877
MSS51 mitochondrial translational activator	ENSDARP00000100427	akajin_mus_all_contig_10053	2.33917	1.37397	0.566888	0.569975	-0.631259	-0.618332	-1.24879	-1.3783	-1.59287	-1.29941	-0.881937	-0.0141036	0.160951	0.804091	-0.165339	0.299755	-0.249596	0.288963	-0.192714	1.06016	0.808725
metadherin b	ENSDARP00000016213	akajin_mus_all_contig_1006	1.31298	2.51137	1.1663	0.26446	-0.304119	-1.19138	-0.875498	-1.64672	-1.2791	-1.28566	-0.584265	-0.142914	0.77401	0.70728	-0.280472	-0.295786	0.359908	-0.158034	0.0251205	0.622344	0.30018
oligosaccharyltransferase complex subunit	ENSDARP00000130235	akajin_mus_all_contig_1009	2.27532	2.1265	0.699509	0.438219	-0.683678	-0.269771	-0.381737	-0.781637	-1.70362	-0.623623	-0.938038	-1.09567	-0.251601	0.307021	0.344355	-1.1183	0.318016	0.56442	-0.0276818	0.985078	-0.183085
amyloid beta (A4) precursor protein-binding, family B, member 2b	ENSDARP00000139598	akajin_mus_all_contig_10095	0.963829	0.502592	0.684463	-0.355779	-2.58307	-0.393947	-0.658946	-0.808666	-0.518889	-1.06029	0.457441	0.666165	0.482504	1.88775	-0.482481	-1.24406	-0.445572	1.06507	0.639503	0.269765	0.932617
pdgfa associated protein 1a	ENSDARP00000066392	akajin_mus_all_contig_10104	0.589683	1.34911	-0.336169	0.348903	-0.252897	-1.6616	-0.867671	-1.06056	-0.880704	-0.758801	-1.09956	-1.11034	0.85731	1.74844	0.789601	-0.235613	-1.09817	0.761838	1.01085	1.00501	0.901326
ATPase, Na+/K+ transporting, beta 3a polypeptide	ENSDARP00000013993	akajin_mus_all_contig_10163	1.26031	-0.0955902	-1.33786	-1.41981	0.47754	-0.625135	0.844722	-1.44051	1.08742	-1.0985	-1.83122	-0.46788	1.07868	1.16789	0.0568004	-0.262408	1.03663	0.546416	-0.394843	0.491093	0.92625
GTPase activating protein (SH3 domain) binding protein 1	ENSDARP00000121211	akajin_mus_all_contig_10175	1.65813	2.43284	0.635857	-0.0927978	-0.894621	-0.993394	-1.24223	-1.19056	-1.03939	-1.07429	-0.722033	-0.567404	0.344987	0.582862	-0.0974855	0.280547	-0.1826	0.0311976	-0.0497106	1.34831	0.831776
protein kinase C, alpha	ENSDARP00000081054	akajin_mus_all_contig_10209	-0.387803	2.348	-0.0331519	0.760309	-1.55168	-1.24055	-0.368824	-0.467425	-1.18873	-0.663885	-0.279746	-0.308387	-0.221872	-0.196011	1.75987	-1.10823	-0.0740511	1.17389	1.07677	0.509934	0.461576
calmodulin 3b (phosphorylase kinase, delta)	ENSDARP00000065391	akajin_mus_all_contig_1022	1.14451	2.34746	0.934419	0.696946	-0.98427	-0.562104	-0.683008	-1.43526	-1.47804	-1.42087	-1.06299	-0.606974	0.571274	0.440274	0.111634	-0.287788	0.735346	0.715738	0.372998	0.67166	-0.220969
protocadherin 2 gamma 16	ENSDARP00000135055	akajin_mus_all_contig_10252	1.86961	-0.220953	0.737177	-1.54569	0.0639075	-0.516277	-2.05722	-1.42024	-1.10288	0.69966	0.117655	0.851797	0.00516879	-0.226455	1.35625	1.33138	0.798059	-0.288605	0.0087377	-0.0459082	-0.415174
5'-nucleotidase, cytosolic IAb	ENSDARP00000094606	akajin_mus_all_contig_10259	2.19948	1.69487	0.461237	0.765384	-0.533566	-0.0988293	0.000378957	-1.40619	-0.733156	-0.503936	-1.05498	-1.72385	0.238734	-0.463542	1.20896	-0.720178	0.910021	0.541174	-0.975118	0.0792406	0.113855
chromosome 22 open reading frame 39	ENSDARP00000115603	akajin_mus_all_contig_10266	1.81301	1.80799	1.0798	0.130308	-0.341962	-1.23533	-0.786204	-0.876103	-1.19635	-1.03906	-0.350269	-0.94144	-0.121516	-0.300162	-0.80776	1.64755	-0.133271	0.29416	-0.48529	1.24096	0.600922
transformer 2 beta homolog (Drosophila)	ENSDARP00000016139	akajin_mus_all_contig_10276	2.10651	0.934489	0.720237	-0.467038	-1.07622	0.277083	-0.233071	-1.49836	-0.853724	-1.28664	-1.60092	-0.358442	0.728959	0.291472	-0.551453	1.36186	-0.208236	0.409764	-0.343538	1.48742	0.159845
sterol regulatory element binding transcription factor 1	ENSDARP00000087097	akajin_mus_all_contig_10307	1.19028	1.15912	0.481525	-0.167618	0.283129	0.230403	-0.888791	-1.70338	-1.7066	-1.80272	-1.09729	0.345893	0.102952	-0.09254	0.00821706	-0.638838	1.38008	-0.121182	0.677291	0.981656	1.37842
mitochondrial ribosomal protein L53	ENSDARP00000025933	akajin_mus_all_contig_10317	1.16534	1.72007	1.06515	0.159661	0.492279	-0.408328	-0.494063	-1.38849	-1.2207	-0.489112	-0.580987	-1.49547	-0.0510834	0.67365	-1.52226	1.92709	-0.279228	0.605211	-0.324503	0.724209	-0.278437
chromosome 12 open reading frame 10	ENSDARP00000093069	akajin_mus_all_contig_10344	2.06186	1.92109	1.24572	-0.233971	-0.0791534	-1.19205	-0.287158	-0.640213	-1.59858	-0.493507	-0.811229	-1.0057	-0.801165	0.53614	0.651981	1.15243	-0.126269	0.451692	-0.594627	-0.709143	0.551862
programmed cell death 4b	ENSDARP00000002420	akajin_mus_all_contig_10347	1.0654	0.344838	0.195644	0.418813	0.221763	0.900429	0.5743	-0.185916	-1.69176	-1.20069	0.427274	-0.601511	-0.493891	2.16716	0.0167255	0.196685	1.30677	0.182796	-0.870446	-0.958869	-2.01551
prohibitin	ENSDARP00000074525	akajin_mus_all_contig_10352	1.92245	1.25113	0.919937	-0.175592	-0.601564	-0.985846	-0.609141	-1.47417	-0.584159	-0.425056	-0.746185	-1.14328	-0.554008	0.203668	-0.229648	1.24778	-0.45151	0.221075	-0.789279	1.14537	1.85803
microtubule-actin crosslinking factor 1a	ENSDARP00000116989	akajin_mus_all_contig_1038	-0.910038	1.79102	-0.329777	0.256823	-0.105887	-0.82293	0.656369	-1.01935	-0.471923	-1.46357	-0.325218	1.10531	1.81527	0.959654	-0.382298	-1.85662	0.51841	-0.0249228	0.146064	-0.698612	1.16222
fer-1-like family member 4	ENSDARP00000101407	akajin_mus_all_contig_10381	2.26564	-0.6987	0.242994	0.614585	-0.6987	-0.6987	-0.6987	-0.6987	-0.6987	-0.6987	-0.6987	0.62549	1.02484	-0.6987	-0.6987	-0.6987	-0.6987	-0.6987	0.901377	1.59943	1.80875
frizzled class receptor 4	ENSDARP00000139144	akajin_mus_all_contig_1039	1.71695	-1.4198	-0.526842	-0.94061	-0.686534	-1.40801	1.3423	-1.72685	-0.477418	-0.175659	0.356896	0.518355	0.889867	-0.0449392	-0.210625	-0.384618	0.988204	1.62497	-0.668208	0.322937	0.909638
DCN1, defective in cullin neddylation 1, domain containing 3	ENSDARP00000014872	akajin_mus_all_contig_10399	1.36446	1.20659	0.0440679	0.303435	-0.404107	0.497775	-0.993334	-0.263836	-1.38612	-0.967296	-1.74038	-0.454126	-0.450946	-0.00607847	1.37926	-1.35605	0.998078	1.78831	0.887785	-0.253063	-0.194418
leucine rich repeat containing 32	ENSDARP00000059477	akajin_mus_all_contig_10423	2.39335	-0.713853	1.45409	0.0627541	-0.480196	-0.325721	-0.673989	-0.337992	-1.17717	-1.1028	-0.534399	1.64267	-0.238129	-0.374346	0.15726	1.2551	-1.5672	-0.503262	0.584046	0.548496	-0.0687057
uridine-cytidine kinase 2b	ENSDARP00000033495	akajin_mus_all_contig_10429	-0.54248	1.89984	1.35488	0.0306905	-0.35008	-0.75003	-0.349724	-0.771514	-1.99679	-1.31384	-0.601022	0.973811	0.815971	0.902687	1.54575	-0.633287	0.310576	0.213253	0.661873	-0.666096	-0.734474
nedd8 activating enzyme E1 subunit 1	ENSDARP00000026192	akajin_mus_all_contig_10436	1.67844	2.04885	1.16602	0.656327	-0.187513	-0.441855	-0.624309	-1.5773	-1.41219	-1.08079	-0.899692	-1.04922	-0.577459	-0.129659	-0.20822	0.654888	0.124593	0.644739	-0.425674	1.1622	0.477832
transmembrane emp24-like trafficking protein 10 (yeast)	ENSDARP00000060684	akajin_mus_all_contig_10454	0.90816	1.22657	0.972463	0.971921	-0.947004	-0.310052	0.018967	-0.311247	-0.696788	-1.29696	-1.50927	-1.65476	-0.88167	-0.614213	0.275977	-0.653089	0.421553	1.03664	0.823881	1.96279	0.256127
selenophosphate synthetase 1	ENSDARP00000075586	akajin_mus_all_contig_10464	1.44939	1.84527	0.169331	0.688293	-0.797932	-0.752716	-0.854383	-1.5892	-1.24275	-0.961567	-0.218955	-0.930967	-0.438139	0.359259	-0.192688	-0.243528	0.574619	1.22327	-0.660003	1.00515	1.56824
synaptotagmin binding, cytoplasmic RNA interacting protein	ENSDARP00000105632	akajin_mus_all_contig_10472	0.201218	0.261229	-0.152311	0.415321	-1.44172	-1.71231	-1.32521	-0.348312	-0.994838	-0.982946	-0.212751	0.510778	2.67238	1.25917	0.753614	-0.182237	-0.399455	0.167215	0.891083	0.457423	0.162659
cytochrome c, somatic b	ENSDARP00000034555	akajin_mus_all_contig_10476	1.49575	0.602246	-0.0619203	-0.218837	-0.636812	-1.38789	-1.25779	-1.04081	-1.00897	-0.714743	-0.536743	-0.818298	0.718632	0.7145	-0.145708	1.4381	-0.815626	-0.304429	0.651686	1.78435	1.54331
ankyrin repeat domain 54	ENSDARP00000072599	akajin_mus_all_contig_10488	2.40764	0.238646	1.20589	-0.562058	0.0764477	-0.978621	0.274992	-1.78296	-1.36011	-0.927031	-0.894385	-0.460346	-0.281205	0.237705	-0.591191	-0.652868	0.725949	0.890754	0.650425	0.579864	1.20247
formin homology 2 domain containing 3b	ENSDARP00000083251	akajin_mus_all_contig_10564	2.10895	2.29546	-0.236231	0.613371	-1.06589	-1.26304	-1.12252	-1.09759	-1.12024	-1.35276	0.0705113	0.771456	0.0687888	0.535249	0.196596	-0.508625	0.192655	0.000471041	0.350008	0.459335	0.104067
major facilitator superfamily domain containing 7	ENSDARP00000131603	akajin_mus_all_contig_10575	-0.8252	1.28418	-0.509741	0.306191	-0.652924	-0.679626	-1.49723	-0.744904	-0.562407	-1.34721	0.38024	-0.503278	1.52701	1.17184	0.262489	-0.598175	-1.14377	0.780622	0.197902	1.71875	1.43524
ribosomal protein L34	ENSDARP00000108075	akajin_mus_all_contig_10579	1.71432	1.17996	0.361712	-0.62035	0.249022	-0.81703	-0.684125	-1.1903	-1.2088	-1.42518	-0.306753	0.225848	-0.346471	1.52314	-1.05107	1.31855	-0.737165	-0.470854	-0.0864574	1.05921	1.3128
general transcription factor IIA, 1	ENSDARP00000015974	akajin_mus_all_contig_10589	0.464971	2.74005	0.830644	0.724766	-1.26709	-0.778951	-0.914391	-0.939199	-0.882071	-1.1716	-0.352004	-0.124548	-0.00221551	0.0405047	-1.11943	1.29877	0.957229	0.892088	-0.408177	0.104604	-0.0939475
splicing factor 3a, subunit 2	ENSDARP00000003884	akajin_mus_all_contig_10595	0.14038	0.80094	0.549577	0.679515	-0.804842	-1.87888	-1.48089	-1.58486	0.974907	-1.68854	0.30331	0.0569999	0.706822	0.669172	0.0626144	0.478665	-0.94467	0.553857	-0.0565608	0.794974	1.66751
Williams-Beuren syndrome chromosome region 17	ENSDARP00000062190	akajin_mus_all_contig_10613	-0.28986	0.920849	2.84563	0.196452	-0.357503	-0.823989	-0.968839	-0.139665	-0.865407	-1.61176	-0.999577	-0.861818	0.618998	1.24484	-0.557339	0.464682	0.777908	-0.306677	0.724701	0.438336	-0.449952
retinoblastoma binding protein 4	ENSDARP00000048143	akajin_mus_all_contig_10620	0.870694	1.36076	0.508085	-0.358567	-1.04739	0.256788	-0.553914	-1.18573	-1.51496	-0.803627	-0.997964	-1.45337	0.384969	1.57233	1.62867	0.00482379	-0.577588	1.40641	-0.291702	0.614578	0.176699
CDC42 binding protein kinase alpha (DMPK-like)	ENSDARP00000040455	akajin_mus_all_contig_10631	-0.352244	2.27512	0.454018	0.329774	-0.489605	-1.56714	-1.34201	-0.800506	0.562245	-0.733485	-0.710727	-0.433863	-0.609568	1.07113	0.817494	-1.08025	-0.489953	-0.328652	0.996935	1.06032	1.37098
SWI/SNF related, matrix associated, actin dependent regulator of chromatin, subfamily e, member 1	ENSDARP00000024751	akajin_mus_all_contig_10658	1.0059	0.732383	0.700455	0.340123	-0.839374	-1.04536	-1.13252	-1.06944	-0.517106	-0.73876	-1.25199	-1.40651	0.330919	1.78192	0.14411	0.675676	-0.984374	0.94017	-0.325565	1.38397	1.27538
tumor necrosis factor receptor superfamily, member 14	ENSDARP00000117794	akajin_mus_all_contig_10659	1.98008	1.45254	1.61518	0.775216	-0.0839785	0.699753	-0.479908	-1.72751	-0.304839	0.166993	-1.20139	0.199562	-0.447181	0.309777	-0.734669	0.589862	0.399113	-0.651703	-0.87888	0.0259878	-1.70401
signal recognition particle 9	ENSDARP00000124362	akajin_mus_all_contig_10671	1.20489	1.83138	0.634631	0.404743	-1.9771	-0.828148	-0.990045	-0.682447	-0.220478	-0.872728	-0.0575958	-0.781688	-0.725335	0.283397	-0.453668	0.0608753	0.188678	0.139058	-0.248632	2.39805	0.69216
LSM7 homolog, U6 small nuclear RNA and mRNA degradation associated	ENSDARP00000075631	akajin_mus_all_contig_10697	2.02186	1.85178	1.03409	0.0765804	-0.713929	-0.140462	-0.3025	-1.3211	-1.35732	-0.527677	-1.13674	-1.03178	-0.615718	-0.190228	-0.446426	0.633174	0.266812	0.397349	-0.372257	1.78106	0.0934265
mediator complex subunit 24	ENSDARP00000132097	akajin_mus_all_contig_10714	0.16006	1.55959	1.16004	-0.139156	-0.31938	-0.995288	0.172085	-1.65344	-0.873984	-0.853242	-0.976986	-0.18075	-0.968585	2.09069	0.372808	0.52528	-0.0798715	-0.292217	-0.545739	1.92873	-0.0906458
calcium channel, voltage-dependent, beta 2b	ENSDARP00000049218	akajin_mus_all_contig_1072	1.59511	1.6417	0.597635	-1.27227	0.422383	-0.761925	-0.823805	-0.825083	-1.38816	-0.654707	-0.556696	0.228749	-0.744441	-0.705753	-0.746097	1.53228	0.64537	-0.115265	1.75273	0.575869	-0.397617
PDS5 cohesin associated factor A	ENSDARP00000140465	akajin_mus_all_contig_10784	0.730906	1.09609	-0.541365	-0.841082	-1.09962	-0.889008	-1.05229	-0.598049	-0.00193725	-0.529417	-0.640666	-1.26399	0.1429	0.986425	1.90447	0.924787	0.689991	-0.4697	-0.113455	-0.649454	2.21448
aggrecan a	ENSDARP00000137330	akajin_mus_all_contig_10793	0.114954	2.13042	-0.143608	0.22352	0.961021	0.472427	-1.48251	-0.738048	-0.555768	-0.522849	-1.21033	1.97868	1.42968	0.219156	-1.63872	-0.206199	0.209694	-0.140242	-0.47399	-0.645985	0.0186825
osteoclast stimulatory transmembrane protein	ENSDARP00000029214	akajin_mus_all_contig_10804	1.63483	0.533626	1.15488	-0.397712	-1.32735	-0.358972	-1.05246	-0.630243	-1.16363	-1.15999	-1.38692	-0.983766	0.262682	1.02665	0.284059	0.781687	0.277783	1.55581	1.43387	-0.0447831	-0.440059
DEAH (Asp-Glu-Ala-His) box helicase 15	ENSDARP00000075688	akajin_mus_all_contig_10838	1.33352	-0.0737254	-0.607153	-1.06773	-0.321066	-1.37027	-1.05676	-0.826684	-1.06129	-0.257068	-0.732535	0.7615	1.78367	1.37975	-0.0330378	-0.566366	-0.653759	-0.22818	0.698338	1.30451	1.59433
histone deacetylase 1	ENSDARP00000051798	akajin_mus_all_contig_10852	0.896367	0.962595	0.450272	-0.230043	-1.57895	-0.829922	0.978424	-0.830619	-1.94434	-1.2334	-0.686765	-1.35014	0.316339	1.00116	1.299	0.535029	-0.543873	0.295655	0.869885	0.978048	0.645283
family with sequence similarity 136, member A	ENSDARP00000133287	akajin_mus_all_contig_10864	0.457114	1.9166	0.533605	-0.383032	-0.657211	-0.409996	-0.772606	-1.16397	-0.983936	-0.694374	-0.514332	-0.853234	-0.59186	-0.163403	-0.00710977	1.40667	-0.381856	-0.0389727	-0.559974	1.4738	2.38807
isocitrate dehydrogenase 3 (NAD+) gamma	ENSDARP00000133894	akajin_mus_all_contig_10874	1.70276	0.755108	0.0777396	-0.946225	-0.59268	-0.707009	-1.04626	-1.37401	-1.18412	-0.676965	-0.745327	-0.753495	-0.498289	-0.0825644	0.221204	1.18333	0.0332609	1.2117	0.0801815	1.51547	1.82619
sperm associated antigen 17	ENSDARP00000114532	akajin_mus_all_contig_1088	0.30034	1.11528	0.305963	-0.133817	0.512529	0.194579	0.0385596	-1.18141	-1.5101	-2.91586	0.887094	1.00408	1.01471	0.917466	-0.295712	0.487814	-1.20454	0.0950956	0.401864	0.46266	-0.496594
tripartite motif containing 55b	ENSDARP00000075413	akajin_mus_all_contig_10882	1.20675	2.31493	1.62907	1.69635	-0.614924	-0.281055	0.169322	-0.988256	-1.42569	-0.627459	-1.12236	-1.08619	-0.81019	-0.450521	-0.356016	0.0655888	-0.0921612	0.439748	-0.046164	0.361082	0.0181443
muscle-related coiled-coil protein b	ENSDARP00000073748	akajin_mus_all_contig_1090	1.1293	2.07623	0.857022	0.553134	-1.02579	-0.725395	-0.595356	-1.01082	-1.1122	-1.1239	-1.37957	-1.01099	0.269525	0.75953	0.481239	-0.509609	-0.911387	0.704092	0.854707	1.25764	0.462594
phospholipase C-like 2	ENSDARP00000133245	akajin_mus_all_contig_10917	2.83608	0.515069	-0.766651	-0.0968036	-1.3131	-0.622315	-0.663094	0.0132422	-0.769352	-0.884578	-0.0309387	-0.810964	1.73583	1.18168	-0.692242	-0.565495	-0.0430339	-0.389689	-0.0286513	0.992305	0.402697
ganglioside induced differentiation associated protein 2	ENSDARP00000104808	akajin_mus_all_contig_10932	1.57532	1.36674	0.628942	0.679087	-0.738696	-0.762434	-0.881258	-1.26065	-1.60003	-1.14985	-1.00924	-0.7869	-0.258761	-0.067179	0.0146026	0.241103	0.61129	2.0424	-0.121697	0.735696	0.741515
guanine nucleotide binding protein (G protein), alpha activating activity polypeptide O, a	ENSDARP00000124253	akajin_mus_all_contig_10937	1.02326	1.17644	1.30905	0.581754	-0.890982	-0.000441952	-0.283782	-0.240024	-1.87034	-0.916511	-0.81869	-1.07627	-1.02305	0.188142	1.72064	-0.716709	0.55543	1.30477	0.168938	0.853937	-1.04555
pyridoxamine 5'-phosphate oxidase	ENSDARP00000011179	akajin_mus_all_contig_10957	-0.291199	2.38222	0.842344	-0.512073	-1.15276	0.901958	-1.19458	-0.625853	-0.299663	-0.706951	0.630054	0.243921	1.44611	0.818799	-0.464019	-0.800876	0.25649	0.926272	0.10977	-1.7828	-0.727161
phosphorylated adaptor for RNA export	ENSDARP00000065035	akajin_mus_all_contig_10964	0.909245	1.02404	0.231412	0.295029	-0.900743	-0.467773	-0.706022	-0.903261	-1.5665	-0.56097	-1.68277	-0.751583	-0.0131832	0.113143	0.357441	0.235657	-0.000227005	0.727806	-0.235518	2.69178	1.20299
regulator of G-protein signaling 6	ENSDARP00000069971	akajin_mus_all_contig_10978	1.79247	1.44268	0.721902	1.45454	-1.25382	-0.330226	-0.422252	-0.938986	-0.6856	-1.59369	-1.26405	-1.01249	-0.673713	0.0495128	0.659039	-0.389553	0.238155	-0.175295	0.561376	1.45485	0.365147
FK506 binding protein 1Ab	ENSDARP00000046783	akajin_mus_all_contig_1101	2.55733	1.26774	0.259707	0.210704	-0.774268	-0.21736	-0.706329	-1.12412	-1.84408	-1.10354	-0.195331	-0.279845	0.22627	-0.0677748	-0.484418	-0.323745	1.39085	1.15544	-0.680838	0.682618	0.0509896
WD repeat domain 27	ENSDARP00000138907	akajin_mus_all_contig_1103	3.1273	0.70197	0.877001	0.0224506	-0.297244	-0.380145	-0.790305	-1.36517	-1.33166	-0.897162	-0.514596	0.1532	0.885248	1.20694	-0.111913	0.233581	0.025014	-0.497714	0.00681225	-0.1669	-0.886712
v-Ha-ras Harvey rat sarcoma viral oncogene homolog a	ENSDARP00000142010	akajin_mus_all_contig_11036	2.24141	0.688054	-0.686504	-0.224075	-0.667563	-0.859001	-0.780963	-1.23163	-1.41149	-0.754637	-0.716429	-0.239706	1.40561	-0.249102	0.0952598	1.7634	-0.114717	0.774112	-0.624797	0.561184	1.03159
anoctamin 5a	ENSDARP00000044452	akajin_mus_all_contig_11044	1.88112	2.22907	-0.120766	-0.749408	-0.666712	-0.642076	-0.974533	-1.5856	-0.361797	-0.0938717	-0.693118	0.108869	1.95076	0.197098	0.392457	-0.569821	0.897586	-0.181028	-0.217845	-0.866345	0.0659596
si:ch211-198n5.11	ENSDARP00000071058	akajin_mus_all_contig_11056	0.775549	-0.569753	1.984	1.43522	-0.72886	-0.49866	-0.0782561	-0.710578	-0.0274331	1.09467	-1.93654	0.112366	-0.735578	-0.221218	-1.65123	0.437577	0.751199	-0.285936	-0.545125	-0.136059	1.53465
cell division cycle 6 homolog (S. cerevisiae)	ENSDARP00000008736	akajin_mus_all_contig_11071	3.22493	0.353462	-0.00251821	-0.600523	-0.600523	-0.600523	-0.600523	-0.600523	-0.600523	-0.600523	0.251042	-0.600523	1.61016	0.376049	-0.600523	-0.600523	0.963038	-0.600523	-0.600523	1.03063	-0.600523
matrix metallopeptidase 17b	ENSDARP00000131853	akajin_mus_all_contig_11092	0.0322421	1.08238	-1.26529	-1.3284	-0.913141	0.259766	-0.329802	-0.320217	-1.10515	-0.814721	-0.599062	0.0684255	-0.0137936	-0.379784	-0.790448	-0.0849528	1.64521	0.154798	0.692455	2.19952	1.80996
heat shock 10 protein 1	ENSDARP00000073069	akajin_mus_all_contig_11111	0.606092	1.22963	0.439946	0.322569	-0.758944	-0.314532	-0.836259	-1.19677	-1.44316	-0.244157	-0.720141	-0.935927	-0.725074	-0.317955	-0.243868	1.58715	-0.280548	0.462843	-0.534738	1.75762	2.1462
laminin, alpha 3	ENSDARP00000119869	akajin_mus_all_contig_11114	1.10329	1.26363	0.607165	0.00349122	0.48074	-1.11377	-0.686444	-1.88129	-0.553847	-0.290253	-0.4007	0.184669	-0.496842	0.00281416	-0.271924	0.998781	-1.69604	0.715085	-1.08567	1.50161	1.6155
DCN1, defective in cullin neddylation 1, domain containing 1 (S. cerevisiae)	ENSDARP00000131473	akajin_mus_all_contig_11121	1.81952	-0.09863	0.20313	1.5163	-1.08384	-0.003493	0.0266172	0.913345	-1.27974	-1.8152	-1.08586	-0.228736	1.93172	-0.23648	-0.561479	-0.329774	0.45541	0.98489	-0.727813	0.0889464	-0.488842
cleavage and polyadenylation factor I subunit 1	ENSDARP00000087664	akajin_mus_all_contig_11131	0.383782	0.618826	0.715201	-0.00345671	-0.482462	-0.154523	-0.1484	0.41951	-1.52361	-1.28246	-1.11293	0.599447	0.0732166	2.40953	0.32729	0.604133	-2.42275	0.0844678	-0.268496	0.704794	0.458883
adrenomedullin 2a	ENSDARP00000067192	akajin_mus_all_contig_11154	1.14553	3.37924	0.605382	0.0331919	-0.788293	-1.08677	-0.784802	-0.979112	-0.569629	-0.994653	-0.174854	-0.0318997	0.346148	1.11535	0.0251057	-0.563961	-0.384951	0.283977	0.128855	-0.314419	-0.389436
family with sequence similarity 65, member A	ENSDARP00000083982	akajin_mus_all_contig_11172	0.960747	0.698268	1.06965	2.04769	0.0103674	-1.0607	-1.24551	-1.15564	-0.465349	-0.645821	-2.13884	-0.0759017	-0.00662601	1.16364	-0.0592886	-0.220196	-0.312708	-0.306103	1.53872	0.24357	-0.0399591
ATP synthase, H+ transporting, mitochondrial Fo complex, subunit C1 (subunit 9)	ENSDARP00000072885	akajin_mus_all_contig_1122	0.709221	0.629563	1.35633	0.509693	-0.556662	-1.12799	-0.282771	-1.44922	-1.11446	-0.675041	-0.812313	-0.785676	0.619554	0.50162	-0.658497	2.4382	-0.300341	-0.19207	-0.928697	0.975472	1.14408
high mobility group AT-hook 1a	ENSDARP00000118077	akajin_mus_all_contig_11224	1.99236	2.38684	0.681137	-0.0573572	-0.935742	-0.653595	-0.779484	-0.922791	-1.33336	-1.35497	-0.463698	-0.356643	-0.108115	-0.075736	-0.353923	-0.416359	0.725531	0.565009	-0.265073	1.32501	0.400953
pleckstrin homology domain containing, family A (phosphoinositide binding specific) member 4	ENSDARP00000126391	akajin_mus_all_contig_11263	1.37206	0.83595	-0.583987	-0.755682	-0.172121	-0.0980568	0.959174	-0.976093	-0.502361	-0.948841	-0.160485	-0.443672	0.0882048	-0.374326	-1.57754	-1.32547	1.80438	0.155758	-0.517432	1.82492	1.39561
COX17 cytochrome c oxidase copper chaperone	ENSDARP00000092919	akajin_mus_all_contig_11279	0.803274	2.03261	1.61415	0.373679	-0.169796	0.350685	0.295645	-1.39085	-1.16208	-1.25024	-0.220401	-0.293262	-0.216123	0.538039	-1.55528	1.43746	-0.934953	-0.121553	-0.973691	0.0728271	0.769863
lin-7 homolog C (C. elegans)	ENSDARP00000037411	akajin_mus_all_contig_1128	0.576328	0.66961	-0.954379	-0.215063	0.0106386	-1.17883	-0.778193	0.846071	-1.86327	-1.0218	-2.0442	-0.231788	1.58587	0.997782	0.328311	0.501239	0.397511	1.4772	0.764424	0.0630685	0.0694603
Rho GDP dissociation inhibitor (GDI) alpha	ENSDARP00000064310	akajin_mus_all_contig_11311	0.539843	1.43826	0.0942176	0.664926	-0.95243	-0.877015	-0.508617	-0.860247	-1.55218	-1.12198	-1.15369	-0.318668	1.0571	2.04301	0.116903	-1.26339	0.799341	0.328484	0.427021	1.24916	-0.150045
interleukin enhancer binding factor 2	ENSDARP00000022486	akajin_mus_all_contig_11330	0.579022	1.93332	1.95123	1.42706	-0.649275	-0.24013	-0.684941	-1.31223	-1.32477	-1.00337	-0.908208	-0.902819	0.151415	-0.520994	-0.490865	1.39412	0.0147128	0.567596	-0.0887481	0.367157	-0.259296
zgc:77056	ENSDARP00000093286	akajin_mus_all_contig_1138	0.558227	-0.0791689	1.04596	0.18028	-1.6057	0.551769	1.51043	0.213437	-1.33906	-1.04578	-1.46363	-0.632416	-0.0782263	-0.455653	0.109469	-0.112393	-0.0511779	0.318865	-1.15681	1.77341	1.75816
myosin XVIIIAa	ENSDARP00000097848	akajin_mus_all_contig_11401	0.74001	2.63675	-0.422626	0.425451	0.0296636	-1.04259	-0.755695	-1.13287	-0.0606411	-1.66796	-0.171174	0.759758	1.04366	-1.7969	0.524182	-0.620486	-0.103113	0.266682	0.727138	0.199345	0.421426
si:ch211-117c9.5	ENSDARP00000086564	akajin_mus_all_contig_11434	1.26439	-1.47109	-0.240293	-1.43989	-0.688218	-1.0596	0.208596	-0.247278	-0.86446	-0.294154	0.974112	-0.95253	0.244326	-0.457294	-0.0747805	0.395612	-0.817155	2.13571	1.51849	0.864456	1.00105
sprouty homolog 4 (Drosophila)	ENSDARP00000090302	akajin_mus_all_contig_11439	2.58318	0.254308	0.230022	0.951801	0.146238	-0.816108	0.788703	-1.31023	-0.558517	-1.62854	1.22283	1.11976	-0.547577	0.32981	-0.0541018	-0.424604	-1.2499	-0.0930035	-1.16786	0.191117	0.0326609
Ras-related GTP binding Ca	ENSDARP00000092718	akajin_mus_all_contig_11441	1.48277	0.97058	-0.611303	1.40409	0.737727	0.521565	1.07687	-0.571271	-0.141561	-0.850622	-1.87948	-1.20007	0.294105	0.144553	-0.492762	-1.19224	-0.477102	-1.11292	0.181932	1.79404	-0.0788973
FK506 binding protein 9	ENSDARP00000022147	akajin_mus_all_contig_11445	1.13782	1.13672	0.44511	-0.0621469	-1.36311	-0.567459	-1.06013	-0.983671	-1.30184	-1.30627	-0.942354	-0.724364	0.348703	0.79304	0.765586	-0.733207	0.165917	1.68596	0.711983	1.68731	0.166405
retinal pigment epithelium-derived rhodopsin homolog	ENSDARP00000057760	akajin_mus_all_contig_11466	1.21733	0.215198	0.0567609	-1.63397	-0.462258	0.0780979	-1.13318	-1.58673	-0.576496	-0.758735	-0.897545	-0.598138	1.24203	1.7176	-0.0671369	-0.977669	1.23778	1.07532	0.131868	1.04411	0.675749
solute carrier family 41, member 3	ENSDARP00000132956	akajin_mus_all_contig_115	0.0254422	1.56266	-0.323848	0.197488	-0.810796	-1.40234	-0.826112	-0.742705	-1.0175	-1.85098	-0.33857	0.434903	1.52907	1.2741	-0.914334	-0.613451	0.370399	0.351602	0.761446	1.00347	1.33005
zgc:158417	ENSDARP00000133037	akajin_mus_all_contig_11500	2.70476	1.32806	0.403338	-0.340556	0.134352	0.314517	-0.958981	-0.854891	-1.48895	-0.10076	-0.911278	-1.09555	0.906582	0.217444	-0.654341	0.38045	0.127721	-1.01439	1.29136	-0.633748	0.24487
chromobox homolog 5 (HP1 alpha homolog, Drosophila)	ENSDARP00000120906	akajin_mus_all_contig_11522	0.745081	1.15233	0.207017	0.195285	-1.42306	-0.258096	0.213446	-1.50987	-1.66745	-1.21897	-0.933184	-1.18302	0.203269	0.934212	0.259897	0.0824695	-0.333057	1.36857	1.74932	0.862315	0.553488
translocase of outer mitochondrial membrane 22 homolog (yeast)	ENSDARP00000066387	akajin_mus_all_contig_11542	1.27467	2.09857	1.58895	0.0545576	-0.442655	-1.11259	-0.250479	-1.76263	-1.01311	-0.464019	-0.394344	-0.537831	-0.302664	-0.533091	-0.292734	0.965844	-0.842645	0.400949	-0.633112	0.910507	1.28785
thioredoxin reductase 2	ENSDARP00000103469	akajin_mus_all_contig_11561	0.633097	2.54151	2.17184	0.3081	-0.642463	-0.84562	-0.540279	-1.88164	0.150579	-0.513275	-0.698667	0.0411062	0.445816	-0.3559	-0.301596	0.604817	-0.0676516	-0.432781	-1.19779	0.375392	0.205411
vinculin a	ENSDARP00000141175	akajin_mus_all_contig_11684	1.35242	0.900181	0.0575552	-0.664977	-0.56382	-0.0824159	-1.11259	-1.31519	-2.06037	-0.84232	-0.674388	0.756848	1.78758	1.40416	-0.495047	-0.17586	0.375135	1.35835	-0.306433	0.340881	-0.0396883
si:ch211-197h24.6	ENSDARP00000118446	akajin_mus_all_contig_11696	2.66269	0.749747	1.30243	0.463115	-0.846355	-0.956606	-0.0200438	-0.839934	-1.23667	-0.808035	-0.3716	0.375297	-0.348048	-0.624502	-0.559411	0.0407092	-0.276915	0.133851	1.93535	0.192286	-0.967356
mitochondrial pyruvate carrier 2	ENSDARP00000031014	akajin_mus_all_contig_117	-0.641577	0.692107	0.14989	-0.600136	0.07248	-1.59799	-0.157901	-0.91953	-1.87194	0.0769775	-0.899799	-0.978562	-0.22373	0.817575	-0.339532	0.915403	0.348202	0.382013	1.36354	1.25938	2.15312
deoxyhypusine hydroxylase/monooxygenase	ENSDARP00000011317	akajin_mus_all_contig_1170	1.67398	1.63687	-0.153289	-0.00123353	-0.374149	-0.0534651	-1.56388	-1.44588	-1.06184	-0.255061	-0.113546	-0.287553	1.83217	1.30358	-0.19226	-0.627868	-0.14901	-0.710918	-1.07752	0.672532	0.948352
nuclear receptor subfamily 2, group F, member 6b	ENSDARP00000111987	akajin_mus_all_contig_11712	-0.612317	1.69952	0.0917195	-0.266539	-1.26083	-0.759393	-0.68579	-1.03698	-1.08354	-1.39848	-0.0707094	0.0691802	1.63527	0.463728	0.562134	-1.09217	0.927874	0.298943	1.86558	0.944433	-0.291644
acid phosphatase 1, soluble	ENSDARP00000077082	akajin_mus_all_contig_11749	1.57667	-0.287858	0.173184	-0.572402	-0.490532	-0.932558	-0.509567	-0.813787	-2.22925	-1.04067	-0.594662	-0.641199	0.3477	0.587446	0.361	1.49506	1.38108	1.78844	0.486858	0.109211	-0.194169
methionyl-tRNA synthetase	ENSDARP00000122981	akajin_mus_all_contig_11782	2.10923	2.00552	1.07231	0.874713	-0.455629	-0.977895	-0.88984	-1.26054	-1.5315	-1.33547	-0.042546	-0.258078	0.367027	0.0563406	-0.446693	-0.201128	-0.307118	0.30176	-0.255789	1.11332	0.0620084
RAN binding protein 1	ENSDARP00000025538	akajin_mus_all_contig_11792	1.2384	0.838824	0.928566	-0.922922	-1.02668	-0.628431	-1.10186	-0.715148	-1.5799	-1.34408	-0.372716	-0.74185	2.07613	1.36885	-0.394029	-0.291883	0.492564	0.554184	0.648795	0.404427	0.568779
ribosome binding protein 1	ENSDARP00000118039	akajin_mus_all_contig_11813	0.653197	1.14191	0.23571	-0.540047	-0.907482	0.386775	-1.4275	-1.19888	-1.45383	-1.32671	-0.927274	-0.918007	1.22308	1.15288	0.317431	-0.320755	0.296249	1.55184	0.897457	1.24911	-0.0851594
LysM, putative peptidoglycan-binding, domain containing 3	ENSDARP00000038848	akajin_mus_all_contig_11822	0.953672	2.90133	-1.24511	-0.923416	-0.895443	-0.754483	-0.628808	0.0137558	-0.795804	0.216927	-0.690261	-0.393542	0.416709	0.25087	-0.631199	-0.105616	0.904966	0.45056	-0.580375	-0.234351	1.76962
insulin induced gene 1	ENSDARP00000018378	akajin_mus_all_contig_11845	1.91516	0.294001	1.1179	-0.948283	-1.18449	0.0603128	0.130001	-1.10246	-1.53563	-0.807236	-0.872553	-0.922002	-1.02559	0.190653	0.46263	1.03254	0.249676	1.46721	0.552603	1.33441	-0.408845
karyopherin alpha 1 (importin alpha 5)	ENSDARP00000120790	akajin_mus_all_contig_11849	0.856164	0.684038	-0.35825	-0.293231	-0.519488	-1.24669	-1.11463	-0.745434	-0.577717	-1.22876	-0.790276	-0.205623	1.76773	2.0692	0.999609	-0.571056	-1.16988	1.29342	0.581282	-0.0141334	0.583712
mitochondrial amidoxime reducing component 2	ENSDARP00000094269	akajin_mus_all_contig_1186	-0.262913	1.22488	1.08496	1.46879	-0.60684	-1.61317	-0.163455	-1.55688	-0.116441	-1.05194	-0.766873	0.565406	-0.120299	2.13064	-0.621142	0.072243	0.708077	0.299277	-1.26639	0.703394	-0.111319
anoctamin 10a	ENSDARP00000112117	akajin_mus_all_contig_11902	1.72585	1.74905	0.489661	0.0697904	-1.04691	0.0226275	-1.04971	-1.97499	-0.923562	-0.457745	0.647167	0.297123	1.75284	0.70003	-0.0292419	-0.316131	0.719752	-0.462036	-0.634792	-1.10502	-0.173745
Sin3A-associated protein	ENSDARP00000075051	akajin_mus_all_contig_11910	2.20252	1.99337	1.04544	0.115575	-0.649992	-0.345926	0.158435	-1.37502	-1.23876	-0.480427	-1.19547	-1.38259	-0.64862	0.0662591	0.329067	0.867074	-0.246402	1.06066	-0.017386	-0.110898	-0.146903
cysteinyl-tRNA synthetase 2, mitochondrial	ENSDARP00000103031	akajin_mus_all_contig_11923	1.99919	1.86119	-0.544201	-0.789159	-1.06545	-0.188146	-0.829258	-0.735324	-1.11437	-0.990983	-0.213578	-0.781251	-0.580156	1.12626	1.18319	0.77932	-0.0109419	-0.243781	-0.669194	0.360248	1.44639
F-box protein 46	ENSDARP00000138208	akajin_mus_all_contig_1197	0.708946	0.897632	2.41962	0.717749	-0.947997	-1.49555	-1.39717	-0.915894	-0.555921	-0.816603	-0.754242	-0.843252	0.0258164	-0.19672	0.993045	0.650031	0.46485	-0.635616	-0.300666	0.89823	1.0837
vasodilator-stimulated phosphoprotein b	ENSDARP00000118248	akajin_mus_all_contig_1204	0.685791	1.38779	1.20587	0.164796	-1.75657	-0.783652	-0.494761	-0.827778	-1.43298	-1.76808	-1.31046	-0.00267005	1.02225	0.944995	0.357346	-0.0850188	0.759987	0.936769	0.210913	0.990618	-0.205142
abhydrolase domain containing 6b	ENSDARP00000095214	akajin_mus_all_contig_12058	0.550052	0.377365	-1.50354	-1.29805	-0.0900054	-1.14418	0.0639059	-1.43873	-0.594934	-0.0389238	-0.0516395	0.397564	-1.1378	-0.0267947	2.06323	0.485864	0.70899	1.62796	1.33783	0.537647	-0.825803
eukaryotic translation initiation factor 5	ENSDARP00000020566	akajin_mus_all_contig_1206	2.32111	1.50955	-0.872576	-0.643081	-0.276133	-1.29884	-1.17535	-0.636257	-0.494732	-0.494615	-0.468221	-0.583575	0.879177	0.683386	1.27674	0.802323	-0.519636	-1.39358	0.134054	0.493464	0.756791
splicing factor 3b, subunit 3	ENSDARP00000134109	akajin_mus_all_contig_12077	1.42266	1.44405	1.09652	-1.0183	-0.480057	-0.951593	-0.956289	-1.57449	-1.46972	-1.41425	-0.611463	-0.396122	1.48509	0.936509	0.629303	0.734055	0.534942	0.317344	0.0656655	0.0791101	0.127049
peptidylprolyl isomerase (cyclophilin)-like 1	ENSDARP00000127620	akajin_mus_all_contig_12085	2.29934	1.7657	0.272614	-0.0834091	-0.228395	-0.849118	-0.126539	-0.845274	-1.36788	-1.20582	-1.24659	-1.05756	0.100896	1.14098	-0.0605103	0.344146	-0.591541	1.38288	-0.302186	0.394546	0.263718
proteasome (prosome, macropain) subunit, alpha type, 1	ENSDARP00000134179	akajin_mus_all_contig_1212	1.6867	2.46099	1.71814	1.33405	-0.406605	-1.08612	-0.71935	-0.843309	-0.538	-0.249878	-0.590728	-0.025935	0.353882	-0.0169296	-0.0856334	0.333703	-0.983208	-1.10413	-0.707418	-0.366891	-0.163329
catenin, beta like 1	ENSDARP00000026984	akajin_mus_all_contig_12123	2.05936	2.46999	1.28526	0.353241	-0.503689	-0.278119	-0.368238	-1.07971	-1.25206	-0.532417	-1.27273	-0.427741	-0.559743	-0.0330417	-0.11953	0.784417	0.724212	0.364216	-0.575823	-0.270117	-0.767747
collagen, type V, alpha 2b	ENSDARP00000031878	akajin_mus_all_contig_1223	2.0389	0.237651	0.407252	0.532181	-0.107525	-0.529354	-1.19941	-0.656122	-1.81931	-1.788	-0.527104	-0.0122453	0.781327	0.646636	1.10156	-0.842551	1.5044	0.0580958	0.168957	0.75882	-0.754163
small nuclear ribonucleoprotein D3 polypeptide	ENSDARP00000011226	akajin_mus_all_contig_12230	1.47281	1.79286	1.46067	0.29717	-0.707947	0.0491628	-0.731318	-0.869152	-1.5104	-1.59251	-0.494425	-0.959125	-0.454711	0.332242	-0.55894	1.31504	-0.431096	0.791064	-0.262435	1.16955	-0.108502
splicing factor 3a, subunit 3	ENSDARP00000135753	akajin_mus_all_contig_12240	1.94344	-0.0641018	0.509239	-0.462115	-0.562294	-1.5191	-0.377191	-1.87282	-1.15041	-0.345755	-1.39537	-0.231135	0.28149	0.3364	0.718617	0.753234	-0.194221	0.711799	0.0825287	1.12293	1.71484
heat shock protein 90, alpha (cytosolic), class A member 1, tandem duplicate 1	ENSDARP00000138112	akajin_mus_all_contig_1225	0.902212	1.83943	-0.20229	-0.464804	-0.59214	-0.740031	-1.39157	-1.26968	-1.51402	-0.458157	-0.19199	-0.655428	1.43933	0.413294	2.21642	-0.326283	0.635457	-0.319715	-0.0859147	0.206938	0.558948
HIV-1 Tat specific factor 1	ENSDARP00000073630	akajin_mus_all_contig_12274	0.846904	1.8169	1.54055	0.949801	0.153499	-1.46403	0.475217	-1.68335	-1.32383	-0.641159	-1.00073	-0.275559	-0.0189649	0.0552521	-0.613544	0.411164	-0.502845	0.148291	-0.972322	0.68385	1.41491
nuclear receptor subfamily 5, group A, member 2	ENSDARP00000141532	akajin_mus_all_contig_12297	2.11761	-0.657494	0.172626	-1.55726	-1.09806	-0.424876	1.09504	-0.710667	-0.803059	-0.390846	0.254905	0.271067	0.437337	-1.10465	-0.400497	1.31166	0.0337593	1.73324	-0.647718	1.13714	-0.76926
guanine nucleotide binding protein (G protein), alpha activating activity polypeptide, olfactory type 2	ENSDARP00000110503	akajin_mus_all_contig_12333	-0.058695	-0.756907	0.835277	-2.46053	-0.704117	-1.37848	-0.0845716	-0.573551	0.0324825	0.390944	0.336893	-0.0984486	-0.480007	0.0228083	0.36199	-0.613109	1.20407	1.50854	1.44327	-0.59119	1.66333
zinc finger CCCH-type containing 13	ENSDARP00000140589	akajin_mus_all_contig_12338	2.20622	2.27854	0.676791	0.0763493	-0.10161	-0.81685	-0.974616	-1.40824	-1.06509	-1.09603	-0.587393	-0.886745	0.402543	0.473305	-0.159178	0.739981	-0.553421	0.341231	-0.469656	0.892224	0.0316482
N-acetyltransferase 14 (GCN5-related, putative)	ENSDARP00000111670	akajin_mus_all_contig_12339	1.22119	2.19452	2.10184	0.416788	-0.548844	-0.215635	-0.385975	-1.00402	-1.11058	-1.4269	-1.05557	-0.922366	-0.717054	0.000163458	-0.321909	0.287913	0.561625	0.38572	-0.616168	0.303541	0.851733
ankyrin repeat and MYND domain containing 2a	ENSDARP00000003452	akajin_mus_all_contig_12365	0.211323	0.952958	0.108717	-0.535543	-0.620037	-0.690241	-0.254915	-1.41209	-0.614462	-1.25107	-1.25566	-1.22237	-0.396822	1.13337	1.54516	0.50727	-0.033923	1.57702	-0.145294	2.01902	0.377593
dynein, cytoplasmic 1, heavy chain 1	ENSDARP00000029477	akajin_mus_all_contig_1237	0.517927	1.97396	0.93506	2.03636	-0.683612	-0.110243	-1.3805	-1.44256	-0.614608	-1.40454	-0.472201	-0.236685	-0.493024	0.515082	0.302278	-1.20991	-0.257549	0.402783	0.143631	1.13467	0.343679
chromosome 18 open reading frame 25	ENSDARP00000067732	akajin_mus_all_contig_12391	-0.609537	1.38817	0.167827	0.181408	-1.24607	-1.63952	-1.15344	-1.40453	-0.401441	-0.220678	-0.854526	-0.204108	0.453815	0.719949	0.121865	-0.613658	0.39447	0.813037	1.54315	2.15214	0.411667
tubulin, beta 2b	ENSDARP00000137515	akajin_mus_all_contig_124	1.322	2.20133	1.18384	0.930691	-0.973068	-0.925277	-0.779599	-0.946976	-1.05162	-1.31364	-1.08949	-0.62361	0.919996	1.25091	0.218013	-0.645004	-0.414288	0.000882196	0.145985	0.596747	-0.00782697
ring finger protein 7	ENSDARP00000072361	akajin_mus_all_contig_12407	0.569961	1.35685	1.07725	0.726128	-0.201542	-0.668537	-0.434211	-1.19253	-0.640232	-1.45052	-0.955269	-1.27677	0.299071	0.4394	-1.04756	1.07228	0.72829	0.526861	-1.3321	1.90576	0.497415
protein phosphatase, Mg2+/Mn2+ dependent, 1F	ENSDARP00000051665	akajin_mus_all_contig_12409	1.25596	0.0754371	-0.624799	-0.0756827	-0.181562	-0.045024	-0.89686	-0.546257	-1.25219	-1.32104	-1.62281	0.0588947	-0.139591	2.5901	1.17923	-1.10234	0.751568	0.675778	0.556001	0.179018	0.486158
v-maf avian musculoaponeurotic fibrosarcoma oncogene homolog Bb	ENSDARP00000099244	akajin_mus_all_contig_1242	0.710623	1.13568	0.406697	-0.266666	-0.358995	-0.839543	-1.04859	-1.74664	-1.57664	-1.67913	-0.0104887	-0.014753	0.20933	1.23292	-0.0885506	-0.192924	0.538088	0.585418	-0.176536	1.17304	2.00766
CSE1 chromosome segregation 1-like (yeast)	ENSDARP00000022858	akajin_mus_all_contig_12425	1.49943	0.998889	1.331	-0.175913	-1.05795	-0.748012	-0.691388	-1.6446	-1.06445	-1.07081	-0.688746	-0.736228	0.456005	1.14086	0.25768	-0.435731	0.102948	0.124507	-0.31168	0.575604	2.13857
ATPase, Ca++ transporting, cardiac muscle, slow twitch 2a	ENSDARP00000113858	akajin_mus_all_contig_12451	1.56308	-0.766808	2.51041	-0.688918	-0.7929	-0.761273	-0.773895	-0.699044	-0.739207	-0.739969	1.4254	-0.748592	-0.557994	1.01671	0.393751	0.261492	-0.817841	0.341304	0.983536	0.429862	-0.83911
replication protein A2	ENSDARP00000054077	akajin_mus_all_contig_12455	1.0545	1.36607	1.32896	0.705115	-0.671942	-0.917853	0.0523295	-1.25989	-1.5375	-1.42461	-1.05001	-0.614454	-0.842846	0.82994	0.664848	0.0609592	0.496413	1.38289	-0.339825	1.25979	-0.542906
carbohydrate kinase domain containing	ENSDARP00000123516	akajin_mus_all_contig_12471	1.75148	2.07567	1.35098	1.23569	-0.606927	0.161567	-0.11843	-1.04307	-0.912265	0.0759556	-0.687046	-0.957778	-1.32524	-0.146118	-0.267046	0.92361	-0.158098	-0.533855	-1.23522	0.887647	-0.471507
ribosome binding protein 1 homolog b (dog)	ENSDARP00000061116	akajin_mus_all_contig_12494	0.95213	2.65687	0.982743	-0.734694	-0.774163	0.0721295	-1.23466	-0.694666	-1.08876	-0.0897718	-0.626138	-1.10145	0.0132564	0.692211	0.0270559	-1.06284	1.44685	0.605524	-0.735107	-0.0194491	0.71292
phosphatidylinositol transfer protein, beta	ENSDARP00000052267	akajin_mus_all_contig_12504	1.61037	-0.0213001	-1.20602	-1.74805	-0.807797	-0.490187	0.951366	-0.534031	-1.13368	-0.727511	-0.571592	-0.65423	1.77894	1.34195	0.498096	0.0222346	0.672945	-0.350114	0.310463	-0.419099	1.47724
proteolipid protein 1a	ENSDARP00000135083	akajin_mus_all_contig_12505	1.36471	-0.52063	-0.640574	0.246409	0.00960593	0.410128	0.870638	-0.230974	-0.574686	0.451305	-0.711388	-0.616117	0.253963	-0.446746	-1.46644	-0.638617	-0.151151	-0.338753	-1.27588	3.09519	0.910009
ets variant 5a	ENSDARP00000108566	akajin_mus_all_contig_12520	1.60368	0.281942	-0.241522	-0.766916	-0.695241	-0.831879	-0.806199	-0.634318	-0.70542	-0.709994	-0.326502	0.424106	0.548306	1.11273	3.32757	-0.463711	-0.292822	-0.399441	-0.318863	0.00742371	-0.112932
DEAD (Asp-Glu-Ala-Asp) box polypeptide 39Ab	ENSDARP00000010925	akajin_mus_all_contig_12546	1.64901	2.0392	1.14993	0.210935	-0.765221	-0.369587	-1.42141	-1.42528	-1.54326	-1.25497	-1.13016	-0.60271	0.230335	0.329292	0.31361	0.426456	0.404256	0.495252	0.400604	0.414376	0.449339
cell division cycle 37	ENSDARP00000131796	akajin_mus_all_contig_12561	1.51084	2.30743	0.432467	0.305768	-1.00973	-1.60253	-0.783315	-0.617676	-1.04968	-0.739808	-1.23767	-0.503801	0.742147	0.59725	1.02398	-0.00559655	-0.0319351	0.0947654	-0.602202	1.32041	-0.151125
deltex 4, E3 ubiquitin ligase	ENSDARP00000097694	akajin_mus_all_contig_12565	0.275182	-0.10319	0.186429	1.29135	-1.79423	1.66666	1.69173	-0.00834957	-0.723334	-1.07136	-1.75914	-0.339454	0.963759	-0.391538	0.204389	-0.593178	-0.968568	0.839225	-0.167845	1.1092	-0.307728
calpain 3b	ENSDARP00000121284	akajin_mus_all_contig_1257	2.61499	2.38086	0.888482	0.364611	-0.493564	-0.73498	-0.510537	-1.27807	-1.19713	-1.01378	-0.0282065	-0.00175427	0.47351	0.0445983	-0.649827	-0.635373	-0.104456	0.124948	-0.536406	0.251776	0.0403109
coagulation factor IIIa	ENSDARP00000138770	akajin_mus_all_contig_12602	2.11765	0.686835	0.691758	-0.76696	-0.561608	-0.166702	-0.392789	-0.912354	-0.734541	-0.120829	0.0785108	0.282974	0.866836	-0.115483	-1.71964	-0.226917	-1.00363	2.50239	-0.910556	0.0396934	0.365377
ciliary neurotrophic factor	ENSDARP00000119708	akajin_mus_all_contig_12611	-0.461137	0.00834232	-0.187402	-0.976298	0.000616274	-1.16827	-0.214332	-1.2465	-0.2536	-1.107	-0.877996	-0.271469	1.3307	2.23327	0.644489	-0.330067	-1.27854	1.42644	1.23918	0.517682	0.971903
fibroblast growth factor 22	ENSDARP00000103162	akajin_mus_all_contig_12649	-0.264515	0.395818	2.18613	-0.00838699	-0.374732	-0.704938	-0.916755	-0.857968	-0.944138	-1.03812	-0.625663	0.649669	-0.419123	0.143737	0.852649	-0.629912	-0.30927	2.72539	-0.695973	0.818152	0.017942
adenosylmethionine decarboxylase 1	ENSDARP00000119077	akajin_mus_all_contig_1266	1.09136	0.750392	-0.634058	-0.816099	-0.514042	-1.06198	-0.948768	-1.0966	-0.891735	-0.844933	0.290695	0.64279	3.11012	0.818886	0.4847	-0.533155	-0.516037	-0.361456	0.49452	0.147595	0.387794
chromosome 2 open reading frame 40	ENSDARP00000072984	akajin_mus_all_contig_12706	1.77928	0.66603	0.650176	-1.06728	0.0938268	1.84808	0.21061	0.233153	-1.73775	-1.23873	0.0631269	-0.721877	-1.32006	-0.17023	0.53949	-0.589878	0.0204217	1.07642	0.859157	0.179532	-1.37349
ALG14, UDP-N-acetylglucosaminyltransferase subunit	ENSDARP00000129967	akajin_mus_all_contig_12720	1.90368	1.36898	0.306062	-0.936861	-0.28207	-0.112281	-0.218857	-0.663582	-1.03905	-0.875409	-0.747683	-1.90905	-0.309467	-0.175731	-0.0243337	1.38277	-0.571382	0.0806949	0.180561	2.02966	0.613348
coiled-coil-helix-coiled-coil-helix domain containing 1	ENSDARP00000091714	akajin_mus_all_contig_12759	1.63361	1.51712	1.30937	0.198485	-0.309947	-0.789456	-1.03097	-1.59833	-1.00121	-0.351966	-1.12489	-1.13542	-0.776912	-0.191264	-0.169788	1.26766	-0.0230464	0.764618	-0.327218	1.04664	1.09291
ADP-ribosylation factor 3b	ENSDARP00000137953	akajin_mus_all_contig_12796	1.6892	1.9232	1.89604	1.05238	-1.0802	-0.751543	0.673872	-1.0811	-1.1637	-1.07576	-0.888429	-1.11615	-0.0953169	-0.0767405	0.214879	0.59623	-0.565391	-0.167935	-0.224515	0.106544	0.134427
host cell factor C1a	ENSDARP00000007626	akajin_mus_all_contig_1287	0.939128	1.41702	-0.837579	-0.336106	-0.618748	-0.760224	-0.691169	-1.02409	-0.823356	-1.02309	-0.696011	-0.348405	1.54215	2.04129	-0.00041581	0.137758	-0.522521	-0.328357	-0.550482	0.48438	1.99883
myosin phosphatase Rho interacting protein	ENSDARP00000133666	akajin_mus_all_contig_12938	-0.397239	0.719701	0.220331	-0.102304	-0.644489	-0.351536	-0.357956	-0.578908	-0.568615	-1.09052	-1.39743	-0.969932	-0.0810946	1.70801	0.773435	-0.795502	1.21492	2.76578	0.351203	0.218704	-0.636567
transmembrane protein 183A	ENSDARP00000065995	akajin_mus_all_contig_12946	0.867398	1.66836	-0.284911	0.0948374	-0.74388	-1.2097	-1.07588	-1.19961	-1.10671	-0.50514	-1.59689	-0.0485629	0.0367692	0.842859	0.624314	1.22606	-0.569655	0.313388	0.623654	-0.0329402	2.07625
coiled-coil-helix-coiled-coil-helix domain containing 10	ENSDARP00000005265	akajin_mus_all_contig_12995	0.748454	2.08586	1.80087	0.59697	-0.0424807	-0.716403	-0.568225	-1.08843	-0.674727	-0.460988	-1.10956	-0.982523	-0.829007	-0.490165	-0.86033	1.27869	-0.434739	-0.375027	-0.278611	1.12346	1.27692
coiled-coil domain containing 134	ENSDARP00000128476	akajin_mus_all_contig_13009	0.0990038	0.0672907	0.425453	-0.693912	0.566421	-0.798589	-1.13941	-1.5236	-0.883713	-0.496156	-0.423789	1.04355	0.190432	0.368616	-0.644297	1.44985	0.0907467	-0.261198	-1.27029	2.51747	1.31612
si:dkey-149i17.7	ENSDARP00000117357	akajin_mus_all_contig_1303	0.973173	2.3003	0.491893	-1.03693	-0.695849	-0.48126	-1.46842	-1.18542	-0.955891	-1.18161	-0.163238	0.176799	0.305674	1.53263	0.657675	-0.367811	1.20403	0.757946	-0.227546	-0.823415	0.187277
zgc:153426	ENSDARP00000130980	akajin_mus_all_contig_13031	2.27879	2.15553	0.690568	1.51322	-0.882022	0.291028	-0.644028	-0.867007	-1.11995	-1.25439	-0.978642	-0.319475	-0.255445	-0.302737	0.218866	-0.651312	-0.167284	0.327772	-0.167976	0.64849	-0.513995
DnaJ (Hsp40) homolog, subfamily C, member 4	ENSDARP00000035727	akajin_mus_all_contig_13035	1.78817	2.37672	0.268828	0.253366	0.115909	-0.514434	0.368464	-2.06299	-0.832423	-0.806404	-0.297586	-0.195068	-0.204519	0.29126	-1.33573	-0.4712	1.59397	0.0672077	-0.276346	0.176163	-0.303358
syntaxin 5A	ENSDARP00000034979	akajin_mus_all_contig_13049	0.355435	0.863242	-0.0895247	-0.23032	-0.881692	-0.525096	-1.02976	-0.0973808	-1.83265	-1.10547	-1.08341	0.62565	2.50961	-0.0901388	0.177608	-0.362033	-0.262922	0.308145	0.36909	1.96325	0.418358
striatin interacting protein 2	ENSDARP00000076427	akajin_mus_all_contig_13070	1.81735	2.09031	1.039	-0.345771	-0.652448	-1.20523	-1.16843	-0.0925929	-1.14539	-0.98114	-0.317413	-1.17947	-0.20382	-0.163748	-0.302978	0.557011	0.425291	1.8114	-0.282487	0.312713	-0.0121572
protein kinase, cAMP-dependent, regulatory, type II, alpha A	ENSDARP00000048675	akajin_mus_all_contig_13073	1.77661	1.88694	0.506641	0.392595	-1.1893	-0.78563	-0.468364	-0.388026	-0.317732	-1.17215	0.857897	-1.43509	-0.668239	0.566212	0.217014	-1.50392	-0.514216	0.0150666	0.0314777	0.618685	1.57353
ADP-ribosylation factor-like 6 interacting protein 4	ENSDARP00000137044	akajin_mus_all_contig_13084	1.38249	-0.477062	-0.624945	-0.600344	0.0399422	1.87891	0.595252	0.330104	-2.22127	-0.844632	-0.494402	-0.991261	-0.07065	-0.755065	0.0680578	1.92437	0.167088	-0.858159	0.603548	0.909647	0.0383807
mercaptopyruvate sulfurtransferase	ENSDARP00000071960	akajin_mus_all_contig_13099	1.38569	2.38344	0.971651	0.0951377	-0.558585	-0.343483	-0.763891	-1.59542	-0.889913	-1.37765	-0.768777	0.178991	0.408419	-0.78912	-0.327648	0.155109	1.02081	0.748873	-0.686475	1.1813	-0.428459
PDZ binding kinase	ENSDARP00000114079	akajin_mus_all_contig_13106	1.03032	0.69455	-0.376741	1.62449	0.246316	-1.92186	-1.10546	-1.00029	-0.695955	-0.653045	-0.723998	-1.10225	1.77247	-0.218132	0.780227	-0.424817	0.0795205	-0.171333	0.104256	1.70092	0.360812
coiled-coil domain containing 25	ENSDARP00000030117	akajin_mus_all_contig_13110	1.27933	1.43865	-0.793796	-0.25613	-0.16462	-1.61985	-0.749989	-0.397343	-0.743354	-0.369064	-1.08482	-0.66986	0.454165	0.153278	0.159375	1.49733	0.265801	-0.519444	-1.10273	2.18792	1.03515
ubiquitin-like modifier activating enzyme 1	ENSDARP00000054690	akajin_mus_all_contig_1312	1.91122	2.55395	0.389683	0.441305	-1.41789	-0.980931	-0.826224	-1.25546	-0.288546	-0.492731	-0.526518	-0.0860107	0.875311	0.493884	0.32503	-0.690804	-0.689452	-0.8038	-0.137543	0.899292	0.30623
cysteine conjugate-beta lyase, cytoplasmic	ENSDARP00000019368	akajin_mus_all_contig_13125	0.411636	1.34944	-0.023133	-1.485	-0.919471	-1.79004	-0.676409	-1.25622	-0.447535	0.19813	-0.483989	0.584915	0.818801	1.977	-0.772624	1.34239	0.240592	0.841116	-0.783434	0.723061	0.150774
O-sialoglycoprotein endopeptidase	ENSDARP00000067374	akajin_mus_all_contig_13164	2.20039	1.97323	0.795105	0.23045	-1.05036	-0.405283	-0.632707	-1.10429	-1.29641	-0.992071	-1.29183	-0.927954	-0.0505579	0.391856	-0.311822	1.04456	0.573365	0.284811	-0.278864	0.0334939	0.814893
centriole, cilia and spindle-associated protein b	ENSDARP00000058627	akajin_mus_all_contig_13167	0.295041	1.68359	2.13952	-0.136019	-0.710443	-1.18912	0.129325	-1.09532	-1.51146	-0.997815	0.0176207	-0.0971927	0.621439	0.703455	-0.0311258	0.234723	-0.0245027	1.2096	1.01488	-0.926456	-1.32973
neural precursor cell expressed, developmentally down-regulated 8, like	ENSDARP00000138920	akajin_mus_all_contig_1320	0.896265	2.04269	1.46416	0.50548	-0.33768	-0.194173	-0.449094	-1.20857	-1.11641	-0.995164	-0.802552	0.138262	-0.557771	0.1218	-1.16292	1.84631	-0.754273	-0.20041	-0.901215	0.743537	0.921726
stress-associated endoplasmic reticulum protein family member 2	ENSDARP00000112726	akajin_mus_all_contig_13204	1.66311	-0.355762	0.266733	0.377673	0.77306	-0.142807	1.61967	-0.0894538	-1.16084	-0.438806	-1.16084	0.643395	-0.018023	-0.131205	-1.16084	-1.16084	-0.228333	-1.16084	-1.16084	1.90347	1.12234
optic atrophy 1 (autosomal dominant)	ENSDARP00000134977	akajin_mus_all_contig_13245	0.613529	0.442597	1.61059	0.690844	-0.607467	-2.02275	-0.596333	-0.592655	-0.966259	0.248887	-1.50569	0.846346	-0.309587	-0.442554	-0.740547	0.387321	-0.0289897	-0.705305	2.11961	0.864407	0.694005
amine oxidase, copper containing 2	ENSDARP00000121793	akajin_mus_all_contig_13254	0.853896	0.629868	0.501651	0.0977445	0.531816	-0.632095	-1.38954	-1.54052	-1.88197	-1.4161	-0.387029	1.18811	0.595682	0.064287	-0.556998	0.0535107	0.253558	-0.421233	0.268954	2.07029	1.11612
solute carrier family 6 (neurotransmitter transporter), member 8	ENSDARP00000038666	akajin_mus_all_contig_1327	0.792872	1.58553	0.38518	0.604629	-0.531749	-0.785384	-1.10167	-1.3946	-1.43404	-1.35657	0.175862	-0.298198	-0.428355	-0.343282	-0.742937	0.0999019	0.499393	0.500555	0.0624725	1.7599	1.95048
PHD finger protein 23a	ENSDARP00000042480	akajin_mus_all_contig_13381	-0.172391	0.915221	1.13337	1.21196	-0.166577	-0.888271	-0.169763	-0.549899	-0.784557	-0.969291	-0.407038	-1.43485	2.2958	0.531718	-0.795881	-0.653132	1.59899	-0.913176	-0.848571	0.251151	0.81519
heterogeneous nuclear ribonucleoprotein R	ENSDARP00000134461	akajin_mus_all_contig_134	1.04836	2.03075	1.5748	0.317407	-0.498455	-0.201807	-0.57786	-1.4867	-1.31815	-1.83754	-0.926826	-0.41148	0.411623	0.100151	0.0935914	-0.21845	-0.314401	0.707295	-0.531555	0.910989	1.12827
cytochrome P450, family 1, subfamily A	ENSDARP00000139599	akajin_mus_all_contig_13407	2.26547	1.27	0.908168	0.343142	-1.16403	-1.02434	-1.26873	-0.504775	-1.10083	-0.744011	-1.1724	-1.43607	-0.307799	1.03584	0.497822	0.164879	0.23082	0.447905	0.59355	0.886659	0.0787275
StAR-related lipid transfer (START) domain containing 13a	ENSDARP00000102209	akajin_mus_all_contig_13433	1.65544	-0.168501	0.457958	0.955403	-0.52645	-1.59909	-0.0489366	0.240556	-0.936468	-1.62282	-1.38404	1.11382	-1.3008	-0.428532	0.941424	0.437538	0.133193	-0.131028	0.153719	1.87099	0.186637
nidogen 1	ENSDARP00000140943	akajin_mus_all_contig_13450	0.302094	1.21808	-0.147936	0.907585	-0.70372	-1.32478	-1.24996	-0.222015	-2.19688	-0.587749	-1.01753	0.156408	1.03073	0.944407	1.06952	-0.619004	-0.276088	-0.0843878	0.452448	1.86654	0.48224
CAP-GLY domain containing linker protein 3	ENSDARP00000071119	akajin_mus_all_contig_13453	0.46327	1.6052	0.920017	1.72068	-0.132282	0.614596	-0.6642	-1.7701	-0.658451	-1.39154	0.331022	0.0193006	1.05401	0.176558	-1.06318	-1.15786	-1.50042	0.63761	0.641278	0.436348	-0.28186
COMM domain containing 5	ENSDARP00000113724	akajin_mus_all_contig_13461	0.064932	-0.827685	0.840826	0.292519	0.10778	-0.381119	-0.217446	-1.71991	-0.916388	0.72904	1.04824	0.818462	0.637473	0.0617639	-2.16978	-0.621917	1.26924	1.77855	-1.33711	0.241188	0.301348
si:ch1073-406l10.2	ENSDARP00000109328	akajin_mus_all_contig_1348	0.975323	1.60992	1.47429	0.7409	-0.731043	0.537568	-0.242246	-0.507942	-1.24969	-0.647587	-0.799763	-1.6306	-1.0406	-0.800527	0.194642	-0.722907	0.774713	1.18991	-0.330828	1.64662	-0.440163
0	ENSDARP00000132190	akajin_mus_all_contig_13527	2.71346	1.23297	-0.164911	0.229036	0.145531	-0.565963	-0.376419	-0.787424	-1.19625	-1.41414	-0.948192	0.396879	-0.00964426	0.0260218	-1.14336	-0.397118	-0.469026	0.218904	-0.0953318	1.69679	0.908186
thrombomodulin	ENSDARP00000118554	akajin_mus_all_contig_1353	0.936315	1.0949	0.0735397	0.498938	-0.479184	-0.191269	-1.37685	-1.78801	-0.843706	-0.662165	-1.3486	-1.05821	0.0493623	0.366243	0.0698741	-0.181606	1.05747	-0.250068	0.362733	1.84243	1.82787
KDEL (Lys-Asp-Glu-Leu) endoplasmic reticulum protein retention receptor 2a	ENSDARP00000011420	akajin_mus_all_contig_13530	2.17374	2.03066	0.909059	0.932496	-0.821708	-0.418756	-0.570361	-0.869485	-1.32726	-1.08803	-0.83096	-1.21395	-0.474645	0.246148	-0.365324	-0.250194	0.317878	0.60851	-0.352201	1.13263	0.231757
PRP39 pre-mRNA processing factor 39 homolog (yeast)	ENSDARP00000130668	akajin_mus_all_contig_13592	1.99777	2.22202	0.735134	0.245447	-0.12543	-0.950592	-1.07234	-1.21168	-0.327561	-1.21748	-0.931416	-0.509475	-0.290365	-0.598664	0.414754	0.690793	-0.651025	-0.272502	-0.373382	1.18333	1.04266
ubiquinol-cytochrome c reductase core protein IIa	ENSDARP00000136037	akajin_mus_all_contig_1361	0.51656	0.917218	1.9009	0.194443	0.274355	-1.43787	-0.217536	-0.882398	0.536306	0.0154158	0.0127494	-0.195308	-0.15236	0.0743399	-0.842388	2.36889	-1.88983	-1.04591	-0.703908	-0.0961106	0.65245
cystathionase (cystathionine gamma-lyase), like	ENSDARP00000119651	akajin_mus_all_contig_13645	1.07119	2.13669	2.57936	-0.162653	-0.556363	-0.755325	-0.80249	-1.07664	-1.05057	-1.09608	-0.538331	-0.565865	-0.0188023	0.697045	-0.761243	-0.0161975	0.190024	0.824945	-0.280312	0.347331	-0.16571
splicing factor 3b, subunit 2	ENSDARP00000007002	akajin_mus_all_contig_13663	0.872866	1.99536	0.92125	0.962486	-0.816987	-0.429576	-1.34547	-1.25687	-0.952144	-0.970117	-1.2141	-1.20898	-0.091569	1.01939	0.714682	1.56597	0.0980543	-0.114055	-0.425923	0.256467	0.419267
kelch repeat and BTB (POZ) domain containing 13	ENSDARP00000015783	akajin_mus_all_contig_13732	1.79078	0.704463	-1.15444	0.100418	0.186137	-0.405411	-0.3607	-1.28098	-1.03315	-1.58466	-1.15393	-0.186879	-0.807666	1.67884	0.175249	1.38535	0.417422	1.19635	-0.425766	0.900699	-0.14212
zinc fingers and homeoboxes 2	ENSDARP00000134649	akajin_mus_all_contig_13735	0.0936695	0.27667	-0.00411047	0.973658	-1.14801	-0.394958	-1.65986	-0.652472	-1.37985	-1.02972	-1.02947	-0.667419	0.949826	2.52632	0.0615566	0.197969	0.722293	0.40987	0.592015	1.21329	-0.0512609
glutamine-fructose-6-phosphate transaminase 2	ENSDARP00000071442	akajin_mus_all_contig_13745	-0.39327	0.858344	0.915816	-0.59936	-1.43144	-0.954088	-0.69943	-1.5402	-1.19727	-0.928055	-0.832729	-0.197597	-0.021932	1.20941	1.01756	-0.263141	0.930685	1.024	0.560299	1.99032	0.552087
heterogeneous nuclear ribonucleoprotein H1	ENSDARP00000141886	akajin_mus_all_contig_13822	1.15741	1.4816	1.05125	0.14964	-1.51824	-0.66345	-1.33317	-1.33484	-0.0431692	-0.975422	-1.37454	-1.25738	0.129551	0.308495	0.897273	0.312534	-0.417963	0.361581	1.33438	0.915868	0.818592
sorbin and SH3 domain containing 3	ENSDARP00000113033	akajin_mus_all_contig_13903	1.24886	1.01465	0.0971141	1.0589	-0.397431	0.196897	-0.333427	-0.50755	-0.779127	0.0702876	-0.985585	1.34623	-0.205385	0.816096	-1.89517	-0.639314	1.50798	-0.51199	-0.754687	1.31702	-1.66437
vasodilator-stimulated phosphoprotein b	ENSDARP00000042472	akajin_mus_all_contig_13917	0.491733	1.53467	0.907231	0.20634	-2.02499	-0.490867	-0.586665	-0.497459	-1.79617	-0.533624	-0.962901	-0.288894	1.76562	0.949455	0.435961	-0.530271	0.241359	1.50329	-0.197283	-0.400425	0.27389
small nuclear ribonucleoprotein polypeptide F	ENSDARP00000134257	akajin_mus_all_contig_13932	2.25508	2.24457	1.4363	0.458748	-0.820884	0.135964	-0.964139	-1.01463	-1.25264	-1.08088	-0.709831	-0.375104	-0.195618	0.670202	-0.591939	0.3094	0.0206092	0.289653	-0.71046	0.0921935	-0.196593
hairy-related 4, tandem duplicate 3	ENSDARP00000094984	akajin_mus_all_contig_13949	0.943292	-0.130026	0.683557	-0.514672	0.179849	-1.07198	0.742591	-1.57803	-0.900034	-0.446569	-0.11727	0.245652	-0.663235	0.21589	-1.2708	-0.663999	1.82452	2.17266	-1.15451	0.740081	0.763035
ubiquitin-like modifier activating enzyme 3	ENSDARP00000075198	akajin_mus_all_contig_13955	1.57507	1.30968	1.32527	-0.176443	-0.271672	-0.614669	-0.359622	-1.18012	-1.03593	-0.791695	-0.820088	-1.38627	-0.994311	-0.403008	-0.212011	1.61173	-0.365127	0.675149	-0.399792	1.40879	1.10509
hippocalcin-like 1	ENSDARP00000038816	akajin_mus_all_contig_13960	1.48396	-0.229734	-0.141228	1.0752	-1.66669	-0.0677627	-1.63792	-0.898392	-1.48836	-0.367438	-1.24839	-0.508173	0.84725	-0.0202598	0.757132	0.873396	0.82032	0.892477	1.23191	-0.576694	0.869402
alanyl-tRNA synthetase domain containing 1	ENSDARP00000133692	akajin_mus_all_contig_14026	0.710837	-0.40366	-0.602853	-0.514758	0.158049	-0.621542	-0.517184	-0.979069	-0.478926	-1.28977	0.147984	-0.507453	0.364165	1.6133	-0.182101	0.700531	-0.977898	-0.0794065	-0.742081	1.29671	2.90512
solute carrier family 39 (zinc transporter), member 7	ENSDARP00000130247	akajin_mus_all_contig_14027	1.51884	1.06174	0.115705	0.157241	-0.816505	-0.295197	-0.946314	-1.46814	-0.562418	-1.32368	-1.40768	-1.13949	-0.0735265	0.983125	-0.0271363	1.18883	-0.887504	1.29254	0.576106	0.814685	1.23879
cartilage intermediate layer protein, nucleotide pyrophosphohydrolase	ENSDARP00000069881	akajin_mus_all_contig_1404	1.63249	0.0730065	0.145555	0.824474	0.435118	-0.892688	-0.689296	-0.980159	-1.74725	-2.40237	-0.717165	0.151958	0.210683	0.372789	0.539592	-0.313293	0.0300437	0.955458	0.054704	1.73816	0.578197
small nuclear ribonucleoprotein polypeptide C	ENSDARP00000010253	akajin_mus_all_contig_14055	1.47951	2.64442	1.44568	-0.090984	-0.76388	-0.703647	0.162959	-0.881892	-0.815389	-1.18269	-1.44258	-1.00196	-0.330097	-0.427377	-0.106844	0.562123	0.508256	-0.0557011	-0.100772	0.860099	0.240778
CDC42 small effector 2	ENSDARP00000142015	akajin_mus_all_contig_14059	1.51759	0.960803	-0.338077	0.556122	-0.896766	0.292883	-0.99994	-0.947848	-0.604373	-1.29572	-1.54191	1.51342	0.123292	0.112511	-0.622632	0.0359395	2.21181	-0.851312	0.577517	-0.382968	0.579668
glyoxalase domain containing 4	ENSDARP00000062334	akajin_mus_all_contig_14062	1.16247	0.358843	-0.54655	-0.378582	-0.740215	-0.0411483	0.299761	-0.980233	-1.90305	0.0122159	-1.58698	0.0526764	0.62116	-0.413446	1.18971	-0.0932858	0.0988	2.16722	-0.607335	-0.430645	1.75861
calcium/calmodulin-dependent protein kinase (CaM kinase) II delta 2	ENSDARP00000040048	akajin_mus_all_contig_14070	0.0443754	2.39606	0.297595	0.461181	-1.15984	-0.0366439	-0.648559	-1.25249	-1.49218	0.195408	-1.31954	0.787813	-0.0676365	-0.492788	-1.01757	-0.5061	0.71151	1.53989	0.0565399	1.22263	0.280349
ADP-ribosylation factor-like 2	ENSDARP00000071659	akajin_mus_all_contig_14071	2.09262	0.0975762	-1.69675	-0.573777	-1.49937	0.0279456	1.67759	-0.0713763	0.223715	1.51223	-0.189159	-1.78767	0.638106	-0.303009	-0.374597	-0.649011	0.415987	-0.171587	0.32401	0.572528	-0.265996
ADP-ribosylarginine hydrolase	ENSDARP00000108490	akajin_mus_all_contig_1409	1.52028	1.27225	1.51273	1.96659	-0.237685	0.133864	0.589089	-0.888957	-0.657234	-1.54167	-0.942998	-1.27667	-0.518623	-1.1504	0.314079	-0.00260707	-0.56473	-0.84233	0.643445	0.246947	0.424626
small integral membrane protein 15	ENSDARP00000116430	akajin_mus_all_contig_14107	0.593077	0.477607	0.201282	1.4147	-0.465253	0.357574	-1.0602	-1.05486	-0.517955	-1.37105	-0.295668	-1.99323	-0.287566	0.868891	1.81578	-1.55833	0.607305	0.942947	0.658212	0.570184	0.0965499
cleavage stimulation factor, 3' pre-RNA, subunit 2	ENSDARP00000110939	akajin_mus_all_contig_14118	0.789394	2.21863	1.94487	0.754978	0.0388629	-0.273191	0.258984	-0.927758	-0.987875	-0.84806	-1.22126	-0.982672	-1.12169	-0.156385	-0.629765	0.21894	-0.922599	0.0994209	0.290413	1.5069	-0.0501303
si:ch211-250m6.2	ENSDARP00000127155	akajin_mus_all_contig_14144	0.502017	0.436839	1.45609	-0.2302	-0.696748	-0.464572	-1.00143	-1.49594	-1.37059	-1.08149	-0.0100471	-0.827923	0.781166	-0.46735	1.08419	2.2607	0.349901	-0.413464	-0.461669	0.22329	1.42724
MOB kinase activator 2a	ENSDARP00000106281	akajin_mus_all_contig_14154	1.06505	2.66127	0.204807	-0.359944	-0.636693	-0.265329	-0.800053	-1.60774	-1.42248	-0.687217	0.730173	-0.411027	0.642163	0.23257	0.111789	-0.854474	1.3228	0.930833	-0.196258	0.231771	-0.892018
ubiquitin associated and SH3 domain containing Ba	ENSDARP00000117135	akajin_mus_all_contig_14192	1.37998	0.803061	0.0976246	1.34802	-1.32288	-0.516699	-1.8247	-0.426011	-1.41247	-1.46173	-0.212929	-0.725792	0.22534	0.857325	0.16973	-0.868671	0.00634331	1.0955	0.788908	1.01403	0.986028
Fras1 related extracellular matrix 1b	ENSDARP00000140130	akajin_mus_all_contig_14199	0.0965114	1.36274	0.413684	0.726788	-0.117805	-0.376019	-1.83161	-1.67639	-0.0973156	-0.90027	1.10206	0.650177	0.36216	-0.0905129	-0.583852	0.531623	-0.280028	-1.23084	-0.953861	2.22309	0.669673
phosphoglycolate phosphatase	ENSDARP00000039692	akajin_mus_all_contig_14279	1.00238	2.31947	1.5654	0.17745	-0.843988	-0.717692	-0.444351	-1.14266	-0.777808	-0.223089	-0.743755	-1.07295	-0.702973	0.0213712	-0.55218	1.49761	-0.647945	-0.0605321	-0.549987	0.459502	1.43673
si:ch211-33e4.2	ENSDARP00000129747	akajin_mus_all_contig_14307	0.776995	0.433075	0.457811	2.45564	-0.651164	-0.968451	-1.50734	-0.402663	-1.38416	-0.851767	-1.24856	-0.597599	1.34775	0.721558	0.169529	0.986271	-0.498674	-0.00600107	0.208064	0.923364	-0.363668
CTD nuclear envelope phosphatase 1a	ENSDARP00000036009	akajin_mus_all_contig_14333	-0.0793783	0.655509	0.229273	0.186935	1.32058	-2.23662	0.412109	-1.35731	1.17938	-0.904182	-1.35298	-0.0703906	-0.888705	1.0436	0.477031	-0.20193	-0.551755	0.0483867	-0.438916	0.621081	1.90828
SEC11 homolog A, signal peptidase complex subunit	ENSDARP00000009538	akajin_mus_all_contig_1434	2.05686	2.33423	0.579537	-0.213903	-0.747657	0.206166	-1.01337	-1.03945	-1.16631	-0.787828	-0.958573	-1.17652	-0.302482	0.178664	-0.230285	0.718676	-0.265052	1.23973	-0.399092	0.495998	0.490657
0	ENSDARP00000137075	akajin_mus_all_contig_14372	0.428533	-0.514907	-0.959748	-1.69229	-0.195794	-0.214027	-0.883248	-0.76354	1.23953	1.50915	-0.903735	-0.367367	0.163278	0.342419	0.390156	-1.29838	1.10158	2.43566	0.57779	-0.115127	-0.279947
ring finger protein 40	ENSDARP00000070816	akajin_mus_all_contig_1439	1.44479	0.495849	0.741025	0.457324	-1.3369	-0.88283	-1.23789	-1.07947	-1.51631	-0.976945	-1.23825	-0.873613	0.513556	1.32358	0.0700619	1.31005	-0.0150265	0.62392	0.947717	0.218466	1.0109
microtubule associated monooxygenase, calponin and LIM domain containing 2b	ENSDARP00000134150	akajin_mus_all_contig_14390	0.954197	1.14465	0.208609	0.00211791	-0.430731	-1.47253	-1.17831	-1.0919	-1.28565	-0.642404	-0.447381	0.0739428	1.91965	2.04333	-0.344019	-0.5602	-0.714473	0.981542	0.621351	0.52971	-0.311508
casein kinase 2, alpha 1 polypeptide	ENSDARP00000105905	akajin_mus_all_contig_14405	1.25495	0.847704	-0.838146	-1.16398	-0.548283	1.35216	1.60729	-1.16398	-1.16398	-1.16398	-1.16398	0.657021	0.604324	0.878112	0.677822	0.025229	-0.0813453	-0.958202	-0.976384	1.26842	0.049212
leucine rich repeat (in FLII) interacting protein 1a	ENSDARP00000135757	akajin_mus_all_contig_1441	1.78263	2.20153	0.399896	-0.206316	-0.252735	-1.19135	-1.13594	-1.23356	-1.42327	-1.62778	0.0281275	0.661869	0.477175	0.828875	-0.271524	0.4851	-0.353051	-0.456847	0.108895	0.813172	0.365096
syntaxin 4	ENSDARP00000068873	akajin_mus_all_contig_14442	1.93043	0.56319	-0.190366	0.4724	-1.52737	-1.07698	0.00848849	-1.24978	-0.593865	-1.4399	-0.845331	-0.898326	0.516424	0.656014	0.288734	-1.00656	0.478982	1.54893	1.24053	0.337138	0.787232
reticulon 4 interacting protein 1	ENSDARP00000040031	akajin_mus_all_contig_14447	1.42132	1.31627	1.85047	-1.0483	-1.72737	-0.158435	0.299989	-1.53614	-0.923421	-0.263574	-0.610707	0.359017	-0.271585	-0.189795	0.738332	1.3974	0.545052	-0.422649	-1.23858	0.473185	-0.01048
Rho guanine nucleotide exchange factor (GEF) 3	ENSDARP00000110756	akajin_mus_all_contig_14523	1.79584	1.69551	1.53106	0.241419	-0.585852	-0.0844242	-0.153387	-1.35973	-1.76819	-0.660851	-0.662769	-0.117732	-0.258106	0.359814	-0.346638	0.8239	0.395531	1.42866	-0.81902	-1.13784	-0.317201
actinin, alpha 1	ENSDARP00000090990	akajin_mus_all_contig_14529	0.818523	-0.0410488	2.03472	0.225549	-1.29602	-0.568728	-1.10018	-0.333706	-1.21098	-0.864778	-0.39615	-0.483035	-0.136141	1.61728	1.0012	-0.718423	-0.15176	2.09714	-0.659767	0.387386	-0.221086
si:ch211-195m9.3	ENSDARP00000126095	akajin_mus_all_contig_14539	0.393528	-0.126635	-0.406953	-0.846488	-0.691159	-0.529418	-0.961841	-1.86113	-0.991728	-0.859008	-1.29503	0.491703	1.23859	2.32357	0.277251	1.0609	0.617486	0.285725	0.750299	0.141171	0.989157
prolyl 3-hydroxylase family member 4 (non-enzymatic)	ENSDARP00000136982	akajin_mus_all_contig_14553	0.236845	0.547396	0.282897	0.46775	-1.37225	0.28904	-0.496068	-0.540181	-1.33196	-0.727744	0.485272	-1.45072	-0.224902	1.00532	0.253292	-1.0622	-1.15367	2.30638	1.64008	0.0720907	0.773331
zinc finger protein 985	ENSDARP00000138834	akajin_mus_all_contig_14556	0.134476	2.2656	1.14803	-0.832091	-0.8245	0.749703	1.35518	-2.08273	-0.131709	-0.901428	-1.01492	-0.931665	-0.227356	0.598004	-0.762814	-0.356966	0.430515	0.020222	0.841393	-0.260676	0.783738
tetraspanin 7b	ENSDARP00000018179	akajin_mus_all_contig_14563	0.8611	1.54356	-0.79215	-0.175905	-0.767752	-1.18194	-1.50347	-1.05855	1.10091	-0.533512	0.462557	-0.978324	-0.458299	-0.690312	1.04179	-1.14145	0.895539	0.291166	0.966802	1.78114	0.337105
potassium channel tetramerisation domain containing 12b	ENSDARP00000054619	akajin_mus_all_contig_14566	0.877919	0.956315	0.468692	-0.671699	-0.822532	-0.0497018	-2.19544	-1.70384	-0.216756	-0.923757	0.57244	-0.810804	-0.964701	0.350416	0.605053	1.55	1.48602	0.234458	0.912674	-0.26245	0.607699
replication protein A3	ENSDARP00000015592	akajin_mus_all_contig_14567	0.135933	1.53191	2.20487	0.602905	-0.171289	0.0675654	-0.547373	-1.29903	-1.69807	-1.14007	-1.13023	-0.626028	0.120673	0.584211	0.137542	1.26635	-0.0170902	1.22552	-0.495304	0.136747	-0.88975
GAR1 homolog, ribonucleoprotein	ENSDARP00000111934	akajin_mus_all_contig_14587	2.16993	1.28718	1.13196	-1.40754	-0.662916	0.421185	-1.08678	-1.38928	-1.02255	-1.13865	0.0987949	0.664288	-0.978554	0.932382	0.319967	1.21423	0.285722	0.0404181	-0.556046	-0.127618	-0.196118
GRAM domain containing 4b	ENSDARP00000047250	akajin_mus_all_contig_14602	1.17154	1.38738	-1.96008	-0.0941453	-0.671543	0.115141	-0.859955	-0.557396	0.510763	-1.11737	1.04797	0.817329	-0.796752	-1.13903	0.0467825	-0.244019	2.13853	-0.802156	-0.188416	0.822528	0.372892
procollagen-lysine, 2-oxoglutarate 5-dioxygenase 1a	ENSDARP00000077830	akajin_mus_all_contig_14645	1.6079	0.418312	0.395282	-0.0467668	-0.990788	-0.070601	-1.50139	-1.34997	-1.64806	-1.28918	-0.253877	0.41797	-0.0823929	1.19738	0.429295	-0.99772	1.4686	1.32638	0.549195	0.697266	-0.276859
family with sequence similarity 98, member B	ENSDARP00000078703	akajin_mus_all_contig_14691	1.18078	2.52685	1.35169	0.478175	-1.08759	-0.617925	-1.12063	-1.02014	-0.552039	-0.954412	-0.937243	-1.04407	0.50758	-0.592974	1.03269	1.15331	-0.0559808	-0.0225688	-0.3224	0.0766671	0.0202115
eukaryotic translation initiation factor 2B, subunit 1 alpha	ENSDARP00000134906	akajin_mus_all_contig_14714	1.22799	2.66913	2.16175	0.83469	-0.627174	0.417354	-0.658571	-0.921273	-0.698658	-0.801569	-0.627072	-0.150544	0.0374911	-0.216293	-0.929151	-0.366413	-0.610122	0.518532	-0.893875	-0.338699	-0.0275342
F-box protein 45	ENSDARP00000106584	akajin_mus_all_contig_14728	1.42587	0.563511	0.680817	0.906809	-1.70167	-1.55076	-0.48369	-1.4158	-0.827333	-0.922175	-0.85985	-0.639839	0.647878	1.53257	-0.809687	0.720985	0.680685	0.37624	0.694383	1.05119	-0.0701371
Rho guanine nucleotide exchange factor (GEF) 28	ENSDARP00000116715	akajin_mus_all_contig_14758	2.82335	0.705524	0.68221	-1.17791	-0.711714	-0.475949	0.480212	-0.829447	-0.850454	-0.566025	-1.09571	1.1437	-0.5093	0.861952	0.328708	0.460627	1.02809	0.167577	-0.897616	-0.658034	-0.909803
multiple coagulation factor deficiency 2	ENSDARP00000058106	akajin_mus_all_contig_14767	2.28224	1.82903	0.522155	0.0817463	-0.928585	-0.541716	-0.608733	-1.5673	-1.33071	-1.08298	-0.3204	0.440511	0.184468	0.76116	-0.209251	0.754327	-0.278846	-0.175067	0.156904	1.15218	-1.12113
ATPase, Ca++ transporting, cardiac muscle, slow twitch 2b	ENSDARP00000136537	akajin_mus_all_contig_14771	1.44768	-0.636726	1.85995	-0.449957	-0.458546	-1.28103	-1.39426	-1.39143	-0.527048	-0.945328	1.36234	0.00190731	0.390482	1.50086	0.456187	0.122287	-1.37557	0.196756	0.149384	0.596461	0.375595
0	ENSDARP00000093303	akajin_mus_all_contig_14786	1.72319	1.70735	0.805336	-0.765902	0.386302	-1.06473	0.575148	-1.92157	-1.01337	-0.483154	-0.596761	-0.555771	1.83118	-0.296678	-0.173186	0.553174	0.268106	0.783485	-0.782831	-0.705998	-0.273321
si:ch211-232m10.6	ENSDARP00000117457	akajin_mus_all_contig_14803	0.98867	1.16094	-0.611447	-0.652675	-0.74721	-0.218289	-0.883041	-1.53373	-1.13375	-1.40435	-0.133399	1.18258	1.52075	1.62742	1.30394	-1.0766	-0.13034	-0.412191	0.306549	0.465362	0.380812
elongation factor Tu GTP binding domain containing 2	ENSDARP00000115252	akajin_mus_all_contig_14819	2.3834	2.19588	0.747412	0.167598	-0.831861	-0.87236	-0.900283	-0.825222	-1.23696	-1.15859	-1.09578	-0.75112	-0.368726	0.26684	0.141462	0.822159	0.195161	0.50308	0.186758	0.157145	0.274001
mitochondrial ribosomal protein S26	ENSDARP00000058055	akajin_mus_all_contig_14845	0.990115	1.08131	0.632294	-0.406582	-0.603996	-1.70391	-0.778071	-1.44055	-0.760296	0.446613	-0.560569	-0.585512	0.16882	1.73116	-0.922539	1.8392	-0.575136	0.17222	-0.568993	0.563196	1.28123
aurora kinase A interacting protein 1	ENSDARP00000099495	akajin_mus_all_contig_14846	1.45517	1.57975	1.41187	0.295702	-0.183666	-0.761201	-0.499894	-0.811528	-1.07156	-0.585363	-0.811993	-1.09827	-0.256821	-0.678581	-0.385484	2.45479	-0.433635	-0.0155059	-0.579511	-0.114963	1.0907
small ubiquitin-like modifier 3b	ENSDARP00000052255	akajin_mus_all_contig_14858	0.409133	-0.108381	0.370609	0.320866	-1.86494	-0.692634	-1.08382	-0.353497	-0.840777	-1.37029	-0.921604	-0.71702	1.949	1.01242	1.10927	-0.609221	-0.0323069	0.438554	0.987014	1.62615	0.371477
si:ch211-153j24.3	ENSDARP00000129672	akajin_mus_all_contig_14898	-0.820892	1.64247	-0.955332	-0.871361	0.485194	-0.218875	-0.151761	-0.97995	-0.0239821	-0.728509	-0.313365	0.987467	2.32348	0.500115	0.0617028	-0.0861223	0.461352	-1.63622	-0.704496	-0.605611	1.63469
polybromo 1, like	ENSDARP00000117183	akajin_mus_all_contig_149	2.44629	1.50969	1.11141	0.08056	-0.832196	-0.205727	-0.59317	-0.803488	-0.288408	-1.55833	0.488814	0.58859	-0.919021	-0.61035	-0.60795	0.106805	0.289434	-0.555744	-0.83769	1.65929	-0.468812
NCK adaptor protein 1b	ENSDARP00000121375	akajin_mus_all_contig_14908	-0.0312643	0.759922	0.435418	0.302228	-0.834244	0.531636	-0.841922	-1.99306	-1.1354	-1.51489	-1.7362	-0.0242619	1.00169	1.02458	1.312	-0.146439	1.02363	1.06097	-0.014679	0.946712	-0.126435
glutamine--fructose-6-phosphate transaminase 1	ENSDARP00000109232	akajin_mus_all_contig_14970	-0.684373	0.924189	-0.377225	0.459475	-0.599504	-1.62955	-0.977687	-1.00901	0.0486415	-0.522359	-0.350712	-0.56209	0.904782	1.17059	0.0324725	-0.627525	-0.87583	-0.229592	0.768756	1.87974	2.2568
kinesin family member 14	ENSDARP00000084055	akajin_mus_all_contig_15021	0.583951	2.56419	2.27869	-0.594781	-0.628447	-0.807034	-0.587734	-1.15339	-1.26017	-0.896631	-0.482501	-0.554292	0.114921	0.607294	0.131566	0.356015	0.562951	0.771138	-0.258639	-0.149764	-0.597328
host cell factor C1b	ENSDARP00000121690	akajin_mus_all_contig_15084	0.620847	0.801721	-0.543354	0.00165083	-1.50531	0.28346	-0.471983	-1.1253	-1.05789	-0.402783	-0.00901614	-1.23584	0.773694	1.23288	2.6496	-0.135004	-0.107896	-1.1439	-0.279281	0.592588	1.06111
thioredoxin reductase 1	ENSDARP00000135844	akajin_mus_all_contig_151	1.49393	2.44503	2.09747	1.27672	-0.0287172	-0.846631	-0.524065	-1.23285	-0.976491	-0.820754	-0.261063	-0.657713	-0.4326	-0.464856	-0.65338	-0.160137	-0.264132	-0.147954	-0.1723	-0.0454434	0.37594
teneurin transmembrane protein 3	ENSDARP00000079326	akajin_mus_all_contig_15113	0.57164	1.82125	0.747461	-0.461465	0.161154	-1.12041	-1.21312	-1.66444	-1.54797	-1.11474	-0.478652	0.636691	1.05128	0.460142	-0.135093	-0.347894	-0.392501	1.72417	0.980872	0.469938	-0.148321
MIF4G domain containing b	ENSDARP00000141567	akajin_mus_all_contig_15118	1.72285	0.438541	1.15598	-0.22033	-1.7266	-0.424943	-1.16664	0.112249	-0.773885	-0.693217	-1.15385	-1.28417	0.171713	1.20095	0.446458	1.72444	0.0918384	1.31055	-0.502567	0.0534816	-0.482839
B-cell CLL/lymphoma 7B, b	ENSDARP00000059134	akajin_mus_all_contig_15127	1.03339	1.31995	0.787649	0.0125799	-0.893801	-0.896683	-0.486662	-1.42513	-1.21359	-0.936231	-1.29243	-1.36578	-0.463926	0.854787	0.22306	0.109359	0.787974	1.9638	0.404718	0.930819	0.546144
si:dkey-76k16.6	ENSDARP00000115016	akajin_mus_all_contig_15129	0.328152	2.24505	1.39987	0.526931	0.753116	-0.613604	-0.443909	-1.77333	-0.352126	-1.21379	-0.340876	-0.432158	0.241885	0.0644404	-0.961433	0.207691	0.850523	1.11116	-1.84321	0.0413018	0.204325
oral-facial-digital syndrome 1	ENSDARP00000000952	akajin_mus_all_contig_15165	1.9258	0.218539	-0.483912	0.0712365	-1.06488	-0.247041	-1.06488	-1.06488	-1.06488	-0.5282	-0.148071	-0.312442	1.67519	0.412639	-1.06488	0.90377	-0.31792	0.112213	-1.06488	1.50107	1.60644
catenin (cadherin-associated protein), alpha 1	ENSDARP00000132933	akajin_mus_all_contig_1520	-0.242924	-0.78734	0.363531	1.31212	-0.165615	-0.305617	-0.441095	-0.394865	-1.48917	-1.09752	-1.66496	-0.400675	1.62102	1.36485	1.67322	-1.24173	0.576883	1.17833	-0.00287614	-0.124486	0.26892
si:dkey-279j5.1	ENSDARP00000132475	akajin_mus_all_contig_15218	0.230672	1.47288	0.102734	-0.660367	1.08937	-0.0497997	-0.306208	-0.796965	-1.63628	-2.09556	0.168733	-0.247017	1.33102	0.890309	0.179927	-1.12506	1.00707	0.22567	-0.334627	-0.96053	1.51402
nerve growth factor receptor a (TNFR superfamily, member 16)	ENSDARP00000112207	akajin_mus_all_contig_15246	2.2577	0.556269	-0.614981	-1.24149	-0.0946604	-0.0816272	-0.971379	-0.701022	-0.729197	-0.922096	0.559727	0.182339	-0.535301	-0.390413	0.137882	-1.08196	0.731907	-0.118836	-0.654252	1.87815	1.83324
peptidylprolyl isomerase H (cyclophilin H)	ENSDARP00000060876	akajin_mus_all_contig_15260	2.64504	1.32676	0.145781	0.389691	-1.12052	-0.0602209	-1.53156	-0.913357	-0.718074	-0.821822	-0.556586	-1.15968	-0.889339	-0.0705905	-0.116865	-0.00696122	0.527378	0.408283	0.414039	1.31568	0.792923
LSM5 homolog, U6 small nuclear RNA and mRNA degradation associated	ENSDARP00000096681	akajin_mus_all_contig_15270	-0.438235	0.796873	0.959853	-0.472731	-1.47367	0.619171	-0.251154	-1.15965	-1.73715	-0.915701	-0.636846	-0.169168	0.547534	0.184401	-0.646569	1.34524	0.721494	0.88918	0.956991	1.95647	-1.07633
zinc finger protein 438	ENSDARP00000081763	akajin_mus_all_contig_15271	0.067633	1.09454	0.368087	1.04167	-0.00554586	-2.32154	-0.837823	-1.24275	-0.122821	-1.03554	-0.253167	0.975244	-0.267572	0.783427	0.40997	1.10094	1.03068	-0.327532	-0.11021	-1.67895	1.33125
coatomer protein complex, subunit zeta 2	ENSDARP00000116735	akajin_mus_all_contig_15302	1.45444	1.02351	-0.463002	0.450306	-0.0266066	0.168623	-0.772083	-1.44304	-1.84828	-1.22485	-0.781533	-0.268076	0.122963	-0.582818	0.474805	-0.41919	0.63221	0.404224	-0.282313	2.39743	0.983271
glycine cleavage system protein H (aminomethyl carrier), b	ENSDARP00000134597	akajin_mus_all_contig_15304	1.80916	1.56355	2.10946	-0.0183082	-0.430424	-0.763454	0.0984127	-1.63704	-1.13093	-0.550267	-0.319062	-0.898262	-0.0777328	-1.01942	-0.587192	0.742687	-0.122483	0.387713	-0.7319	0.778126	0.79737
succinate-CoA ligase, GDP-forming, beta subunit	ENSDARP00000107576	akajin_mus_all_contig_15360	2.13899	2.59003	0.784264	-0.50397	0.473691	-0.579982	-0.350683	-0.936291	-1.60601	-0.761577	-0.499764	-0.856839	-0.414787	0.245902	-0.0946446	0.616345	0.968371	-0.00214851	-0.426129	-0.610583	-0.174187
protein tyrosine phosphatase, non-receptor type 2, b	ENSDARP00000107526	akajin_mus_all_contig_15378	1.12942	1.67908	1.11664	-1.09628	-1.19642	-1.04271	-0.12171	-1.31297	-1.50663	-1.32114	-0.285679	0.332423	0.914104	-0.188392	-0.103568	0.664949	-0.272127	0.706511	-0.358075	1.58216	0.680408
eukaryotic translation initiation factor 4A1B	ENSDARP00000018923	akajin_mus_all_contig_1538	-0.884307	1.23889	0.480586	-0.0990743	-1.32748	-0.78252	-1.01783	-1.57096	0.624816	-0.476901	-0.612334	-0.671717	1.54578	1.85593	0.0445356	-0.865101	0.792493	-0.439967	0.63428	0.0104947	1.52039
netrin 4	ENSDARP00000132076	akajin_mus_all_contig_15410	-0.161788	2.58944	0.579633	0.23536	-0.692311	-1.12512	-0.45869	-0.928956	-1.18496	-1.30065	-0.717592	0.918415	1.53753	0.700353	0.992238	-0.363255	-0.19523	-0.0963051	0.90477	-0.677495	-0.555395
glycogen synthase kinase 3 beta	ENSDARP00000027785	akajin_mus_all_contig_15435	1.12354	1.24114	0.272527	0.595169	-0.493204	-0.819271	-0.992037	-1.34368	-1.29805	-0.801689	-0.732651	-0.440811	1.77437	2.43911	-0.193049	-0.647892	-0.366219	0.361681	0.411622	0.034785	-0.125388
leucine rich repeat (in FLII) interacting protein 2	ENSDARP00000123994	akajin_mus_all_contig_15499	-0.0611628	2.52411	1.19572	0.0229763	-0.820999	-0.519909	-0.957495	-1.11688	-0.0356432	-1.44567	-0.346878	-0.377316	0.929553	1.03143	1.37033	-0.709947	-0.673271	1.00222	-0.305202	0.204921	-0.910894
si:ch73-21k16.5	ENSDARP00000118109	akajin_mus_all_contig_15503	-0.823825	1.25157	0.775395	0.425414	-0.0173512	0.190254	0.244857	-1.69399	-0.813343	-2.06934	-1.22626	-0.695471	0.696922	0.812597	-1.01264	0.249685	-0.120811	1.28733	1.65706	0.573511	0.308442
tumor necrosis factor, alpha-induced protein 8-like 1	ENSDARP00000108146	akajin_mus_all_contig_15515	1.53964	1.41202	0.902311	-0.560962	0.273686	-1.26435	-0.619634	-0.720512	-1.42506	-0.980137	1.85976	0.946712	-0.220051	-0.0104993	-0.280929	-0.595581	0.270751	1.43134	-0.913644	-1.06972	0.0248425
ethanolamine kinase 1	ENSDARP00000019763	akajin_mus_all_contig_15519	0.678483	1.34368	-0.315256	-0.802346	-0.963081	0.0730759	0.174394	-1.60592	-1.52749	-0.695412	-0.935661	-0.174184	1.54627	1.89445	0.497024	-1.07698	1.34363	0.0447979	0.658573	-0.286143	0.128095
alkB homolog 1, histone H2A dioxygenase	ENSDARP00000140620	akajin_mus_all_contig_15599	1.70008	0.0581347	0.291924	-0.50648	-0.986174	-1.03165	-0.63194	-1.41436	-1.19795	-0.83248	-0.947682	-0.661675	-0.308147	1.101	-0.122912	0.382787	0.659162	1.07119	0.0286929	1.35313	1.99536
si:dkey-27j5.10	ENSDARP00000120612	akajin_mus_all_contig_15626	0.77748	1.66669	1.08004	-0.934772	-0.789121	0.0569175	-0.840614	-1.54425	-1.54425	-1.08845	-0.845743	0.111098	0.5512	-0.0971095	-0.348281	-0.0575426	-0.496202	1.39351	0.839272	1.76443	0.345694
ADP-ribosylation factor-like 1	ENSDARP00000132630	akajin_mus_all_contig_15660	2.46853	2.17996	0.815236	0.476339	-0.377097	-0.329682	-1.04454	-0.718097	-1.24055	-0.135885	-1.20341	-0.872011	0.0242139	0.263653	-0.0215933	0.364159	0.0739903	0.951092	-0.513946	-1.12257	-0.0378046
trafficking protein particle complex 3	ENSDARP00000066711	akajin_mus_all_contig_1573	0.574005	1.13478	0.0636251	0.658788	-1.02809	-0.749621	-0.798182	-1.4979	-1.27439	-1.08465	-1.02732	-1.25748	-0.511724	0.410558	0.203909	1.33065	0.360046	1.0961	0.685048	1.73524	0.976628
acylphosphatase 2, muscle type	ENSDARP00000104873	akajin_mus_all_contig_15808	1.71545	1.227	1.78397	0.153308	-0.822366	-0.431038	-1.12257	-1.24222	-1.45118	-0.0680341	-0.326458	0.0194109	-0.370886	0.247462	-1.48037	1.25023	0.426245	-0.159513	-0.220235	1.40382	-0.532021
0	ENSDARP00000139175	akajin_mus_all_contig_15815	1.14138	-0.788139	2.47076	-0.804593	-0.733076	-0.798034	-0.635279	-0.755716	-0.801355	-0.789614	1.49663	-0.785845	-0.333114	0.728443	0.705928	0.114683	-0.787701	1.53962	0.0919797	0.517722	-0.794681
protein kinase C and casein kinase substrate in neurons 2	ENSDARP00000086847	akajin_mus_all_contig_15819	2.33349	1.37762	-0.246512	-0.569347	-1.3642	-0.747878	-1.22158	-1.44148	-0.890955	-0.397782	-0.354705	-0.514144	-0.0304908	0.407299	0.835776	-0.570798	0.0330588	0.511948	0.306303	1.54989	0.994495
formin binding protein 1b	ENSDARP00000137643	akajin_mus_all_contig_15825	1.29417	0.289268	-0.87302	0.28106	-1.52408	-0.25169	-1.26435	-1.36009	-1.18055	-1.52246	0.700262	0.411003	1.19628	1.50555	0.315816	-0.793214	1.24397	0.334176	-0.242895	0.642705	0.798092
Rap guanine nucleotide exchange factor (GEF) 6	ENSDARP00000063713	akajin_mus_all_contig_15854	0.242708	1.19718	-1.22321	0.178882	-0.583371	-0.487814	0.112447	-1.19631	-1.39399	-0.730046	1.17874	1.52316	0.290057	0.938932	0.0729117	-0.941339	2.26127	-1.32645	0.0191106	-0.194317	0.0614362
squamous cell carcinoma antigen recognized by T cells 3	ENSDARP00000004923	akajin_mus_all_contig_15866	0.970247	0.496005	-0.556351	0.0364045	-0.816889	-0.859778	-1.1064	-0.996957	-0.310582	-1.25598	0.00325573	-0.137724	2.10698	2.54687	0.00440165	-0.536342	-0.767707	0.628801	0.428974	0.691587	-0.568815
lamin B2	ENSDARP00000139279	akajin_mus_all_contig_1587	1.35121	1.3956	-0.229375	-0.390086	-1.11573	-1.22215	-0.853139	-1.02871	-0.763476	-0.819732	-1.12791	-0.527458	0.74921	1.35873	0.751011	-0.316154	-0.324265	-0.135544	-0.0576354	1.53002	1.77557
0	ENSDARP00000141565	akajin_mus_all_contig_15883	1.20175	0.848192	-0.32994	-2.2632	-0.243608	-0.649196	0.204654	-0.48716	0.489993	0.247477	-0.765899	-0.803131	-0.493015	0.0979534	-0.908734	-0.528081	0.117891	-0.151292	0.214952	2.25914	1.94125
kinesin heavy chain member 2A	ENSDARP00000079812	akajin_mus_all_contig_15895	-0.53237	0.453742	1.46119	-0.159057	-0.161176	-1.65959	-1.75487	-1.28193	0.620449	-0.906674	-0.45166	0.0782735	1.53073	1.02791	1.23564	-0.802106	0.649123	-0.501212	0.186815	-0.4346	1.40137
myosin, light chain 12, genome duplicate 2	ENSDARP00000117880	akajin_mus_all_contig_1590	0.764973	0.467562	0.628138	-0.0417975	-0.52406	-0.247751	-0.86431	-1.31295	-1.71893	-0.545992	-1.70405	-0.910289	-0.0220413	1.35471	0.777337	0.102966	1.02298	1.65611	-0.127951	1.6167	-0.371347
thiosulfate sulfurtransferase (rhodanese)-like domain containing 1	ENSDARP00000096676	akajin_mus_all_contig_15900	0.243044	-0.0487069	1.83341	0.456384	0.209153	0.310762	-0.158027	-0.973502	-2.34634	-1.27252	-0.906307	-0.49697	0.0425304	0.854798	-0.37364	0.0524534	-0.968986	1.52961	-0.315003	1.38833	0.939531
bloodthirsty-related gene family, member 5	ENSDARP00000135003	akajin_mus_all_contig_15925	0.100501	2.51266	0.806778	-0.853211	-0.36831	-0.165175	-0.95934	-1.99916	-0.539955	-1.05525	-0.471968	0.314238	-0.16547	1.28816	1.22346	0.597599	-0.0762575	0.205038	-1.05942	-0.196117	0.861198
0	ENSDARP00000073815	akajin_mus_all_contig_15961	2.34469	0.106919	-0.595417	-0.0831249	-0.063159	-1.3822	-0.56555	-0.685305	-0.422593	0.345405	-0.0593761	0.831208	2.1202	0.220457	-0.802095	-1.3822	-0.851193	-0.910039	0.658289	1.16165	0.0134346
keratinocyte associated protein 2	ENSDARP00000093996	akajin_mus_all_contig_16048	1.36935	1.6017	0.82862	0.477323	-0.565097	-0.740929	-1.15466	-0.586366	-1.05024	-1.00545	-1.05811	-1.32708	-0.673235	0.59897	0.634291	-0.460387	-0.569895	0.302703	0.318886	2.01968	1.03992
actin related protein 2/3 complex, subunit 3	ENSDARP00000075074	akajin_mus_all_contig_1605	1.73273	1.77419	1.33427	0.630457	-0.621053	0.578286	-1.23234	-1.60915	-1.23592	-1.09174	-1.28039	-0.487785	0.565956	1.18073	-0.16724	0.445601	-0.311188	0.29781	-0.305366	-0.0358037	-0.162077
thyroid hormone receptor associated protein 3b	ENSDARP00000141866	akajin_mus_all_contig_16055	-1.06352	-0.854195	-0.0135804	-0.158445	1.09366	0.0385302	-0.951849	-2.09839	-0.993096	-0.21024	-0.062963	0.410591	-0.720148	0.214507	-0.491883	1.96208	0.292148	1.56896	-0.414639	1.33029	1.12218
Ets2 repressor factor	ENSDARP00000115587	akajin_mus_all_contig_16061	-0.321376	-1.50902	0.657545	-0.662724	-0.591436	-0.286687	-0.464703	-1.13698	-1.28949	-0.946851	-0.290008	-0.00245786	1.21384	2.04153	0.906385	-0.905237	0.00911407	0.232825	0.265903	1.62357	1.45626
ubiquitin-like modifier activating enzyme 6	ENSDARP00000129827	akajin_mus_all_contig_16075	-0.288359	0.717297	-0.907396	-0.0798014	-1.11158	-1.70438	-0.42876	-1.31378	-0.0810471	-1.20611	-0.470736	0.320228	1.74353	2.22228	0.722179	0.0612813	0.0686524	-0.344825	0.0841761	0.766103	1.23104
dihydrodiol dehydrogenase (dimeric)	ENSDARP00000141650	akajin_mus_all_contig_16090	1.82834	1.71001	0.633984	-1.00659	0.0604295	-0.158418	-1.01748	-0.717489	-2.00086	-0.948397	0.457215	-0.18829	0.0315493	0.226833	-0.310696	-0.0240674	1.13297	1.20443	-0.853134	-1.02469	0.964366
chromosome 2 open reading frame 76	ENSDARP00000117605	akajin_mus_all_contig_16093	0.930354	1.34385	0.0714023	0.578551	-1.16902	-1.30092	-1.20808	-0.932391	-1.10227	0.150935	-0.266299	-0.833621	0.609705	-0.0928832	-0.747815	0.35166	-0.867153	0.0350778	0.81837	1.30506	2.32549
coiled-coil domain containing 43	ENSDARP00000071111	akajin_mus_all_contig_1610	0.600485	2.04079	0.00460715	-0.939283	-0.83549	-0.54485	-0.823722	-1.29751	-0.82335	0.0506899	0.0205633	-0.697239	-0.338387	-0.201435	-0.24921	1.07397	-0.0340412	-0.367476	-0.295671	2.77403	0.882536
protein tyrosine phosphatase, receptor type, E, b	ENSDARP00000005710	akajin_mus_all_contig_16107	0.989322	-0.862433	-0.239915	-1.18742	-1.80279	0.107175	-0.262743	-0.109452	-0.601471	0.172257	-0.205868	-0.705985	-0.242309	-0.253162	0.171835	-0.792119	0.289898	1.50891	-0.280683	2.01072	2.29624
DAZ associated protein 1	ENSDARP00000117590	akajin_mus_all_contig_16138	0.396824	0.97412	1.60372	0.528453	-0.518084	-0.828816	0.0522378	-1.75046	-0.504812	-0.930145	-1.46935	-0.294269	-0.267428	-0.344124	1.11649	0.750438	-0.578872	1.19451	-0.244303	-0.894449	2.00833
death-associated protein kinase 3	ENSDARP00000120152	akajin_mus_all_contig_16141	1.75082	-0.67366	-0.203513	1.75428	-1.32922	-1.6058	-0.946998	-1.42269	-0.0386683	0.299179	-0.460984	1.59888	-0.0694431	-0.559991	0.0818335	0.408589	1.13027	-0.818458	0.874629	0.1635	0.0674398
protein (peptidyl-prolyl cis/trans isomerase) NIMA-interacting 1	ENSDARP00000134093	akajin_mus_all_contig_16194	1.5568	1.54233	0.749758	0.353466	-1.61551	0.0592266	-0.62494	-0.0736465	-1.70816	-0.666647	-0.388434	-1.44127	-0.242159	-0.240788	-0.417675	0.264559	0.667106	2.18784	-0.364499	0.429508	-0.0268652
KDEL (Lys-Asp-Glu-Leu) containing 1	ENSDARP00000042296	akajin_mus_all_contig_16218	0.991422	1.22707	1.25317	1.19992	-1.67687	0.0485834	-0.987655	-0.284262	-1.29038	-1.16238	-1.35757	-0.896396	-0.786252	0.3371	1.15283	-0.422615	-0.309874	1.04129	1.04963	0.617047	0.256202
myosin, light chain 2, regulatory, cardiac, slow	ENSDARP00000133867	akajin_mus_all_contig_16238	1.35472	-0.778623	2.79057	-0.810358	-0.693836	-0.759409	-0.787398	-0.688541	-0.793748	-0.748386	1.36255	-0.797478	-0.31408	0.512184	0.432259	0.726418	-0.752422	0.826826	0.0700602	0.609214	-0.760516
activating transcription factor 5b	ENSDARP00000098375	akajin_mus_all_contig_16249	1.1359	2.53479	-0.408258	0.336285	-0.626384	-0.630256	-1.56596	-1.05331	-1.27624	-1.05971	-0.309102	-0.576335	0.718858	0.651708	0.0294492	-0.921764	0.990049	0.459566	0.174706	1.1908	0.205214
coiled-coil-helix-coiled-coil-helix domain containing 3a	ENSDARP00000139417	akajin_mus_all_contig_16250	1.21875	2.21687	1.94004	0.616761	-0.356089	-0.781014	-1.0377	-0.935587	-1.1753	-0.288772	-0.493948	-0.251697	-0.129514	0.0754478	-0.598946	1.59214	-0.5952	-0.215788	-1.11754	0.593785	-0.276712
nicotinamide phosphoribosyltransferase b	ENSDARP00000028505	akajin_mus_all_contig_16257	0.398594	0.519942	0.989938	1.22243	-0.643116	-0.235111	-0.194522	-1.16261	-1.42603	-1.25043	-0.028939	-1.73807	-0.598703	0.635431	0.284543	0.0283128	0.953392	2.59406	-0.344082	0.0942095	-0.0992478
surfeit gene 4, like	ENSDARP00000050864	akajin_mus_all_contig_16269	1.64056	-0.678393	1.02907	-0.347426	-1.83716	0.042343	-0.851622	-1.06896	-1.87172	0.0510196	-0.657368	-0.162455	-0.35542	1.62425	1.42136	0.232961	0.354676	0.781127	-0.430879	0.777705	0.306334
cyclin-dependent kinase-like 1 (CDC2-related kinase)	ENSDARP00000044356	akajin_mus_all_contig_16328	0.672884	1.61691	0.941554	-1.34381	-1.24403	-1.67341	-0.607869	-1.29829	-0.294697	-0.734944	-1.21959	0.281596	0.424405	0.520072	0.912798	-0.108315	-0.296257	0.170818	1.68391	0.551393	1.04487
cugbp, Elav-like family member 2	ENSDARP00000112156	akajin_mus_all_contig_1633	0.0377074	0.608971	-0.361025	-0.247079	-0.91434	-0.974852	-0.253719	-0.901902	-0.823204	-0.826192	-1.27503	-0.674835	1.02252	1.9779	0.461592	-0.980677	-0.201016	0.150869	2.25363	1.28582	0.634855
Ras association (RalGDS/AF-6) domain family (N-terminal) member 7b	ENSDARP00000116482	akajin_mus_all_contig_16341	-0.284716	-0.148919	-0.65487	0.581984	-0.710583	-0.580961	-0.463707	-0.463647	-1.07287	-0.724169	0.353977	-0.314364	2.11187	1.88891	0.721823	-1.07287	-0.854883	-0.418542	-0.0485889	2.3077	-0.152564
exoribonuclease 1	ENSDARP00000065670	akajin_mus_all_contig_16355	1.73884	0.292029	-0.809022	-0.354228	-0.325276	-1.48692	-0.315098	-1.1271	-0.923017	-0.934113	-0.886751	-1.04863	1.03145	0.584139	0.335996	1.32306	-0.0680813	0.342793	0.0689891	0.246123	2.31481
unc-45 myosin chaperone A	ENSDARP00000132217	akajin_mus_all_contig_16359	0.647316	0.735758	1.68392	0.193037	-1.46188	-0.197967	-1.20842	-1.76647	-1.62572	-0.0476694	-0.9483	0.0352354	1.23114	0.280149	-0.576046	0.671787	-0.0201891	0.38333	-0.38971	0.769867	1.61084
mesoderm development candidate 1	ENSDARP00000102404	akajin_mus_all_contig_16360	0.918258	1.83416	0.679999	0.00232544	-1.0413	-1.19491	-1.25943	-1.12788	-2.03221	-0.844721	0.420788	0.853101	0.792486	0.488666	-0.342826	0.495821	-0.225216	1.49732	-0.207744	0.695522	-0.402205
TROVE domain family, member 2	ENSDARP00000105072	akajin_mus_all_contig_16387	0.12907	0.585402	-0.0127915	0.265887	-1.4197	-0.08122	-0.800494	-1.36284	-1.03752	-1.23327	-1.55412	-0.939101	0.738949	1.26663	0.44764	0.790449	0.370771	1.79265	0.53086	1.59416	-0.0714138
ER membrane protein complex subunit 2	ENSDARP00000006378	akajin_mus_all_contig_1641	1.61573	2.21585	-0.0519695	0.523573	-1.0723	-1.20442	-0.82461	-0.718233	-1.75187	-0.854368	-0.537235	-1.00541	0.262591	0.295782	-0.148434	0.346329	0.941486	0.246643	0.0741803	1.41532	0.231375
mitogen-activated protein kinase 14b	ENSDARP00000040146	akajin_mus_all_contig_16426	0.818742	1.82761	-0.114741	0.262271	-1.21506	-0.765416	-1.17298	-0.778188	-0.76401	-0.831135	-1.16147	-1.34859	-0.636304	1.23814	0.381066	1.10373	-0.488408	0.776308	0.52575	1.53097	0.811707
0	ENSDARP00000135276	akajin_mus_all_contig_16437	0.596065	1.71146	0.286451	-0.563083	-0.752747	-0.950921	-0.490785	-1.34029	-1.53296	-1.19757	-0.453845	0.131951	0.742907	0.727285	0.185463	0.579698	-0.191068	-0.0143286	-0.809414	0.928235	2.4075
leiomodin 3 (fetal)	ENSDARP00000085297	akajin_mus_all_contig_165	0.0842079	1.21528	1.87786	0.266023	0.488373	-1.50965	-0.294204	0.268552	-1.25647	-0.656573	-0.738624	0.651521	1.34507	1.24269	-0.613765	-0.421307	-1.84789	0.797539	-0.574368	0.516774	-0.841048
hydroxymethylbilane synthase, b	ENSDARP00000072858	akajin_mus_all_contig_16538	-0.356091	1.4432	-0.159032	-0.601682	-0.283911	-1.04813	-1.22678	-0.702719	-0.388634	-0.585826	-0.680484	-0.236755	0.675151	1.53182	-0.458067	1.30423	-0.923931	-0.706682	-0.339785	1.7697	1.97441
lemur tyrosine kinase 2	ENSDARP00000098121	akajin_mus_all_contig_1656	-0.518313	0.907136	0.203964	-1.27175	-0.306494	-0.747846	0.855108	-1.68383	-0.440698	-0.483685	0.262518	1.21154	1.73852	-0.378644	0.390189	-1.01627	2.14054	-0.564048	0.683082	-1.14858	0.167558
ARP3 actin-related protein 3 homolog B (yeast)	ENSDARP00000045149	akajin_mus_all_contig_1659	0.275422	0.786915	0.81312	0.0773004	-1.27084	-0.0201261	-1.27535	-0.854866	-0.87889	-0.360472	-1.9819	-1.50623	-0.249535	1.65826	0.504356	-0.0559009	0.263905	0.652371	1.17392	1.34226	0.906285
ubiquitin-like modifier activating enzyme 5	ENSDARP00000128713	akajin_mus_all_contig_16623	1.80163	1.79451	1.11254	1.6215	-0.367808	0.370443	-0.0707499	-1.36995	-0.714781	-1.01351	-0.55236	-0.106635	-1.38786	-0.0800536	-0.279001	-0.0135787	-1.07607	0.3457	-1.22838	0.358566	0.855863
exocyst complex component 3-like 1	ENSDARP00000094733	akajin_mus_all_contig_16636	1.51424	-1.50604	-0.592672	0.745165	-0.0361116	0.559615	-0.975335	-0.976645	-0.607727	-0.694931	0.119741	0.793522	0.517585	-0.017699	-0.0128448	1.88136	-0.989678	-1.65573	1.07654	1.36718	-0.509528
BUD31 homolog (S. cerevisiae)	ENSDARP00000015461	akajin_mus_all_contig_16641	0.551924	0.241386	1.66389	0.969382	0.109631	0.223465	-1.54697	-0.406789	-1.09334	-0.81159	-0.642852	-1.74626	-0.936073	-0.539541	-0.171639	1.72696	-0.189984	1.44162	-0.477836	1.07588	0.558741
apoptosis-inducing factor, mitochondrion-associated 1	ENSDARP00000075326	akajin_mus_all_contig_1667	-0.282822	1.29802	2.02297	1.45696	-0.039049	-1.6193	-0.736618	-1.45928	-0.375976	-0.987289	-0.127232	-0.0537126	-0.941477	0.262398	-0.618428	1.70991	-0.45934	0.770244	0.139579	-0.481285	0.521724
si:ch73-364h19.1	ENSDARP00000128184	akajin_mus_all_contig_16711	0.210253	-0.38984	-0.0299384	0.996333	-0.48902	-0.211886	0.395202	-0.456801	-1.32978	-1.56911	0.611392	-0.521734	-0.0377011	0.25425	2.1906	-0.357559	1.41363	-2.25129	0.483565	0.0984446	0.990996
CCHC-type zinc finger, nucleic acid binding protein a	ENSDARP00000109279	akajin_mus_all_contig_1680	1.53933	1.59365	1.12245	-0.0318431	-0.234829	-0.320241	-0.668313	-1.75681	-1.59581	-1.48826	-0.762529	-1.01279	0.158474	0.515617	-0.424949	0.52976	1.13237	0.507443	-0.356434	1.04554	0.508175
0	ENSDARP00000097978	akajin_mus_all_contig_16813	1.65687	1.91693	2.2344	0.866251	0.00632441	-0.911451	0.0237492	-0.67195	-0.275221	0.771774	-0.668624	-0.181242	0.181222	-0.719915	-1.27026	0.665498	-0.960549	-0.488063	-0.677626	-0.585856	-0.91227
solute carrier family 35, member B1	ENSDARP00000055721	akajin_mus_all_contig_16856	0.524672	1.01471	0.458179	0.256261	-0.404942	-0.418764	-0.793143	-1.20873	-1.39502	-0.526951	-1.39633	-1.66102	-0.506391	0.00399501	0.462639	0.615796	-0.0579999	0.984043	0.392539	1.38257	2.27389
YKT6 v-SNARE homolog (S. cerevisiae)	ENSDARP00000055868	akajin_mus_all_contig_1686	1.07824	0.686133	0.427829	-0.97873	-0.454249	0.0227392	-1.71719	0.0404061	-1.23894	-0.376116	-1.71026	-1.11621	1.18142	1.73864	0.142171	-0.56948	0.400424	0.217239	-0.272871	1.08517	1.41364
twinfilin actin-binding protein 1b	ENSDARP00000011624	akajin_mus_all_contig_16872	0.513567	-0.306127	0.242	0.0731964	-0.784632	0.449748	-0.627872	-1.25634	-1.37672	-0.583714	-1.52169	-1.03682	0.666752	1.95145	-0.0261602	0.0010614	0.289563	2.26703	0.555546	-0.534244	1.0444
retinol binding protein 1a, cellular	ENSDARP00000131451	akajin_mus_all_contig_16896	2.29755	0.873407	-0.201582	1.40778	-1.06643	0.196251	-0.183742	-0.0935251	-1.67359	-0.268215	-0.788426	-1.6667	-0.293617	-0.54595	-0.266102	0.699428	1.23367	0.743311	-0.989392	0.664443	-0.0785654
cysteinyl-tRNA synthetase	ENSDARP00000052513	akajin_mus_all_contig_16930	0.555436	2.49095	0.826822	1.04232	-0.00648983	-0.168402	-0.853789	-1.23131	-1.24145	-1.19651	-1.34966	-0.701354	-0.208617	1.74756	-0.603429	-0.269303	0.315679	-0.225568	0.280003	0.59354	0.203583
muscle-related coiled-coil protein a	ENSDARP00000132655	akajin_mus_all_contig_1694	1.72144	1.69853	-0.591828	-0.807254	-0.513789	-1.01066	-1.596	-1.45734	-1.11664	-0.47314	0.33357	0.214654	1.463	1.20094	-0.466186	0.124293	0.408054	-0.202122	-0.51673	0.704799	0.882406
calcium binding protein 39, like 1	ENSDARP00000014384	akajin_mus_all_contig_16945	-0.372138	0.278252	-0.381894	0.24346	-1.62323	0.409954	-0.134603	-0.0788543	-0.715386	-0.78443	-1.83175	-1.03724	1.64222	0.989596	-0.0322481	-1.20562	-0.0330127	1.40155	1.68992	0.801386	0.774068
exocyst complex component 7	ENSDARP00000127304	akajin_mus_all_contig_1695	1.65152	0.934522	1.73711	1.19836	0.050211	0.85723	-0.455663	-0.895383	-1.51309	-0.960481	-1.24906	-1.01146	-0.048404	-0.237598	-1.17091	0.93635	-0.875851	0.543341	-0.530843	0.845679	0.194429
transcriptional adaptor 2A	ENSDARP00000111548	akajin_mus_all_contig_16967	1.42361	1.52249	1.37551	0.766428	-0.504935	-0.331005	-1.06815	-0.645947	-0.88207	-0.849297	-1.09335	-1.60598	-0.690595	-0.542895	-0.551997	1.9155	0.16979	0.802085	0.137391	-0.0790163	0.73243
c-abl oncogene 1, non-receptor tyrosine kinase	ENSDARP00000125008	akajin_mus_all_contig_17009	-0.974467	0.533124	1.43898	-1.1393	-0.256171	1.11	0.879296	-0.397834	-1.66417	-0.263891	-0.732415	0.000134109	-1.13838	0.637378	-0.68698	-0.664635	2.31733	0.953338	-0.452059	-0.282764	0.783484
ST3 beta-galactoside alpha-2,3-sialyltransferase 5	ENSDARP00000133508	akajin_mus_all_contig_17020	1.43864	1.88791	1.22946	0.573469	-0.248586	-1.44539	-1.10547	-1.43896	-0.362006	-0.57331	-0.920212	-0.485095	-0.254697	0.938997	-0.552044	0.279103	-0.867055	1.16255	-0.250921	1.37744	-0.383825
nexilin (F actin binding protein)	ENSDARP00000124483	akajin_mus_all_contig_1703	0.899575	1.45409	0.782254	0.206293	-0.939214	-1.09943	-0.487195	-1.22059	-1.35133	-1.43522	-0.938167	-0.779959	1.0105	1.61254	0.693776	-0.201667	-0.921033	0.573147	0.711374	1.15124	0.279025
serine/threonine kinase 19	ENSDARP00000135683	akajin_mus_all_contig_17071	1.27557	2.21798	1.75347	0.805764	-0.645264	-0.817648	-1.15245	-1.50121	-0.574008	-0.267774	-1.09593	-1.09829	-0.824164	-0.174482	-0.173557	0.470088	-0.0600492	0.641783	0.0779317	0.902527	0.239717
protein phosphatase 1, regulatory subunit 26	ENSDARP00000138849	akajin_mus_all_contig_17122	0.371061	-0.0345804	-0.789084	-1.29305	0.050539	-1.34238	-0.433135	-0.79722	0.948537	-0.590559	0.242041	2.24928	1.68753	-0.607007	-1.02792	-0.689336	0.985271	0.960396	-1.08378	0.447327	0.746075
carbonic anhydrase	ENSDARP00000022592	akajin_mus_all_contig_1715	3.01419	2.3837	0.568768	0.393254	-0.598845	-0.551809	-0.591427	-0.876209	-0.929197	-0.876117	-0.56771	-0.725642	-0.127935	-0.151876	-0.0780817	-0.209116	-0.0303194	-0.0306296	-0.439801	0.456623	-0.0318103
6-phosphofructo-2-kinase/fructose-2,6-biphosphatase 1	ENSDARP00000094008	akajin_mus_all_contig_1716	1.72066	2.42407	0.993279	1.31025	-0.556416	-0.0344533	-0.477661	-1.15908	-1.04048	-1.14665	-0.40742	-0.43559	-0.422338	-0.374168	-1.09363	-0.0402161	1.24451	0.48152	-0.663348	-0.0281666	-0.294674
microtubule-associated protein 1Aa	ENSDARP00000077437	akajin_mus_all_contig_17204	0.297841	1.29288	1.71247	-0.983644	0.00216737	-0.931338	-1.38368	-0.847384	-0.973488	-0.991129	-0.13148	0.413989	0.362694	2.03802	-0.235569	-0.510043	0.542877	0.506229	-1.35418	1.31018	-0.137417
dolichyl-phosphate mannosyltransferase polypeptide 2, regulatory subunit	ENSDARP00000119493	akajin_mus_all_contig_17219	-0.508145	1.90979	0.602347	-0.0545561	-0.649755	-0.400788	-1.67394	-1.17266	-0.516719	-0.828774	-0.899452	-0.69709	-0.553954	2.01029	0.794206	-0.0558406	-0.563226	1.45307	0.270083	0.597315	0.9378
translocation associated membrane protein 1	ENSDARP00000022511	akajin_mus_all_contig_17246	1.77928	0.639048	-0.240153	0.142577	-0.473773	-0.482507	-1.63934	-0.19299	-1.47343	-1.41743	-1.31798	-0.621072	0.454551	1.62332	1.60338	-0.529956	0.423982	0.232156	0.692756	0.661287	0.136295
nuclear cap binding protein subunit 2	ENSDARP00000020688	akajin_mus_all_contig_17310	2.0267	1.88372	1.08622	1.28492	-0.845713	-0.980191	-0.806915	-0.898533	-1.47109	-0.558641	-1.09548	-0.446092	-0.324566	-0.113565	-0.653567	0.245959	-0.193103	0.26425	-0.103348	1.25964	0.439383
Kv channel interacting protein 3b, calsenilin	ENSDARP00000130174	akajin_mus_all_contig_1733	0.0736578	-0.533314	0.184224	0.328994	-1.4928	-0.0275906	-0.798997	0.366049	-0.887471	0.645056	-0.961444	-0.649331	1.57776	1.67637	-0.176384	-0.988518	0.86498	-0.824003	1.24709	1.7136	-1.33793
spectrin repeat containing, nuclear envelope 2b	ENSDARP00000114223	akajin_mus_all_contig_17398	1.03505	-0.405265	-0.742564	-0.141554	1.06806	-0.834374	-0.222447	-0.901502	-1.59351	-0.649669	0.845755	1.32068	-0.425978	-1.39337	2.04075	-0.480101	0.0845769	-0.740207	-0.189013	1.52431	0.800363
septin 6	ENSDARP00000121708	akajin_mus_all_contig_174	1.78973	1.50937	0.81727	0.311539	-0.887545	-0.185156	-0.654048	-0.977816	-1.24117	-0.991656	-1.30306	-1.18566	-0.584029	-0.583437	0.0235056	-0.565717	1.03013	1.05769	0.694057	1.41117	0.514823
ELAV like RNA binding protein 1	ENSDARP00000040426	akajin_mus_all_contig_17408	1.71779	0.894599	1.52892	1.35821	-1.1061	-0.318656	-0.951727	-1.56643	-1.27017	-0.836126	-0.652366	-0.407923	0.408058	0.849093	0.577513	0.91788	-0.729765	-0.299403	-0.931436	0.952062	-0.134024
protein tyrosine phosphatase, non-receptor type 2, b	ENSDARP00000131448	akajin_mus_all_contig_17440	0.499028	2.42927	-0.572825	0.612848	-0.881927	-0.351826	-0.716486	-1.44619	-0.699651	-1.44619	1.12312	0.523805	0.156796	1.89763	-0.719275	-0.611078	-0.24897	-0.451481	-0.232448	0.42396	0.711895
serine/arginine-rich splicing factor 7a	ENSDARP00000131887	akajin_mus_all_contig_17458	1.95567	2.68997	1.91457	0.647695	0.0264583	-0.371766	-0.689256	-0.843531	-0.50267	-0.989341	-0.350001	-0.349618	-0.0211482	-0.612628	-1.04616	-0.21996	-0.464341	-0.398263	-0.372614	0.100825	-0.103887
microtubule associated monooxygenase, calponin and LIM domain containing 2b	ENSDARP00000132594	akajin_mus_all_contig_1746	0.537308	1.44004	0.574785	-0.00718363	-0.81867	-1.17909	-0.618061	-1.33217	-1.10959	-0.956656	-0.999735	-0.473861	2.46957	0.543414	-0.624018	-0.492385	0.101486	0.567235	1.29114	0.771712	0.31473
CDKN2A interacting protein N-terminal like	ENSDARP00000069921	akajin_mus_all_contig_17469	2.77741	0.998847	0.821113	0.598512	-0.602231	-0.891381	-1.10434	-0.696286	-1.12465	-0.889339	-0.947383	-0.85296	-0.196473	0.386699	-0.0286607	0.488562	-0.676368	0.578733	-0.622657	1.25581	0.727041
Rho GDP dissociation inhibitor (GDI) alpha	ENSDARP00000127753	akajin_mus_all_contig_17481	-0.362505	1.481	1.44785	-0.885764	-0.814014	-1.51392	-0.788473	-0.455021	0.564445	-1.82653	-0.36825	0.0858762	0.936432	1.75872	0.4674	-0.286209	-0.541173	1.32103	-0.608851	-0.285063	0.673024
hexosaminidase B (beta polypeptide)	ENSDARP00000113789	akajin_mus_all_contig_17509	0.0766149	0.233215	0.796567	2.29392	-0.544372	0.07526	-0.397247	-0.706173	-0.576935	-1.06029	-0.743017	-0.378047	-0.0882211	0.0323569	-1.02546	-0.0185415	-0.838543	-1.52384	0.974601	1.54344	1.87471
solute carrier family 43 (amino acid system L transporter), member 1b	ENSDARP00000076274	akajin_mus_all_contig_1751	0.699667	-0.0126438	-0.220769	0.840416	-0.404344	-1.04844	-1.26446	0.810944	1.07188	-0.212925	-0.0541162	0.0672849	-0.693586	-0.655674	-0.53619	-0.572417	-0.845651	-1.04053	-0.499595	2.20455	2.36659
epidermal growth factor receptor pathway substrate 8	ENSDARP00000136515	akajin_mus_all_contig_17539	0.17042	0.140852	1.81077	1.81486	1.35198	0.211088	-1.01166	-0.211612	-1.96564	-0.165175	-0.730707	-0.963447	-0.704557	-0.770146	-0.13339	-0.780689	0.604635	1.36173	-0.136547	-0.695911	0.803148
zgc:110353	ENSDARP00000057623	akajin_mus_all_contig_17573	0.981352	2.81907	-0.180476	-0.146511	-1.04139	-1.04458	-0.927781	-1.00107	-1.378	-0.412641	0.138949	-0.697052	0.296416	1.68964	-0.418103	0.298511	0.137432	0.757166	-0.456182	-0.0570778	0.642332
dehydrogenase/reductase (SDR family) member 1	ENSDARP00000070950	akajin_mus_all_contig_17577	0.838194	2.84535	-0.454621	-0.446752	-0.874445	0.198356	0.68177	0.10135	-0.926591	-1.69396	-0.521033	-0.647397	-0.992203	0.83267	0.66413	-0.440067	-0.251406	-0.496844	-0.496835	1.21913	0.861202
ankyrin repeat domain 40	ENSDARP00000100846	akajin_mus_all_contig_17586	1.27354	0.131553	0.136902	-0.166357	-1.31535	-1.08837	-1.51181	-1.37237	-0.625671	-1.17548	-0.951324	-0.317123	1.16754	1.81412	0.8953	1.12153	-0.0982012	-0.00303458	0.265438	0.867414	0.951752
ash2 (absent, small, or homeotic)-like (Drosophila)	ENSDARP00000079466	akajin_mus_all_contig_17592	0.720538	1.0871	1.24054	0.883746	-0.612743	-1.33653	-0.282633	-1.59429	-0.695617	-0.498445	-1.18002	-0.739561	-0.21815	1.43009	-0.0260849	1.97848	-0.854293	0.196027	-0.881722	0.773402	0.610171
dehydrodolichyl diphosphate synthase	ENSDARP00000058289	akajin_mus_all_contig_17596	2.49739	1.25393	-0.231246	-0.255916	-1.0516	-0.281958	-0.250782	-1.12709	-0.649288	-1.12884	-0.901987	-0.995051	0.199028	0.898342	0.032192	0.457534	-0.717298	-0.356424	-0.270501	1.70049	1.17906
acetyl-CoA acetyltransferase 1	ENSDARP00000067447	akajin_mus_all_contig_1760	2.07864	0.986542	1.03897	0.899884	0.125912	-0.432554	-0.776821	-1.59889	-1.316	-0.840713	-0.822252	-1.58966	-0.49488	-0.221636	-0.638776	0.670845	0.187119	0.903354	-0.0567118	1.00023	0.897388
RAB1A, member RAS oncogene family a	ENSDARP00000068572	akajin_mus_all_contig_1761	1.57344	2.9112	-0.0792074	0.335558	-1.06513	-1.27503	-0.567833	-0.392133	-1.28116	-0.863608	-0.903729	-0.761644	0.809327	0.451528	0.142212	-0.340338	-0.0732861	0.085214	0.293447	0.10368	0.897501
si:ch211-114c12.2	ENSDARP00000032320	akajin_mus_all_contig_17633	2.21149	0.445164	0.922853	0.689688	-0.350196	-1.1841	-0.335745	0.108493	-1.49984	-2.39875	0.135761	-0.58735	0.737581	-0.0660373	0.141499	-0.559891	0.714751	0.386205	-0.169361	1.27248	-0.6147
vacuolar protein sorting 29 homolog (S. cerevisiae)	ENSDARP00000092020	akajin_mus_all_contig_17704	0.778887	1.26892	1.56239	-0.198022	-1.93592	0.218104	-0.387191	-1.52891	-1.33023	-0.434288	-0.694596	-0.846489	0.620837	1.1056	-0.198915	0.114582	-0.127037	1.06228	-0.361111	1.67241	-0.361306
proteasome (prosome, macropain) subunit, alpha type, 8	ENSDARP00000006445	akajin_mus_all_contig_1775	2.63798	1.54846	0.571292	0.3564	-0.676069	-0.0709967	-0.198404	-1.39845	-0.252799	0.265648	-1.17733	-1.57022	-0.102107	-0.0567976	0.969039	-1.21623	0.407515	0.439637	-0.515817	0.606375	-0.567125
zinc finger protein, X-linked	ENSDARP00000124535	akajin_mus_all_contig_17764	1.81211	-0.202113	0.562878	-0.545841	-0.903379	-0.873609	1.32159	-1.84486	-1.01757	0.0643454	-0.0449163	0.241216	1.33954	0.33674	-2.09388	0.191145	0.974585	0.944868	-0.142791	-0.187692	0.0676417
visual system homeobox 1 homolog, chx10-like	ENSDARP00000073224	akajin_mus_all_contig_17767	1.00784	1.81972	0.256317	0.0333309	-0.542361	-1.22187	-1.02863	-0.831302	-0.899535	-1.41849	-0.857676	0.434817	1.88594	-1.1208	0.524718	-0.558692	-0.0547875	0.336331	-0.0945757	1.37055	0.959148
formin homology 2 domain containing 3b	ENSDARP00000121037	akajin_mus_all_contig_1778	1.03462	2.29535	0.194995	0.457805	-0.131815	-0.713679	-0.556194	-0.912913	-0.84354	-2.43393	0.755988	1.34292	0.764186	0.726336	-0.500979	-0.758767	0.0216077	0.00285167	-0.123996	0.231109	-0.851957
c2cd2-like	ENSDARP00000137621	akajin_mus_all_contig_17804	0.203223	2.49641	-0.131933	0.229206	0.941147	-1.41516	0.0510863	-0.849182	-1.61552	-0.782023	-0.330989	0.548699	-0.842137	-0.646664	-1.2596	-0.423955	0.904972	0.104753	0.771751	1.03565	1.01027
protein kinase, interferon-inducible double stranded RNA dependent activator	ENSDARP00000036697	akajin_mus_all_contig_17821	1.16761	2.3789	0.633651	-0.467883	0.294602	-0.275931	-0.474403	-1.3931	-1.18	-1.46004	-1.00507	-0.995978	-0.637494	0.540677	1.14938	1.00989	0.532774	0.501148	-0.877872	0.295136	0.264004
PTPRF interacting protein, binding protein 1b (liprin beta 1)	ENSDARP00000130515	akajin_mus_all_contig_17825	0.817164	-0.292514	0.777873	0.917667	-0.877407	1.52285	1.625	1.16012	-0.730014	-1.41127	1.4058	-0.399109	-0.643974	0.423516	-1.02806	-1.41127	-1.07595	-0.418207	-0.852646	0.592625	-0.102185
methyltransferase like 14	ENSDARP00000093767	akajin_mus_all_contig_17850	0.645571	1.20954	-0.711329	-0.925271	-0.296152	-0.870028	-0.351104	-1.35337	0.531657	-0.284889	-1.90652	0.849646	1.37916	1.85293	-0.817092	-0.288384	0.774117	1.18255	-0.852621	-0.331624	0.563222
glyceronephosphate O-acyltransferase	ENSDARP00000103920	akajin_mus_all_contig_17891	2.04882	1.19607	-0.264968	0.37702	-0.335602	-0.392632	0.708486	-0.884772	0.0196348	-0.273274	-2.31944	-0.437377	-0.555034	1.39418	-0.0955587	-1.23152	-0.0587455	-0.690995	-0.42185	1.291	0.926561
sap30-like	ENSDARP00000028875	akajin_mus_all_contig_17896	0.784498	0.820846	-0.803572	-0.298445	-0.902213	-1.07357	-0.534013	-0.567549	-0.929918	-0.670602	-1.64662	-0.967425	1.12231	0.781533	0.790276	-0.808767	-0.191485	0.821938	1.02801	1.98161	1.26316
si:dkey-49c17.4	ENSDARP00000104176	akajin_mus_all_contig_17959	1.89796	1.51874	-0.956456	0.100195	-0.136441	-0.197424	0.408943	-0.55805	-2.16653	0.604672	-0.363723	0.522598	-0.0401861	-0.0616438	-1.9524	0.0147679	1.14436	0.576127	-0.0495141	0.757199	-1.06319
0	ENSDARP00000106727	akajin_mus_all_contig_18043	2.06946	1.47817	0.823429	0.410127	-1.05317	-0.113725	-1.23545	-1.1006	-0.983597	-0.792202	-0.683632	-0.93296	-0.910171	-0.47139	-0.0778475	-0.306808	0.91165	1.09622	0.0480798	1.63448	0.189943
RAP1A, member of RAS oncogene family b	ENSDARP00000130669	akajin_mus_all_contig_1808	0.774766	2.08071	0.409951	1.4518	-0.336316	-0.335574	-0.507643	-1.24021	-1.52135	-0.347106	-0.743407	-1.46486	0.41261	1.88145	-0.29192	0.162054	0.180752	0.377276	-0.12182	0.392857	-1.21402
protein kinase, AMP-activated, gamma 3a non-catalytic subunit	ENSDARP00000112412	akajin_mus_all_contig_18087	1.42709	2.65892	1.63616	-0.314017	-0.197535	-0.732655	-0.548036	-0.623535	-0.936596	-0.246253	-0.124937	0.148857	-0.693644	-0.733785	-0.93259	0.873971	1.33256	-0.71557	-0.925769	-0.269143	-0.083498
si:ch211-167b20.8	ENSDARP00000141554	akajin_mus_all_contig_1810	-0.508269	-0.693758	0.810513	-0.392798	-0.888719	-1.18156	-0.0095759	-1.692	-0.339138	-1.10718	-0.967918	0.471533	-0.0799875	1.88739	0.740415	0.304823	-0.296193	0.868101	-0.281317	1.41337	1.94226
LSM8 homolog, U6 small nuclear RNA associated	ENSDARP00000104545	akajin_mus_all_contig_18103	0.0812106	1.85253	2.17877	0.703559	-0.843665	-0.797355	-0.792305	-1.02452	-1.12326	-1.33653	-0.433263	-0.650659	-0.656032	0.866038	-0.204235	0.0822437	0.745118	0.187285	-0.74956	1.41643	0.498192
growth arrest and DNA-damage-inducible, gamma interacting protein 1	ENSDARP00000115136	akajin_mus_all_contig_18105	1.48863	1.83078	0.797561	-0.0517864	-0.329968	-1.11569	-0.376138	-1.0906	-0.552063	-0.712958	-1.03902	-0.828395	0.301789	-0.0939698	-0.981877	1.86452	-0.427265	-0.171951	-0.776156	1.68498	0.579574
MAM domain containing 2b	ENSDARP00000102224	akajin_mus_all_contig_1814	0.53343	-1.54791	1.53963	-1.57047	-0.598622	-1.09925	-0.61472	-0.945239	-0.169681	-0.56685	0.939416	-0.0497718	-0.845002	0.541638	1.70043	-0.453738	0.831033	1.00579	0.493583	-0.555563	1.43185
protein disulfide isomerase family A, member 4	ENSDARP00000076290	akajin_mus_all_contig_1815	1.21312	1.59191	0.0647449	0.475997	-1.14841	-0.577334	-1.63008	-0.73337	-0.953834	-0.873619	-0.475589	-1.03676	0.112049	1.69062	-0.246203	0.43766	-0.129388	0.3003	0.167446	2.1307	-0.379963
neurofascin homolog (chicken) a	ENSDARP00000109567	akajin_mus_all_contig_18154	0.0532187	-0.373925	1.23355	-0.90316	-1.71438	-1.33264	-1.35227	-0.962776	-0.413547	-0.0469665	0.264376	-0.933746	0.157795	-0.118071	0.696865	1.45791	-0.0114331	0.886924	1.86197	1.41899	0.131313
0	ENSDARP00000126408	akajin_mus_all_contig_18178	0.935031	0.96642	0.515601	0.460064	-0.993785	-0.119944	-0.804685	-1.26791	-1.52265	-0.858646	-1.68828	-0.657088	1.21418	0.738776	0.43417	-0.0743303	-0.889084	-0.154117	1.28135	1.66776	0.81717
kinase insert domain receptor like	ENSDARP00000134625	akajin_mus_all_contig_1820	0.284782	0.392203	0.0101228	0.507312	-0.920913	-0.961902	-1.18373	-0.29597	-1.34885	-1.33684	-1.11091	-0.299827	2.05819	1.84243	0.7244	-0.679481	-0.0555325	0.942167	0.875153	0.944127	-0.386923
ATPase, Na+/K+ transporting, alpha 1a polypeptide, tandem duplicate 1	ENSDARP00000137542	akajin_mus_all_contig_18213	1.98338	0.903216	0.65733	-1.40869	-0.0500437	0.895911	-1.80908	0.340203	-0.667694	0.0545214	-1.41716	-1.5332	0.175554	-0.334552	0.439926	0.576296	1.31018	0.145882	0.777518	-0.144671	-0.894822
bridging integrator 1b	ENSDARP00000076200	akajin_mus_all_contig_1823	1.51392	1.73319	0.0101891	0.358661	-1.11436	-0.678455	-0.397565	-1.06968	-1.03873	-0.862363	-1.0857	-0.842394	-0.498357	0.0445567	0.155747	-0.764749	0.346305	1.12386	-0.190817	2.00117	1.25558
CDC42 small effector 1	ENSDARP00000034273	akajin_mus_all_contig_18236	2.26858	-0.629196	0.8024	0.265025	-1.02852	0.248778	-1.38749	-1.13821	-1.73318	0.739574	-1.30957	1.51738	0.817244	0.0249468	-0.379477	0.645756	0.0186665	-0.153207	-0.219664	0.724167	-0.0939947
ATPase inhibitory factor 1a	ENSDARP00000081676	akajin_mus_all_contig_1825	0.11282	-0.266814	0.109459	-0.183564	-0.0559214	0.418806	-0.419448	-0.974843	-1.43483	-1.76664	-1.09083	-0.613892	0.989488	1.52576	-0.931857	1.28089	-0.712774	0.10754	0.941746	1.79961	1.1653
spermine synthase	ENSDARP00000100321	akajin_mus_all_contig_1826	1.73419	1.58443	1.38968	0.50142	-0.554743	0.0603884	-0.398065	-1.4518	-1.19662	-0.802342	-0.779029	-1.19665	-0.708656	-0.404846	-0.810434	1.29772	-0.111481	0.476806	-0.617374	1.042	0.945407
nucleobindin 2a	ENSDARP00000052730	akajin_mus_all_contig_1827	1.12799	1.3582	-0.318751	-0.172761	-1.14836	-0.294062	-0.0272779	-0.582669	-1.42863	-0.901343	-1.17878	-1.1951	-0.252259	1.1003	1.33669	-1.40544	1.62949	0.214388	0.501025	0.764645	0.872699
si:ch211-214b16.4	ENSDARP00000136754	akajin_mus_all_contig_18277	2.19011	-0.237038	-1.54348	0.895479	-0.590491	0.596182	0.0623027	-0.935592	-1.11926	-1.24888	1.61517	-0.216035	0.944353	0.373354	0.102068	-0.101273	0.233015	-0.0481223	-0.765015	1.16084	-1.36768
mitochondrial pyruvate carrier 1	ENSDARP00000132921	akajin_mus_all_contig_183	0.703263	1.45106	0.266996	0.915906	-1.34172	-0.21241	-1.59963	-1.21698	-1.35906	-0.975992	-1.54799	-0.549136	0.51824	0.693716	0.751367	-0.326969	0.692324	1.04268	1.10381	0.948215	0.0422968
regulator of chromosome condensation 1	ENSDARP00000054025	akajin_mus_all_contig_18380	2.07224	2.63304	1.48141	0.450047	-0.642388	-0.549692	-0.770808	-1.16645	-0.98768	-0.701935	-0.856594	-0.674771	-0.212078	-0.0758693	-0.530634	0.0653759	0.0363755	0.0648252	-0.263882	-0.153808	0.783281
brain and reproductive organ-expressed protein	ENSDARP00000117416	akajin_mus_all_contig_18404	0.0579483	2.45732	-1.28151	0.734054	0.207821	-0.262079	-0.602102	-0.579403	0.272748	-1.52528	0.482982	0.870414	0.062215	-0.860831	-0.168746	-0.602401	1.88682	-1.49031	0.563618	-0.508683	0.285396
sideroflexin 3	ENSDARP00000057866	akajin_mus_all_contig_18425	0.622469	1.76956	0.731975	-0.111433	-1.14062	-0.865979	-0.475246	-0.780439	-1.29356	-1.07943	0.143773	-1.0156	-0.419591	0.0494014	-0.389378	0.998883	-0.0743026	0.102463	-0.266597	2.65201	0.841655
methyltransferase like 12	ENSDARP00000071604	akajin_mus_all_contig_18427	0.875147	0.35445	0.763632	0.709093	-0.162176	-0.22405	0.544963	-0.947699	0.728672	-1.29872	-1.09991	-0.890637	-1.29253	0.13356	-0.957856	0.242878	-0.716091	0.127182	-0.94685	2.35286	1.70407
metadherin b	ENSDARP00000070416	akajin_mus_all_contig_1847	1.1565	2.46728	0.634889	0.122979	-0.758967	-1.26067	-1.25894	-1.52644	-1.00869	-1.04196	-0.561665	0.0530139	0.775587	0.885398	-0.140393	-0.670418	0.648682	0.115416	-0.0574728	1.12922	0.296655
phosphatidylinositol binding clathrin assembly protein a	ENSDARP00000111719	akajin_mus_all_contig_1850	1.13181	1.08233	0.816912	0.854944	-0.555526	-1.51347	-1.69789	-1.30388	-1.22069	-0.821132	-0.242309	0.203537	-0.125873	1.55252	0.708678	-0.38889	-0.118537	0.384751	-0.863581	0.570391	1.54591
ladybird homeobox 2	ENSDARP00000029690	akajin_mus_all_contig_18527	-0.162193	-0.978656	-0.00597554	-0.368157	-0.0634761	-0.69765	-0.00233567	-1.12867	-0.431262	-0.913815	-0.321152	1.06006	0.32528	0.945814	-0.316484	-0.0986672	2.44493	2.53291	-0.534552	-0.997666	-0.288289
fms-related tyrosine kinase 1 (vascular endothelial growth factor/vascular permeability factor receptor)	ENSDARP00000002466	akajin_mus_all_contig_18539	1.73726	0.684534	0.192174	0.297997	0.220951	-0.671584	-0.857091	-0.89469	-2.08462	-1.48625	-1.01751	0.341595	-0.0475893	1.4808	1.3881	-0.0664636	-0.896903	0.593629	0.13206	1.14422	-0.190631
solute carrier family 25 (pyrimidine nucleotide carrier ), member 36b	ENSDARP00000128072	akajin_mus_all_contig_18540	3.22835	1.38005	0.307542	0.420606	-1.33536	-0.268415	-0.792246	-0.713807	-0.405856	-0.30879	-1.06387	-0.936075	-0.218729	0.895166	-0.144745	0.238722	-0.44229	0.22139	-0.100036	0.711545	-0.673152
KDEL (Lys-Asp-Glu-Leu) containing 2	ENSDARP00000003564	akajin_mus_all_contig_18570	1.12862	0.643699	-0.675494	-0.39794	-1.14202	0.0346212	0.14437	-1.50281	-1.01776	0.125549	-0.693017	-1.16377	-0.109728	2.01829	2.22791	0.19663	-0.858693	0.796127	0.15476	0.653327	-0.562667
nicotinamide nucleotide transhydrogenase	ENSDARP00000032730	akajin_mus_all_contig_18571	-0.03754	1.58026	2.15245	1.5301	0.335366	-0.882829	-0.455866	-0.373513	-0.0420057	-0.726015	-0.398282	-0.744316	-0.120984	-0.238564	-0.32549	1.5145	-1.06992	-1.85312	0.0135547	-0.631087	0.773296
TOX high mobility group box family member 4 a	ENSDARP00000056543	akajin_mus_all_contig_18572	1.90414	1.74415	-0.75015	-0.0566071	-0.0472828	-1.00178	-1.02303	-1.72057	-0.76337	-1.28775	0.571697	0.531118	1.98022	0.469312	-0.0454503	-0.289392	0.599012	-0.300128	-0.449786	0.0749388	-0.139299
regulatory associated protein of MTOR, complex 1	ENSDARP00000130300	akajin_mus_all_contig_18630	1.83596	0.800643	1.037	0.24265	-0.388989	-0.278433	0.355786	-2.5949	0.74828	0.104047	-0.549833	0.932454	0.0181804	-0.183914	-0.215733	-0.515611	1.61305	-0.766236	-1.43221	-0.111657	-0.650548
nuclear receptor binding SET domain protein 1b	ENSDARP00000122231	akajin_mus_all_contig_18643	-0.0801939	1.45086	0.113696	-0.525107	2.05304	-0.908006	1.06244	-0.279419	-0.865592	-0.435933	-0.443839	-1.003	-1.28837	0.83674	-1.28848	-0.128842	0.132623	0.231129	-1.04888	0.470371	1.94477
serine/arginine-rich splicing factor 3b	ENSDARP00000122246	akajin_mus_all_contig_18658	1.27426	1.04079	-0.021385	-0.657308	0.286807	-0.168267	-1.05242	-1.41659	-0.616801	-0.402013	-0.587978	-0.504642	-1.07925	-0.152774	-1.24103	1.17754	-0.142918	-0.159875	0.405174	2.2253	1.79338
echinoderm microtubule associated protein like 5	ENSDARP00000100360	akajin_mus_all_contig_18740	2.59485	0.0668192	0.17247	-0.632282	-1.24707	0.789553	-1.40101	-1.40101	0.339632	-0.25158	-0.311525	0.293872	1.27434	0.0605906	1.48364	-1.40101	-0.192391	-0.373364	0.550229	-0.137845	-0.276906
NME/NM23 nucleoside diphosphate kinase 6	ENSDARP00000094574	akajin_mus_all_contig_18773	-0.171065	0.620559	1.06404	-1.18592	-0.477864	-1.26051	-0.859236	-0.685799	-1.01614	-1.26051	-0.330563	-0.904609	-0.26541	-0.465595	0.729035	1.44044	0.216947	0.710097	2.33354	0.979153	0.789393
v-akt murine thymoma viral oncogene homolog 3b	ENSDARP00000111940	akajin_mus_all_contig_18860	1.51165	1.45449	1.26527	0.845852	-1.11759	-0.0376544	-1.3261	-1.39229	-0.972681	-1.25964	-1.19185	-0.204003	0.759669	-0.115331	-0.395117	0.10439	0.471507	0.506675	1.68469	-0.0828681	-0.509072
actin-like 6A	ENSDARP00000095078	akajin_mus_all_contig_18870	0.739417	2.22069	0.880447	0.0223921	-0.763939	-1.53122	-0.562764	-0.390581	-1.07388	-0.725687	-1.33314	-1.12628	-0.242362	1.21261	1.29305	0.603021	0.144545	-0.400651	-0.36641	0.0833052	1.31744
ribosomal RNA processing 15 homolog	ENSDARP00000013273	akajin_mus_all_contig_18881	2.16602	1.53219	0.628968	-1.38531	-0.673501	-0.0722089	-0.729734	-1.29001	-1.5374	-0.97318	0.287604	0.772981	0.45382	0.589095	-0.0181889	0.487504	0.630317	0.665025	-0.905106	-1.1367	0.507808
lysophosphatidylglycerol acyltransferase 1	ENSDARP00000098779	akajin_mus_all_contig_18885	0.438119	1.07184	1.83607	0.793079	-1.54202	-0.744923	-1.43533	-1.32286	-0.588548	-1.33949	-0.152375	1.15014	-0.791435	-0.0613819	0.604901	-0.302663	-0.0658015	-0.293682	0.995129	1.47881	0.272421
serine/arginine-rich splicing factor 1a	ENSDARP00000133465	akajin_mus_all_contig_18928	1.29541	1.8711	0.287632	0.726137	-0.654829	-1.72095	1.14223	-1.23412	-0.816103	-0.578936	-0.529693	-0.654536	0.783976	-1.27037	-0.948338	-0.403201	1.32799	0.408352	-0.367176	0.534866	0.800558
eukaryotic translation initiation factor 2 alpha kinase 4	ENSDARP00000133194	akajin_mus_all_contig_18934	1.65518	1.70871	2.28366	0.478015	0.0824475	-0.803471	-0.291572	-1.73751	-0.524791	-0.324112	-0.794333	0.196932	0.682417	-0.379341	-0.364555	0.00961812	-0.587034	-0.183367	-1.66716	0.150873	0.409389
lipoprotein lipase	ENSDARP00000109101	akajin_mus_all_contig_1895	1.62094	-0.577442	-0.426628	0.284059	-1.28749	-0.0297937	-0.534066	-0.936953	-1.85811	-0.250264	-0.54044	-0.490279	-0.10808	0.426139	1.60025	0.23272	2.43098	0.977375	-0.099663	-0.471751	0.038494
UDP glucuronosyltransferase 5 family, polypeptide C3	ENSDARP00000089576	akajin_mus_all_contig_18952	-0.00896203	0.936187	1.08898	-0.146023	-0.874786	-0.471704	-1.61077	-1.13245	-0.956796	-0.993645	-0.631983	-0.280102	0.472106	2.28535	-0.935965	1.39492	-0.0312768	1.30948	-0.368324	0.69603	0.25973
Rap guanine nucleotide exchange factor (GEF) 1b	ENSDARP00000111128	akajin_mus_all_contig_18988	-0.235786	1.59634	1.21853	0.504161	-0.991381	-1.02222	-1.10695	-0.651509	-1.58077	-1.84131	0.177175	-0.00253996	-0.10751	0.545028	2.29085	0.0858709	-0.0427477	0.50719	0.398965	-0.0177511	0.27635
polymerase (RNA) II (DNA directed) polypeptide G-like	ENSDARP00000073018	akajin_mus_all_contig_19029	0.609735	1.07033	0.574048	-0.329957	-1.48859	-0.0268203	-0.24132	-0.861068	-1.77523	-0.828651	-0.972369	-0.9622	0.532176	1.42301	0.229119	0.77361	-0.288385	2.36813	0.418818	-0.595721	0.371333
glycerophosphodiester phosphodiesterase 1	ENSDARP00000009194	akajin_mus_all_contig_19066	0.81848	0.056291	1.53369	1.26923	-1.49632	-0.720888	0.19565	-0.0089277	-1.7473	-1.10277	-1.38192	-1.34291	0.7887	1.08625	0.189206	0.736822	-0.520642	0.764328	-0.26743	0.0206045	1.12986
pleckstrin homology domain containing, family B (evectins) member 1	ENSDARP00000128812	akajin_mus_all_contig_19120	0.785225	2.01181	1.55921	0.793942	0.0858378	-0.0898887	-1.39573	-0.365162	-1.66934	-0.675885	-0.497368	-1.20714	-0.793992	-0.0546144	-0.975985	0.645762	0.131844	-0.160564	-0.391118	1.61614	0.647018
nucleoporin 93	ENSDARP00000013627	akajin_mus_all_contig_19141	0.962412	2.26928	0.347625	-1.13583	-0.638417	-0.226693	-0.731103	-0.841252	-1.77912	-1.71485	-0.206482	-1.00097	0.821006	0.55077	1.09421	0.136786	0.419589	0.447055	-0.218941	0.735049	0.709873
0	ENSDARP00000099543	akajin_mus_all_contig_19162	2.18937	-0.280022	0.824426	0.476909	-1.08095	-0.0685614	0.736499	-0.147368	-0.897471	-0.691078	-1.48815	0.347418	-1.25562	1.07722	0.259937	0.907138	1.08062	0.908058	-0.489845	-0.974823	-1.4337
cell division cycle 42, like	ENSDARP00000058736	akajin_mus_all_contig_19219	1.28927	-0.371213	-0.114124	1.56503	-1.92236	-0.857924	-0.972037	-0.0486049	-1.09373	-0.768993	-1.39452	-0.722056	0.17335	0.943451	0.327709	0.394823	-0.488509	0.689697	0.872577	1.65265	0.845518
FUN14 domain containing 1	ENSDARP00000059836	akajin_mus_all_contig_1923	0.340497	0.950025	0.728332	0.736491	-1.04003	-0.217115	-0.838569	-1.41679	-2.21301	-0.241066	-1.24968	0.380176	-0.485042	0.125262	0.00175548	1.01413	0.705917	1.03053	-0.850532	1.827	0.711711
si:dkey-180p18.9	ENSDARP00000067039	akajin_mus_all_contig_1925	0.178283	1.80993	-0.647043	0.584053	-0.51216	1.0884	-0.781182	-1.26031	-0.23696	0.746733	-1.50227	0.0563692	1.23115	0.415173	-2.29925	0.722962	1.13949	-0.304986	-0.422054	-0.419305	0.412982
RNA binding motif protein 4.2	ENSDARP00000071862	akajin_mus_all_contig_19335	0.861536	0.738209	-0.174816	-0.708367	-0.956567	-1.10506	-0.422905	-0.772234	-1.22967	-1.26839	-1.69261	-1.09064	1.20589	1.28976	1.43871	0.374349	0.621474	1.11644	0.82579	0.497895	0.4512
guanine nucleotide binding protein (G protein), beta polypeptide 2	ENSDARP00000137963	akajin_mus_all_contig_19342	0.293036	1.38348	-0.112593	0.550529	-1.07239	0.645504	-0.995373	-0.727362	-1.48112	-0.993139	-0.892711	-0.915798	-0.504263	1.13408	1.07962	-1.03495	1.27641	0.0035563	0.543384	-0.190895	2.01099
protein phosphatase methylesterase 1	ENSDARP00000018567	akajin_mus_all_contig_1938	1.82302	1.5735	1.10564	-0.34088	-1.78147	-0.189387	-0.424246	-0.299356	-0.57569	-0.123108	-1.3159	-1.99275	-0.683341	-0.481125	1.01175	0.914712	0.490309	0.225276	0.106554	0.391586	0.564897
cancer susceptibility candidate 4	ENSDARP00000101657	akajin_mus_all_contig_19393	0.610099	1.05682	-0.236142	-1.19864	-0.056761	-0.988863	-2.08114	0.418149	-0.846388	-0.580089	-0.217989	-0.617121	-1.08094	0.564133	2.10417	-0.709956	0.452784	1.21889	0.870712	0.262852	1.05542
si:ch73-321d9.2	ENSDARP00000130003	akajin_mus_all_contig_19411	0.384203	0.328518	1.18841	0.47132	0.0461803	-1.00648	-1.26011	-1.01818	-0.16298	-1.16537	-0.133619	-0.518871	-1.61945	2.42033	0.622057	1.64361	-0.649988	0.0516277	-0.0351368	-0.391983	0.805903
DEP domain containing 7	ENSDARP00000071808	akajin_mus_all_contig_19458	0.672695	1.55419	0.668449	-0.893008	-0.864585	-0.193466	-0.599072	-0.361867	-2.20917	-0.340294	2.28788	0.0647774	0.299105	0.617396	-0.55285	-0.110376	-0.950307	0.405601	-0.724463	1.40257	-0.173201
si:ch211-198m1.1	ENSDARP00000119175	akajin_mus_all_contig_1951	0.817512	2.96537	0.920119	0.43566	-0.0102199	-0.0510557	-0.89601	-1.51498	-1.11775	-1.48054	-0.584802	0.00273677	-0.165861	0.460233	-0.77398	-0.0845063	0.527487	-0.378591	-0.157012	1.1498	-0.0636145
dicarbonyl/L-xylulose reductase	ENSDARP00000119944	akajin_mus_all_contig_19562	-0.365094	-0.369461	1.36289	0.269321	0.638339	-2.04114	-1.24256	-0.236402	-0.947933	0.24383	-0.637915	-0.794298	-0.0296956	0.192305	-0.408209	1.3753	-0.207735	0.692302	-0.808669	2.31483	1
guanine nucleotide binding protein (G protein), gamma 2	ENSDARP00000133645	akajin_mus_all_contig_1957	0.763292	0.418303	-0.531454	-0.745013	-1.45019	1.55347	-1.08715	-1.08208	-1.46558	0.0673799	-0.541779	-1.41133	-0.388146	0.309774	1.1777	0.131246	1.72982	0.9853	0.689864	-0.120294	0.996851
biliverdin reductase B	ENSDARP00000009817	akajin_mus_all_contig_19570	2.23027	0.528378	0.775204	0.773638	-0.329768	0.510658	-0.973196	-1.29445	-1.04655	-0.783919	-0.206211	-1.13047	0.289913	-0.865818	-0.340368	1.48878	1.40439	0.59288	-0.806847	-1.13302	0.316511
zgc:153169	ENSDARP00000132394	akajin_mus_all_contig_19571	1.01068	-0.975316	0.0686185	-0.668531	-0.426123	0.468774	2.21354	2.198	-0.558335	-0.392574	0.160213	0.475254	0.275704	0.629628	0.496701	-1.96198	-1.02467	-0.686958	-0.490631	-0.225447	-0.586548
SH3-domain binding protein 2	ENSDARP00000114740	akajin_mus_all_contig_19578	0.316497	0.546849	1.29483	-0.686067	0.718893	-0.845268	-1.69248	-1.50288	-1.51906	0.446781	1.22979	-0.0608821	0.339248	-0.660233	-0.525252	0.777047	-0.546745	-0.602117	0.904574	2.04077	0.0257054
ATP synthase, H+ transporting, mitochondrial Fo complex, subunit F6	ENSDARP00000126503	akajin_mus_all_contig_19580	0.0051213	1.73026	1.88327	0.228023	-0.674847	-1.44159	-1.14206	-0.873782	-0.616425	-0.13475	-1.01645	-0.23309	-0.872458	-0.314415	0.349391	-1.18176	0.73103	0.496373	0.42684	0.843949	1.80736
HECT domain containing 2	ENSDARP00000135476	akajin_mus_all_contig_19601	1.22802	1.04966	1.0621	-0.418506	-0.904564	-0.97031	-1.1898	-1.4748	-0.576617	-0.895268	-0.912954	0.395289	0.56414	2.60199	-0.311897	-0.00930539	-0.567648	0.992559	-0.00535542	0.345643	-0.00237235
exostosin-like glycosyltransferase 2	ENSDARP00000086549	akajin_mus_all_contig_19611	-0.95077	0.98179	1.20012	0.556485	-1.38904	0.347252	-0.100414	-0.412507	-1.09385	-1.15804	-1.37443	-1.72319	0.00498445	0.651708	1.33064	0.0619353	0.368134	2.05435	0.406877	0.177968	0.059984
golgi transport 1Bb	ENSDARP00000076820	akajin_mus_all_contig_19645	2.3694	0.526607	1.04263	0.593945	-0.820355	-1.49477	-0.188468	-1.17879	-0.402526	-0.449355	-1.22291	-0.290001	0.162234	0.406599	-0.395072	-0.751413	-0.442768	-0.684154	0.867933	1.98151	0.369722
septin 15	ENSDARP00000134927	akajin_mus_all_contig_1969	0.498208	0.700939	0.0252307	-0.8395	-1.19915	-0.280346	-0.675605	-0.358346	-1.56475	-1.10283	-0.855759	-0.784304	-0.0226827	0.835011	0.78581	-0.770576	2.13497	1.99434	0.369219	0.904686	0.20545
solute carrier family 25 (mitochondrial thiamine pyrophosphate carrier), member 19	ENSDARP00000130698	akajin_mus_all_contig_1970	0.623625	0.838626	0.321363	0.0870021	-0.986178	-1.19172	-0.790892	-1.38111	-0.845407	0.00942441	-1.384	-0.854397	-0.0806951	-0.161387	0.554133	1.56441	0.0917577	-0.720278	0.619989	1.94292	1.74282
serine/arginine-rich splicing factor 3a	ENSDARP00000127936	akajin_mus_all_contig_1989	1.80998	0.832904	1.37858	0.296218	-0.264474	0.644564	-1.02612	-1.049	-1.54485	-1.50514	-0.392944	-0.727157	-0.902512	0.0856073	-1.32645	0.46044	0.394523	1.01724	-0.0669601	0.554092	1.33148
heterogeneous nuclear ribonucleoprotein K, like	ENSDARP00000132871	akajin_mus_all_contig_19947	1.34721	1.15761	1.99781	0.235429	0.792855	0.610567	-0.697095	-1.16176	0.232927	-0.818089	-1.02214	-0.765887	-1.47929	-0.730668	-0.882268	-1.26654	0.799806	0.319549	1.07608	-0.406777	0.660661
SH3-domain GRB2-like endophilin B2a	ENSDARP00000128259	akajin_mus_all_contig_19950	-0.899707	-0.0560568	-1.18611	-0.1926	1.44081	0.127033	0.534942	-0.701908	-1.29135	-0.0318175	-0.301934	1.75504	0.143809	0.38445	-0.533	-0.484492	-0.626807	-0.00355136	-1.62741	1.76201	1.78865
phosphogluconate dehydrogenase	ENSDARP00000007588	akajin_mus_all_contig_19960	2.71507	1.61619	0.860389	0.113998	-0.757566	0.786732	-1.25345	-0.360763	-1.24445	-1.10265	-1.13192	-1.20527	-0.381666	-0.223599	0.223522	-0.188082	0.140293	0.453298	0.421302	0.421047	0.0975889
erythrocyte membrane protein band 4.1-like 3a	ENSDARP00000132275	akajin_mus_all_contig_19971	0.638934	1.71712	-0.998601	-0.482623	-0.150729	-0.998601	-0.0774593	-0.163851	-0.998601	-0.998601	-0.998601	0.73415	2.02106	-0.12503	-0.998601	0.142778	-0.101611	1.13603	-0.140824	-0.998601	1.84227
Sec23 homolog B (S. cerevisiae)	ENSDARP00000137093	akajin_mus_all_contig_19977	0.501886	1.31627	-0.103623	-0.497741	-0.646198	-1.11796	-0.9488	-1.13668	-1.34644	-1.13979	-0.806933	0.0239158	1.21194	2.56778	0.416265	0.293075	-0.675141	0.395554	0.219334	0.919023	0.554248
spastic paraplegia 20b (Troyer syndrome)	ENSDARP00000140231	akajin_mus_all_contig_200	0.688798	2.43448	1.22101	-0.226474	0.0807704	-0.33598	0.0352334	-1.61005	0.576707	-1.15025	-1.228	-1.23127	-0.91796	0.473714	0.259877	0.064212	0.204184	0.515342	0.0255671	-1.20689	1.32699
derlin 1	ENSDARP00000106227	akajin_mus_all_contig_2004	1.28789	1.53663	0.900578	1.22059	-1.03713	-0.581926	-0.32652	-1.58791	-0.934672	-0.489047	-0.591432	-0.773293	0.414809	0.667999	-0.297029	1.54565	-1.64575	-0.221684	0.446805	1.0739	-0.608462
muscleblind-like splicing regulator 1	ENSDARP00000069415	akajin_mus_all_contig_20105	2.18415	1.79384	1.04134	-0.354252	-0.805658	-0.932129	-0.596746	-0.731384	-1.24817	-1.49287	-0.32461	-0.940655	-0.0251228	0.488824	-0.641795	-0.163443	0.419515	1.2318	-0.381526	0.791059	0.687845
c-src tyrosine kinase	ENSDARP00000088849	akajin_mus_all_contig_20126	1.20414	-1.18345	-0.577718	0.281452	-0.117231	0.154289	-1.90717	-1.53477	-0.254657	-0.68474	-1.00401	1.44047	0.515955	0.923196	0.72224	0.702082	-0.441965	-1.26804	1.1818	1.08013	0.767997
enabled homolog (Drosophila)	ENSDARP00000127306	akajin_mus_all_contig_20202	1.34087	1.05233	0.598499	1.59949	-1.08952	0.074678	0.144761	-0.780023	-1.08815	-1.08574	-1.02729	-1.28973	-1.16231	-0.29278	0.729306	-0.440772	0.0676506	-0.907242	0.972149	1.2725	1.31134
heterogeneous nuclear ribonucleoprotein K	ENSDARP00000088691	akajin_mus_all_contig_20233	1.86452	2.49246	0.358473	-0.632601	-0.170466	-0.787445	-0.141591	-1.14676	-0.844056	-1.8957	-0.740668	0.171822	0.0545653	1.45184	-0.590798	-0.289239	0.310113	-0.206009	0.426984	0.148035	0.166525
calmodulin binding transcription activator 1a	ENSDARP00000126517	akajin_mus_all_contig_20237	1.06523	0.59884	0.182928	0.00548492	-0.0993558	-1.18604	-1.34457	-0.561777	-0.610585	-0.823635	-1.29064	-0.198215	1.59966	3.00737	-0.223748	0.274602	0.0754808	0.130929	-0.357011	0.243573	-0.488519
SH2 domain containing 5	ENSDARP00000124960	akajin_mus_all_contig_20309	1.27493	1.30752	-0.728943	-1.04454	1.75882	0.967388	0.0658671	-0.383835	-1.4902	-1.4902	-0.780617	-0.20127	-0.803311	0.568317	1.91005	-0.100725	0.0452053	-0.215629	0.575158	-0.578959	-0.655024
myristoylated alanine-rich protein kinase C substrate b	ENSDARP00000136858	akajin_mus_all_contig_20314	0.0782586	-0.230664	0.816225	0.990372	-0.620125	-1.09649	-0.793894	-1.64098	-1.12673	-1.16948	-1.08447	-0.0308138	1.22738	2.20378	-0.297604	0.265629	0.0694178	1.34912	1.10223	0.054874	-0.0660316
clathrin, heavy chain b (Hc)	ENSDARP00000105470	akajin_mus_all_contig_20409	0.407193	1.56898	0.172725	0.655373	-1.32659	-0.368518	-1.0154	-1.20916	-0.868534	-1.03679	-0.936275	-0.799474	0.505096	2.07258	0.782277	-0.546544	-0.662975	0.0908121	-0.0415047	1.2754	1.28133
aminolevulinate dehydratase	ENSDARP00000136768	akajin_mus_all_contig_20426	0.708709	0.341792	0.342269	0.485178	-0.650465	-1.10741	-1.51317	-1.08781	-0.462023	-0.633333	-1.10215	-0.964792	-0.260988	-0.310506	-0.0138066	1.35453	-0.0675589	0.407829	0.326049	2.19576	2.0119
SH3 and multiple ankyrin repeat domains 3b	ENSDARP00000125192	akajin_mus_all_contig_20439	2.97859	-0.500754	-0.682948	-0.801253	-0.801253	-0.430475	0.164219	0.956791	-0.801253	-0.801253	-0.105832	-0.801253	1.3894	0.691389	-0.801253	0.474038	-0.0378907	-0.0249959	-0.598557	-0.801253	1.33579
heterogeneous nuclear ribonucleoprotein C	ENSDARP00000110467	akajin_mus_all_contig_20446	0.858157	1.8367	-0.00894944	0.505545	-0.612	-0.530262	-1.60514	-1.30583	-2.19765	-0.374268	-0.389508	0.340989	-0.0234685	0.520869	-0.766597	1.01264	0.393704	0.98784	1.47683	-0.417128	0.29752
fibroblast growth factor binding protein 1b	ENSDARP00000058464	akajin_mus_all_contig_20456	2.36677	0.868649	-0.894749	0.659937	-0.120503	0.115168	-0.940595	-0.741575	-0.203713	-0.797103	0.703495	-0.046743	0.335967	-1.60461	-1.40173	0.0457776	-0.625106	-0.459602	0.090685	2.03063	0.618954
serine hydroxymethyltransferase 2 (mitochondrial)	ENSDARP00000135871	akajin_mus_all_contig_2050	0.415987	2.58091	0.678771	-0.624318	-0.366927	0.45478	-1.7467	-0.305546	-0.499204	0.0220617	-0.110139	-0.798686	0.712719	0.478774	0.921299	-1.98224	0.268143	0.940077	-0.478612	0.451695	-1.01285
transglutaminase 2, C polypeptide A	ENSDARP00000093487	akajin_mus_all_contig_2057	2.62164	1.59196	0.578122	-0.431277	-0.523436	-0.440572	-1.04162	-1.48256	-1.44448	-1.3853	-0.0309833	0.307399	0.710597	0.890158	0.100282	-0.445347	0.408603	0.427116	-0.50419	0.277882	-0.183996
myosin ID	ENSDARP00000067761	akajin_mus_all_contig_20645	2.29327	0.0130838	0.292285	-0.512469	0.496208	0.875702	-0.300507	-0.222979	-0.238107	-1.56697	-0.502782	-0.833987	1.88343	0.611969	-0.960784	-1.36855	-0.496485	-0.996228	-0.320323	0.946177	0.908049
dual specificity phosphatase 22a	ENSDARP00000073347	akajin_mus_all_contig_2065	-0.340999	0.799447	0.608167	0.753748	-1.28325	-0.505558	-0.690838	-1.30814	-0.713775	-0.156333	-0.986467	0.573264	1.63926	1.0144	-0.422492	1.35411	-1.48193	-0.81091	-0.488156	1.75581	0.69064
phosphoglycerate mutase 1a	ENSDARP00000006201	akajin_mus_all_contig_20681	2.00038	1.01694	-0.0903412	-0.479592	0.23803	0.726592	-1.16237	-1.36038	-1.38127	-0.284864	-0.291409	-0.603826	0.0301159	0.842334	-0.500237	2.2515	-0.12562	0.889173	-1.09905	-0.673548	0.0574457
clathrin, light chain A	ENSDARP00000114058	akajin_mus_all_contig_20684	1.92981	1.2498	-0.0610505	-0.357805	-0.783948	-1.22383	-0.602337	-1.59716	-0.361436	-1.20545	-0.438363	0.0197346	2.20435	1.08183	0.0156793	-0.65558	0.644507	0.109886	-0.348949	-0.400869	0.781175
nuclear envelope integral membrane protein 1	ENSDARP00000083040	akajin_mus_all_contig_20714	1.47148	2.50017	1.53348	1.06509	-0.348112	-0.706176	-0.350272	-1.37062	-1.50772	-0.76544	-0.831524	0.0990798	-0.816473	0.760398	-0.203105	0.0696564	-0.290082	-0.418646	-0.217849	-0.200834	0.52749
mitochondrial ribosomal protein L47	ENSDARP00000103971	akajin_mus_all_contig_20716	1.57795	0.853682	0.262874	-0.736584	-0.116656	-0.870337	-1.77514	-1.43358	-0.900696	-0.0175612	-0.330943	-1.17979	-0.498193	0.816121	0.219177	1.94532	-0.0729551	0.205368	-0.328962	1.45754	0.92336
establishment of sister chromatid cohesion N-acetyltransferase 2	ENSDARP00000002535	akajin_mus_all_contig_20749	0.443369	2.4331	-0.175973	2.16812	-0.839636	-0.839636	-0.201961	-0.284606	-0.839636	-0.839636	-0.368156	-0.839636	0.710659	0.477957	-0.428383	-0.00422144	-0.493808	-0.839636	-0.0700863	1.67144	-0.839636
forkhead box A sequence	ENSDARP00000133118	akajin_mus_all_contig_20789	1.71249	0.317666	0.720416	0.593831	0.442608	-0.129524	0.121517	0.0156073	-0.53537	0.421742	-1.18646	-0.348489	-1.91812	0.0340687	-0.873615	-0.399323	-0.838079	0.671776	-1.84782	1.76443	1.26065
si:ch211-57m13.8	ENSDARP00000124749	akajin_mus_all_contig_20793	-0.687526	-0.0880198	2.40239	-0.995909	-0.0792277	-0.817577	-0.512192	-1.52687	0.52406	0.225506	-0.863849	-0.683249	1.04556	1.45246	0.359458	-0.0761207	1.84065	0.146751	-0.445574	-0.969764	-0.25096
phosphatidylinositol glycan anchor biosynthesis, class S	ENSDARP00000132601	akajin_mus_all_contig_20838	3.4202	-0.0525076	0.219203	0.242369	-0.681392	-0.578919	0.54416	-1.37241	-0.781823	-0.755529	-0.523867	-0.536418	0.0578816	0.372915	0.601951	1.2643	-0.529097	0.481144	-0.77744	-0.132175	-0.482547
endoplasmic reticulum lectin 1	ENSDARP00000105173	akajin_mus_all_contig_20874	1.93442	1.99515	0.980459	0.766557	0.041233	0.233717	-1.0435	-0.940235	-0.444851	-0.892257	0.214823	0.094072	-1.10646	-0.100703	-0.645324	0.463082	-0.536323	-0.611524	-1.96959	0.872904	0.694339
akirin 2	ENSDARP00000126934	akajin_mus_all_contig_20875	1.66185	0.52682	1.81183	-0.106264	-0.745022	-0.801661	1.75386	-0.411434	-1.42667	-0.639786	-1.12954	-0.345695	0.847407	-0.626615	-0.591092	0.419993	1.30912	0.105021	0.266962	-0.635007	-1.24407
EDAR-associated death domain	ENSDARP00000084349	akajin_mus_all_contig_20966	1.71597	1.09289	1.02853	-0.885331	-0.104412	0.95323	-1.17813	-1.50523	1.76399	0.290501	-1.38085	-0.0913637	-1.00021	-0.654704	0.460894	-0.110997	0.541574	0.624619	-0.452977	0.213699	-1.32169
activity-dependent neuroprotector homeobox a	ENSDARP00000083553	akajin_mus_all_contig_20992	0.430282	0.501629	0.332075	-1.34216	-0.00668408	-0.803177	-0.93613	-0.337714	-0.104699	-1.2478	1.73213	-0.561578	0.0649234	-0.420231	-1.62346	-0.23282	0.215091	0.232824	1.04677	0.439134	2.62159
si:dkey-84j12.1	ENSDARP00000098046	akajin_mus_all_contig_20995	0.0182049	-0.631073	-0.669409	2.03836	-0.5642	-0.0930833	-1.18004	-1.36999	0.266999	0.074048	-0.744451	1.20149	1.65028	-1.17794	-1.25951	-0.14905	-0.679393	0.295571	1.23332	0.980289	0.759575
cyclin D1	ENSDARP00000133850	akajin_mus_all_contig_21	0.956766	1.05819	-0.576862	1.26421	-0.215083	0.148563	-0.761088	-0.966771	-0.367991	0.053667	-0.258123	1.87434	-0.594718	-1.91492	-0.320993	-1.91492	-0.0540131	0.457642	-0.00875912	0.601959	1.5389
general transcription factor IIIAa	ENSDARP00000049330	akajin_mus_all_contig_21047	-0.0312906	-0.046044	-0.935239	-0.254392	1.11391	-1.17595	-0.972686	-0.814502	-0.282764	0.0349984	-0.0718491	2.24717	0.771374	0.612794	0.158415	0.0272996	-1.40874	-0.446379	-1.17854	2.22103	0.43139
threonyl-tRNA synthetase	ENSDARP00000051140	akajin_mus_all_contig_21070	1.16348	0.519705	0.758272	-0.92794	-0.860993	0.419549	-2.15167	-1.14209	-1.20894	-1.18599	0.867966	0.332205	-0.0088222	-0.489804	-0.0192688	1.30052	-0.273192	-0.354292	0.551113	1.70779	1.0024
chromosome 2 open reading frame 47	ENSDARP00000092338	akajin_mus_all_contig_21097	1.88919	1.85823	0.88857	0.510279	-1.23181	-0.65854	-0.815363	-1.04714	-0.741476	0.167607	-1.08344	-1.13099	-1.42704	-0.0398386	0.755926	1.35648	0.547012	0.136092	-0.47354	0.424207	0.115592
ATP synthase, H+ transporting, mitochondrial F1 complex, alpha subunit 1, cardiac muscle	ENSDARP00000027947	akajin_mus_all_contig_2110	0.739627	1.25061	1.63898	1.6368	-0.216935	-0.819773	0.347379	-1.41819	-0.0822116	-0.56747	-0.0788185	-0.375054	0.0772773	-0.436755	-0.41148	2.14957	-1.30252	-0.861683	-0.910576	-0.841807	0.483032
si:dkeyp-52c3.5	ENSDARP00000056026	akajin_mus_all_contig_21110	-0.00177709	-0.799404	0.432543	0.696438	-0.270454	-0.141103	-0.43146	-1.96105	-0.429683	0.241824	0.0947137	1.93224	0.178466	0.281515	-1.74658	0.339647	0.146054	1.4852	-1.30279	-0.509832	1.76549
nudix (nucleoside diphosphate linked moiety X)-type motif 16-like 1	ENSDARP00000113306	akajin_mus_all_contig_21151	1.26357	-1.35773	0.863669	-1.29105	-1.02837	0.40543	1.6145	-0.997331	-0.579561	-1.19107	1.02454	-0.0310515	-0.148304	0.103722	-1.59284	1.0274	-0.290662	1.18029	0.548177	0.946048	-0.469384
myomesin 2	ENSDARP00000081539	akajin_mus_all_contig_21154	-0.68363	1.31051	0.143728	0.130995	-2.04512	-0.135017	-0.364858	-0.837693	-0.668913	-0.558915	-0.553782	0.4609	0.767759	0.326903	0.389291	-1.43114	-0.389267	0.422088	0.723336	2.76831	0.224513
methyltransferase like 13	ENSDARP00000126986	akajin_mus_all_contig_21158	1.24538	0.863263	1.12137	0.113394	-1.4382	-0.778157	-0.845422	-0.837267	0.216455	-0.0575451	-1.23349	-0.889485	0.051785	0.15307	-0.0161193	1.19378	0.588649	0.629229	1.13568	-2.30487	1.08849
kelch repeat and BTB (POZ) domain containing 13	ENSDARP00000108668	akajin_mus_all_contig_2119	0.274674	1.78571	1.84409	0.645873	-1.17884	-0.748314	0.582076	-1.84519	-0.938302	-0.984491	-0.892054	-0.798032	-0.669041	0.332231	-0.540086	0.823359	-0.455583	0.844554	0.310867	1.03458	0.571919
zinc finger, matrin-type 2	ENSDARP00000002108	akajin_mus_all_contig_21195	1.12506	1.24735	0.967104	-0.0450585	0.623574	-0.285941	-0.676909	-1.794	-0.822571	-0.403365	-0.582904	-1.78894	-0.698245	0.548911	0.0598356	2.49607	-0.712848	0.0409133	0.335743	0.151341	0.214886
sulfatase modifying factor 2	ENSDARP00000091977	akajin_mus_all_contig_21199	1.99427	0.553688	0.808266	-1.1853	-0.157304	0.28728	1.67335	-0.642351	-1.86797	-0.255366	-0.42753	0.0299445	-0.796095	0.85673	-0.823738	-0.0638916	1.54684	0.442662	-0.843987	-0.0121928	-1.1173
NAD kinase 2, mitochondrial	ENSDARP00000112992	akajin_mus_all_contig_21217	0.612723	2.39357	0.0203834	-0.879803	-0.534059	-0.651012	0.69687	-0.575617	-1.27561	-0.908374	-0.65091	-0.0738914	0.550473	1.0656	0.16343	-1.8306	-0.0933909	-0.215498	-0.33753	0.739799	1.78346
glutathione synthetase	ENSDARP00000054908	akajin_mus_all_contig_21220	0.168699	2.50062	-0.0383826	-1.39032	-0.89766	-0.965704	-0.607113	0.181122	-1.32149	-0.101351	-0.922728	-0.930065	0.699533	0.258674	0.780628	0.252897	0.995762	-0.36265	-0.783624	0.995238	1.48792
zinc finger, CCHC domain containing 8	ENSDARP00000128424	akajin_mus_all_contig_2124	0.25766	1.09616	0.204064	1.60293	1.10886	-1.0768	-0.348975	-1.27697	-0.0474745	0.951523	-1.41747	-1.22358	-0.376173	0.189572	-0.69798	-0.377978	-1.65225	0.0964436	0.621056	1.82821	0.539176
peroxisome proliferator-activated receptor alpha a	ENSDARP00000042466	akajin_mus_all_contig_21255	0.368527	-0.589361	0.309459	-0.902988	0.082625	-1.30061	-0.797841	-1.07484	-0.0737908	-0.612059	1.43056	0.0543962	0.599912	0.551533	-1.21999	0.19446	-0.63212	0.474503	3.11649	0.291799	-0.270664
si:dkey-277m11.2	ENSDARP00000120331	akajin_mus_all_contig_21283	0.764095	2.2855	0.599749	0.479564	-0.298438	-0.492801	0.313126	-1.78765	-0.117314	-1.07562	0.192686	0.33683	1.3892	0.430977	-1.17552	-1.35241	-1.11167	1.1986	-0.0648008	0.253212	-0.767317
heterogeneous nuclear ribonucleoprotein H3 (2H9)	ENSDARP00000057650	akajin_mus_all_contig_21298	0.812931	0.260004	-0.0823143	-1.01194	-0.105847	-0.209184	-0.621765	0.0825969	0.366056	-0.582231	-1.19329	-0.988793	-0.208749	0.745694	-0.539584	1.26878	-0.608769	-1.70452	0.120459	2.49055	1.70991
olfactory receptor C family, g9	ENSDARP00000136106	akajin_mus_all_contig_21308	2.43596	-0.340508	0.697076	-0.271581	-0.468596	-0.784405	-0.455646	-0.635569	-0.784405	-0.784405	-0.784405	-0.784405	0.528512	0.0598536	-0.784405	-0.130571	-0.673407	1.61153	-0.262648	2.31518	0.296848
RAB25, member RAS oncogene family a	ENSDARP00000076180	akajin_mus_all_contig_21332	-0.222483	-0.628915	-0.647449	1.49192	0.086898	-0.336827	-1.09738	-0.680562	-1.46634	-0.649506	-0.104891	0.850215	0.0814491	3.03467	-0.317597	-0.61078	0.0926506	-0.0535192	-0.316522	1.4171	0.0778685
growth regulation by estrogen in breast cancer 1	ENSDARP00000095024	akajin_mus_all_contig_21356	-0.722473	2.30786	1.49456	-0.843018	-0.155414	-0.768056	-1.3088	-0.213895	-0.884251	-1.27868	-0.481964	0.733986	0.382477	0.111626	0.517343	0.694387	-0.196531	1.86116	0.0535349	-0.214482	-1.08937
notum pectinacetylesterase homolog 1a (Drosophila)	ENSDARP00000047417	akajin_mus_all_contig_21357	2.75819	1.15223	-0.366023	1.32922	-0.999075	-0.352769	-0.999075	0.361363	-0.25995	-0.474588	-0.999075	-0.138765	1.51001	-0.052108	-0.999075	-0.999075	0.265756	0.394315	-0.999075	0.146226	-0.278651
zgc:55413	ENSDARP00000129266	akajin_mus_all_contig_21419	2.12234	1.32027	-0.0340012	-1.43356	-1.01173	-0.593205	-0.891021	-0.388568	-0.892721	-0.352981	0.183108	-0.574877	0.682072	0.555374	1.95788	-0.0397611	-1.47033	-0.300247	-0.0845593	0.151163	1.09536
cellular retinoic acid binding protein 2, a	ENSDARP00000134145	akajin_mus_all_contig_2142	1.67214	1.73449	-0.0542872	-0.332722	-0.77634	-0.853044	-0.588644	-0.785385	-1.27431	-0.83149	-0.769055	-1.10829	-0.24418	0.0823446	1.82044	-0.716769	0.454654	1.62678	0.819907	0.397986	-0.274225
aspartyl-tRNA synthetase 2, mitochondrial	ENSDARP00000119212	akajin_mus_all_contig_21420	-0.431356	1.65823	1.10682	0.483874	-0.341075	-0.812337	-0.670463	-0.845942	-0.690095	-1.29059	-0.641997	-1.08021	-0.0631699	0.618644	-0.126372	1.40383	-0.296395	-1.0592	-0.434346	1.71494	1.79721
family with sequence similarity 83, member B	ENSDARP00000099572	akajin_mus_all_contig_21443	0.809041	1.94459	1.61641	0.631151	-0.0359358	-0.797308	-1.061	-1.244	-1.19275	-1.11166	-0.653723	-0.495576	1.59415	0.634254	-0.545974	-0.726746	-0.181759	-0.389773	0.437844	1.24148	-0.472711
macrophage migration inhibitory factor	ENSDARP00000096200	akajin_mus_all_contig_21450	0.784053	2.1536	1.01131	0.742752	-0.252241	-1.20266	-2.01654	-0.445716	-1.40329	-1.01782	-0.588359	-0.618411	-0.915693	0.301932	0.626227	0.56564	0.171392	0.570846	-0.0246844	1.25484	0.302812
cullin 2	ENSDARP00000123380	akajin_mus_all_contig_2147	1.75473	1.53399	0.875917	0.746554	-1.00027	-0.985794	-0.236506	-1.52513	-1.38116	-0.996299	-1.0018	-1.12081	0.854885	0.659311	-0.406882	0.938267	-0.129716	0.0624603	-0.299983	0.702882	0.955347
si:dkey-3k20.4	ENSDARP00000113337	akajin_mus_all_contig_21474	-0.488095	-0.543731	1.00494	-1.22442	-0.769394	-0.790566	-0.9442	-0.374412	-1.46249	-0.497057	1.46056	0.690486	0.668807	1.68511	-0.139918	-1.32648	-0.551211	0.681826	0.472026	1.79768	0.650533
mannosyl (alpha-1,6-)-glycoprotein beta-1,2-N-acetylglucosaminyltransferase	ENSDARP00000068744	akajin_mus_all_contig_2148	1.12364	2.65173	1.76679	0.328459	-0.835281	-1.02134	-0.232634	-0.77376	-0.692001	0.206388	-0.413437	0.0866433	0.433488	-0.415709	-1.70983	0.35841	0.708947	0.0249003	-0.868775	0.109993	-0.836638
NME/NM23 nucleoside diphosphate kinase 3	ENSDARP00000139313	akajin_mus_all_contig_2149	2.10343	1.42703	1.14698	0.309579	-0.703997	-0.661191	-0.687375	-1.29687	-1.00824	-0.77588	-0.774187	-0.710355	-0.569146	-0.45683	-0.754114	0.700609	0.0452633	0.295152	-0.536238	1.20248	1.7039
signal peptidase complex subunit 3	ENSDARP00000139098	akajin_mus_all_contig_21513	1.25711	1.82836	0.965001	1.16369	-0.803156	-0.887707	0.0205154	-1.26647	-1.41138	-0.829503	-1.3999	-1.18705	-0.834085	0.786581	0.535886	0.531391	-0.299271	0.501695	0.0123197	1.21195	0.10403
ribonucleic acid export 1	ENSDARP00000015105	akajin_mus_all_contig_2152	1.03733	1.11539	-0.727651	-0.440268	-0.422301	-0.391224	-0.845643	-0.46508	0.246326	0.317528	-1.45529	-1.33037	-0.0365011	0.370941	-1.19856	-0.555087	0.235934	0.666196	-0.389991	2.13641	2.13191
upf1 regulator of nonsense transcripts homolog (yeast)	ENSDARP00000013006	akajin_mus_all_contig_21570	1.2856	0.0446716	-0.487659	1.08802	-0.468167	1.10614	-1.13876	-0.395732	-0.824044	0.068389	-0.433247	1.49787	0.417452	-1.19072	1.00633	-2.09119	-0.462453	-0.14346	-1.06292	0.787242	1.39665
lactate dehydrogenase A4	ENSDARP00000140963	akajin_mus_all_contig_216	2.15925	1.76452	0.589651	0.859055	-1.06929	0.0242897	0.661724	-0.0616745	-1.54842	-0.374549	-1.07095	-2.21829	0.0144325	-0.509217	-0.256184	0.267265	-0.228903	0.347636	-0.0880401	0.148048	0.589651
Rho guanine nucleotide exchange factor (GEF) 7a	ENSDARP00000045092	akajin_mus_all_contig_21627	-0.355453	2.04085	-0.148688	0.273565	-0.45288	0.482992	1.72479	-0.796837	-0.840885	1.15764	-1.60978	-1.60978	-0.741763	1.07024	-1.09623	0.35451	-0.285291	0.0674155	0.792491	0.532474	-0.55939
regulatory factor X, 4	ENSDARP00000032295	akajin_mus_all_contig_21629	-0.507493	1.52571	0.425233	2.29815	-0.458034	-0.936853	-0.551791	-0.573676	0.821119	-0.454118	-0.579674	-0.716733	-0.789232	-0.125813	-0.209188	-0.121112	1.19736	-0.966776	-0.632557	2.11245	-0.756979
si:ch73-21d24.1	ENSDARP00000131204	akajin_mus_all_contig_21632	1.98355	-1.16164	0.869968	0.165042	0.657382	1.27343	1.01533	-0.102357	0.366972	-2.12195	-0.2275	-1.02757	-1.30475	0.129896	0.49058	-0.370253	-0.101842	0.906573	0.305337	-0.351164	-1.39503
ubiquitin-like 4A	ENSDARP00000009190	akajin_mus_all_contig_21707	0.551519	2.12076	1.84995	0.30613	-0.405215	-1.67254	-0.0863926	-0.580513	-1.17706	-1.33488	-0.355457	-0.655165	0.131944	-0.656172	0.442288	0.0799068	0.808355	1.68257	-0.0407048	-0.566633	-0.44268
neural cell adhesion molecule 1a	ENSDARP00000130606	akajin_mus_all_contig_2173	-0.730376	1.72442	0.825791	-0.608371	-0.83684	0.319889	-0.689608	0.419482	-0.426665	-1.30794	0.259259	-1.02362	-0.860382	1.36895	-0.49608	-1.07964	-0.577757	0.972852	-0.534756	1.67916	1.60224
myocyte enhancer factor 2ca	ENSDARP00000137139	akajin_mus_all_contig_21820	-0.176256	0.118025	0.133246	-0.999123	-1.49121	-0.591966	-1.68858	0.071745	0.742617	0.0697376	-0.335798	1.21548	1.88282	1.11006	-0.151607	0.225289	0.27268	0.568956	-2.25101	0.978907	0.29598
renin binding protein	ENSDARP00000119170	akajin_mus_all_contig_21833	1.06438	1.2449	2.6554	0.820571	0.505405	-1.03504	-1.10673	-0.951045	-0.500944	-0.756688	0.101331	-0.288397	-0.852219	0.0845517	-1.49729	-0.452464	0.075557	-0.752185	0.247245	1.16374	0.229908
kelch-like family member 10b, tandem duplicate 2	ENSDARP00000067578	akajin_mus_all_contig_21844	2.56286	0.969626	0.749291	-0.452222	0.258083	-0.180881	-1.17467	-1.58009	-1.58095	-1.18935	-1.02439	0.191444	-0.00579389	0.778885	-0.619121	0.557399	-0.264539	0.815678	0.404951	0.0435621	0.740226
synaptotagmin XIVa	ENSDARP00000113554	akajin_mus_all_contig_21845	0.630243	0.859613	0.85437	-0.918726	0.68414	0.46895	-1.60333	-1.01149	-2.01608	-0.254278	0.638158	-1.32623	1.12841	-0.0257148	-0.0517381	0.700159	-0.444509	-0.871269	1.89604	0.626796	0.0364898
BCL2-like 16	ENSDARP00000137593	akajin_mus_all_contig_2189	1.84263	2.13042	1.28517	0.746746	0.48638	-0.10112	0.726868	-1.01541	-0.710566	-0.847059	-0.645547	-1.18028	-0.35535	-1.50941	-0.789738	0.213482	-0.708555	-0.121019	0.583001	0.722045	-0.7527
bridging integrator 1b	ENSDARP00000125111	akajin_mus_all_contig_21905	0.112028	2.05372	2.03206	0.344285	0.203766	-0.39426	-1.15215	-0.580769	-1.65286	-1.40519	-0.586456	0.262969	0.496638	-0.285209	0.817967	0.216695	-0.098098	1.12909	0.154378	-1.46525	-0.203348
0	ENSDARP00000135341	akajin_mus_all_contig_21968	1.38171	1.51402	-0.147671	-0.0415803	-0.936643	-0.824205	-1.3563	-1.62101	-0.869148	-0.804418	-0.78095	-0.70135	1.35248	1.55837	-0.316392	-0.413895	0.00498818	1.16366	0.987752	0.31055	0.540032
si:ch211-134a4.1	ENSDARP00000131689	akajin_mus_all_contig_22004	0.554865	0.702122	-0.166807	0.135243	-1.06893	0.0695411	-1.47155	-0.498954	-1.20035	-0.797148	-1.03935	-0.299075	-0.925348	1.03507	1.09314	1.46559	0.99123	0.198796	-0.346974	-0.748772	2.31766
Bet1 golgi vesicular membrane trafficking protein	ENSDARP00000010900	akajin_mus_all_contig_22035	0.668842	1.84601	0.258384	-0.161591	-0.658761	-1.5908	-0.979166	-1.73876	-1.33057	-0.657198	-0.125944	-0.468465	0.223647	1.3603	0.0672349	0.871675	-0.281644	0.89534	-0.555106	1.31458	1.042
RNA guanylyltransferase and 5'-phosphatase	ENSDARP00000040679	akajin_mus_all_contig_22042	1.79357	2.10674	0.716494	1.65126	-1.22058	-0.545167	-0.45294	-0.889286	-0.7816	-0.932951	-0.575219	-1.2309	-0.480279	-0.718729	0.690619	1.08433	0.117196	-0.352982	0.0819022	-0.503769	0.442279
mesencephalic astrocyte-derived neurotrophic factor	ENSDARP00000086515	akajin_mus_all_contig_22078	1.5241	-0.624223	-0.372896	0.150771	-0.160741	-0.595184	-1.01605	-0.983134	0.421598	-0.726126	-1.1407	0.244198	1.2163	1.2686	-0.724907	-0.807854	-1.09348	-0.410671	0.245556	2.32336	1.26148
ankyrin repeat and death domain containing 1A	ENSDARP00000130914	akajin_mus_all_contig_22122	1.58864	-0.261723	0.324703	-0.602867	-0.0988214	-1.00565	0.102493	-0.843476	-1.31344	-0.737522	-0.23758	-0.963829	1.89311	1.17009	-0.115305	-0.0248438	1.09469	0.372967	-1.5759	-0.476441	1.7107
T-cell lymphoma invasion and metastasis 1a	ENSDARP00000101604	akajin_mus_all_contig_22143	2.43613	0.7451	-0.124552	0.916663	-0.658202	2.01163	-0.951279	-0.803935	-0.951279	-0.951279	-0.147397	-0.0316469	0.704707	-0.411206	-0.680771	0.264799	-0.728846	1.10708	0.15684	-0.951279	-0.951279
casein kinase 1, alpha 1	ENSDARP00000130178	akajin_mus_all_contig_22148	-0.339945	1.80201	0.194519	-0.926555	0.712214	-0.467662	-1.20934	-1.27593	-1.72616	-1.07091	0.224795	-0.31658	1.28936	1.5676	0.0948468	-1.02437	0.00589581	0.372072	1.21638	-0.0436764	0.92143
annexin A6	ENSDARP00000096118	akajin_mus_all_contig_2215	1.70858	2.1123	1.03718	0.870081	-0.885032	-0.500423	-0.952878	-1.40762	-1.32445	-1.45315	-0.711716	-0.62351	0.362602	0.564448	-0.279123	0.0434686	0.423859	0.683537	-0.472946	0.836961	-0.0321692
ATPase family, AAA domain containing 2	ENSDARP00000098579	akajin_mus_all_contig_22179	0.915987	0.0899742	0.511415	1.04699	0.603814	-0.740836	-0.639667	-0.981417	-1.46564	-1.16986	-0.493086	0.945435	-0.26394	1.64502	1.16719	-1.84391	-1.41921	0.219064	0.862426	0.531608	0.478638
annexin A13	ENSDARP00000016879	akajin_mus_all_contig_2219	2.03693	2.61818	0.553945	0.891719	-0.45173	-0.234265	-0.714414	-1.26557	-1.17932	-1.13648	-0.670209	-0.70662	-0.562713	-0.293151	-0.494386	-0.157129	0.480868	0.570038	-0.0646045	0.811801	-0.032896
KH domain containing, RNA binding, signal transduction associated 1a	ENSDARP00000106646	akajin_mus_all_contig_2227	-0.465789	-0.211951	-0.438658	-1.06021	-1.29534	-0.879945	-0.60872	-0.395671	-1.16543	-0.806654	-0.770959	0.752533	1.63788	2.30675	1.0182	0.133359	0.676361	1.48719	-0.525783	0.105128	0.507704
poly-U binding splicing factor a	ENSDARP00000115451	akajin_mus_all_contig_22303	2.35358	1.74338	0.699731	-0.651861	-1.09307	-0.589396	-1.00644	-1.22544	-1.29262	-0.640996	-0.821837	-0.363607	0.535875	1.19235	0.539714	0.307512	-0.103444	0.623034	-0.731219	-0.181809	0.706576
zgc:112496	ENSDARP00000066582	akajin_mus_all_contig_22312	1.06871	1.69781	2.08308	0.326498	-1.03584	2.01699	-0.225753	-1.29284	-0.698482	-1.07234	-0.745165	-0.0893301	-0.755231	-0.361392	-0.382274	0.140827	-0.291228	0.210764	-0.312996	0.674876	-0.95668
pdgfa associated protein 1b	ENSDARP00000021565	akajin_mus_all_contig_2234	1.82269	2.27256	1.10533	0.735944	-0.322987	0.0803661	-0.391131	-0.810562	-1.39416	-1.08132	-0.524293	-0.479719	-0.29824	0.268556	-1.59103	0.40268	-0.437108	-0.157675	-0.862686	0.914996	0.747797
PRA1 domain family, member 2	ENSDARP00000040803	akajin_mus_all_contig_2236	0.408539	0.700376	-0.157854	0.52487	-1.20983	0.21843	-0.811632	0.0585815	-1.28311	0.339309	-1.85433	-0.256243	-0.756562	-0.821892	1.39691	-0.0914395	0.692717	1.62427	-0.118341	-0.765467	2.16269
malectin	ENSDARP00000112772	akajin_mus_all_contig_22372	1.97234	2.14811	0.353758	0.130009	-1.00243	-0.350868	-0.647807	-1.02984	-1.11292	-0.897673	-1.11969	-0.906935	-0.329125	0.446456	-0.0714295	-0.370627	-0.0434872	0.0999238	0.0273477	1.85427	0.850611
si:ch211-195b21.5	ENSDARP00000064992	akajin_mus_all_contig_22410	2.3894	0.421521	1.61912	0.0664181	-0.337852	-0.428502	-0.870639	-1.41612	1.47598	-0.179744	-1.19784	0.843956	0.378988	-0.336183	0.00306528	0.646308	-1.08923	0.105747	-0.079368	-1.29003	-0.724997
SH3-domain GRB2-like (endophilin) interacting protein 1b	ENSDARP00000138512	akajin_mus_all_contig_22426	1.04559	0.383768	-0.547175	-0.664138	-0.904315	-0.729718	-1.53863	-1.87483	-1.41583	-0.195739	-0.518827	-0.0320225	0.95589	1.08142	1.78352	0.126783	0.0921699	0.154049	1.53884	0.633617	0.625585
si:dkeyp-34f6.4	ENSDARP00000125895	akajin_mus_all_contig_22431	0.752544	-0.272928	-0.581868	-0.358598	-0.303358	1.42331	0.740673	0.498827	-1.35969	-0.997675	-0.927959	-1.24696	-0.656218	-1.09486	1.16406	2.06742	0.0918315	-0.814968	0.720144	1.4721	-0.315822
ADAM metallopeptidase with thrombospondin type 1 motif, 7	ENSDARP00000134271	akajin_mus_all_contig_2245	0.158754	2.22195	1.88005	0.79405	-0.414567	0.511594	-1.14371	-0.443063	-1.57224	-1.53585	-0.813452	-0.306308	-0.486677	1.03693	-0.0589968	0.168736	0.814857	0.610158	-0.40363	-0.130916	-0.887662
0	ENSDARP00000140411	akajin_mus_all_contig_22453	0.626702	1.30256	-0.9516	0.200279	0.165733	0.243899	-1.57307	-0.820482	-0.147426	-0.739271	-0.956682	-1.14637	0.484804	1.22152	2.26972	-0.617599	1.51966	-0.536519	-0.686194	-0.475017	0.615346
PAX interacting (with transcription-activation domain) protein 1	ENSDARP00000113779	akajin_mus_all_contig_22454	1.09971	0.410566	0.44379	-0.50429	-1.26501	-0.169227	-1.7078	-0.471266	0.524447	-0.273729	-0.351256	-0.204594	2.68618	1.22098	-1.1986	0.0180533	0.334161	0.939485	-1.29625	0.0280706	-0.263432
zgc:163030	ENSDARP00000091277	akajin_mus_all_contig_22475	1.31639	-1.22206	0.959814	-0.7303	0.347542	-1.61605	-0.0595315	-1.14685	1.03122	0.527511	-0.771405	0.328886	-0.99631	1.77064	0.229352	1.56962	-1.11078	-0.0152358	0.765499	-0.408635	-0.769331
zgc:55558	ENSDARP00000022638	akajin_mus_all_contig_22557	0.970334	-0.0768993	1.00377	0.570365	-1.45731	-1.0131	-0.287207	-0.896925	-0.298994	-1.81753	-1.47745	-0.879326	0.697773	2.29638	-0.0228529	0.70191	0.159	0.161603	0.294602	0.708925	0.662928
death-associated protein kinase 2a	ENSDARP00000100879	akajin_mus_all_contig_2256	0.718286	0.359571	0.268044	1.03465	-1.10465	-1.24636	-1.38149	-1.75235	-0.3691	1.41573	-0.381334	1.25471	1.21652	-0.135146	-0.562964	-1.57543	0.707893	-0.465597	0.34254	1.04618	0.610284
si:ch1073-100f3.2	ENSDARP00000098538	akajin_mus_all_contig_2257	2.24201	1.48099	1.50295	0.798459	-0.552161	-0.617419	-1.04166	-1.31161	-1.0911	-1.07566	-0.525203	-0.707908	-0.351579	-0.146499	0.112411	0.125241	0.72325	1.41373	-0.437921	0.0724905	-0.61282
actin related protein 2/3 complex, subunit 1A	ENSDARP00000005640	akajin_mus_all_contig_2261	2.5022	2.42105	0.590796	0.0881634	-0.931763	-0.0503321	-0.903686	-0.752471	-0.918089	-1.12679	-1.27649	-0.6826	0.474408	0.128236	-0.300585	0.732938	0.0706867	-0.0227898	0.11022	0.206957	-0.360063
troponin I type 2a (skeletal, fast), tandem duplicate 3	ENSDARP00000027342	akajin_mus_all_contig_22610	1.28689	0.955901	1.44635	1.65791	-0.318579	-1.41465	1.10338	-0.439836	-0.926121	-1.25425	0.114875	0.924494	-0.923531	-1.12089	0.00404762	-0.724043	-0.264827	-0.791162	0.400579	1.20168	-0.918209
small nuclear ribonucleoprotein polypeptide B2	ENSDARP00000126617	akajin_mus_all_contig_22643	1.14329	1.97883	-0.0892315	0.105376	-1.3103	-0.9956	-0.850319	-1.59533	-0.620394	-0.719188	-0.65341	-1.02545	-0.259182	1.47691	0.91386	0.076818	-0.275196	0.691281	0.772934	1.45349	-0.219185
non-POU domain containing, octamer-binding	ENSDARP00000136097	akajin_mus_all_contig_22828	1.44263	1.03437	0.975263	-0.435497	-0.446939	-0.60151	-0.979423	-1.12294	-0.668351	-1.38621	-0.374977	-1.05201	1.76717	-0.364596	-0.173674	0.68875	-1.11421	0.96905	0.0167507	1.8356	-0.00924732
prefoldin subunit 4	ENSDARP00000081546	akajin_mus_all_contig_2285	0.939049	1.29353	1.3585	0.592404	0.18358	0.43313	0.140321	-1.26757	-1.76835	-2.06277	-1.51962	-0.615062	-0.59639	0.0384536	0.356033	0.639168	0.619619	1.34248	0.309723	-0.0211125	-0.395106
alkB homolog 7	ENSDARP00000055247	akajin_mus_all_contig_2288	0.933676	1.61602	0.813199	-0.78895	-1.01784	0.511609	-0.974583	-1.36502	-0.12264	-0.723131	0.0320168	-1.23339	2.13778	0.290504	1.209	0.142474	0.765309	-0.771516	-0.332548	-1.26968	0.147717
kinesin family member C2	ENSDARP00000138515	akajin_mus_all_contig_22932	-1.01585	1.59247	0.543882	0.320538	-0.121504	0.015293	-0.0523661	-1.01585	-0.00731738	0.0331265	-0.251652	-1.01585	1.27856	-1.01585	-0.186264	-1.01585	-0.0748764	-1.01585	-1.01585	2.00531	2.01576
ATM serine/threonine kinase	ENSDARP00000126747	akajin_mus_all_contig_22959	1.60156	0.396024	0.344018	-0.388713	-0.832427	-0.773445	-0.545464	-1.30301	-1.24852	-0.798708	-0.708413	-0.556997	0.0920946	-0.467698	1.53545	1.77383	0.582439	-0.6538	-0.682445	0.942902	1.69132
0	ENSDARP00000132238	akajin_mus_all_contig_22966	1.02034	-1.11521	1.33503	-0.736402	-1.6351	1.12177	1.25584	-0.406642	-0.148554	-1.58829	-0.606921	-0.649832	0.922671	-0.563047	0.953253	0.655956	-0.546609	-0.260273	-1.03879	0.587718	1.44309
aldehyde dehydrogenase 7 family, member A1	ENSDARP00000108190	akajin_mus_all_contig_2302	1.43812	2.70565	1.46665	0.962953	0.0642876	-0.228975	-0.61878	-1.36388	-1.18846	-0.915512	-0.763922	-0.166386	-0.203661	-0.00568455	-0.67862	0.351261	-0.509665	0.0233949	-1.08915	0.218801	0.501586
calpain 1, (mu/I) large subunit a	ENSDARP00000130846	akajin_mus_all_contig_23022	2.21104	2.02194	0.448371	0.0956371	-0.207796	0.0942977	-0.341094	-1.53794	-1.71342	-1.08038	-0.582087	-0.112843	-0.441707	-0.341571	-0.646359	0.0532327	0.704294	1.23356	-0.228273	-0.50495	0.876051
zinc finger protein 516	ENSDARP00000129744	akajin_mus_all_contig_23041	0.790773	0.11638	-1.12849	-1.70926	-1.18463	0.43032	0.156376	-1.4606	0.787209	0.24596	-1.79381	0.299651	-0.304958	0.623672	0.182172	0.0899707	2.05442	1.295	-0.0676367	-0.359264	0.936744
U2 small nuclear RNA auxiliary factor 2b	ENSDARP00000126171	akajin_mus_all_contig_23122	0.844581	2.03827	0.955444	-0.222351	-0.841521	-1.20062	-0.0768124	-0.214667	-0.836514	-1.20842	-1.71681	-0.256046	-0.0179153	1.82575	0.69962	-0.479512	0.136524	0.140427	-0.217893	1.43013	-0.781661
serum amyloid A-like 1	ENSDARP00000011636	akajin_mus_all_contig_23186	0.0590392	1.56098	2.74286	0.0382976	-0.970235	-0.644674	-1.02304	-0.353215	-0.15103	-0.576707	-0.742767	-1.41079	-0.620439	0.633837	-0.475952	0.722434	-0.128778	0.361108	-0.990168	0.921948	1.04729
transmembrane protein 88 a	ENSDARP00000117977	akajin_mus_all_contig_23214	2.28987	-0.526688	0.907204	-0.522111	-0.141563	1.69986	-1.24759	-0.391353	-1.69576	0.536497	-1.32136	-0.155357	0.234906	-0.733496	-0.53722	0.570888	0.712966	0.906351	-0.726563	0.68484	-0.544321
deoxyhypusine synthase	ENSDARP00000068557	akajin_mus_all_contig_2329	0.661711	2.87621	-0.540756	-0.0785905	-1.68127	-0.261471	-0.245365	-0.937671	-1.38163	-0.961465	-0.727457	0.0611389	0.803931	1.00092	0.689987	-0.30365	0.558151	-0.278338	-0.401003	1.00144	0.145178
PWWP domain containing 2B	ENSDARP00000133698	akajin_mus_all_contig_23294	1.02405	-1.03697	-0.633369	-0.192281	-0.173719	-1.61427	-0.915161	-1.63787	0.0115979	0.404645	0.874057	1.25198	0.652278	0.382231	-1.03899	0.260945	-0.780215	-0.208351	-0.0814064	2.20206	1.24875
mitochondrial calcium uniporter	ENSDARP00000133611	akajin_mus_all_contig_2331	1.19575	2.02415	0.245125	-0.15894	-1.10971	-1.15428	-1.27852	-1.14437	-0.350462	-1.05975	-0.251192	-0.110625	-0.145861	0.910835	0.341365	-0.580604	-0.384763	-0.475019	0.282278	2.17928	1.0253
leucine-rich alpha-2-glycoprotein 1	ENSDARP00000042819	akajin_mus_all_contig_23339	2.38744	1.34184	1.67994	0.538678	-1.01951	-1.20559	-0.913761	-1.16469	-0.593806	0.640093	-0.795344	-0.231357	0.686785	0.238314	-0.507071	0.524592	0.137544	0.184839	-1.3621	-0.533081	-0.0337445
adducin 1 (alpha)	ENSDARP00000139374	akajin_mus_all_contig_23369	1.6106	0.534422	1.32398	0.444208	-0.631186	-0.577052	0.899307	-0.517777	-1.0191	-1.11556	0.778604	0.235635	-2.00399	0.100592	0.581756	1.19383	-0.788688	0.440376	-0.695729	0.830067	-1.62429
smx5	ENSDARP00000095167	akajin_mus_all_contig_23382	1.27712	3.21762	0.0193775	0.465241	-0.400351	-0.0465993	-0.403198	-0.970456	-0.556108	-1.36633	-0.742365	0.365249	-0.137064	1.04637	-0.892398	-0.291013	-0.262236	-0.275779	0.265074	0.684485	-0.996639
ATPase, Na+/K+ transporting, beta 4 polypeptide	ENSDARP00000069762	akajin_mus_all_contig_23383	2.47417	0.109525	-0.365981	-0.186506	-0.0637826	0.767386	-0.739063	-1.73304	-1.1871	-1.02255	-0.523522	0.516812	0.821503	0.737022	-0.442642	1.50797	-0.982512	0.0894612	-1.02823	0.455278	0.795816
VCP-interacting membrane selenoprotein	ENSDARP00000079033	akajin_mus_all_contig_234	1.92785	1.71441	1.54011	0.707984	-1.26256	-0.617702	-1.30474	-0.321027	-0.445364	-0.701976	-1.01784	-1.25178	-0.252782	1.17158	0.0279558	-0.594911	-0.0756493	0.675484	-0.21224	0.872795	-0.579591
small ubiquitin-like modifier 2a	ENSDARP00000130102	akajin_mus_all_contig_23416	0.875408	0.139644	-0.253266	1.02964	-0.932407	-0.932407	0.213025	-0.932407	-0.932407	-0.932407	-0.186535	-0.0293446	0.403245	-0.932407	-0.176279	2.05075	0.107286	-0.202594	-0.932407	2.72795	-0.172081
cytoskeleton-associated protein 4	ENSDARP00000049169	akajin_mus_all_contig_23522	0.87045	0.846699	1.25151	-0.0320268	-1.05876	-0.606052	-1.29662	-0.848071	-1.09592	-1.13417	-1.17126	-0.943711	0.262164	0.472669	0.288766	-0.369825	0.173639	1.87241	0.573827	1.98501	-0.040729
ventricular myosin heavy chain-like	ENSDARP00000110789	akajin_mus_all_contig_23570	1.25797	-0.785083	2.60101	-0.769981	-0.718324	-0.773467	-0.690483	-0.722784	-0.771981	-0.785083	1.57456	-0.764797	-0.336916	0.738065	0.425052	-0.00275036	-0.770217	1.30375	0.520544	0.240566	-0.769653
tubulin, beta 2A class IIa	ENSDARP00000021016	akajin_mus_all_contig_23577	1.82954	3.05646	0.0552407	0.890723	-0.704511	-0.217573	-0.426632	-0.537349	-0.706755	-1.19308	-0.638203	-0.492511	-0.325622	1.05378	-0.47695	-0.229225	-0.891496	-0.191412	-0.563038	0.479082	0.229527
kelch domain containing 8B	ENSDARP00000117737	akajin_mus_all_contig_23586	1.64508	1.99444	0.664062	0.229712	-1.27314	-0.473098	-1.10741	-0.613586	-0.819829	-0.673081	-0.408426	-0.283213	0.531628	-0.473107	1.78233	-0.809313	-0.117302	-0.314914	1.51137	-1.11856	0.126353
tryptophan 2,3-dioxygenase b	ENSDARP00000112702	akajin_mus_all_contig_23592	1.36377	0.544117	2.24806	1.10812	-0.220079	-0.335902	-1.24803	-0.798023	-2.14242	-0.471552	-0.192242	-1.24269	-0.248618	-0.358624	-0.196261	0.609751	1.1569	0.563534	-0.503489	0.525893	-0.162219
coiled-coil domain containing 9	ENSDARP00000022739	akajin_mus_all_contig_23625	-1.3277	0.354757	0.229347	0.995036	-1.5389	-1.39205	-0.476948	-0.711377	-1.24733	0.358793	0.491331	-1.69064	0.919506	1.08973	0.101697	1.01219	-0.388172	0.00387606	1.14733	1.56788	0.501668
myosin XVIIIAb	ENSDARP00000128019	akajin_mus_all_contig_2364	1.22598	2.71257	-0.467454	-0.352781	-0.329375	-1.13375	-0.760687	-1.33947	-0.698321	-1.62673	-0.0558472	0.378703	0.803408	0.609204	0.76612	-0.724761	-0.1026	-0.644264	0.48544	0.334257	0.920352
si:ch211-286o17.1	ENSDARP00000138435	akajin_mus_all_contig_23709	1.94534	-0.24959	1.18808	1.3371	0.515646	0.365563	-1.4785	-0.397326	-1.48485	-0.0691294	-0.985059	-1.50002	0.02515	-0.257281	-0.450772	-0.348914	0.687241	1.4941	-0.560555	-0.708163	0.93195
YdjC homolog (bacterial)	ENSDARP00000085284	akajin_mus_all_contig_23717	2.3193	1.89425	0.465272	-0.614847	-0.642781	-1.38251	-0.996603	-1.25277	-0.686544	-0.357393	0.275832	-0.0883416	0.183874	0.208528	0.912988	0.453064	-0.45449	-0.321899	-1.19883	-0.126286	1.41017
tRNA aspartic acid methyltransferase 1	ENSDARP00000048632	akajin_mus_all_contig_23752	1.54541	-0.266775	-0.030035	-0.243108	-1.20358	0.371269	0.434099	-0.9135	-1.09686	0.6568	1.41654	-0.705581	1.24931	0.393895	-0.598149	0.910248	-0.553426	-1.41104	1.46584	0.378778	-1.80014
N(alpha)-acetyltransferase 50, NatE catalytic subunit	ENSDARP00000128760	akajin_mus_all_contig_2376	1.25513	2.84271	0.737429	0.276012	0.118952	-1.17723	-1.08755	-1.32033	-0.590853	-0.64909	-0.858814	0.628961	0.580502	0.704616	-0.549557	-0.72429	-0.793959	-0.411636	0.0870212	1.01018	-0.0782034
si:ch211-11k18.4	ENSDARP00000123562	akajin_mus_all_contig_23778	-0.055362	1.2775	0.445082	1.04723	-1.0681	-1.2185	0.0852954	-0.954591	-0.752611	-1.50292	0.0246018	-0.61576	-0.157195	1.05301	-0.468066	0.422008	-1.02409	0.976841	2.00743	1.38873	-0.910535
G protein-coupled receptor kinase interacting ArfGAP 2a	ENSDARP00000083314	akajin_mus_all_contig_23808	0.537365	1.04672	0.081515	0.504581	-2.26948	-0.72837	-0.913534	-1.10567	-0.262318	-1.62785	0.0621354	0.432244	-0.311532	-0.304299	1.29146	-0.388054	0.822339	1.55887	-0.382478	1.49417	0.462181
acyl-CoA dehydrogenase family, member 8	ENSDARP00000062568	akajin_mus_all_contig_2381	1.22654	1.78099	1.20789	-0.0836318	-0.410688	-0.987742	-0.934828	-1.41375	-1.40786	-0.784868	-0.863037	-0.89949	-0.201022	0.248773	-0.744946	0.959927	0.0930126	0.953126	-0.163817	0.877448	1.54798
0	ENSDARP00000099163	akajin_mus_all_contig_23831	-0.451246	0.939064	3.25246	-0.75349	-0.570797	-0.321131	-1.48419	-0.11168	-0.145749	-1.14836	0.0128586	-0.955311	0.141921	0.163528	-0.245364	0.628973	-0.323106	-0.194084	-0.411449	1.21518	0.761969
G protein-coupled receptor kinase 1 a	ENSDARP00000076182	akajin_mus_all_contig_23874	1.23318	1.70719	-1.33501	-0.546739	1.21798	-0.602272	0.32255	-1.33501	-0.231182	-1.33501	-0.387663	0.156235	-0.00850093	0.80622	1.6057	0.937054	-0.701395	-1.33501	0.619146	0.18364	-0.97112
calcium channel, voltage-dependent, L type, alpha 1S subunit, a	ENSDARP00000096673	akajin_mus_all_contig_23878	0.0203519	-0.709305	1.61031	-0.386654	-0.928479	-0.768412	-0.612521	-0.0334051	-0.820553	-0.114149	0.54384	-0.849025	-0.107113	0.32078	0.482084	-0.445678	-0.48949	2.99396	-0.737514	1.61045	-0.579484
tripartite motif containing 36	ENSDARP00000126165	akajin_mus_all_contig_23898	1.18407	1.05418	2.15475	0.0799937	-0.827716	-0.505167	-1.04503	-1.40458	-1.51069	-0.631291	-0.500706	-0.235526	-1.2048	1.26677	-0.367672	0.185907	-0.143024	1.10687	-0.212101	1.02117	0.53461
prefoldin subunit 6	ENSDARP00000053935	akajin_mus_all_contig_2390	1.79591	2.41551	1.69431	0.779693	-0.443679	0.209382	-0.232263	-1.0571	-0.773963	-1.52473	-0.457966	-0.934238	-0.235574	0.000241548	-0.766785	-0.133755	-0.134584	0.607452	-0.972507	-0.0503376	0.214984
vascular endothelial growth factor Ab	ENSDARP00000120175	akajin_mus_all_contig_23954	0.573711	0.715461	1.34529	-0.192491	1.59936	-1.00115	-0.687011	-1.07126	-1.71314	-0.992404	-0.165854	-0.636441	-0.58477	1.24622	-0.622796	0.473677	-0.374418	0.211843	1.94692	0.769186	-0.839934
chromosome 19 open reading frame 25	ENSDARP00000141146	akajin_mus_all_contig_23971	-0.44635	0.996271	-0.881869	1.29855	0.473759	-0.2286	-0.0723475	-0.490675	-1.28089	0.197738	-1.07749	0.554409	-0.884837	-0.750937	-0.389727	0.343049	-0.438174	1.87658	-1.51621	2.18093	0.53681
myosin, light polypeptide 3, skeletal muscle	ENSDARP00000018197	akajin_mus_all_contig_24	0.253621	1.43106	2.06441	0.555091	0.238248	-1.25619	-0.524172	-2.55362	-0.395096	-0.176925	-1.25619	-0.176925	0.456419	0.684167	-0.508798	0.886965	0.456419	-0.607471	-0.508798	0.684167	0.253621
cilia and flagella associated protein 126	ENSDARP00000083775	akajin_mus_all_contig_24096	1.95409	1.39638	1.89647	-0.174495	-0.634186	-1.27845	-0.585931	-0.651681	-0.442944	-1.27845	-0.128443	-0.609584	0.196052	0.834152	-1.27845	-0.45758	-0.173328	-0.746894	-0.0100411	0.923108	1.25022
vaccinia related kinase 3	ENSDARP00000112831	akajin_mus_all_contig_24101	1.74436	0.541029	-0.0796893	0.236726	-0.0169891	-0.168465	0.273066	-0.174002	-1.05335	-1.1629	-0.0966701	-1.65943	-0.754991	1.03111	-0.769717	0.0436176	0.733146	1.36009	1.54579	0.438893	-2.01162
ubiquitin specific peptidase 1	ENSDARP00000073367	akajin_mus_all_contig_24162	1.64965	0.986309	0.776125	0.347802	0.0184955	-0.134779	-0.492376	-0.864029	-1.84873	-1.04059	-0.13018	-0.25798	1.31704	0.834481	-0.771191	-0.362001	0.079886	2.2195	-1.02744	-0.627736	-0.672255
ADNP homeobox 2b	ENSDARP00000032332	akajin_mus_all_contig_24199	2.53375	0.653109	-1.41764	-0.835554	-0.574679	0.147254	0.0622464	-0.616932	0.166538	-0.032357	-1.4852	0.0480854	1.2417	-0.630431	-0.5598	0.83746	1.00103	0.032501	-1.69572	0.623064	0.50159
filamin A, alpha (actin binding protein 280)	ENSDARP00000067933	akajin_mus_all_contig_2421	-0.525989	0.844836	0.373678	1.71295	-0.90515	0.460593	-1.00958	0.049203	-1.2564	-1.10368	-1.30667	-0.606471	0.621032	1.91978	0.746024	-1.74263	0.264889	0.893437	-0.246484	0.612811	0.203819
chloride intracellular channel 1	ENSDARP00000139434	akajin_mus_all_contig_24326	0.461451	0.263616	-0.496236	1.3645	-1.76693	-0.283399	-0.457699	-1.06161	-1.05085	-1.13971	-0.956986	0.413689	0.983624	1.72578	0.394628	-1.5385	0.7235	1.32107	-0.167969	0.559837	0.708198
SAMM50 sorting and assembly machinery component	ENSDARP00000095193	akajin_mus_all_contig_2439	2.35558	1.58033	0.880312	0.226907	-0.855591	-0.75109	-0.764137	-1.25223	-0.946334	-0.869967	-0.983901	-0.717838	-0.162268	0.800212	-0.11669	0.780929	-0.928985	-0.0153838	-0.37919	1.04374	1.07559
brevican	ENSDARP00000140252	akajin_mus_all_contig_24410	0.0383607	0.643357	0.367227	2.91116	-0.93789	-0.943142	-0.984879	-1.01392	-0.460646	-0.0582341	-0.315972	0.729623	-0.333142	0.299736	-1.16888	-0.0355094	0.183283	-1.42521	0.858832	0.259537	1.38631
beta-2-microglobulin, like	ENSDARP00000109065	akajin_mus_all_contig_2442	0.808645	0.769153	0.300257	-0.316661	-1.1943	-1.67271	-0.235266	-1.68163	0.0461957	-0.892568	-1.53802	0.823958	0.382844	1.44484	0.124545	-0.686553	1.50831	-0.21439	0.534369	1.50003	0.188958
sp8 transcription factor a	ENSDARP00000008476	akajin_mus_all_contig_24425	2.04778	-0.586385	-0.700427	-1.20976	-0.651164	-0.502352	-0.561302	-0.601591	-0.517292	-1.20976	-0.674937	-0.592059	0.850274	0.772633	1.98353	0.385511	-0.560434	1.53162	0.576313	0.884147	-0.664356
transmembrane 9 superfamily protein member 4	ENSDARP00000013759	akajin_mus_all_contig_2443	0.0509167	1.79984	0.194482	1.7946	-0.883194	-0.912675	-0.926379	-1.13668	-1.19646	-1.18496	-1.43794	0.42243	0.107768	1.10259	-0.135187	-0.504547	0.268335	0.607902	-0.277606	0.887005	1.35977
peroxiredoxin 4	ENSDARP00000090833	akajin_mus_all_contig_24448	2.02368	1.99272	1.12618	0.810913	-1.00542	0.540474	-1.06403	-0.588689	-1.29293	-0.191878	-1.02669	-1.40426	-0.821773	0.189705	0.237504	-0.499548	0.811428	0.501373	-0.661515	0.354987	-0.032223
intraflagellar transport 140 homolog (Chlamydomonas)	ENSDARP00000126344	akajin_mus_all_contig_24497	-0.488345	1.09506	1.54371	-0.352392	-0.313097	-1.63694	-0.611245	-1.64105	-1.2185	-1.2415	-0.730889	-0.01407	1.99303	0.482306	0.236546	-0.356845	0.858518	0.430621	0.809822	0.486221	0.669043
protein-kinase, interferon-inducible double stranded RNA dependent inhibitor, repressor of (P58 repressor) a	ENSDARP00000062308	akajin_mus_all_contig_24531	2.28331	0.740132	-0.380008	0.195076	-0.452143	-0.335507	1.29728	-0.665301	0.369152	1.1261	-0.976144	-1.3761	0.184041	-0.0579468	-1.3761	1.36591	-0.0866638	0.722473	-0.141741	-1.3761	-1.05973
macrophage stimulating 1 receptor b	ENSDARP00000124745	akajin_mus_all_contig_24612	1.93946	-1.1703	1.01341	0.0470142	-0.464231	0.31654	0.452892	-0.394874	-0.653215	-0.993826	-0.178895	-0.218752	-0.502822	1.40379	-0.611367	-1.71024	0.082668	0.4192	1.36897	1.35546	-1.50089
SAC1 suppressor of actin mutations 1-like b (yeast)	ENSDARP00000077948	akajin_mus_all_contig_24627	2.1308	1.1669	0.650886	0.36874	-0.744145	-0.163338	-0.739784	-1.26274	-0.440108	-0.128773	-0.900514	-0.251469	-0.314318	-0.188505	2.16644	-0.592277	-1.41837	-0.568457	0.950116	-0.65949	0.938403
mitogen-activated protein kinase 14b	ENSDARP00000035686	akajin_mus_all_contig_24653	0.644443	1.99998	0.405353	-0.660651	-0.857258	-0.726307	1.18199	-1.06951	-1.18784	-0.960861	-2.20041	-0.582776	0.818284	0.954588	0.966596	0.986466	0.0529385	0.265551	-0.162987	-0.118337	0.250743
mevalonate (diphospho) decarboxylase a	ENSDARP00000132668	akajin_mus_all_contig_24662	1.7591	1.04932	1.37879	-0.322983	-1.02334	-0.969765	-0.74715	-1.3485	-0.985551	-0.998496	-0.858925	-0.866071	-0.485065	0.619094	-0.0175297	0.0166357	0.137834	0.746752	0.0284298	1.99754	0.88987
cyclin-dependent kinase 2	ENSDARP00000032448	akajin_mus_all_contig_24771	2.09779	0.618472	0.971483	0.0384988	-1.28723	0.909797	0.269541	-1.10894	-1.36662	-1.77598	0.0545999	-0.0370512	1.31724	0.0376485	-0.390964	1.28048	0.582266	-0.046031	-0.614711	-0.709867	-0.840423
peptidylprolyl isomerase (cyclophilin)-like 3	ENSDARP00000044646	akajin_mus_all_contig_24790	1.63309	2.25693	0.299564	0.650621	-0.757648	-0.562611	-0.754279	-1.3933	-1.15135	-0.81707	-0.915966	-0.839977	-0.128453	0.0825256	-0.703872	0.380866	0.424974	0.189953	-0.151043	1.94622	0.310823
dynein, axonemal, light chain 4b	ENSDARP00000121922	akajin_mus_all_contig_24809	-0.925818	-0.861525	1.22243	-0.946189	0.57062	-1.58718	-0.13106	-1.58718	1.89712	0.508132	0.174441	-0.249626	-0.0357387	1.27164	-0.147116	0.252058	0.794433	1.35039	-0.0270417	-1.58718	0.0443885
lysine (K)-specific demethylase 1a	ENSDARP00000080193	akajin_mus_all_contig_2488	1.14687	1.05212	1.01134	-0.106617	-0.75221	-1.069	-0.378694	-1.49716	-1.43759	-1.17407	-0.908309	-0.655611	1.39963	1.56698	0.669053	1.32551	0.510697	-0.196548	0.0803154	-0.864792	0.278096
zinc and ring finger 2a	ENSDARP00000141500	akajin_mus_all_contig_24960	-0.645301	1.51447	2.06017	1.14717	-0.36654	-0.491321	0.954827	-0.558981	-0.400141	-0.663853	-1.71602	-0.365586	-0.732924	0.990009	0.342165	-1.502	0.891187	0.0999595	0.321801	-1.23517	0.356081
calpain 1, (mu/I) large subunit a	ENSDARP00000046065	akajin_mus_all_contig_2499	2.22697	1.85921	0.995178	0.103061	-0.301176	-0.224725	-0.691363	-1.41276	-1.3911	-1.3522	-0.827718	-0.825744	-0.399899	-0.222204	-0.314703	0.413673	1.0185	0.856084	-0.4169	0.42459	0.483236
small nuclear ribonucleoprotein 27 (U4/U6.U5)	ENSDARP00000051654	akajin_mus_all_contig_25048	0.987684	1.75255	1.70763	0.927264	-0.973417	-0.343566	-1.12945	-0.960679	-1.24108	-0.4206	-1.18021	-1.04133	-0.978759	0.273531	1.45513	0.202419	0.909373	0.292858	-0.0685113	-0.631082	0.460244
kinesin family member 5B, a	ENSDARP00000104118	akajin_mus_all_contig_2506	1.65881	1.54291	0.222	0.437466	-1.12979	-1.17603	-1.01104	-1.53705	-0.884019	-0.553896	-1.51425	-0.733439	0.543265	0.803252	0.708758	-0.183387	-0.0262349	0.25202	0.100571	1.10267	1.37741
abhydrolase domain containing 16A	ENSDARP00000103741	akajin_mus_all_contig_25088	1.10743	1.39288	-0.00736487	-0.0703608	-0.621265	-0.788203	-1.35578	-0.650329	-0.829262	-0.528155	-1.14366	-1.65057	-0.628815	-0.237553	0.853218	1.47176	1.02965	0.580108	-0.52931	1.03454	1.57106
calumenin a	ENSDARP00000112921	akajin_mus_all_contig_2511	1.58316	1.1408	0.661527	0.311474	-1.10047	-0.0248216	-1.31152	-0.804742	-1.23318	-0.811799	-0.909323	-1.15449	-0.937219	0.3861	0.256152	-0.725293	1.03322	1.77088	0.460659	1.30086	0.108023
vasoactive intestinal peptide	ENSDARP00000102992	akajin_mus_all_contig_25112	1.94529	1.13315	0.766156	0.307413	-0.594327	0.233646	-1.64836	0.23665	-1.07502	-1.14972	-0.827122	-0.405816	0.237929	0.998981	-1.40767	-0.0449761	-0.399952	1.05254	-0.0701911	-0.905094	1.61649
phosphate regulating endopeptidase homolog, X-linked	ENSDARP00000084443	akajin_mus_all_contig_25181	-0.311045	1.73248	-0.3212	0.274135	-1.84557	-0.713363	1.31267	-1.91943	0.151528	0.730843	-0.920086	-0.735137	0.254622	0.619944	-0.590232	-0.0679209	-0.240631	0.312347	0.953676	1.82643	-0.504057
ATPase, Ca++ transporting, cardiac muscle, slow twitch 2b	ENSDARP00000047200	akajin_mus_all_contig_2522	1.08362	0.755632	0.969109	-0.80881	-0.862737	-1.47809	-1.36977	-0.818726	-0.945421	-1.53789	-0.00887128	-0.15546	1.39086	1.28268	0.367827	0.116422	-1.00531	0.645396	0.548383	1.53588	0.295284
myosin, heavy chain 7, cardiac muscle, beta	ENSDARP00000140319	akajin_mus_all_contig_2529	1.11436	-0.642823	3.63793	-0.646888	-0.53967	-0.681339	-0.628398	-0.671239	-0.638759	-0.536439	0.323233	-0.601864	0.0263083	0.737081	0.350742	0.15632	-0.618104	0.505747	0.301693	-0.302079	-0.645805
tissue specific transplantation antigen P35B	ENSDARP00000057979	akajin_mus_all_contig_25292	0.0942792	0.787069	0.452399	0.610885	-0.547072	-1.11345	-0.918072	-1.21665	-1.60792	-1.89871	-1.00834	-0.784398	0.480431	0.607926	0.908584	1.06116	0.235661	1.55416	0.455804	1.2182	0.628043
transcription termination factor, RNA polymerase I	ENSDARP00000132896	akajin_mus_all_contig_25340	0.270476	1.74414	0.810012	0.233907	0.91163	0.740077	-1.84419	-0.6022	-0.199953	0.889561	-0.860433	-1.24088	1.42789	0.834064	-1.39153	-0.634893	0.856165	-1.26235	-0.624963	-0.280676	0.224142
small nuclear ribonucleoprotein polypeptide G	ENSDARP00000133036	akajin_mus_all_contig_2538	1.39074	2.1165	1.58502	0.260646	-0.546214	-0.884749	-0.487103	-1.10666	-1.35457	-1.09048	-1.08894	-0.968113	-0.457774	1.21169	-0.323137	0.814103	-0.177187	0.798831	0.118166	0.385796	-0.196567
signal transducer and activator of transcription 1b	ENSDARP00000000280	akajin_mus_all_contig_25389	1.44055	0.844775	1.08008	1.12474	-0.734848	0.690106	-0.107124	-0.927805	-1.44873	-1.26356	-1.42481	-1.40378	-0.377769	-0.122499	0.157436	0.150309	-0.11859	1.07393	0.396861	1.74905	-0.778321
0	ENSDARP00000138685	akajin_mus_all_contig_25422	-1.11394	2.09911	0.596322	-0.0533199	0.907383	0.147183	0.135762	-0.883541	-0.309032	-1.50942	-0.862376	-1.59438	1.92951	0.529372	-0.308291	-0.598094	0.236971	-0.363185	-0.716729	0.73236	0.998321
antizyme inhibitor 1b	ENSDARP00000122392	akajin_mus_all_contig_2543	1.60193	1.45393	-0.1969	-0.242526	-0.582764	-0.930166	-1.37883	-1.56292	-1.45292	-0.690634	-0.687567	-1.05839	0.277136	0.834629	0.506994	0.145886	0.42034	0.611202	0.360766	0.807842	1.76295
ring finger protein 41	ENSDARP00000053471	akajin_mus_all_contig_2545	0.136951	0.690436	-1.30546	-0.625429	-1.67788	-0.150205	0.0315535	-1.61075	-0.768515	-0.144794	-1.26628	-0.624917	0.700056	1.42381	-0.292249	0.289164	0.190094	1.23542	1.19722	1.72246	0.849309
phosphodiesterase 7A	ENSDARP00000121421	akajin_mus_all_contig_25453	1.11209	-1.17618	0.0851365	0.26673	-0.807677	-1.61903	-0.368197	-0.856863	-0.371545	-0.534059	-1.58606	1.18528	1.73349	-0.38063	-0.370772	-0.3345	1.16956	1.8481	-0.0804104	0.408413	0.677127
solute carrier family 25 (mitochondrial carrier; adenine nucleotide translocator), member 5	ENSDARP00000096504	akajin_mus_all_contig_25470	2.39761	-0.985257	1.90919	-0.297396	-0.577633	-0.435968	-0.710701	-0.715121	-1.03442	-0.620489	-0.624883	-1.12813	-0.567101	-0.112081	0.975376	0.861107	-0.365545	1.22852	1.00104	0.215001	-0.413124
ubiquitin-conjugating enzyme E2 variant 1	ENSDARP00000067116	akajin_mus_all_contig_25518	1.61739	1.67565	0.143439	0.398197	-1.12552	-0.42049	-0.947303	-0.962874	-0.91581	-1.56114	-1.55869	-1.21321	0.121785	0.88014	0.264062	0.37432	0.066362	1.01944	0.554668	1.2057	0.383879
ets homologous factor	ENSDARP00000126541	akajin_mus_all_contig_25532	1.29349	2.29123	1.2882	0.356022	-0.965145	-1.02943	0.387765	-0.904121	-0.519115	-1.52666	-0.553904	-1.11485	-0.715503	-0.154051	-1.14978	0.749675	0.784361	0.0248354	0.329615	1.01224	0.115129
abhydrolase domain containing 18	ENSDARP00000136479	akajin_mus_all_contig_25538	1.63081	1.03646	0.656704	-0.549802	-1.61214	-0.692499	0.112329	-0.489062	-0.849341	-0.622199	-0.646681	-1.07253	-0.0166011	-0.467601	-0.603405	1.80835	0.257845	0.883142	-0.613514	2.09503	-0.245306
echinoderm microtubule associated protein like 1	ENSDARP00000095082	akajin_mus_all_contig_25609	0.832832	3.14389	1.18236	0.26699	-0.772592	-0.715639	-0.0180932	-1.02197	-1.4696	-0.727946	-0.749073	-0.319506	-0.0833052	-0.853494	0.110399	-0.783407	0.518063	0.131077	0.725914	0.0884858	0.51463
solute carrier family 7 (cationic amino acid transporter, y+ system), member 1	ENSDARP00000121637	akajin_mus_all_contig_25627	2.55611	2.2848	0.726624	-0.333411	-0.158166	-0.620603	-0.544652	-1.18542	-1.93135	-0.157067	0.722284	-0.495147	-0.134031	0.094503	0.456413	0.0627255	-0.518285	0.125278	-0.167003	-0.631404	-0.152189
apoptosis-associated tyrosine kinase b	ENSDARP00000141702	akajin_mus_all_contig_2569	1.0751	1.03686	0.2923	-0.372842	0.027429	0.661438	-1.03187	-0.657506	-1.57277	-0.584077	-0.594017	1.06524	-0.137763	0.292805	-1.8757	-0.342332	0.476882	0.288252	-1.29735	1.24274	2.00718
signal-induced proliferation-associated 1 like 2	ENSDARP00000082526	akajin_mus_all_contig_25730	1.10625	0.874026	1.44452	-0.239587	-2.08908	-0.572455	-0.475427	-0.816663	-0.299908	-1.03889	-0.745384	0.329058	-0.643076	1.04516	-0.668532	-1.09163	-0.277637	1.73788	0.973111	1.05024	0.398028
WD repeat domain 1	ENSDARP00000132403	akajin_mus_all_contig_2574	0.77446	1.90245	2.49959	0.177845	-0.991626	-0.301344	-0.750916	-0.983065	-1.28046	-1.11366	-1.11843	-0.879243	0.0364026	0.924036	0.0739186	0.102804	0.724153	0.694075	-0.147054	-0.0396075	-0.304311
branched chain keto acid dehydrogenase E1, alpha polypeptide	ENSDARP00000059346	akajin_mus_all_contig_2575	1.42163	0.742136	1.82889	0.391631	-0.463834	-0.135137	-0.403533	-1.38673	-1.75403	-1.17771	-1.12402	-0.873582	-0.314521	0.0997442	-0.745884	1.00638	0.0589502	1.01465	-0.271473	0.76106	1.32537
HuG	ENSDARP00000130648	akajin_mus_all_contig_25753	-0.178068	-0.75444	-0.180926	0.387495	-0.28045	-0.314642	0.00907728	-1.52089	-0.0709471	-0.167331	-0.488972	0.737587	0.823799	0.376821	-1.17033	-0.609862	-1.06861	-0.120826	-0.301716	2.69919	2.19403
heat shock protein 4a	ENSDARP00000026086	akajin_mus_all_contig_2578	1.47959	1.29614	-0.341431	-0.512909	-0.957981	-1.21446	-1.14837	-1.18763	-0.723503	-0.614879	-0.455395	-0.368526	0.648264	0.735002	2.18332	-0.0984581	-0.974215	-0.344828	0.430117	1.2261	0.944052
solute carrier family 43 (amino acid system L transporter), member 1a	ENSDARP00000096925	akajin_mus_all_contig_25828	1.42576	-0.231297	1.21404	1.50662	-2.05926	-0.0060767	-1.12665	-0.396201	-1.97247	0.397922	0.277243	-0.414836	1.36082	-0.517316	-1.18804	-0.0158136	0.404854	0.1223	0.414345	0.410794	0.393269
tetraspanin 9a	ENSDARP00000040499	akajin_mus_all_contig_25857	0.100314	1.36081	1.54115	1.01123	-1.23926	-1.04615	-1.02085	-0.625487	-1.41636	-0.883025	-0.236908	-0.844678	-0.976367	1.62634	0.637858	-0.199236	-0.106137	0.221557	-0.010612	1.68492	0.420885
purinergic receptor P2X, ligand-gated ion channel, 5	ENSDARP00000024549	akajin_mus_all_contig_2588	0.78261	1.56762	-0.263726	0.926061	-1.04608	-0.405236	0.999657	-0.318737	-0.505632	0.304007	-1.28941	-0.276413	-1.12499	-0.529	-0.648917	-0.219426	-1.61619	0.242138	-0.248061	2.02996	1.63976
ALG9, alpha-1,2-mannosyltransferase	ENSDARP00000138788	akajin_mus_all_contig_25938	1.55092	1.27591	0.597248	0.723101	-0.888357	-0.860922	-1.31529	-0.577201	-1.64702	-1.2036	-0.730057	-0.543853	0.156634	1.74014	0.651498	0.89279	-0.866972	-0.429125	0.356964	1.07922	0.037959
DEAD (Asp-Glu-Ala-Asp) box polypeptide 39B	ENSDARP00000052354	akajin_mus_all_contig_26140	2.48398	1.91054	1.27085	-0.276417	0.00973257	-1.20003	-1.02787	-1.00143	-1.27643	-0.428517	-0.440491	-0.226493	0.181944	-0.432906	-0.482913	1.27305	-0.229893	-0.34789	-0.333181	0.737877	-0.163509
si:ch211-225k7.2	ENSDARP00000119331	akajin_mus_all_contig_26195	0.358692	-0.924468	-0.576009	-0.646756	-0.631363	0.0501713	0.999056	-0.930019	-0.890281	-0.0652405	-0.271974	-0.137934	-0.0985647	0.22781	-0.646223	-0.00936023	0.13272	-0.789634	-0.0378886	3.45557	1.4317
dynamin 2a	ENSDARP00000135475	akajin_mus_all_contig_2633	2.04267	2.22193	-1.13923	-0.576727	-0.67753	-0.83399	-1.14974	-0.683636	-0.264904	0.295373	0.61171	-0.0437178	0.813546	1.02428	0.0301626	-0.910467	-0.884987	0.0149789	-1.23839	0.761944	0.586713
prefoldin 5	ENSDARP00000049721	akajin_mus_all_contig_26347	0.336167	0.974612	1.38893	-0.783965	-0.126382	-0.784352	-0.697402	-1.33829	-0.754579	-0.745692	0.321769	0.0415112	-0.708521	2.22716	-0.964012	1.12779	-1.02121	1.68583	-0.300794	0.612013	-0.490591
calmegin	ENSDARP00000092445	akajin_mus_all_contig_26398	0.385215	3.07446	0.566504	1.10137	-0.24151	-1.23016	-0.434579	-0.959947	-0.902672	-1.11641	-0.666476	-0.478433	-0.344796	0.281191	-0.394414	0.981092	0.93116	0.00253204	-0.935561	-0.207982	0.58942
5-azacytidine induced 2	ENSDARP00000137385	akajin_mus_all_contig_26407	-1.10218	-0.0155955	1.16993	1.38717	0.89805	-1.2894	0.0598292	-0.717256	-0.96153	-0.784784	-1.59649	-1.11211	0.257798	0.539137	0.768723	1.40489	-0.161788	0.367079	-1.28978	1.26259	0.91571
PHD finger protein 5A	ENSDARP00000066396	akajin_mus_all_contig_26495	1.91528	2.36678	0.319364	-0.45788	-1.20158	-0.70371	-0.613155	-1.11934	-1.03274	-1.29724	-0.630954	-0.800712	-0.115229	0.406329	0.661295	1.35955	-0.13237	0.470513	-0.0539167	0.0668002	0.592921
phosphorylase, glycogen, muscle b	ENSDARP00000111947	akajin_mus_all_contig_265	2.16542	1.26387	1.74985	-0.420245	-0.580459	0.0292292	-0.158763	-1.09023	-1.42345	-0.169332	-0.22665	-0.898015	-0.644932	0.68551	-0.0162852	-0.0822524	1.12541	1.08083	-0.173996	-1.42285	-0.792663
solute carrier family 45, member 4	ENSDARP00000128605	akajin_mus_all_contig_26511	1.00443	0.986329	-0.192515	-0.0125305	0.157636	-0.679424	-0.811196	-1.33279	-1.86639	-1.72793	-0.449774	-0.884471	-0.415014	1.49497	0.565982	-0.213029	0.817202	1.21423	0.502354	0.311582	1.53035
protocadherin 2 alpha b 10	ENSDARP00000110062	akajin_mus_all_contig_26518	-1.03474	1.39615	-1.03474	1.06889	0.891979	-0.366348	-1.03474	-1.03474	-1.03474	-0.56377	-0.498004	0.0946406	1.05935	0.246011	-0.504266	-0.20341	0.0840983	0.511328	0.32176	2.67002	-1.03474
suppression of tumorigenicity 14 (colon carcinoma) a	ENSDARP00000113294	akajin_mus_all_contig_26546	2.1218	-0.370871	1.03315	-0.664278	-1.7771	-1.41094	-0.733314	0.528172	-0.496693	0.0482988	-0.698496	-0.926983	2.01351	1.00778	-0.603511	-0.120866	0.222724	0.242041	-0.446687	0.495869	0.536386
purinergic receptor P2X, ligand-gated ion channel, 3a	ENSDARP00000019781	akajin_mus_all_contig_26575	2.32251	0.492151	0.303389	-0.644909	-1.06163	-1.11531	0.410728	0.442001	0.20972	0.185958	-0.527023	-1.08711	-0.523861	0.427965	-1.14641	-0.924068	0.421697	-0.781898	-0.188488	2.45417	0.330416
1-acylglycerol-3-phosphate O-acyltransferase 3	ENSDARP00000130886	akajin_mus_all_contig_2664	1.05865	0.999705	-0.152492	0.477545	-1.24378	-0.658234	-0.641654	-1.23844	-0.777597	-1.12908	-0.0938305	-1.13936	-0.493848	0.116386	0.387219	0.314075	-0.65242	0.085791	0.461954	2.02679	2.29262
collagen type XVIII, alpha 1	ENSDARP00000108133	akajin_mus_all_contig_26646	-0.15942	1.53341	0.705068	0.169252	-1.66117	-1.66758	-0.355967	0.218923	-0.0890134	-0.641394	-0.327389	0.24743	-0.193113	1.1902	-1.08617	-1.55003	0.0209575	0.131294	0.47042	2.18764	0.856649
5-hydroxymethylcytosine (hmC) binding, ES cell-specific	ENSDARP00000138779	akajin_mus_all_contig_26690	1.03325	-1.42895	0.322203	-0.501793	-0.327597	-0.885536	1.0826	-0.361405	-0.0234429	-1.57157	1.57001	1.50377	0.172061	0.159689	-1.72449	-0.640366	-0.276572	1.1412	-0.696746	0.100673	1.35301
myosin binding protein C, cardiac	ENSDARP00000090558	akajin_mus_all_contig_26717	2.08699	-0.49791	2.98437	-0.655498	-0.556781	-0.315535	-0.538627	-0.433088	-0.710475	-0.522944	-0.503922	-0.584826	0.336845	-0.128888	0.0234574	0.945983	-0.598203	-0.390526	1.24736	-0.624127	-0.563647
chromosome 12 open reading frame 45	ENSDARP00000098368	akajin_mus_all_contig_26783	1.49861	0.682061	-0.947495	-0.0328702	-1.49617	0.620893	-0.2611	-0.126765	-0.585525	-1.07328	0.701195	-0.428356	-0.0675403	-1.36519	-0.878683	1.83399	-0.305365	-0.844205	0.646619	2.03115	0.398019
polyamine-modulated factor 1	ENSDARP00000103590	akajin_mus_all_contig_26897	1.61461	2.30157	1.46209	0.0394538	1.32808	-0.929388	-0.854042	-0.0285689	-1.2926	-0.765075	-1.07583	-0.29333	0.407455	0.64894	-1.13307	-0.360009	-0.732833	0.182717	-0.391845	0.363845	-0.492172
ankyrin repeat domain 66	ENSDARP00000128525	akajin_mus_all_contig_26933	0.929109	1.14279	-0.737618	0.00545411	1.55777	-0.722371	-0.607818	-0.699857	-0.602797	0.0672354	-0.955632	-0.820573	0.155879	-0.375382	0.436209	-1.04518	-0.598228	1.01309	-0.526187	2.86142	-0.477312
si:ch211-246m6.5	ENSDARP00000140705	akajin_mus_all_contig_27085	-0.387552	1.16926	0.813094	0.280914	-1.19842	-0.629424	-0.05818	-0.839685	-2.07069	-1.67758	-1.08159	-0.18891	0.520201	1.34352	-0.500539	-0.0632238	0.73482	1.37326	0.593731	1.07987	0.787108
prolyl endopeptidase	ENSDARP00000103810	akajin_mus_all_contig_2709	1.57285	2.60498	0.80031	-0.367664	-0.907626	-0.77608	-0.530932	-1.48887	-0.344694	0.478244	-0.462302	-1.07779	0.443998	0.500386	0.913835	0.00836542	-0.7942	-0.9392	-0.670426	0.00146604	1.03534
3-monooxygenase/tryptophan 5-monooxygenase activation protein, gamma polypeptide 2	ENSDARP00000096898	akajin_mus_all_contig_2710	1.44545	1.84681	-0.383745	-0.164212	-0.763604	-0.980752	-1.48654	-1.60196	-1.39528	-0.640658	-0.980703	-0.238545	0.824974	0.735569	0.167513	0.0262856	0.408128	0.438122	0.3337	1.15107	1.25839
kelch-like family member 40a	ENSDARP00000057021	akajin_mus_all_contig_2716	2.03357	2.1633	0.45192	0.0141134	-0.52443	-0.469673	0.178576	-1.72279	-0.769701	-1.04758	-0.491823	-1.01055	-0.16918	-0.361825	0.474387	-0.766803	-0.605906	0.456197	0.195171	1.69344	0.279586
topoisomerase (DNA) II beta	ENSDARP00000108088	akajin_mus_all_contig_2721	0.304907	0.279693	0.372365	0.0288562	-1.26956	-1.32604	-1.00672	-1.61044	-1.16267	-1.05713	-0.623234	0.251658	2.22656	1.51101	0.795952	0.0737059	-0.290166	0.963338	0.780614	0.417335	0.339979
hydroxysteroid (17-beta) dehydrogenase 14	ENSDARP00000071579	akajin_mus_all_contig_2722	0.736891	2.37537	-0.555912	-0.869	-0.713058	-1.1098	-0.0381472	-0.276221	-1.09347	-1.0187	-0.771737	-0.772253	0.817269	0.349909	-0.123035	0.506324	-0.295414	0.815199	-1.0168	1.51204	1.54055
0	ENSDARP00000137339	akajin_mus_all_contig_27242	-0.101809	-1.12344	1.1891	-0.872042	-0.73741	-0.762009	-0.262664	-2.32678	0.300123	-0.881167	0.32103	0.995743	0.838974	1.75749	0.365525	-0.189092	-0.613464	0.220424	-0.601129	0.963133	1.51947
uridine phosphorylase 1	ENSDARP00000094590	akajin_mus_all_contig_27255	0.805323	-0.010738	1.35845	2.37561	-1.15489	-0.747804	-0.310561	-0.583885	0.213681	-1.46325	-1.65745	-0.129287	-0.061041	0.0132008	-0.0532045	0.963657	-1.20198	1.32473	-0.369206	0.153326	0.535324
myosin phosphatase Rho interacting protein	ENSDARP00000140443	akajin_mus_all_contig_27261	0.760294	0.0722196	0.444998	-1.35221	-1.0532	-0.403838	-0.190254	0.738842	-0.775786	-1.72677	-0.918459	-0.598974	0.549811	1.09589	-0.354202	-0.194507	1.48514	1.96625	-1.025	1.39795	0.0817909
nuclear receptor binding protein 1	ENSDARP00000114466	akajin_mus_all_contig_2729	0.763064	1.26307	0.0869631	0.200495	-1.75254	-0.564093	-0.747071	-1.37026	-1.19854	-1.20865	-1.17184	-0.812057	0.311599	1.30771	1.41256	-0.106045	0.853981	1.19938	0.474606	0.884642	0.173028
protein phosphatase 5, catalytic subunit	ENSDARP00000092872	akajin_mus_all_contig_2736	1.9187	2.25927	1.29071	0.335895	-0.77841	-0.578548	-0.765782	-1.4051	-1.25541	-1.13084	-0.691788	-0.872392	-0.235205	0.0834067	-0.249107	0.404501	0.532006	0.426991	-0.520725	0.784056	0.447778
proteasome (prosome, macropain) subunit, beta type, 3	ENSDARP00000013624	akajin_mus_all_contig_2742	1.88842	1.12154	2.03038	1.30222	-0.408439	-0.828444	-0.601571	-0.810799	-0.841457	0.222505	-1.01733	-1.46362	0.0422333	-0.495015	1.18795	-0.328648	-0.587925	0.197261	-0.33508	0.653541	-0.927714
oxoglutarate (alpha-ketoglutarate) receptor 1b	ENSDARP00000127574	akajin_mus_all_contig_27424	-1.36691	0.932261	1.24759	-0.0198734	0.321034	-2.24074	-1.30275	-0.131022	-2.18611	-0.156266	0.586544	0.733513	0.302582	0.00614991	0.537601	-0.22031	-0.104545	0.59395	0.336068	1.11459	1.01665
sestrin 1	ENSDARP00000127233	akajin_mus_all_contig_27504	-0.225415	0.339298	1.00354	0.19569	-1.2984	2.11231	1.80819	0.292421	-1.16249	-0.642266	-1.29467	-0.538455	-0.73506	0.041648	0.1981	-0.361861	-0.0688499	0.188418	0.0307559	1.60704	-1.48994
si:ch211-238e22.8	ENSDARP00000140821	akajin_mus_all_contig_27535	0.788088	0.476906	0.0468415	-0.226271	-0.0119918	-1.95231	-0.489335	-0.976575	-1.44909	0.433086	0.0657372	1.0016	-0.537145	0.00310596	-0.861222	0.449508	0.728694	-1.47288	1.40838	2.17264	0.402229
retention in endoplasmic reticulum sorting receptor 1	ENSDARP00000121288	akajin_mus_all_contig_2755	0.606447	0.203328	0.157613	-0.686924	-1.25336	-0.623239	-0.607407	-0.749571	-0.925249	-0.366426	-1.44937	-1.06968	1.3821	0.0934471	0.676228	-0.543814	-0.161788	0.888539	1.49599	2.45186	0.481266
WD repeat domain containing 83	ENSDARP00000060977	akajin_mus_all_contig_27619	1.60696	0.836421	1.19164	-0.270725	-0.638965	-0.619524	-1.57644	-1.5395	-1.48398	-1.28846	-0.860922	0.19776	0.298011	0.685137	0.33392	1.66275	0.885249	0.00800639	-0.253034	0.0180588	0.807639
inositol 1,4,5-trisphosphate receptor, type 2	ENSDARP00000061133	akajin_mus_all_contig_27646	0.581	2.43223	-1.21173	-0.731191	-0.0886181	-1.21173	-1.21173	0.480703	-0.462009	-1.21173	0.309934	-0.228678	1.09858	-0.276442	0.36234	0.0384352	1.11336	-1.21173	-0.656891	1.10307	0.982836
glutaredoxin 2	ENSDARP00000136884	akajin_mus_all_contig_27747	0.0399848	-0.107125	1.2724	0.269086	-2.05585	0.507649	0.365541	-0.863403	0.100398	0.856836	-1.66046	-0.760962	-1.13735	0.390426	-1.28793	0.821801	-0.276806	-0.0993897	0.735681	1.81175	1.07773
glypican 1b	ENSDARP00000110282	akajin_mus_all_contig_2777	1.2984	1.74188	-0.353704	1.0401	-1.11264	0.697751	-1.49413	-0.209575	-1.45294	-0.967417	-0.677505	-0.676636	-0.674445	-0.751643	1.05147	-0.407075	1.69373	0.185132	-0.114196	0.908485	0.274958
tripartite motif containing 110	ENSDARP00000122351	akajin_mus_all_contig_27818	-0.528028	0.994651	0.284894	0.300534	-1.03101	0.127984	-0.868951	-1.32341	-1.03178	-0.837668	-1.32341	-1.32341	0.16684	1.72019	-0.134852	-0.124158	0.295388	1.7624	0.416019	0.842739	1.61504
ERI1 exoribonuclease family member 2	ENSDARP00000134602	akajin_mus_all_contig_27978	2.85236	-0.544385	-0.317446	-0.30578	-0.810086	-0.52283	-0.309235	-0.434287	-1.4447	-0.393516	0.840257	-0.458246	1.96084	0.5263	-1.29554	0.076728	0.248869	0.0481369	-0.451699	-0.206244	0.940512
c2cd2-like	ENSDARP00000081121	akajin_mus_all_contig_2800	1.35793	1.69416	2.21358	-0.363721	-0.237469	-1.12036	-1.15016	-0.626598	-0.123628	0.855891	-1.51196	-0.927791	-0.497014	0.395533	-0.966473	0.269736	-0.796587	-0.301627	0.686631	0.752997	0.396943
neogenin 1a	ENSDARP00000137310	akajin_mus_all_contig_28006	1.3454	-1.59227	-0.337715	1.58006	-4.86e-05	-0.861114	-0.844731	-0.391895	0.979681	-0.484385	-0.386057	-0.255902	-0.426402	-0.70798	2.38326	-0.367438	0.322375	-1.0434	-0.755441	1.1021	0.741905
SAFB-like, transcription modulator	ENSDARP00000115812	akajin_mus_all_contig_2801	0.36662	1.11546	1.55759	2.66746	-1.43728	-0.233027	-0.983089	-0.938157	-0.569703	-1.22556	-0.957978	-0.198164	-0.147499	-0.931388	-0.134209	0.209368	0.0237715	0.459316	0.145962	1.05974	0.150767
tachykinin receptor 2	ENSDARP00000117211	akajin_mus_all_contig_2812	0.99245	0.0189849	-1.08739	-0.767805	-0.130172	-0.512356	-1.18618	-0.631643	-0.697297	-0.647508	0.138239	0.915506	-0.268122	-0.63538	-0.114114	-0.0567632	0.806694	-0.716977	-0.250972	2.47286	2.35793
tubulin tyrosine ligase-like family, member 9	ENSDARP00000108447	akajin_mus_all_contig_28126	1.27555	1.94418	0.151406	-1.32792	-0.436443	-1.09043	-0.865111	0.560705	0.350109	1.36913	-1.44833	-0.67446	-0.395896	1.21447	0.282436	-1.61374	-0.35184	0.978607	0.459372	0.0678241	-0.449606
activating signal cointegrator 1 complex subunit 2	ENSDARP00000048858	akajin_mus_all_contig_28142	1.27009	1.2779	-0.104706	1.49874	-0.354827	-0.625803	-1.12613	-0.730782	-1.66672	-1.26465	0.0328181	-0.748931	-0.150774	1.03027	-1.22687	0.362027	0.221307	-0.0539048	-0.0361887	2.09042	0.306715
SREK1-interacting protein 1	ENSDARP00000064211	akajin_mus_all_contig_2818	1.93566	-0.0673973	0.611626	0.455867	-0.424087	0.746896	0.495389	0.883706	-0.820324	-0.492968	-1.35181	-0.725001	-1.95354	0.035074	0.230257	-1.13981	0.107375	1.87629	0.324042	0.520284	-1.24753
ventricular myosin heavy chain	ENSDARP00000090306	akajin_mus_all_contig_28217	1.31767	-0.71373	3.25569	-0.723317	-0.655868	-0.735933	-0.722985	-0.674115	-0.746085	-0.716299	1.01483	-0.681124	-0.210737	0.636381	0.311266	0.218701	-0.703543	0.494642	0.410846	0.334286	-0.710576
mediator complex subunit 25	ENSDARP00000139801	akajin_mus_all_contig_28225	0.567337	2.29723	0.637537	0.436975	-0.79116	-0.950206	0.867742	-0.71403	-1.83231	-1.5249	-0.679519	0.103679	-0.644749	-0.647461	0.662705	1.15745	0.389794	-0.963343	0.348896	0.304433	0.973894
talin 1	ENSDARP00000140412	akajin_mus_all_contig_2831	-0.143387	0.93332	-0.058089	0.916399	-1.04866	0.446677	-1.00473	-0.306699	-1.19874	-1.51975	-1.45728	-0.460501	0.409519	1.41838	0.983066	-1.60517	0.846717	0.718229	0.128777	1.63516	0.366762
mannosyl-oligosaccharide glucosidase	ENSDARP00000117503	akajin_mus_all_contig_28313	1.44774	2.90897	0.385583	-0.599885	-0.221403	0.0211874	-0.834337	-0.725829	-1.50282	-1.2904	-0.723082	-0.325419	0.394847	1.31871	-0.0860461	-0.181035	-0.729091	-0.314381	0.191461	0.175479	0.689751
eukaryotic translation initiation factor 2 alpha kinase 4	ENSDARP00000137378	akajin_mus_all_contig_28390	0.826997	2.78617	0.707735	0.699708	-1.26766	-1.02861	-0.793518	-1.45306	0.0813184	0.347114	-0.343071	0.427053	0.650374	0.0289101	-0.925419	-0.677321	-1.37744	0.653233	-0.353893	0.627952	0.383425
si:dkey-192d15.2	ENSDARP00000064280	akajin_mus_all_contig_28430	0.0861651	0.755476	-1.15288	0.889702	0.0387107	-1.18978	-0.722725	0.100636	1.14793	-0.106333	-0.110532	0.144437	1.41393	-1.58314	-0.937706	-0.599282	-0.548195	-0.984869	-0.305451	2.12311	1.54081
si:ch211-188c18.1	ENSDARP00000140409	akajin_mus_all_contig_28446	1.22754	2.55849	-0.164357	-0.147521	-1.21113	-0.08437	-1.4144	-0.978686	-1.26737	-1.24666	-0.68372	-0.199035	-0.719672	0.559664	0.471946	0.750592	0.698871	-0.103411	1.11917	0.214595	0.619456
carbohydrate (N-acetylglucosamine-6-O) sulfotransferase 2b	ENSDARP00000126440	akajin_mus_all_contig_28483	2.37904	-0.496276	0.86277	-0.638125	0.711289	-0.127055	0.00650688	-1.44782	-1.23126	-2.1996	-0.721615	0.905992	0.336356	0.566923	0.081176	0.185021	0.122713	0.174135	0.239741	-0.856931	1.14702
v-myb avian myeloblastosis viral oncogene homolog	ENSDARP00000070207	akajin_mus_all_contig_28488	0.282788	0.498081	-0.154152	0.552928	-0.564303	0.0482695	-0.0124271	-0.47082	-1.86616	-0.256744	-1.6347	-0.242157	2.21839	0.411598	-0.678724	-0.176662	1.93669	0.585783	-1.49796	0.310551	0.709739
glucose-6-phosphate isomerase b	ENSDARP00000133574	akajin_mus_all_contig_285	1.58271	-1.31761	-0.212929	-1.29842	-1.05509	-0.909407	0.59736	-0.28942	-0.698594	-0.675639	0.126619	-1.24206	0.0590548	0.399558	0.425201	0.542187	-0.718785	1.87754	0.00133074	0.890408	1.916
novel immune-type receptor 6a	ENSDARP00000075163	akajin_mus_all_contig_28508	0.367631	0.420023	-0.787542	-0.164784	-0.387875	0.0963892	-1.13837	-0.765401	-1.42048	-0.317025	-0.381492	-0.66009	0.436991	2.13182	0.646142	0.112362	-0.575499	1.53186	1.06897	1.51968	-1.73332
stromal interaction molecule 2b	ENSDARP00000012749	akajin_mus_all_contig_2851	0.3606	2.29593	-1.62315	0.0120547	-0.816585	0.161234	-0.52404	-1.05008	0.824234	-0.841387	-0.207421	0.735408	0.835756	-1.03682	0.264305	-1.49274	1.21171	-0.63159	0.000431862	0.118644	1.40351
Tax1 (human T-cell leukemia virus type I) binding protein 3	ENSDARP00000076660	akajin_mus_all_contig_28596	0.746371	0.528627	0.0360527	0.158754	-1.4732	-0.410216	-0.462704	-0.576146	-1.44209	-1.59241	-1.26563	-0.59931	0.381523	1.45183	0.572247	-0.796028	1.24088	1.99692	0.61254	0.162291	0.729693
si:ch211-225k7.6	ENSDARP00000098219	akajin_mus_all_contig_28622	1.7165	-0.262183	1.02058	-2.0242	-0.556169	0.877498	-1.24429	-1.16413	-1.28404	-0.108488	-0.201947	-1.09264	0.0493197	1.04814	0.780226	1.23182	0.497329	0.712817	0.614493	-0.764296	0.153661
si:zfos-128g4.2	ENSDARP00000135782	akajin_mus_all_contig_28723	2.61109	0.737113	-0.736912	-0.0483645	0.185193	0.757177	-0.355118	-0.0360355	-0.955104	-1.6115	-0.33541	-0.388043	-0.179644	0.50575	-1.6115	0.0124493	-0.493483	0.972912	1.36665	0.685814	-1.08302
heparan sulfate 6-O-sulfotransferase 1b	ENSDARP00000096556	akajin_mus_all_contig_28729	-0.586241	-1.05227	0.772488	-1.53991	0.942309	0.361449	0.290898	-0.508208	-0.423683	-0.0358628	-0.683288	-0.272698	-0.0259914	-0.578704	-1.45717	-0.168986	1.99052	2.27127	1.10192	0.346876	-0.744709
kelch-like family member 32	ENSDARP00000023457	akajin_mus_all_contig_28773	1.04708	0.999304	0.772037	0.375181	-0.500274	-0.66783	-1.84071	-1.2134	-1.07926	-1.12288	-0.626395	-1.32388	0.987219	1.90761	0.100908	-0.339943	-0.277174	0.880389	0.344581	0.580657	0.996778
X-ray repair complementing defective repair in Chinese hamster cells 1	ENSDARP00000023168	akajin_mus_all_contig_28778	0.792188	0.558935	1.90726	-0.882835	-0.195434	-1.04039	-0.563288	-0.456777	0.338436	-1.52072	0.0400246	-1.10306	-0.497658	2.39183	-0.188189	-0.960788	0.794829	1.07187	-0.111065	-0.717002	0.341821
si:ch211-235i11.5	ENSDARP00000128509	akajin_mus_all_contig_28825	0.0198212	-0.0706844	-0.10886	0.414634	-0.398794	-1.46778	-0.180588	-0.80308	-1.48873	-1.21452	0.453408	1.12496	1.20433	-1.32836	2.44167	0.406021	0.137191	-0.987366	0.305797	0.626532	0.914392
small nuclear RNA activating complex, polypeptide 1a	ENSDARP00000042375	akajin_mus_all_contig_28874	0.0592988	0.0391372	-0.642258	-0.383885	-0.0816416	-0.658493	0.148476	-0.84767	-1.30497	-1.29663	-0.896891	0.145399	1.81131	1.96198	2.3422	-0.804305	-0.423816	-0.169562	0.705293	0.273975	0.0230534
transmembrane 9 superfamily member 3	ENSDARP00000041608	akajin_mus_all_contig_2889	0.797199	0.566143	-0.351366	0.0809798	-1.33774	-0.904455	-0.135569	-1.66188	-0.515736	-0.621758	-1.68047	-1.32048	0.607285	0.882435	0.449175	0.0132854	0.208387	0.530717	1.73797	1.12296	1.53291
calcium channel, voltage-dependent, L type, alpha 1D subunit, b	ENSDARP00000134294	akajin_mus_all_contig_28932	0.611901	2.25661	1.47634	1.22797	-0.746069	-0.339029	-1.2976	-1.25913	-0.947403	-0.115271	-0.996925	-0.0416075	-0.964109	1.58422	-0.0841446	-0.284366	-0.462758	0.74859	-0.153625	-0.677082	0.46349
si:ch211-10a23.2	ENSDARP00000080154	akajin_mus_all_contig_28982	-0.366891	1.19321	1.00337	0.579347	-1.14254	0.00429691	-0.245518	0.30885	-1.70655	-1.56598	-1.48422	-1.40777	0.404059	1.71515	-0.408198	-0.125306	0.297488	1.22663	0.193309	0.714912	0.812352
si:dkey-260g12.4	ENSDARP00000133469	akajin_mus_all_contig_28986	2.16345	0.00950126	-0.0487827	0.444143	-0.432989	-0.693118	-0.707212	-0.704867	-0.67657	-0.818907	-0.736278	-0.785105	0.443209	0.142555	-0.770334	-0.499744	-0.303818	0.125507	0.159973	3.1034	0.585992
leucine rich repeat (in FLII) interacting protein 1a	ENSDARP00000140884	akajin_mus_all_contig_2901	1.63487	0.707675	0.281374	0.535003	-0.773052	-0.745471	-1.63358	-1.31423	-1.77598	-1.40947	0.402776	-0.0106257	0.489992	1.28683	0.709745	-0.692578	-0.537048	0.262036	0.575297	1.12261	0.883814
xyloside xylosyltransferase 1	ENSDARP00000110372	akajin_mus_all_contig_29046	-1.73248	-0.636499	0.585841	0.270098	-0.0744812	-1.25099	0.160098	-2.42904	0.914281	-0.0787228	0.369027	0.135093	0.551601	0.114542	-0.842159	0.735622	0.649004	2.14447	-0.691968	0.501176	0.605487
FIC domain containing	ENSDARP00000051605	akajin_mus_all_contig_29058	-0.350971	0.109056	0.312478	0.561045	-0.027027	-0.0456932	-0.782576	0.0521635	-0.836309	0.794629	-1.64241	-0.329022	-0.422265	1.68969	-1.51855	-1.06187	-0.319963	0.0452083	-0.0130792	2.58611	1.19936
chromosome 15 open reading frame 48	ENSDARP00000112838	akajin_mus_all_contig_29076	1.8369	0.928775	1.02797	-0.129992	0.461588	0.0637929	-0.323548	-1.37348	-1.46625	-1.12591	-0.792912	-0.442277	1.72667	0.209903	-0.483224	0.578214	-1.07942	1.63403	-0.0714764	-0.354771	-0.824585
secretory carrier membrane protein 4	ENSDARP00000049433	akajin_mus_all_contig_29168	0.688439	1.65042	-0.400775	-0.196611	-1.10817	-0.745878	-1.70681	0.484245	-0.113357	-1.0357	-0.823826	0.832711	-1.14693	1.42558	-0.250409	-0.0887268	1.41291	-0.104908	0.352195	1.71846	-0.842859
0	ENSDARP00000140788	akajin_mus_all_contig_29187	-0.0766966	-0.428695	-0.880636	0.645534	1.07172	-0.958279	-0.663959	-1.19854	-0.755324	-0.409935	-0.167564	0.116001	0.326934	0.887678	-1.0694	0.853899	-1.15178	0.480774	-0.418031	2.94404	0.852254
chromosome 18 open reading frame 54	ENSDARP00000110918	akajin_mus_all_contig_29190	-0.968534	-0.0496894	2.81183	-0.998383	0.119254	-0.206387	-0.0603371	-1.28056	0.686456	-0.460739	-0.576723	0.263302	-0.363709	0.29584	1.23575	-0.673173	0.148948	1.43086	0.581241	-1.63492	-0.300327
EH-domain containing 1b	ENSDARP00000020181	akajin_mus_all_contig_2930	3.21059	1.02501	-0.0391042	0.374176	-0.853316	-0.631822	-1.10782	-1.2612	-0.905203	-0.396421	-0.48307	-0.852495	0.527259	0.433517	1.09528	0.272327	-0.227225	-0.239156	-0.0498667	-0.56261	0.671145
SET binding protein 1	ENSDARP00000133167	akajin_mus_all_contig_2941	-0.807365	1.90952	0.985605	-0.485632	-1.28743	-0.155597	-0.84082	-1.49454	0.202612	-0.802726	-0.317138	0.244996	1.3323	1.24997	-0.128793	-0.669637	0.9056	-0.00980565	-0.586559	-0.996001	1.75145
NADH dehydrogenase (ubiquinone) 1 alpha subcomplex, 10	ENSDARP00000004708	akajin_mus_all_contig_2944	1.42373	0.905765	1.15316	-0.233761	-0.39264	-0.829014	-0.576264	-1.56373	-0.928349	-0.716221	-1.01146	-1.17038	-0.78989	-0.2151	0.321445	1.29817	-0.416629	0.902527	-0.188795	1.11588	1.91155
calcium release activated channel regulator 2B	ENSDARP00000070145	akajin_mus_all_contig_29467	0.702615	1.0629	0.752772	0.0963338	0.198305	-0.707834	-0.239036	-0.68387	-1.25131	-1.25131	0.0105003	1.09016	1.5959	1.90398	-0.372572	-0.0213254	-0.849607	1.26791	-1.25131	-1.25131	-0.801891
neurexin 1b	ENSDARP00000123742	akajin_mus_all_contig_29476	1.8765	1.59966	-0.251353	-0.30044	1.2434	-1.33866	-0.206713	-0.651526	-0.699686	-1.163	0.0607984	-0.358369	0.600258	0.288965	2.16796	-0.577999	-0.581218	-0.551757	-0.0795762	0.261404	-1.33866
exostosin-like glycosyltransferase 1	ENSDARP00000136888	akajin_mus_all_contig_29494	0.94999	2.8684	0.441713	1.28547	-0.449335	-0.747849	-0.577181	-0.261778	-0.793433	-0.822287	-0.730704	-1.21745	-0.937837	1.47349	0.11973	-0.0209554	-0.480738	0.0366802	-0.945878	0.312859	0.497089
Abelson helper integration site 1	ENSDARP00000124155	akajin_mus_all_contig_29498	2.0899	0.313048	1.54787	0.960278	-1.66349	1.01426	0.25262	-0.995041	-1.53656	-1.15322	-0.249749	-0.639583	0.273391	-0.119971	0.762559	0.50238	0.0459607	-1.11708	-0.557161	0.71973	-0.450157
mitogen-activated protein kinase kinase 6	ENSDARP00000141647	akajin_mus_all_contig_29517	0.712458	1.32032	-0.266733	-0.312861	-1.11043	-0.200914	-1.13844	-1.0991	-1.2228	-1.48922	0.0215366	-0.501272	-0.737219	0.300732	2.03962	-0.282262	1.55451	0.105017	0.219297	1.43712	0.65063
forkhead box J1a	ENSDARP00000134207	akajin_mus_all_contig_29520	0.242264	-0.0240599	1.37881	1.19731	0.389679	0.35595	0.260148	1.28262	-1.40383	-1.40383	-1.40383	-1.40383	0.587549	0.283813	1.39139	-1.40383	0.20843	-1.40383	0.419026	0.457604	-0.00752042
myosin binding protein C, cardiac	ENSDARP00000109343	akajin_mus_all_contig_29529	1.72829	-0.41246	3.26305	-0.487261	-0.377275	-0.275032	-0.439878	-0.461456	-0.566188	-0.659236	-0.470066	-0.641589	0.684589	-0.0255367	-0.0710483	0.955019	-0.709954	-0.568604	0.896626	-0.664122	-0.697872
Rap guanine nucleotide exchange factor (GEF) 4	ENSDARP00000114027	akajin_mus_all_contig_29532	0.581126	0.945892	0.531091	-0.0641648	-0.0506254	-0.778712	0.7818	-0.52725	0.394719	-1.89424	1.0259	-0.782626	-0.0217367	-0.561555	-1.57756	-0.640759	-0.607983	0.483687	-0.612594	2.60515	0.770444
aquarius intron-binding spliceosomal factor	ENSDARP00000140353	akajin_mus_all_contig_29591	0.661541	1.29968	-0.458169	-1.69404	1.07771	-0.815073	0.81816	0.0328775	-1.69899	-1.37544	-0.404833	-0.00227804	0.532598	0.869443	1.13126	0.991397	1.0018	-1.41248	0.546709	-0.27883	-0.82304
calcitonin gene-related peptide-receptor component protein	ENSDARP00000131134	akajin_mus_all_contig_29761	1.89676	0.521256	-0.762075	-0.59082	0.370259	0.952843	-0.523289	-2.09714	-0.498848	1.16955	-0.103576	0.280773	0.813724	0.39568	-0.0576348	0.0379973	-1.31194	-1.96511	-0.161221	0.738017	0.894797
0	ENSDARP00000105464	akajin_mus_all_contig_29882	2.63529	0.370719	-0.0343269	1.46675	-0.400628	0.299323	0.713084	-1.58962	-1.56996	-0.210209	-0.40187	-0.645028	-0.946491	-0.507772	-0.77835	-0.375694	0.516915	1.38431	-0.156828	0.47437	-0.243987
DEAD (Asp-Glu-Ala-Asp) box polypeptide 43	ENSDARP00000092253	akajin_mus_all_contig_29888	1.77915	-0.27267	1.5141	-0.18425	-1.08667	-1.08667	1.90782	-1.08667	0.551141	-1.08667	0.582193	0.76471	0.111125	-0.0731332	0.950048	-1.08667	0.495494	-0.265885	-1.08667	-1.08667	-0.253144
hepatic and glial cell adhesion molecule	ENSDARP00000101252	akajin_mus_all_contig_29889	1.36435	-0.0142335	0.877936	0.600615	-0.941269	-0.2347	-0.793776	-1.09611	-1.85604	-0.492067	-0.121166	-1.04048	-0.524698	-0.7482	1.75148	-0.196819	1.58311	1.54808	0.703592	-0.330205	-0.0393956
acid-sensing (proton-gated) ion channel 1c	ENSDARP00000136843	akajin_mus_all_contig_29926	0.215512	-0.836504	-0.836504	0.12707	-0.836504	-0.836504	-0.836504	-0.836504	-0.836504	-0.836504	-0.836504	-0.836504	0.437174	0.197036	0.258513	1.76564	0.896298	-0.0273522	1.11183	2.6303	0.75302
CDC23 (cell division cycle 23, yeast, homolog)	ENSDARP00000065324	akajin_mus_all_contig_29972	0.551483	-0.71757	2.42422	1.39555	-0.0663051	-1.25378	-0.795994	-0.678485	-0.863158	0.00304593	-1.0118	-0.528737	-0.123797	1.613	-0.155986	0.388199	0.64445	-1.09963	-1.11293	0.596475	0.79176
zgc:55733	ENSDARP00000134136	akajin_mus_all_contig_3002	1.37318	1.12977	0.563357	-0.323601	-0.859599	-0.580526	-0.69281	-0.965098	-1.54486	-1.0818	-0.637898	-0.868195	-0.963702	-0.320139	-0.0382154	1.58855	0.715711	0.622744	-0.185225	1.61506	1.45331
arachidonate 5-lipoxygenase b, tandem duplicate 3	ENSDARP00000093033	akajin_mus_all_contig_30078	0.842468	0.199673	0.853337	0.14121	-0.574748	-0.925145	0.30926	-0.961648	-0.664066	-1.18891	-0.125618	0.441918	-0.946487	-0.694753	3.00675	1.17231	-0.858937	-0.685233	-0.5071	0.200247	0.965475
calmin	ENSDARP00000127965	akajin_mus_all_contig_30100	1.75442	1.37643	-0.38741	-1.36156	-0.504839	-0.631054	-1.06374	-0.869078	-0.503609	1.5086	-0.0699256	-1.35475	-0.733208	-1.04916	1.32359	0.354167	0.124096	0.836714	-0.43909	1.20723	0.482174
UEV and lactate/malate dehyrogenase domains	ENSDARP00000048506	akajin_mus_all_contig_30123	0.459521	1.30945	1.34669	-0.150873	-1.94713	-0.86078	-0.366486	-1.05811	0.760074	-0.374701	-1.37948	1.10196	0.722021	0.595077	1.33434	-1.35252	-0.426351	0.444625	1.02549	-0.606334	-0.576491
activating transcription factor 6	ENSDARP00000009333	akajin_mus_all_contig_30149	1.84147	1.85654	-0.766266	0.681686	0.755231	-1.32829	-1.33952	0.377717	0.163644	-0.531657	-0.687199	-1.29105	0.682912	-0.294907	0.47716	-1.13999	-0.801468	-0.788499	0.185754	0.7324	1.21433
5-aminoimidazole-4-carboxamide ribonucleotide formyltransferase/IMP cyclohydrolase	ENSDARP00000024082	akajin_mus_all_contig_3017	1.31411	0.279294	2.07511	-0.541714	-0.796062	1.13748	-0.854236	-1.01884	-0.788582	-0.899545	-0.934477	-0.273565	-0.255063	1.79759	-0.36512	0.148417	1.53184	0.0863267	-0.73648	0.164064	-1.07056
N-acetyltransferase 6 (GCN5-related)	ENSDARP00000101635	akajin_mus_all_contig_30190	1.36575	0.399478	2.54271	0.357967	-1.23371	-0.703475	1.00841	-0.73023	0.355268	0.0084124	-0.605813	0.129233	0.44562	-0.587288	-1.48288	1.63626	-0.397487	-0.315549	-0.619378	-0.841375	-0.731919
si:dkeyp-41f9.3	ENSDARP00000102048	akajin_mus_all_contig_30193	1.08423	0.0531536	1.58805	-0.271334	-0.579021	-0.50421	-1.17493	-1.66848	-0.619797	-0.548473	-1.08977	-0.141791	0.00700908	-0.468701	0.216498	1.08413	-0.922072	0.985143	-0.405216	2.16503	1.21054
talin 2a	ENSDARP00000133467	akajin_mus_all_contig_30236	1.90821	0.149689	0.356248	0.548302	-0.926362	-0.377059	-0.963176	-0.993115	-1.73542	-1.66797	-0.859217	-0.387156	-0.0223352	0.682639	0.0813154	-0.192512	0.627388	-0.135459	1.20431	1.73195	0.969739
ornithine decarboxylase antizyme 1a	ENSDARP00000113821	akajin_mus_all_contig_3030	1.17818	1.44611	0.525446	0.306323	-0.403179	-0.393956	-0.690305	-1.41837	-0.683613	-1.57296	-1.17972	-1.62445	-0.0501725	-0.61361	0.27308	1.4272	1.6026	0.248702	0.0666793	0.642268	0.913734
potassium voltage-gated channel, subfamily H (eag-related), member 1a	ENSDARP00000133869	akajin_mus_all_contig_30319	2.65432	0.283784	-0.29575	-0.461638	-1.11733	-0.821696	-0.589575	-1.01327	-1.7244	-1.41746	-0.489036	0.623885	0.173593	0.517612	0.0775695	0.362606	0.177521	0.826592	0.860614	0.0409768	1.33107
nodal modulator	ENSDARP00000128647	akajin_mus_all_contig_3032	1.00584	3.45401	0.56293	0.445198	-1.30347	-1.05479	-0.315637	-1.03114	-0.940848	-0.330404	-0.263077	-0.39917	-0.26688	-0.0260134	-0.0683227	0.513074	-0.0393613	-0.24658	-0.0310241	-0.497803	0.833471
si:ch211-262h13.5	ENSDARP00000095210	akajin_mus_all_contig_30382	1.53314	-0.202293	-1.16033	1.45518	0.0430349	-1.6103	-1.02807	0.217871	-0.665455	-1.42611	-1.0162	1.91414	0.0344793	-0.158693	1.21232	-0.410206	0.106914	0.522368	-0.490166	1.03673	0.0916448
phoenix	ENSDARP00000050878	akajin_mus_all_contig_30407	0.935999	1.37806	-1.07249	-0.850617	-0.598981	-1.13025	0.254799	-0.0983223	-1.4955	-1.34717	0.452667	0.64522	-0.300744	-0.860688	2.02574	1.04075	1.26399	0.38356	-0.0275256	0.416647	-1.01514
UDP glucuronosyltransferase 1 family a, b	ENSDARP00000093225	akajin_mus_all_contig_30443	0.777124	0.786251	-0.791675	-0.862962	-0.566184	-0.730352	0.118071	-1.39464	0.151761	0.27207	-0.767007	0.759979	0.338348	0.752637	-1.39464	0.382979	-0.651485	3.00793	0.707464	-0.144299	-0.751358
dihydrolipoamide branched chain transacylase E2	ENSDARP00000137558	akajin_mus_all_contig_3053	0.624781	1.15001	-0.092561	0.530965	0.640577	-1.20993	0.0412514	-2.29229	-1.27684	-1.25431	-0.202915	0.234253	0.23642	1.6104	-1.38567	0.673995	-0.259838	-0.211636	0.365388	1.30169	0.776246
heterogeneous nuclear ribonucleoprotein D	ENSDARP00000092188	akajin_mus_all_contig_3056	0.895157	1.78816	0.0615436	-0.774646	-0.773552	-0.316145	-0.636646	-1.31045	-0.784531	-0.767559	-0.888007	0.690699	-0.346794	-1.19086	-0.5807	-0.615028	1.23514	0.880045	0.110297	1.75126	1.57262
zgc:158296	ENSDARP00000095297	akajin_mus_all_contig_30564	1.98313	1.20544	0.17909	0.90324	-1.53569	-0.756504	0.546797	-1.30055	-1.38548	-1.68126	-0.306918	-0.256049	-0.433207	0.408629	0.265531	-0.144748	0.464548	1.387	-0.770862	0.666098	0.561772
apelin	ENSDARP00000116403	akajin_mus_all_contig_30595	1.04999	0.226109	1.19502	-0.575823	-0.789258	-0.113281	-0.872522	-1.12302	-1.20667	-0.69101	-1.07227	-0.0404681	-0.103293	1.27581	-0.818537	0.0779806	-1.233	1.92886	0.258203	0.945729	1.68145
zgc:136971	ENSDARP00000141547	akajin_mus_all_contig_30606	0.666741	1.82982	0.289999	-0.640394	-1.17526	-0.385947	-1.54872	-1.5551	0.448101	-0.124936	-0.918729	0.0160365	-0.497818	-0.783409	0.0537462	-0.844259	1.87015	1.0962	1.07316	0.910344	0.220273
negative elongation factor complex member A	ENSDARP00000124577	akajin_mus_all_contig_30642	-0.0182697	1.0238	-0.942047	0.264412	0.787132	0.695283	-0.772891	-0.23541	-0.376584	-0.761052	-1.70713	-0.392049	-0.00805156	0.925575	-1.53631	-0.91267	-0.595083	0.302873	0.887174	2.54694	0.824356
si:dkey-174n20.1	ENSDARP00000121521	akajin_mus_all_contig_30668	-0.168897	1.47537	0.654987	0.679114	0.197763	-0.659423	0.798242	-1.34092	-0.845006	0.155876	-0.992482	-1.99887	-0.956097	0.874221	-0.65326	-0.471099	1.70466	0.264407	-0.2315	-0.185777	1.69869
superoxide dismutase 1, soluble	ENSDARP00000064375	akajin_mus_all_contig_3074	0.97628	1.47891	0.398273	0.526664	-0.7151	0.0607579	-0.27148	-1.73101	-1.77561	0.144023	-0.836959	-0.431471	0.549897	0.866774	-1.13453	1.61792	0.588073	-0.153045	-1.56765	0.706534	0.702752
cyclin-dependent kinase 2 associated protein 2	ENSDARP00000137235	akajin_mus_all_contig_308	0.984518	2.19287	0.628822	-0.144954	-1.15111	-0.881832	0.29454	-1.09103	-1.10239	-1.17628	-1.0424	-1.18488	0.707312	-0.410324	0.642658	1.09919	-0.0740935	0.505819	-0.507248	1.58493	0.125886
si:dkey-103g5.3	ENSDARP00000129164	akajin_mus_all_contig_30926	-1.00339	0.858441	0.532944	-1.15816	0.336753	-0.456715	-0.687765	-0.634336	-1.23234	-1.18693	0.559003	-0.388126	0.329168	0.0445539	0.793155	0.185063	-0.904399	-1.11928	1.53546	1.36714	2.22976
family with sequence similarity 173, member B	ENSDARP00000111927	akajin_mus_all_contig_30952	1.56747	1.32524	-0.159257	-0.22115	-0.810145	0.0646643	-0.850962	-1.54867	-1.17097	-0.238986	-0.344202	-1.01676	-0.506938	-0.262583	-0.21273	1.04708	0.0571451	-0.143849	-0.471067	1.80092	2.09575
taste receptor, type 2, member 200, tandem duplicate 1	ENSDARP00000097664	akajin_mus_all_contig_30981	1.28483	1.60848	1.38268	-1.10431	0.544326	-0.0453031	-0.667727	-0.0637807	-0.675639	-0.0841646	-1.54285	1.98886	0.410564	0.192891	0.313944	-1.54285	0.648483	-0.476335	-0.390533	-0.815655	-0.965909
si:ch211-227e10.6	ENSDARP00000141435	akajin_mus_all_contig_31136	0.627612	-0.239731	-0.853737	-0.566881	-0.55715	-0.763676	-0.00729088	-1.10297	-0.573376	0.647534	-0.0863235	0.635829	0.583444	-0.0526408	-0.254535	-0.10445	-0.898232	-0.999727	-0.390826	3.00958	1.94755
vesicle-associated membrane protein 5	ENSDARP00000089406	akajin_mus_all_contig_3114	0.389438	0.707812	1.15157	1.06147	0.92043	-0.886739	0.277296	-0.283048	-0.732255	-0.533286	-1.31007	-0.0852996	-0.498508	-0.578312	-2.12292	-0.912186	-0.554742	0.351739	0.843179	2.28918	0.505249
sphingosine-1-phosphate phosphatase 1	ENSDARP00000114128	akajin_mus_all_contig_31150	0.251609	-0.466146	0.0219661	-1.09402	-1.58957	-0.0348809	0.426051	-0.767005	0.807846	-0.475404	-1.17074	-1.00843	0.667564	1.19942	-0.402978	-0.702229	0.12612	0.0640148	0.0672008	2.77199	1.30763
ubiquitin-conjugating enzyme E2M	ENSDARP00000132582	akajin_mus_all_contig_31189	0.789417	-0.033302	1.04091	-0.988538	-0.266055	-1.31423	0.0266212	-0.282634	-0.520284	-1.40078	0.889908	-0.494357	-0.642495	2.24305	-0.0579869	0.352202	0.58737	1.92896	0.241879	-1.41527	-0.684385
follistatin-like 5	ENSDARP00000118887	akajin_mus_all_contig_31201	1.91897	-0.0988494	0.137885	0.666982	-0.376384	-0.590316	0.125065	-1.07126	-0.441369	-1.77636	0.710234	-0.766123	0.368226	-0.250236	-0.130496	2.5685	0.026967	-1.36412	-0.644719	0.78673	0.200684
OCIA domain containing 1	ENSDARP00000112683	akajin_mus_all_contig_31229	0.100046	-0.367645	-0.83651	0.170764	-1.07487	1.35699	0.79546	-1.38615	-0.35177	-2.13757	0.902671	1.70214	0.402551	-0.350724	1.00636	-0.335255	1.12224	-0.421672	0.861955	-1.25327	0.0942508
histone deacetylase 1	ENSDARP00000133315	akajin_mus_all_contig_31334	1.04796	1.03261	0.690203	0.460464	-0.811624	-0.532889	-0.517674	-0.793565	-0.778101	-1.08292	-1.12619	-1.04525	-1.06942	0.774026	-0.0284136	1.60029	-0.44577	0.545188	-0.809953	2.32078	0.570246
cytochrome c oxidase subunit VIb polypeptide 2	ENSDARP00000140452	akajin_mus_all_contig_3137	0.187205	0.610672	1.994	0.851098	-0.298978	-0.760237	0.573576	-1.13636	-1.17599	-1.20737	-0.906549	-0.820019	0.327576	0.630312	-0.93974	2.11841	-0.559291	0.384966	-0.991114	0.96236	0.155476
pre-mRNA processing factor 8	ENSDARP00000121091	akajin_mus_all_contig_3140	1.40002	2.26121	0.727804	0.721504	-1.2392	-0.845058	-1.11414	-1.11016	-1.40815	-1.2441	-0.746715	-0.742525	0.385063	0.696874	0.287714	0.331263	0.0937592	-0.287132	0.0659747	0.756255	1.00974
dedicator of cytokinesis 11	ENSDARP00000135438	akajin_mus_all_contig_31420	1.47293	0.321737	0.18533	-0.0523231	-0.0683225	-1.84209	-1.47576	-0.0941164	-1.37802	-0.111151	-0.651424	-1.54697	0.02103	0.758554	-0.0211209	-0.1035	0.459153	0.416785	0.135334	1.78599	1.78797
alpha- and gamma-adaptin binding protein	ENSDARP00000060343	akajin_mus_all_contig_31423	2.11719	1.17141	-0.00372881	-0.364541	-1.01129	-0.359189	-0.901209	-1.00643	-1.19685	-0.249388	-0.958043	-0.585335	-0.37025	0.916358	-1.1221	0.725023	-0.366204	0.639152	0.326069	2.1633	0.436045
myosin, heavy chain 11a, smooth muscle	ENSDARP00000121781	akajin_mus_all_contig_31429	-0.860869	0.58405	0.167142	0.393498	-0.268447	0.00137297	-1.10163	-0.908523	-1.04562	-0.992236	-0.749234	0.255111	0.0269207	2.491	0.580488	-1.0917	-0.647169	1.80812	0.181867	1.52936	-0.353509
chromosome 9 open reading frame 84	ENSDARP00000132701	akajin_mus_all_contig_31469	0.568586	0.908553	0.932933	0.327929	-1.03721	1.51254	-0.127361	-1.46782	-1.05507	-1.24102	-0.479494	-0.636329	2.37323	0.292248	-0.658162	-0.26226	-0.739113	-0.815382	0.318927	1.23112	0.0531355
galactose-3-O-sulfotransferase 1a	ENSDARP00000122936	akajin_mus_all_contig_31494	1.39955	0.434857	-0.664433	0.424981	1.3182	-1.21008	-1.18638	-1.885	0.899661	-0.910929	0.336298	-0.746292	-0.225219	1.30297	-0.81346	-0.120458	-0.311713	-0.661595	1.81618	0.699626	0.103232
peroxiredoxin 1	ENSDARP00000140332	akajin_mus_all_contig_31528	1.77505	-0.266316	0.78394	-0.989876	-0.0281321	0.180728	-0.218658	0.279074	-0.756788	-0.404345	-2.03431	0.971992	-0.525418	-0.479491	2.35215	-0.0478528	-1.01577	0.183547	-0.986202	0.180911	1.04576
calnexin	ENSDARP00000083454	akajin_mus_all_contig_3157	1.19411	2.96276	-0.00829645	1.29716	-0.27696	0.150531	-0.35687	-0.585724	-0.561635	-1.23895	-1.10661	-0.68407	-0.258733	0.409017	0.337597	-1.23897	-0.743543	-0.117134	-0.552311	0.304938	1.0737
major facilitator superfamily domain containing 7	ENSDARP00000138298	akajin_mus_all_contig_31587	-0.0553491	0.88231	0.323548	0.0661641	-1.03632	0.311773	-1.70244	-0.757515	-0.739061	-1.21457	-0.773569	1.47841	-0.68583	-0.808241	0.619472	-0.695696	1.32546	0.0437437	0.762397	2.27738	0.37794
eukaryotic translation elongation factor 1 epsilon 1	ENSDARP00000097166	akajin_mus_all_contig_3169	1.44282	2.83611	1.16548	0.217856	-0.646621	-0.870194	-1.23071	-1.03927	-0.996926	-1.15294	-0.814342	-0.478352	-0.177566	0.467358	0.156019	-0.191115	-0.0526298	0.329309	-0.297153	0.87273	0.460138
parkinson protein 7	ENSDARP00000041530	akajin_mus_all_contig_317	0.89294	0.464477	-0.0973259	-0.937648	-0.366942	0.0999441	-0.420706	-1.00294	-1.54524	-0.513549	-1.36815	-1.68075	0.139724	0.773242	-0.494539	0.938569	0.444908	1.31979	0.0396052	2.00726	1.30734
calmodulin-lysine N-methyltransferase	ENSDARP00000115116	akajin_mus_all_contig_31708	0.513411	1.04443	1.23684	-1.81991	0.0518075	0.312163	0.294677	-0.70333	-0.88983	-0.780208	-1.20517	0.0979552	-0.560273	2.34048	-0.417176	-0.908829	0.980172	0.523573	-0.82976	1.16136	-0.442383
zgc:63568	ENSDARP00000117359	akajin_mus_all_contig_31776	0.526792	1.60105	1.30287	1.70716	-0.519809	-0.379611	-0.0417583	-0.711902	-0.727519	-1.26509	-1.22423	-0.812871	-0.17173	-0.638563	0.00791263	0.692043	-1.23333	0.661542	-0.32567	2.03108	-0.478378
biorientation of chromosomes in cell division 1-like 1	ENSDARP00000131930	akajin_mus_all_contig_31789	0.681563	-0.431657	2.03517	0.923438	-0.384567	0.577962	-1.90864	0.549599	0.794311	-0.784702	-0.917488	1.57667	-0.194859	-1.25522	0.152989	0.788466	-0.0674894	-0.424706	-1.6853	0.173125	-0.198672
mix-type homeobox gene 1	ENSDARP00000091698	akajin_mus_all_contig_31851	0.717325	1.67209	-0.79696	0.0737398	-0.543356	0.33592	-0.779976	-1.01431	-1.69852	-1.38831	-0.768639	0.355662	-0.31408	0.326563	-1.46532	0.350616	0.125073	1.23272	0.845692	1.43989	1.29417
ubiquitin specific peptidase 46	ENSDARP00000116502	akajin_mus_all_contig_31984	2.30632	-0.766786	-1.02879	-1.47673	1.48211	-0.508105	0.0437898	-1.64478	0.48183	0.563137	-1.68504	0.56684	0.273361	0.0313674	0.889131	0.111079	-0.140977	-0.697279	0.554938	0.524063	0.120526
vitamin K epoxide reductase complex, subunit 1-like 1	ENSDARP00000064087	akajin_mus_all_contig_32003	0.134379	1.90103	0.0744295	-0.161642	-0.997482	0.847463	0.489274	-0.667213	-1.12535	-0.00963576	-1.57617	0.109501	0.161372	1.93927	0.218222	-1.2203	-0.57128	-1.09988	1.78388	0.116897	-0.346767
signal transducer and activator of transcription 3 (acute-phase response factor)	ENSDARP00000095292	akajin_mus_all_contig_32020	0.937422	0.0660074	0.516479	-0.990566	0.810301	-1.61946	0.579941	-1.2287	-1.61946	-1.13059	-0.545655	-0.783937	1.37483	0.654487	0.744852	-0.436188	1.29851	0.456109	1.34705	0.514048	-0.945487
G protein-coupled receptor kinase interacting ArfGAP 1	ENSDARP00000057695	akajin_mus_all_contig_32131	-0.550843	1.64457	-0.408867	0.244758	-0.547483	-0.569995	1.43432	-0.721006	-0.383717	0.615583	-1.47886	-0.958782	1.58118	-0.0570331	-0.344962	-0.528657	0.0527046	-0.127195	-1.72424	1.27902	1.5495
RNA binding motif protein 34	ENSDARP00000137265	akajin_mus_all_contig_32152	0.519587	1.76384	0.610677	-1.13038	-0.484802	-0.651291	-0.803491	-0.270695	-0.446612	-0.95103	-0.19633	-0.843245	0.0951422	-0.785442	-0.254051	1.89835	0.638627	-0.727288	0.118398	-0.580751	2.48078
BUB3 mitotic checkpoint protein	ENSDARP00000127247	akajin_mus_all_contig_32194	1.28289	1.77422	0.708957	1.81571	-1.23679	-1.16809	-0.0719716	-0.319708	-0.759342	-0.83873	-1.02369	-1.27147	0.104888	0.669989	-0.384596	0.473048	-0.870694	-0.138144	-0.17357	1.66317	-0.236084
ubiquitin specific peptidase 39	ENSDARP00000061405	akajin_mus_all_contig_322	2.11158	1.30285	1.39667	0.886437	-0.244856	0.116297	-1.54454	-1.60816	-0.441358	-1.34831	-1.0149	-0.00133471	-0.810849	0.26169	-0.400091	-0.322752	0.117906	0.144596	-0.465136	0.790315	1.07396
protein kinase, interferon-inducible double stranded RNA dependent activator	ENSDARP00000115290	akajin_mus_all_contig_32225	2.40314	1.82403	0.479242	-0.0594357	-1.11676	-0.319429	-0.123927	-0.555495	-0.719585	-1.50597	-0.207485	-1.20065	-0.563211	-0.190632	-1.13388	0.60669	-0.0373869	0.692221	-0.278454	0.737282	1.26971
kif1 binding protein	ENSDARP00000083675	akajin_mus_all_contig_3227	1.12846	0.322407	0.198746	-0.970468	0.0835606	-0.96757	-1.62889	-1.30342	-1.0282	-0.144458	-1.61303	-0.0762819	2.27564	0.468263	0.820664	-0.375672	0.109508	1.19167	0.870945	0.155444	0.482693
zgc:171318	ENSDARP00000130642	akajin_mus_all_contig_32284	0.520413	2.72115	-1.20393	-0.778598	-1.11327	-0.268501	0.0679892	-0.133631	-0.734113	-0.81319	-0.966918	0.940258	0.817721	1.08942	0.908315	0.546653	-0.308859	-0.189839	0.371887	-1.6258	0.152852
glycine amidinotransferase (L-arginine:glycine amidinotransferase)	ENSDARP00000136742	akajin_mus_all_contig_323	1.53859	1.28936	1.0893	1.42712	-0.138648	-0.0138061	-0.436452	-1.08942	-1.32334	-1.43717	-0.864798	-0.951276	-0.77886	-0.421419	-0.7553	0.269049	0.0361091	0.280159	-0.562141	1.32986	1.51307
calsequestrin 1b	ENSDARP00000132108	akajin_mus_all_contig_32304	0.197417	0.457002	0.704368	-0.421937	-1.4908	-1.02223	-1.43191	-0.91371	-0.784546	0.575003	0.398131	1.39818	-0.399998	0.338779	0.511705	-0.299602	0.102332	0.687378	1.74126	-1.85632	1.50949
small nuclear ribonucleoprotein polypeptide A	ENSDARP00000114911	akajin_mus_all_contig_32319	1.71441	2.15257	0.809005	0.813321	-0.945643	-1.12051	-0.881814	-0.81179	-0.740683	-1.46523	-0.537169	-1.18821	-0.0118058	1.31869	-0.337106	0.509676	-0.159278	0.026515	-0.41351	0.548233	0.720321
nei-like DNA glycosylase 3	ENSDARP00000008228	akajin_mus_all_contig_32359	1.85635	0.982257	-0.400467	-0.283843	0.488423	-0.921176	2.07739	-0.482477	-0.921176	-0.44737	-0.921176	-0.269428	0.862489	1.29332	-0.155242	-0.921176	-0.396366	-0.921176	-0.921176	-0.921176	1.32318
Sec61 translocon alpha 1 subunit	ENSDARP00000033318	akajin_mus_all_contig_3241	1.79888	1.85231	-0.368121	0.347424	-1.09923	0.0374868	-0.768256	-0.7194	-0.286281	0.0755673	-1.40889	-1.04061	-0.297473	0.92157	0.968353	-1.63143	-0.333981	-0.5195	0.283041	1.41858	0.76997
leucine rich repeat containing 59	ENSDARP00000096361	akajin_mus_all_contig_32441	1.31322	1.51392	-0.471033	0.176944	0.362563	-0.259929	-0.415098	-1.19298	-0.86693	-1.49441	-0.799201	-0.927956	-0.455682	2.64862	-0.133995	0.589348	-0.00914587	0.643649	0.903149	-0.555621	-0.569436
eukaryotic translation initiation factor 4E family member 2	ENSDARP00000107220	akajin_mus_all_contig_3245	2.10479	1.96385	0.0236947	-0.0699832	-1.23613	-0.284593	-0.24271	-1.35213	-1.17794	-1.33404	0.339665	-0.648594	-0.311373	0.510719	-0.457748	0.0911606	0.759565	0.940292	-0.987264	0.155171	1.21359
coenzyme Q4 homolog (S. cerevisiae)	ENSDARP00000140019	akajin_mus_all_contig_32460	-0.206677	0.95318	1.46857	0.176139	-1.1745	-0.738486	-0.674928	-0.130345	-1.1745	-0.81666	0.289995	-1.1745	1.7276	1.34785	0.692117	-0.568284	-1.1745	1.365	-1.1745	0.840751	0.146683
cornichon family AMPA receptor auxiliary protein 1	ENSDARP00000007824	akajin_mus_all_contig_3251	1.27265	2.3454	1.51368	0.665211	-0.874381	-0.404677	0.427127	-0.969701	-0.908553	-1.10441	-1.34626	-1.02414	-0.640214	0.0376207	-0.607113	-0.286059	-0.405732	0.534526	-0.139793	1.06559	0.849229
adaptor-related protein complex 1, mu 1 subunit	ENSDARP00000137784	akajin_mus_all_contig_32516	1.61323	1.0558	0.242192	0.0540952	-0.923513	-0.590143	-1.28674	-1.22542	-1.12674	-1.50749	-1.21207	-0.359781	-0.183108	1.11479	0.889604	-0.0197417	-0.0360176	0.909565	0.1096	1.84655	0.635329
runt-related transcription factor 2a	ENSDARP00000096167	akajin_mus_all_contig_32561	-0.892129	-1.3723	0.308081	-1.49162	-0.289265	1.3696	1.27468	2.03632	-1.14496	-0.947831	0.978111	-0.243567	0.216471	1.22371	-0.869808	-0.409733	-0.0647894	-0.121554	-0.529003	1.12008	-0.150491
cyclin and CBS domain divalent metal cation transport mediator 1	ENSDARP00000132784	akajin_mus_all_contig_32572	0.242983	0.983952	1.01151	-0.14084	-1.77421	0.507753	0.0565215	-1.08549	-0.390748	-1.77421	-0.226597	0.207903	1.3114	1.83476	-1.61445	-0.156906	-0.215161	0.402511	-0.733716	1.14923	0.403796
barrier to autointegration factor 1	ENSDARP00000053793	akajin_mus_all_contig_326	-0.230022	1.8417	1.05126	0.676371	-0.067686	-1.14155	0.933615	-1.27255	-2.19593	-0.568556	-0.288148	-1.26096	0.905086	0.410798	-1.08048	0.456354	0.545702	-0.301547	0.682158	-0.159692	1.06408
ligase III, DNA, ATP-dependent	ENSDARP00000068915	akajin_mus_all_contig_32679	0.0373648	1.61668	-0.923554	-0.667117	0.45852	-0.378535	0.923595	-0.613715	-0.974544	-0.231985	0.301055	-1.26675	-1.59225	1.39113	-0.0882509	-0.353487	-0.561388	-0.788341	0.183501	1.82625	1.70181
3'-phosphoadenosine 5'-phosphosulfate synthase 2b	ENSDARP00000073570	akajin_mus_all_contig_32692	0.513628	-0.362935	-0.363852	0.48619	-0.753045	-0.70279	-1.18695	-1.20468	-0.648254	-1.16937	-1.31421	-0.812615	0.872942	1.60499	0.7244	-0.35996	0.388069	0.264054	2.23994	1.29054	0.493916
coiled-coil domain containing 15	ENSDARP00000087932	akajin_mus_all_contig_32747	0.0718962	-0.491705	1.8159	-0.043535	0.0605137	-1.69473	-0.582634	-0.00445094	-0.486961	-0.610854	0.609978	1.10853	-0.922306	1.22401	0.0194088	0.13273	-0.815331	-1.01537	1.58002	1.51696	-1.47207
guanylyl cyclase 3	ENSDARP00000113061	akajin_mus_all_contig_3278	1.74736	2.12502	1.33653	-0.562122	-0.333436	-0.83048	-0.625444	-0.776751	-0.962384	-0.837774	-0.57981	-0.500229	0.692678	1.15799	-0.67771	0.0193461	-0.407966	1.66863	-0.597131	-0.233864	-0.822457
tubulin, alpha 1b	ENSDARP00000105094	akajin_mus_all_contig_32814	0.0382964	2.42984	1.8407	-0.050635	-1.09917	-0.575915	-0.41728	-1.60753	0.533459	-1.16534	0.0921509	0.0534109	0.851963	0.732842	-0.116685	0.600056	-0.565566	0.347604	-0.30001	-0.0146641	-1.60753
lipoma HMGIC fusion partner-like 5a	ENSDARP00000066188	akajin_mus_all_contig_3291	0.919734	1.09725	-1.06618	-0.632866	0.349851	-1.96081	0.345739	-1.67697	0.97634	-0.281197	-0.0694119	0.951947	1.03526	-0.581971	-0.814631	-1.08403	0.282191	1.46277	-0.87562	0.908612	0.713997
calpain 12	ENSDARP00000106290	akajin_mus_all_contig_32968	0.360119	0.670797	1.35584	1.07384	-0.389094	-0.723231	0.63438	-1.07273	-1.67631	-1.71993	-0.136381	0.325552	-1.10747	0.588601	1.59712	-0.353199	-0.921026	0.743827	-0.177308	-0.584969	1.51157
5-hydroxytryptamine (serotonin) receptor 1A a	ENSDARP00000121666	akajin_mus_all_contig_33050	1.75078	1.00694	-0.870862	-0.783324	-0.583917	-0.789588	-1.31816	-1.31816	-0.0161111	0.129484	-0.20993	0.537157	0.919992	0.704943	2.2775	-1.31816	-0.867988	-0.360361	0.0332733	0.419866	0.656635
AAR2 splicing factor homolog (S. cerevisiae)	ENSDARP00000132833	akajin_mus_all_contig_33058	1.08786	0.631344	2.38022	0.634676	-0.0588067	-0.158047	-1.04185	-1.7935	-1.00141	-0.181864	-0.486774	-0.391095	-1.02379	-0.0379168	-0.382125	0.096826	0.323121	0.926568	-1.35093	0.231631	1.59586
INO80 complex subunit B	ENSDARP00000085532	akajin_mus_all_contig_33073	0.168424	-1.03903	1.26827	0.598887	0.408971	-0.88755	-0.0777475	-0.575574	-0.43798	-0.767018	0.880825	-1.6584	-0.170773	2.90361	-1.17349	0.827059	-0.516071	-0.343851	-0.151533	0.124991	0.617978
inhibitor of growth family, member 1	ENSDARP00000118972	akajin_mus_all_contig_33074	-0.680744	0.260366	1.94884	-0.936393	-0.583521	1.19519	0.712206	-0.913524	-1.48236	-0.901091	-0.697167	-0.661304	-0.621264	2.14474	0.86099	0.400725	0.394539	0.67058	-0.563545	0.354894	-0.90216
H2A histone family, member Va	ENSDARP00000118054	akajin_mus_all_contig_33114	0.755444	1.69939	0.397681	-0.0742934	-0.411095	-0.625762	-1.06383	-1.45504	-1.01324	-0.780001	-0.701764	-1.3483	-0.534529	1.62016	-0.33415	1.7758	0.029921	0.180953	-0.226875	1.31635	0.793187
protein tyrosine phosphatase, receptor type, Jb, tandem duplicate 1	ENSDARP00000127966	akajin_mus_all_contig_33220	1.38016	1.15555	-0.0272089	-1.36372	-0.0751112	-1.5259	-0.460661	-1.18313	-0.641545	-0.921477	-0.366613	-0.350383	0.809165	-0.483419	0.498764	1.33197	0.983865	-0.688186	-0.356042	0.0585441	2.22539
proprotein convertase subtilisin/kexin type 5a	ENSDARP00000104646	akajin_mus_all_contig_3324	1.67456	-1.28011	-0.488014	0.801472	-0.406754	-0.614836	-1.28011	0.508491	0.847692	-1.28011	-0.658552	0.939857	-0.33663	-0.439288	1.49581	-0.340112	0.679423	-0.0321591	-1.28011	-0.415363	1.90483
solute carrier family 25 (mitochondrial carrier; adenine nucleotide translocator), member 4	ENSDARP00000137238	akajin_mus_all_contig_333	0.349516	0.273182	-0.785767	-0.262446	-1.17006	-1.05299	0.188295	-0.852171	-0.028382	1.34915	-1.36762	-1.68566	-0.679621	-0.451984	0.917205	0.544476	0.523569	-0.354518	1.42291	1.2151	1.90781
vacuolar protein sorting 13 homolog D (S. cerevisiae)	ENSDARP00000115963	akajin_mus_all_contig_33315	0.0103946	1.26546	0.252616	-0.0405281	-1.23804	-0.38473	-0.95351	-0.28019	-0.509454	-1.70519	-0.580851	-0.68285	0.18022	0.0188721	2.65826	-0.341949	1.71153	0.910269	-0.566261	-0.286859	0.56279
protein kinase, DNA-activated, catalytic polypeptide	ENSDARP00000051678	akajin_mus_all_contig_33359	0.667544	0.65852	0.585818	-1.04246	-0.372349	0.490457	-0.347247	0.453307	-0.784172	-1.99144	-0.363292	-0.309724	-0.271548	1.48341	-1.33614	0.52358	-0.540936	-0.892251	-0.128108	1.23252	2.28451
ybeY metallopeptidase	ENSDARP00000115293	akajin_mus_all_contig_33474	-0.164444	-1.05944	2.12295	-0.260162	0.965196	1.53873	0.0773461	-0.938059	0.141825	0.19903	-1.08674	-1.51648	-0.198598	-0.458706	-1.32225	0.911576	-0.8888	-0.134681	-0.246123	1.44724	0.870599
G patch domain containing 8	ENSDARP00000125720	akajin_mus_all_contig_3367	1.12546	1.647	0.338115	-0.863462	0.980364	0.154089	-0.482822	-0.813217	-1.48558	-1.10692	0.117222	0.305439	0.366345	-0.355783	-1.22474	-0.0973282	0.666917	-0.700238	-0.969852	-0.0691271	2.46811
si:dkey-26h11.2	ENSDARP00000126518	akajin_mus_all_contig_33697	1.78039	-0.420446	-0.679369	-0.297859	-0.994636	0.228805	1.54646	-1.26357	-0.985311	-1.26357	-1.02004	0.664473	1.15619	1.5167	0.53618	-0.461824	0.631795	0.910916	-0.226772	-1.26357	-0.0949363
replication factor C (activator 1) 2	ENSDARP00000104753	akajin_mus_all_contig_3371	-0.173575	0.287694	0.4013	-0.422547	-0.109866	-1.81067	-0.0801628	-0.635632	-0.456717	0.0149284	-1.38447	-1.43747	-0.76676	0.876051	-0.542619	1.5182	1.43704	-0.288035	1.12065	2.02887	0.423777
zgc:100829	ENSDARP00000123367	akajin_mus_all_contig_3379	-0.124517	-0.300935	2.13299	1.30867	-1.21455	-1.02798	-0.486358	-0.834623	-1.27001	-1.4859	-1.07551	-0.579377	1.40624	0.807424	0.240885	1.00568	0.357514	0.344025	-0.2391	0.120742	0.91469
uracil phosphoribosyltransferase (FUR1) homolog (S. cerevisiae)	ENSDARP00000051528	akajin_mus_all_contig_3388	0.483784	1.35631	0.314919	0.274631	-1.94015	-0.354536	-0.500683	-0.278887	-1.33196	-0.480332	-2.028	-0.56969	-0.159931	0.373563	0.3238	1.32949	-0.254108	0.833717	0.372508	2.02786	0.207696
calcium/calmodulin-dependent protein kinase (CaM kinase) II gamma 1	ENSDARP00000138675	akajin_mus_all_contig_3399	0.517508	-1.35734	-0.236384	0.142309	-1.7518	0.353798	-0.0956799	-0.121537	0.207204	-1.57632	1.10662	1.88153	0.213288	0.429066	1.04069	-1.34072	0.268172	-1.10186	1.22392	-0.73479	0.932329
nei-like DNA glycosylase 1	ENSDARP00000017787	akajin_mus_all_contig_34030	0.566309	1.13229	2.01926	-1.13935	-1.13935	2.01603	-0.29946	-0.193513	-0.469921	0.105482	-1.13935	-1.13935	-0.136559	0.486302	-1.13935	1.00972	0.843327	0.179437	-0.201458	-0.221124	-1.13935
peroxiredoxin 3	ENSDARP00000041699	akajin_mus_all_contig_3404	0.739541	1.6138	1.51646	0.111357	-1.23651	-1.05791	-0.365057	-1.80475	-1.46442	-1.02117	-0.151159	-0.599424	-0.251726	0.16987	-0.0203384	1.69787	0.30778	0.0564074	0.0825667	1.30891	0.367895
ATP/GTP binding protein-like 4	ENSDARP00000113955	akajin_mus_all_contig_34114	-0.424205	0.615119	0.961748	0.127077	-0.535515	0.473118	-1.34618	-1.34618	-1.34618	-1.34618	0.22628	0.467041	0.693625	0.59521	-1.34618	0.957163	1.06748	0.120936	1.0421	1.6899	-1.34618
antifreeze protein type IV	ENSDARP00000120318	akajin_mus_all_contig_3414	1.99653	2.0879	1.57171	0.0203064	-0.842735	-0.0275272	-0.847077	-1.59845	-0.181656	0.190103	-0.143872	-1.29709	-0.0497422	0.673181	-1.31008	0.0306793	-0.0623671	0.38885	-0.928273	-0.138528	0.468146
threonyl-tRNA synthetase	ENSDARP00000036825	akajin_mus_all_contig_3417	1.24471	2.77518	1.62685	1.16787	-0.560685	-0.0170942	-0.794946	-1.30207	-1.09699	-1.17469	-0.836458	-0.653672	-0.358238	-0.150339	-0.213567	0.189446	0.246468	0.147502	-0.256058	0.0616189	-0.0448444
CASP8 and FADD-like apoptosis regulator b	ENSDARP00000122860	akajin_mus_all_contig_34192	-0.208882	-1.217	1.69595	-1.31786	0.707875	0.454648	0.04269	0.474531	0.00583178	-0.719075	-0.832135	-0.179657	-0.612317	-0.353404	-0.925776	-0.106202	-0.108273	3.01329	-0.383543	0.961671	-0.392351
solute carrier family 35 (GDP-fucose transporter), member C2	ENSDARP00000113029	akajin_mus_all_contig_34256	-0.838025	-0.151682	0.716068	2.34346	-0.0971862	-0.912853	1.07805	-0.219486	-2.12347	-0.213441	-0.658194	-0.140286	-0.294767	-0.153016	-0.076991	2.02311	-0.552272	-0.831928	0.166874	-0.0502603	0.986294
putative pyruvate dehydrogenase phosphatase isoenzyme 2	ENSDARP00000106512	akajin_mus_all_contig_34279	1.41364	2.06646	0.979502	0.580554	-0.806683	-0.686886	-0.895037	-1.21954	-0.805917	-1.10067	-1.15339	-0.817884	-0.44066	0.890988	0.0378967	0.866055	-0.372829	0.255797	-0.590457	1.69101	0.108051
chromosome 9 open reading frame 142	ENSDARP00000116503	akajin_mus_all_contig_34331	1.69238	1.44222	0.256486	-0.686519	0.328701	0.0841177	-1.05137	-2.20491	-0.331593	-0.84017	-0.302576	-0.298315	0.144666	1.40996	-0.471458	1.03449	-0.67854	0.30699	-1.48779	0.78106	0.872169
syntaxin binding protein 6 (amisyn), like	ENSDARP00000075137	akajin_mus_all_contig_34338	-0.312713	2.18045	-0.41573	-0.33487	0.550006	1.41808	-1.04209	-1.04209	-1.04209	-0.110162	-0.385228	-1.04209	1.73963	1.55864	-0.190325	-1.04209	0.397015	-1.04209	-0.130112	-0.143569	0.431436
N-acetyltransferase 9 (GCN5-related, putative)	ENSDARP00000096360	akajin_mus_all_contig_34339	0.543724	0.789218	0.718959	-0.0932708	0.674283	-1.93283	-1.04016	-2.23032	0.319765	-0.277979	0.0664873	-0.377335	0.408935	0.402996	-1.01564	1.00991	0.266691	-0.939647	1.6925	1.3035	-0.289802
carbamoyl-phosphate synthetase 2, aspartate transcarbamylase, and dihydroorotase	ENSDARP00000061364	akajin_mus_all_contig_34420	1.72447	0.834723	-0.0969718	-0.0228011	-1.31278	-0.12856	-0.963361	1.23304	-1.31278	-1.24231	-1.12705	1.03941	1.11775	1.64776	-0.0233425	-0.206222	-0.352142	0.507417	0.573323	-0.871295	-1.01829
kelch-like family member 40b	ENSDARP00000012991	akajin_mus_all_contig_3458	1.77763	2.43938	1.18012	0.474875	-0.382433	-0.45802	-0.859493	-1.60704	-1.25016	-1.33933	-0.859597	-0.438053	0.02212	0.375992	0.14846	0.277383	-0.35615	0.425738	-0.211011	0.823981	-0.184383
insulin induced gene 2	ENSDARP00000027619	akajin_mus_all_contig_34714	1.36435	3.00056	0.170816	-0.143032	-1.25507	-0.853511	-0.600954	-1.28181	-0.76523	-0.608754	-0.808319	-0.656102	-0.594487	0.565865	1.12711	0.206308	0.146491	0.329164	-0.338189	0.57514	0.41966
methylenetetrahydrofolate dehydrogenase (NADP+ dependent) 1a, methenyltetrahydrofolate cyclohydrolase, formyltetrahydrofolate synthetase	ENSDARP00000120805	akajin_mus_all_contig_3493	1.65393	2.03511	-0.49805	-0.114992	-0.639993	0.144091	-1.63867	-0.35853	0.0264359	0.763136	-1.55032	-1.08657	-0.180622	-1.18277	0.363487	-0.0999368	-0.55723	1.30434	-0.27403	0.919609	0.971573
glutamate receptor, ionotropic, AMPA 3a	ENSDARP00000142042	akajin_mus_all_contig_34971	1.25349	0.591407	-0.91128	1.71185	-0.605271	-0.572772	1.55493	-0.799798	-1.02212	-1.02212	0.94739	1.35098	0.495605	-1.02212	-0.641294	-1.02212	-0.7027	0.628858	-1.02212	1.0155	-0.206321
peptidylprolyl isomerase G (cyclophilin G)	ENSDARP00000065255	akajin_mus_all_contig_3504	1.69578	1.37708	0.616682	-0.523189	-0.58754	-0.868488	-0.902943	-1.10516	-1.69115	-1.05328	-1.2917	-0.585966	0.707321	1.56597	0.497963	1.29642	-0.402985	0.344284	0.19465	0.359159	0.357105
0	ENSDARP00000131767	akajin_mus_all_contig_35045	0.267222	0.777128	0.610406	0.0523324	-1.02491	0.0756125	-1.47231	0.113553	-2.11684	-0.69213	-0.690235	-1.0407	0.0300756	1.34262	1.35075	-0.101192	-0.921893	1.97033	0.607656	0.633101	0.22943
microtubule associated monooxygenase, calponin and LIM domain containing 2b	ENSDARP00000099449	akajin_mus_all_contig_35103	0.742116	0.14696	0.179125	0.508021	-0.571579	-1.15369	-1.02949	-0.591183	-0.42425	-0.893128	-1.37673	-0.0468654	-0.146341	2.03594	-0.374314	0.454162	2.04215	-0.465012	-0.0430236	1.87957	-0.872427
glutamate receptor, metabotropic 6a	ENSDARP00000113991	akajin_mus_all_contig_35109	0.697226	-0.300437	0.974296	-0.389993	-0.852685	-0.0876575	-0.500186	-0.597539	0.293453	-1.46862	-1.46862	-1.00819	0.723277	0.863207	-1.28724	-0.785383	0.171988	1.70337	0.992849	1.99949	0.327385
chondroitin polymerizing factor b	ENSDARP00000125951	akajin_mus_all_contig_35137	0.0400225	1.44598	-0.917504	-0.504939	-0.787328	-0.883195	0.279661	-0.173036	-0.142534	-1.01428	1.5943	-1.16407	-1.07359	-0.215155	-0.661972	0.519651	0.0114732	0.802723	-0.0516357	0.104087	2.79135
mesoderm development candidate 2	ENSDARP00000132522	akajin_mus_all_contig_3523	0.942401	1.77868	0.286816	-0.234971	-1.17491	-0.826705	-0.662092	-0.791547	-1.66941	-0.78739	-1.02379	-1.25098	-0.155631	1.13686	0.229781	0.70861	1.2453	1.36156	-0.244894	1.15126	-0.0189476
chromosome 1 open reading frame 50	ENSDARP00000095911	akajin_mus_all_contig_3526	1.98583	2.23841	0.906939	0.335406	-0.139943	-0.401832	-0.883638	-1.53827	-1.54976	-1.40537	-0.461987	-0.760094	-0.0214929	0.179319	-0.608717	0.532306	0.503065	0.572638	-0.224929	0.474311	0.267807
enhancer of yellow 2 homolog (Drosophila)	ENSDARP00000115433	akajin_mus_all_contig_35282	1.25981	2.7457	0.795202	-0.170766	0.407332	0.216863	-0.789277	-1.34365	-0.668386	-1.53739	-0.544332	-1.3306	-0.918928	0.510068	-0.565058	0.522237	0.0544964	-0.238419	0.346335	0.486597	0.762168
telomeric repeat binding factor 2, interacting protein	ENSDARP00000139292	akajin_mus_all_contig_35340	1.70013	0.392025	0.988667	0.84072	0.980753	-0.16714	-1.13574	-0.805124	-1.89125	-0.866924	-0.000180403	-0.611939	-0.810801	0.476608	-0.0865318	0.577028	1.16788	-0.0134187	-0.0566322	-1.89125	1.21312
si:dkey-74k8.3	ENSDARP00000133559	akajin_mus_all_contig_3537	0.152509	1.98877	2.40658	1.39455	0.111871	-0.331562	-0.703435	-1.78407	-0.926271	-0.876065	-0.841132	-0.439851	0.493954	0.0348772	-0.888635	-0.0659001	0.36268	0.373741	-0.635234	0.425162	-0.252548
0	ENSDARP00000098863	akajin_mus_all_contig_3543	2.00897	2.45004	1.27359	1.09084	-0.31264	-0.57976	-0.916268	-1.38309	-1.06109	-1.0796	-0.79238	0.0650956	-0.335996	-0.0730278	-0.335631	-0.0228181	-0.124403	-0.110282	-0.41769	0.770057	-0.11393
family with sequence similarity 65, member B	ENSDARP00000122491	akajin_mus_all_contig_35439	-0.676035	0.586421	-0.482471	0.54477	0.21485	-0.152218	-1.8931	-0.938901	-0.2996	0.0294917	-0.812262	-0.568118	0.849386	-0.467261	-0.602404	-0.19243	1.36798	1.13206	-0.234482	2.90166	-0.307339
kinase non-catalytic C-lobe domain (KIND) containing 1	ENSDARP00000140494	akajin_mus_all_contig_35447	2.06817	-0.351059	1.16635	1.50868	-1.26692	-1.02913	-1.33546	-0.301652	-0.712888	-0.370813	-1.01199	0.542386	-0.158774	-0.321155	0.858712	-0.149136	1.56192	-0.581648	0.0854319	0.839414	-1.04044
SWAP switching B-cell complex 70b subunit 70b	ENSDARP00000119136	akajin_mus_all_contig_35467	1.98791	0.968986	0.24896	-0.159156	0.561387	0.726502	-1.36048	-1.39389	-1.28309	-0.72597	0.462819	-0.633721	0.778076	-0.580651	-0.670149	1.67388	0.609568	0.20018	0.701229	-0.690133	-1.42226
0	ENSDARP00000131498	akajin_mus_all_contig_35473	1.09201	-0.101565	-0.0957606	1.286	-0.515495	-1.46123	-0.901636	-1.44024	-0.531317	-0.303194	-1.25758	0.29525	1.10977	-0.122587	0.624958	1.31214	0.701316	-0.456526	2.06575	-0.088078	-1.21199
protein (peptidylprolyl cis/trans isomerase) NIMA-interacting, 4 (parvulin)	ENSDARP00000023444	akajin_mus_all_contig_3550	2.02358	0.522847	1.14269	0.0512666	-0.546529	-1.07229	-0.370301	-1.28523	-1.39493	-0.514534	-0.56914	-0.840698	-0.586785	0.290681	-0.0422587	1.30331	-0.532667	1.22013	-0.665525	1.87084	-0.00445509
RGM domain family, member D	ENSDARP00000061724	akajin_mus_all_contig_35513	1.87954	1.78409	0.678449	0.0543943	-1.00866	-1.00866	-0.198741	-1.00866	-1.00866	-1.00866	-0.380885	-0.298597	1.44721	-1.00866	-1.00866	0.88037	-0.461281	1.45704	-0.288546	0.189684	0.317926
SPC25, NDC80 kinetochore complex component, homolog (S. cerevisiae)	ENSDARP00000104418	akajin_mus_all_contig_35567	0.613926	-0.282807	2.47882	1.6027	-0.751661	0.145243	0.0751133	-0.593659	-0.453833	-1.09171	-1.3806	0.279195	0.0551259	0.473626	-0.960393	1.06788	-0.594077	1.17711	-0.806455	-1.32365	0.270097
like-glycosyltransferase	ENSDARP00000131670	akajin_mus_all_contig_3557	1.25939	2.69713	-0.223418	1.49152	-0.200278	-0.574835	-1.16151	-1.35878	-1.48938	-1.02908	0.245532	-0.442197	0.284455	0.243869	-0.573871	-0.127305	-0.290123	0.0903556	-0.179927	1.02947	0.308993
zinc finger and BTB domain containing 7B	ENSDARP00000139608	akajin_mus_all_contig_35605	-0.0677261	1.18268	0.332911	-0.099007	-0.953551	-0.202337	-0.953551	-0.953551	-0.953551	-0.953551	-0.953551	-0.953551	1.35769	1.2822	0.959622	-0.953551	1.62551	-0.953551	-0.00926533	1.71715	0.502523
small integral membrane protein 12	ENSDARP00000093933	akajin_mus_all_contig_35612	1.66432	2.56986	-0.30622	-0.875579	-1.03504	-0.630865	-1.24267	-0.50617	-1.24267	-0.297112	-0.764435	-0.0563602	0.167888	1.16315	0.403606	1.25297	0.401719	-0.56732	-0.692722	0.402664	0.190982
symplekin	ENSDARP00000077314	akajin_mus_all_contig_3563	0.260089	1.24791	1.39726	-0.00088513	-1.14502	-1.48709	-0.342575	-1.29898	-1.34092	-0.887985	-0.477771	-0.618141	1.02135	0.874522	-0.00712542	1.92413	-0.321167	-0.0276401	-0.471022	0.295664	1.4054
pyrophosphatase (inorganic) 1b	ENSDARP00000040408	akajin_mus_all_contig_3565	1.73172	2.43179	1.54307	1.32334	-0.28165	0.0311436	-0.270388	-1.03195	-1.18484	-1.39177	-0.572898	-0.683559	-0.535071	-0.556954	-0.627536	-0.252913	-0.117031	0.3465	-0.323854	0.541784	-0.118942
small vasohibin binding protein	ENSDARP00000131792	akajin_mus_all_contig_35661	0.182096	1.40018	0.060562	-0.635367	-1.22462	0.430069	-0.711162	0.112452	-0.0784437	-0.390545	1.15103	-0.79151	-0.14858	-0.216563	-1.22462	-0.623492	-0.916839	-0.970761	0.325655	1.7346	2.53587
DEAH (Asp-Glu-Ala-His) box polypeptide 32a	ENSDARP00000103200	akajin_mus_all_contig_35669	0.240538	0.706371	0.0687047	0.0870903	-0.467963	-1.15017	-1.6913	-0.44138	-1.6913	-0.95694	1.53907	0.163311	0.549912	1.86569	-0.425341	-0.801987	0.688794	0.0151118	-0.31216	1.85981	0.154153
tribbles pseudokinase 2	ENSDARP00000089195	akajin_mus_all_contig_3568	0.426852	1.23803	-0.342331	-0.3601	-0.860963	-0.614697	-1.09734	-1.08472	-1.06558	-1.11797	-0.787057	-0.143369	2.36673	2.05888	0.343365	-0.723523	-0.119972	0.62396	0.454018	0.622809	0.182972
ST8 alpha-N-acetyl-neuraminide alpha-2,8-sialyltransferase 1	ENSDARP00000136671	akajin_mus_all_contig_35695	-0.160698	-1.08278	2.1397	-0.464323	-0.493604	-0.396594	0.564592	-0.679692	-0.97968	-1.12518	-0.0151832	-0.677097	0.203854	1.11776	-0.0052762	-0.387218	-0.3884	0.452654	-1.27605	1.97446	1.67877
protein phosphatase 3 (formerly 2B), regulatory s1ubunit B, alpha isoform, b	ENSDARP00000091642	akajin_mus_all_contig_3571	0.586668	1.79775	0.659522	0.414257	-1.50975	-0.734283	-0.572408	-1.63905	-0.432727	-1.14593	-0.730431	0.870178	1.35107	0.962987	-0.287542	-0.761357	0.250294	1.29531	-0.795457	1.02182	-0.600927
eukaryotic translation elongation factor 1 delta b (guanine nucleotide exchange protein)	ENSDARP00000127370	akajin_mus_all_contig_35736	-1.01096	2.63936	-0.519066	0.112353	0.801051	-0.463087	0.275358	-0.423662	-1.01096	-0.314555	0.808644	-1.01096	-0.317457	0.392915	-0.454368	-1.01096	-1.01096	1.03092	-1.01096	1.01158	1.48577
SWI/SNF related, matrix associated, actin dependent regulator of chromatin, subfamily d, member 3b	ENSDARP00000015411	akajin_mus_all_contig_3577	0.0744975	0.837474	-0.499286	-0.318092	-1.38768	-0.441807	-0.805854	-1.26943	-1.56802	-1.0957	-0.485193	-0.57736	0.343528	0.513522	1.607	-0.599864	1.6992	0.743792	1.30907	0.885363	1.03484
clustered mitochondria (cluA/CLU1) homolog b	ENSDARP00000079888	akajin_mus_all_contig_35831	1.57057	-1.20754	0.661149	-0.93919	-0.533966	-1.47037	-0.481541	-0.773859	-0.0833887	-0.231584	-0.590818	1.60342	1.05663	0.311514	0.0717979	-0.554053	0.389513	0.808523	-1.22353	-0.488272	2.105
striatin, calmodulin binding protein	ENSDARP00000139359	akajin_mus_all_contig_3588	1.54464	1.79607	1.11073	-0.147718	-0.40668	-0.659566	-0.536556	-1.1537	-0.974167	-1.00745	-1.55	-1.78132	1.04095	0.689608	0.760688	0.288122	0.186162	0.534693	0.165023	-0.582286	0.68275
pterin-4 alpha-carbinolamine dehydratase/dimerization cofactor of hepatocyte nuclear factor 1 alpha	ENSDARP00000046049	akajin_mus_all_contig_35880	1.58217	1.21726	-0.378026	-0.429972	-1.21287	-0.502284	-1.27031	-1.19802	-1.04453	0.537634	-0.228495	-1.1966	-0.822079	0.289634	0.967341	0.0306127	1.90398	1.34461	-0.107977	-0.363738	0.881674
transglutaminase 1	ENSDARP00000131297	akajin_mus_all_contig_35883	-0.241916	1.19309	0.390524	0.664452	-0.248393	-0.303575	0.641178	0.945484	-0.932622	-0.800874	-1.86276	-1.34074	0.292508	0.403536	1.08419	-1.00793	0.923891	-1.3657	-0.967707	1.70402	0.829347
protein phosphatase, Mg2+/Mn2+ dependent, 1Bb	ENSDARP00000011459	akajin_mus_all_contig_3593	1.73839	2.37484	0.763638	-0.411951	-0.689285	-0.884142	-1.55592	-1.02989	-0.787108	-0.967488	-0.773775	0.459132	1.11587	1.10469	-0.289143	0.791985	-0.0336806	-0.218679	-0.126263	-0.479869	-0.101345
TAF15 RNA polymerase II, TATA box binding protein (TBP)-associated factor	ENSDARP00000129847	akajin_mus_all_contig_3601	0.504047	1.72103	0.736663	0.906244	-0.346356	-0.502997	-0.692991	-1.55964	-0.601432	-1.38997	-1.16818	-0.447688	0.0223717	1.68151	-0.296254	2.05429	-0.0032994	0.0385255	-0.824408	0.555632	-0.387084
0	ENSDARP00000069131	akajin_mus_all_contig_36037	1.12721	0.687667	0.765492	-0.58885	-0.878232	-0.710466	2.59638	-0.688613	-0.646984	-0.704515	-0.645244	0.474901	-0.269038	2.06054	-0.734583	0.203034	-0.929503	-0.712475	0.438013	0.0552868	-0.900015
hepsin	ENSDARP00000044096	akajin_mus_all_contig_36063	1.35417	1.7352	-0.742253	-0.913888	-0.68696	-1.48553	-0.858935	-0.445634	-1.2706	-0.912605	-0.294984	0.429634	-0.300233	0.523044	0.323495	0.197391	0.717534	0.973258	-0.992493	0.629323	2.02107
uracil DNA glycosylase a	ENSDARP00000062358	akajin_mus_all_contig_36149	1.0331	2.22778	0.84053	0.198102	0.0727411	1.34128	0.590328	-1.17455	-0.562257	-0.745115	-1.38951	-0.0241029	-0.74977	0.62228	-0.701688	0.407429	0.354518	-1.22676	-1.69417	0.843192	-0.263347
RAB10, member RAS oncogene family	ENSDARP00000067775	akajin_mus_all_contig_3616	1.30006	2.6066	0.32346	1.62626	-1.03759	-0.446246	-0.918637	-1.14126	-0.125373	-0.997362	-0.358855	-0.0739726	0.91126	0.353698	-0.162311	-1.1995	-0.192494	-1.00014	-0.403215	0.202206	0.733405
diacylglycerol O-acyltransferase 1b	ENSDARP00000071653	akajin_mus_all_contig_36194	-0.517616	1.10027	-0.674419	1.61582	-0.911591	0.0168058	1.9682	-1.86719	0.144556	0.825514	-1.41452	-0.350931	-0.797715	0.409265	-0.200138	-0.771871	0.0280101	-0.145219	1.52762	0.5744	-0.559252
myeloid/lymphoid or mixed-lineage leukemia (trithorax homolog, Drosophila); translocated to, 3	ENSDARP00000103231	akajin_mus_all_contig_36298	1.41993	0.163195	0.297007	-0.920485	-0.783953	-0.92382	-0.817561	-1.42873	-0.808988	-1.42873	0.0301342	-0.294058	0.411843	1.01144	0.837259	1.48635	0.107985	1.57322	0.354701	1.14201	-1.42873
bicaudal D homolog 2 (Drosophila)	ENSDARP00000128388	akajin_mus_all_contig_3633	0.916529	2.06353	-0.195439	-0.495913	-0.740392	-0.369223	-1.25321	-1.48553	-1.27676	-1.15898	-0.137438	0.578414	2.09994	0.719733	0.238578	-0.970257	0.470581	0.709959	0.202755	-0.216208	0.29932
cell division cycle 123 homolog (S. cerevisiae)	ENSDARP00000103868	akajin_mus_all_contig_3636	1.77947	2.17656	1.83755	0.807978	-0.681209	-0.499829	-0.250991	-1.56015	-1.17591	-0.583105	-1.00826	-0.261835	-0.545723	0.127336	-0.502329	0.492413	-0.0954297	0.823086	-0.717689	-0.190875	0.0289344
lysine (K)-specific demethylase 4A, genome duplicate a	ENSDARP00000126239	akajin_mus_all_contig_36371	0.995769	1.7464	1.45016	-0.521939	-0.770265	-0.242321	0.0706534	-1.12086	1.32377	-1.17165	-1.71425	1.14812	-0.8907	0.0325028	0.602307	0.574125	-0.833099	0.44384	0.62088	-0.82327	-0.920184
phosducin-like	ENSDARP00000009100	akajin_mus_all_contig_3642	1.09983	0.666316	0.954305	0.974335	-0.860915	0.915376	1.89205	-0.388644	-2.12096	-0.953732	-0.907878	-1.45868	-1.15882	-0.250485	0.524946	0.34084	0.964554	0.0257839	-0.294767	0.00461526	0.0319364
transmembrane protein 204	ENSDARP00000096435	akajin_mus_all_contig_3643	1.58956	0.446996	1.11424	0.0435211	-0.19222	-0.794313	-1.23559	-1.49726	-1.21752	-1.76444	-1.2357	1.02487	-0.0430944	0.867379	0.643865	-0.297049	1.53913	0.834612	0.238281	0.10766	-0.172928
heparan sulfate 2-O-sulfotransferase 1a	ENSDARP00000141275	akajin_mus_all_contig_3648	2.90759	0.673037	0.0229833	-0.332686	-1.105	-0.90177	0.331478	-1.38572	-1.14475	-0.65901	-0.547783	-0.266912	-0.00407632	0.697801	-0.211228	0.721725	-0.674885	0.0347804	0.17637	1.80097	-0.132902
mitochondrial calcium uptake 1	ENSDARP00000086953	akajin_mus_all_contig_3655	1.50534	1.59468	2.40618	1.1536	-0.180064	-0.948989	-0.222478	-1.32506	-0.634723	-1.66868	-0.644377	-0.117561	0.267034	0.0134996	-0.891529	0.203433	-0.324619	-0.0549752	-0.0772769	0.561606	-0.615047
transmembrane protein 168b	ENSDARP00000084029	akajin_mus_all_contig_36592	0.190739	-0.954777	2.491	0.0776314	-0.422541	0.3202	0.278062	-1.0378	-0.285055	1.6534	-1.93982	-0.484579	-0.0270029	-0.692552	-0.175494	0.461911	-0.28704	-0.866311	-0.608594	1.14617	1.16244
mutL homolog 3 (E. coli)	ENSDARP00000120332	akajin_mus_all_contig_36712	1.12011	0.461867	-0.631945	0.0642611	0.348793	0.051251	3.20529	-1.20305	-0.0993626	-0.165651	-1.20305	-0.458687	-0.122217	-0.324587	-1.20305	0.081732	-0.634937	-0.114188	-0.764776	0.185701	1.40648
alpha(1,3)fucosyltransferase gene 1	ENSDARP00000076504	akajin_mus_all_contig_36748	1.10071	0.0786173	0.80649	-1.19112	-1.19112	-0.110013	1.2774	0.544236	-1.19112	-1.19112	0.870957	1.00529	0.294745	0.0664686	-0.115526	1.89216	-1.19112	-0.239146	-1.19112	0.865476	-1.19112
motilin receptor	ENSDARP00000106018	akajin_mus_all_contig_36779	1.74944	1.56149	0.914472	-0.0433566	0.033914	0.271621	-0.15183	-1.31078	-1.47282	-1.45734	-1.31893	-0.27021	-0.0219222	1.30429	-0.244372	0.745594	-0.792419	1.46198	-0.716539	0.119616	-0.361909
COX16 cytochrome c oxidase assembly homolog (S. cerevisiae)	ENSDARP00000057163	akajin_mus_all_contig_369	-0.22691	1.15673	1.82823	-0.224986	-0.559284	-0.746729	0.0127017	-1.39599	0.291941	-1.06543	-1.21162	-0.528518	-0.306093	-0.129657	-0.708682	2.09573	-0.60175	-0.689349	0.503773	0.940932	1.56496
0	ENSDARP00000090605	akajin_mus_all_contig_36968	-0.837404	0.953392	-0.141248	0.761724	-0.837404	-0.837404	2.14365	-0.837404	-0.837404	-0.837404	-0.837404	0.0926653	2.57129	0.250274	0.0297481	-0.837404	0.942186	-0.00755135	-0.104723	-0.837404	0.0452262
phosphoribosylglycinamide formyltransferase	ENSDARP00000132785	akajin_mus_all_contig_36991	2.16512	-0.0951184	-0.248215	-0.112543	-0.914487	-1.53874	0.489023	-1.8254	-0.391078	0.018883	-0.769517	0.809803	-0.804553	1.83077	0.937704	-0.486905	1.04036	-0.513481	-0.459402	0.392021	0.475747
UDP glucuronosyltransferase 5 family, polypeptide B2	ENSDARP00000022958	akajin_mus_all_contig_37032	0.2593	1.02143	-0.700564	0.427283	1.32637	-0.0371984	-0.741902	-0.873596	0.706146	0.454512	-0.438787	0.0319525	0.331256	-1.19551	-0.974771	-1.58268	-0.183266	0.16658	-0.642577	2.94691	-0.300878
si:dkey-258f14.3	ENSDARP00000135778	akajin_mus_all_contig_37076	1.86988	2.31465	0.584789	-0.37562	-1.05995	-0.899698	-0.728768	-0.520878	-1.05995	-0.648925	0.0200223	-1.05995	0.456162	-0.680153	-0.681569	0.822732	0.543136	1.35986	-0.971075	0.585578	0.129715
acetyl-CoA acetyltransferase 2	ENSDARP00000018064	akajin_mus_all_contig_37242	1.5018	0.88117	0.39625	-0.433538	-0.562141	-0.471781	0.392104	-1.23347	-1.32965	-1.57911	-1.60824	-0.353784	-0.306573	0.789057	-0.410884	-0.519335	0.906071	0.270501	0.521292	1.29839	1.85187
myelin regulatory factor	ENSDARP00000104600	akajin_mus_all_contig_37329	1.44274	-0.842144	-0.169968	0.385433	-0.842167	-0.27985	-0.133479	-0.323103	-0.422532	-0.723114	0.324692	1.19064	1.04011	-1.77231	-1.36468	1.80195	-0.884338	0.459758	0.6009	1.4967	-0.985246
ankyrin repeat domain 7	ENSDARP00000135700	akajin_mus_all_contig_37344	-0.395705	0.830625	1.31878	0.565978	-1.28143	0.458924	1.44947	-1.68171	-0.99325	-1.07776	-1.38455	0.285103	0.744778	0.283438	0.131283	0.267836	0.820283	-1.21114	-0.897185	1.56772	0.198493
adaptor-related protein complex 2, alpha 1 subunit	ENSDARP00000128168	akajin_mus_all_contig_3736	0.89411	0.896904	0.127133	-0.0935611	-1.35797	-0.689121	-0.761071	-1.09471	-0.852464	-1.23069	-1.42149	-0.537845	1.40177	1.69516	0.605065	-0.687646	-0.284562	0.788412	0.03813	1.11832	1.44612
acyl-CoA synthetase long-chain family member 1a	ENSDARP00000105676	akajin_mus_all_contig_3744	0.113719	-0.599285	0.195621	0.512283	-0.890087	-0.687459	-0.274534	-0.63529	-0.32609	0.0187802	-0.824454	-0.801453	-0.692748	-0.444742	-0.0352154	0.0752033	-0.63226	-0.0166852	0.77482	1.84134	3.32854
mediator complex subunit 27	ENSDARP00000005238	akajin_mus_all_contig_37500	1.71067	0.0769979	1.16185	-0.414689	0.710843	0.121387	-1.47594	-0.931594	0.675443	0.0684372	-1.24623	0.605794	-1.85414	-0.982817	0.346455	-0.298506	0.221417	0.126856	0.559966	-1.0527	1.8705
si:ch211-155e24.3	ENSDARP00000139008	akajin_mus_all_contig_37567	1.69971	-0.562128	-0.757999	1.89296	-0.246873	1.04272	-0.283709	-0.0401546	-0.991344	0.0368841	-0.342241	0.505494	-1.22599	-0.964351	-0.210049	-2.19578	-0.0252274	0.591326	0.428545	0.168668	1.47954
ADP-ribosylation factor-like 11	ENSDARP00000053220	akajin_mus_all_contig_37594	-0.519701	-0.12642	0.0359241	-0.192965	-1.11149	0.124776	0.461853	-1.33581	-0.929564	0.193655	-1.21379	-0.39841	1.27683	0.806482	-0.625655	-0.471616	0.951829	-0.337572	2.41458	1.84971	-0.85265
DTW domain containing 1	ENSDARP00000076931	akajin_mus_all_contig_37646	0.540323	0.477353	-0.654288	0.839984	-0.991819	-1.44817	0.69025	-1.06311	-1.88824	-0.944557	0.16	0.0239562	0.325433	0.829551	0.0241071	-0.0712042	0.274276	-1.09424	0.215251	1.93199	1.82316
CD93 molecule	ENSDARP00000099105	akajin_mus_all_contig_3790	1.798	0.247829	-0.107858	-0.668541	-1.67037	-1.41717	-0.0476303	0.144054	-1.89375	-0.569484	-0.677947	-0.215075	0.921485	-0.282729	0.011796	0.832867	1.00457	1.4197	-0.53652	1.40892	0.297854
coatomer protein complex, subunit epsilon	ENSDARP00000008262	akajin_mus_all_contig_3793	1.67382	1.81499	0.826416	0.838666	-0.884034	-1.02473	-1.63383	-1.39476	-0.312291	-0.0124233	-0.30631	-0.976796	-0.858513	-0.673698	0.168432	-0.309354	0.648753	0.921196	0.235298	1.49366	-0.234494
ATPase, H+ transporting, lysosomal, V0 subunit cb	ENSDARP00000053138	akajin_mus_all_contig_3795	0.863256	1.92685	0.110299	-0.16687	-0.172678	-1.4624	-0.561294	-0.602259	-0.767409	-0.566529	-1.38389	-1.15607	-1.0321	0.165549	-0.0803639	0.873596	0.287332	-0.199755	0.519495	1.23259	2.17266
glutamate receptor, ionotropic, N-methyl D-aspartate 1b	ENSDARP00000133472	akajin_mus_all_contig_38059	1.39703	0.570561	0.254684	0.874636	-0.850872	0.684773	-1.11169	-0.976677	-1.43716	-0.300529	-0.769302	-0.171427	0.331343	-0.792168	1.82498	-1.27602	1.94264	0.461566	-0.846787	0.492147	-0.301717
mitogen-activated protein kinase-activated protein kinase 2a	ENSDARP00000020470	akajin_mus_all_contig_381	1.08622	-0.0665785	1.09708	0.000416677	-0.780703	-1.37836	-0.972152	-0.47109	-1.23069	-0.842968	-0.832276	1.05941	0.647894	1.08562	0.665256	-0.109019	-0.308407	0.562723	1.24026	1.47518	-1.92783
chromosome 14 open reading frame 166	ENSDARP00000003814	akajin_mus_all_contig_3812	1.3339	1.9091	1.69211	1.67263	-0.170184	0.0601989	-0.265602	-1.12166	-1.48577	-1.39543	-0.621242	-0.499989	-0.158534	-0.220404	-1.20479	0.134535	-0.0604277	0.0358964	-0.687567	0.83283	0.220416
insulin receptor substrate 2a	ENSDARP00000053923	akajin_mus_all_contig_38140	0.870575	0.273749	1.0872	-0.473135	-1.42355	0.204795	-1.42355	-1.42355	-0.191836	1.21815	-0.405984	1.40774	-0.703791	0.387875	-0.916797	-0.703434	0.552408	2.10536	-0.985141	0.532177	0.0107173
fat storage-inducing transmembrane protein 1	ENSDARP00000073429	akajin_mus_all_contig_3817	2.44502	1.13645	-0.996112	-0.678188	-0.565846	-1.08513	-0.35433	-1.19772	-1.10848	-1.33071	0.0242154	-0.600941	0.112285	0.593329	-0.097847	0.576145	-0.12827	0.414576	0.08638	1.0932	1.66197
myosin X	ENSDARP00000117317	akajin_mus_all_contig_38195	1.07405	-0.681413	-0.22447	1.1191	-1.78652	1.02419	-1.06657	-0.966693	-1.17964	-0.333256	-0.485014	1.19822	0.405859	-0.301348	-0.670015	0.772467	-0.877797	-0.557819	0.586005	1.98207	0.96861
inner membrane protein, mitochondrial (mitofilin)	ENSDARP00000133453	akajin_mus_all_contig_3826	0.929189	1.39095	1.8241	1.10986	-0.31586	-0.639792	0.169471	-1.18008	-0.861554	-0.904437	-0.6517	-1.22227	-0.686106	-0.604445	-0.447814	2.18915	-0.616591	0.0106252	-0.244752	-0.207659	0.959702
cytochrome P450, family 2, subfamily K, polypeptide 22	ENSDARP00000122010	akajin_mus_all_contig_38291	1.622	0.00266258	-0.0208553	-0.929516	-0.929516	0.0438631	0.00546134	-0.929516	-0.929516	0.420188	-0.929516	-0.0778079	1.90235	0.82002	2.34901	-0.929516	-0.203798	-0.929516	-0.0720746	-0.929516	0.645101
cytoplasmic linker associated protein 2	ENSDARP00000093276	akajin_mus_all_contig_383	0.1428	1.85182	0.546336	0.967038	-0.128589	0.182867	-0.537685	-1.08158	-0.51608	-1.5607	0.195956	0.67968	1.4315	1.28586	-0.610207	-0.993012	1.05102	0.157602	-0.167415	-1.14048	-1.75673
U2 small nuclear RNA auxiliary factor 2b	ENSDARP00000137574	akajin_mus_all_contig_3830	2.09711	1.00973	0.92817	0.0576721	-0.810781	-0.88262	-0.494472	-1.44997	-1.23647	-1.03339	-1.11173	-1.25856	-0.213959	0.436394	-0.0471878	0.608247	0.213181	0.521947	0.15785	0.796479	1.71236
anti-Mullerian hormone	ENSDARP00000015395	akajin_mus_all_contig_38306	0.306696	0.332388	0.423587	-1.27186	-0.168261	-0.607592	1.9298	-0.130556	-0.0720019	-0.640113	-0.153345	0.840287	-1.67482	-0.971657	-0.456813	-0.284292	0.33973	-0.926587	-0.511285	2.39991	1.29679
solute carrier family 7 (amino acid transporter light chain, y+L system), member 6	ENSDARP00000124849	akajin_mus_all_contig_38326	-0.495972	2.72932	1.32509	-0.341005	-0.979746	-1.07754	-0.10019	-1.07754	-0.630222	-0.637452	-0.520939	-0.91635	0.89196	1.6423	0.821965	-0.0209015	-0.780011	0.205012	0.317713	0.170542	-0.526028
protein arginine methyltransferase 1	ENSDARP00000010384	akajin_mus_all_contig_3834	1.51165	2.69414	0.949016	0.449808	-0.505221	-0.37473	-0.517662	-1.30565	-1.56589	-1.43962	-0.889162	-0.616528	0.796762	0.403467	-0.376437	0.0271625	0.516272	0.0744146	-0.154642	0.192001	0.130845
abhydrolase domain containing 13	ENSDARP00000076697	akajin_mus_all_contig_38380	0.958376	-0.637358	0.286103	0.183102	0.196292	-0.358118	-0.665984	-1.2115	0.98594	-1.16048	-1.49002	0.0997992	0.162058	-0.697806	2.90006	-0.650969	0.710834	-0.802605	-0.385532	0.642594	0.935214
protein phosphatase 2, regulatory subunit A, alpha	ENSDARP00000117066	akajin_mus_all_contig_3843	1.13717	1.07966	0.47193	0.192453	-1.28583	-0.812059	-1.05121	-1.33013	-1.56966	-1.08539	-1.20051	-0.765888	0.49792	0.657039	0.827882	0.186996	0.55223	0.358712	0.220322	1.0823	1.83606
peroxiredoxin 5	ENSDARP00000109990	akajin_mus_all_contig_3847	0.198827	0.463722	1.13122	-0.0724067	-1.40683	-0.418855	-0.995292	-1.94392	-1.42035	-0.626028	-0.401148	-0.272642	1.24816	0.654918	-1.04727	1.70297	0.909449	0.516021	0.0997366	1.28381	0.395917
N-acetylglutamate synthase	ENSDARP00000101563	akajin_mus_all_contig_3851	0.104465	1.05627	1.72513	1.48252	-0.639992	0.129681	-1.38152	-0.69027	-1.35373	-0.72261	-0.952685	-0.953505	0.302976	1.25432	0.680461	0.988759	-1.21532	-0.589639	0.288511	1.13318	-0.646994
HuG	ENSDARP00000137293	akajin_mus_all_contig_38548	-0.0332477	0.912827	2.07034	1.11364	-0.327023	0.0634293	-1.42591	-1.81329	-0.74161	-1.34221	-0.45759	-0.623779	-0.190612	0.18735	1.54542	-0.374995	-0.265413	0.423057	-0.686766	1.01615	0.950232
myosin IHb	ENSDARP00000099263	akajin_mus_all_contig_38557	1.85407	1.13568	0.778911	-0.23877	-1.00162	-0.806856	-0.193127	-1.25137	-1.11855	-1.35558	-0.154191	-0.312451	-0.654331	-0.0217399	-0.297269	0.759878	-0.101483	-0.425407	0.274469	2.53509	0.594642
0	ENSDARP00000130493	akajin_mus_all_contig_38607	1.20602	0.153534	-0.397469	-0.11503	-0.626784	-1.45697	-0.158264	-0.593459	-1.83697	-0.602812	-0.239752	0.772567	0.503621	0.984398	-0.425133	-0.398751	0.156971	0.370308	-1.21869	1.67619	2.24648
ribonuclease T2, like	ENSDARP00000128602	akajin_mus_all_contig_38646	1.88306	-0.657081	-1.34106	1.31017	-0.47687	1.75185	0.124278	-1.3923	0.159093	-1.3923	0.89687	0.508925	-0.371972	0.802093	-0.525524	-1.3923	-0.386129	0.00301541	0.281272	0.808212	-0.593284
fibroblast growth factor 1a	ENSDARP00000008825	akajin_mus_all_contig_38743	0.225443	2.10095	0.8331	-0.123433	-0.29097	0.339639	-0.121211	0.0161616	-0.461749	-1.5188	-1.4721	-0.827942	1.81918	0.878489	0.932406	-1.08709	-0.978181	-0.756689	1.07061	0.0741048	-0.651914
oxysterol binding protein-like 2b	ENSDARP00000114494	akajin_mus_all_contig_38819	1.76058	-1.11224	0.187128	-0.237273	-1.11224	0.518017	0.990924	-1.11224	-0.288496	-1.11224	1.90596	-0.0774106	0.139528	0.909698	-1.11224	0.135539	-0.0923319	1.43254	-1.11224	0.501267	-1.11224
cysteinyl-tRNA synthetase	ENSDARP00000112444	akajin_mus_all_contig_3886	0.830847	2.25236	0.90984	-0.458288	0.490784	-0.223218	-0.91241	-1.54641	-1.64216	-1.15217	-0.78719	-0.941394	-0.165707	-0.150926	0.107984	0.310577	0.806811	0.42579	-0.0189331	1.77637	0.087443
G protein-coupled receptor 83	ENSDARP00000069450	akajin_mus_all_contig_38871	1.19601	-0.493843	-1.13144	0.265819	-0.459793	-0.521067	2.89794	-1.13144	-0.2982	-0.235372	0.168339	1.14725	0.595987	1.362	-1.13144	-0.153569	-0.517736	-1.13144	-0.382801	-0.262554	0.217342
0	ENSDARP00000131963	akajin_mus_all_contig_38904	1.3464	-0.640367	0.29517	-0.745439	0.706645	0.114983	1.437	-0.575131	-0.776228	-1.37795	-0.21516	-0.670488	0.263289	-0.683152	-0.0335111	2.26802	-0.797445	-1.37795	1.23694	0.966008	-0.741636
armadillo repeat containing 6	ENSDARP00000131155	akajin_mus_all_contig_38972	0.817009	2.02033	-0.175065	-0.154313	-1.0583	-0.959924	-0.720134	0.00643428	-0.802781	-1.11191	-1.15914	-0.318164	-0.813073	2.252	-0.68346	0.429318	0.331428	-0.0137346	-0.168945	0.838516	1.4439
spectrin repeat containing, nuclear envelope 2a	ENSDARP00000126653	akajin_mus_all_contig_38986	-1.17473	0.949446	-0.551714	0.306579	-0.257624	-1.67879	-0.867058	-0.465332	0.525162	-1.60947	-0.102597	-0.22739	-0.0573762	0.696422	1.12641	-0.175291	-0.872422	0.0388962	0.951427	0.965274	2.48018
glycyl-tRNA synthetase	ENSDARP00000076519	akajin_mus_all_contig_3905	1.18583	2.9831	1.36984	0.437289	-0.655269	-0.481562	-1.39795	-1.16282	-0.786417	-1.04997	-0.39179	-0.11736	0.690728	0.312127	-0.0805884	-0.9343	0.125299	-0.374141	-0.07342	0.395359	0.00602145
solute carrier family 4 (sodium bicarbonate cotransporter), member 4a	ENSDARP00000041502	akajin_mus_all_contig_39075	0.204837	2.37714	-1.21981	1.07971	-0.352659	-1.21981	-1.21981	-0.512952	-1.21981	-1.21981	0.0109445	1.66802	0.572436	-0.440772	-0.557915	-0.286189	0.654825	0.681873	0.122283	0.84065	0.0368281
ras homolog family member T1a	ENSDARP00000135168	akajin_mus_all_contig_39141	0.553151	1.7941	-1.285	0.38688	-0.712557	0.25745	-0.106684	-1.14133	-0.287877	-1.06581	-0.0117003	-0.770008	0.855018	-0.930854	1.53903	0.32247	1.17761	-0.742565	-1.76133	0.938803	0.991208
0	ENSDARP00000135187	akajin_mus_all_contig_39171	0.256688	-0.580072	0.194992	0.373278	0.735081	-0.292036	-0.127447	-0.708961	-0.635618	-0.983313	-0.273441	0.219895	-0.465978	0.790865	-0.611479	0.656105	-0.983313	-0.642387	-0.577605	3.66353	-0.00878567
tropomodulin 1	ENSDARP00000138807	akajin_mus_all_contig_392	0.596926	0.907834	1.53795	-0.891281	-0.899	-0.621019	-0.358123	-1.32302	-1.26411	-0.752995	-0.321554	-0.570086	0.0445953	0.075138	0.365773	-0.0183843	0.795446	2.91255	-0.573496	0.593129	-0.236267
branched chain keto acid dehydrogenase E1, beta polypeptide	ENSDARP00000076508	akajin_mus_all_contig_393	1.03465	0.617066	2.11994	0.441669	-0.158165	-0.542306	-0.114138	-2.00068	-1.04774	-0.90744	0.221135	-1.03472	0.0578041	0.0109781	-0.834099	2.27727	-0.497917	0.202052	-0.394592	0.316284	0.232948
polymerase (RNA) I polypeptide C	ENSDARP00000112094	akajin_mus_all_contig_3933	1.55136	0.80226	1.10992	0.408706	-0.661941	-0.336032	-1.17739	-2.06416	-0.958924	-0.496374	-0.591115	-0.796449	-0.552541	-0.00118849	0.217082	2.01866	0.894957	0.480187	-1.02039	0.501809	0.671572
homeobox B6b	ENSDARP00000010277	akajin_mus_all_contig_39366	0.119223	1.13795	1.1634	-0.873919	-0.873919	-0.873919	-0.873919	-0.873919	0.394941	-0.873919	-0.873919	0.115082	0.388879	1.31671	-0.873919	0.446673	0.160963	-0.873919	-0.873919	2.5575	0.937871
serpin peptidase inhibitor, clade H (heat shock protein 47), member 1b	ENSDARP00000131782	akajin_mus_all_contig_3940	0.673982	0.648601	0.255324	0.0568567	-1.33425	-0.437457	-0.733093	-0.967827	-1.25755	-1.3418	-0.990123	-0.895996	1.53176	0.573849	0.779937	-0.854887	0.845714	2.14385	0.440798	0.957373	-0.0950674
cyclin K	ENSDARP00000048203	akajin_mus_all_contig_39460	0.683187	1.08034	1.05398	-0.843308	-0.896828	-0.418335	-1.15554	-1.09076	-0.131513	-0.856062	-1.63233	0.718298	1.00421	1.00345	1.51587	-1.09343	0.239068	0.657321	0.643813	0.895225	-1.37667
tektin 3	ENSDARP00000127387	akajin_mus_all_contig_39471	1.63431	-0.923822	-0.219658	-0.923822	-0.923822	-0.224619	1.69483	-0.923822	-0.923822	-0.923822	0.861411	-0.106279	0.127819	-0.0330736	-0.157778	-0.923822	-0.229635	-0.186613	0.862849	2.59481	-0.151623
dynamin 1-like	ENSDARP00000006315	akajin_mus_all_contig_3954	1.23276	1.64431	1.33485	1.43203	-0.807737	-0.589383	-0.671614	-1.10914	-0.759984	-1.00272	-0.949508	-1.33469	-0.546929	0.208509	-0.700797	0.575073	-0.192101	-0.176478	-0.218253	1.67201	0.959797
BCL2-related ovarian killer a	ENSDARP00000123964	akajin_mus_all_contig_39566	0.906292	1.14269	-0.74047	-0.796988	-0.986686	-0.0474781	-1.43655	-0.998154	-0.90575	0.221723	-0.685097	1.77279	-0.299511	0.107525	-0.0156167	0.445681	0.957511	0.128819	2.14575	-1.43655	0.52006
zgc:91910	ENSDARP00000051748	akajin_mus_all_contig_3969	0.968155	0.568423	0.775633	0.674332	-0.720049	-0.29833	-1.04262	0.0146249	-2.13104	-1.79718	-1.1476	-0.850554	-0.166192	0.791064	0.675934	-0.145899	0.130236	1.67727	1.10358	0.995751	-0.0755381
UTP3, small subunit (SSU) processome component, homolog (S. cerevisiae)	ENSDARP00000073711	akajin_mus_all_contig_39738	2.02623	1.65588	1.16912	0.655087	-0.678214	-0.988111	-1.40336	-1.39489	-0.598531	-1.58565	-0.0136266	0.157372	-0.205169	1.34836	-0.0269199	0.271921	0.421684	0.579093	-0.536528	-0.366851	-0.486901
GDP dissociation inhibitor 1	ENSDARP00000063387	akajin_mus_all_contig_3983	0.0917817	1.00403	0.682577	0.637696	-1.08813	-0.234458	-1.53232	-1.05033	-1.10099	-1.02132	-1.47064	-0.177546	1.73296	1.47896	0.473885	-0.551257	0.40309	1.73488	0.216696	-0.172315	-0.0572471
small EDRK-rich factor 2	ENSDARP00000109735	akajin_mus_all_contig_3990	0.207832	0.196469	-0.522858	-0.431435	-0.825818	-0.150716	-1.36608	-1.338	-2.01927	-0.649352	-0.69274	-0.710595	0.479976	0.729579	1.19469	1.12164	1.29662	1.60579	0.0821909	1.27899	0.513083
glutaryl-CoA dehydrogenase b	ENSDARP00000136995	akajin_mus_all_contig_3992	0.689825	-0.875851	1.82478	-0.404768	-0.21194	-1.18957	0.574712	-0.928579	0.383136	0.175199	-1.86768	-0.324847	-1.8293	0.931101	0.140168	1.43548	-0.473855	0.385593	0.897212	-0.42169	1.09088
CAP-GLY domain containing linker protein 2	ENSDARP00000077418	akajin_mus_all_contig_39938	0.451399	-1.33438	-0.590785	0.671574	-0.600755	-0.477611	-1.18195	-0.505618	-1.38918	0.176364	-0.294007	0.636293	-0.229759	2.90519	-0.408327	-0.923352	-0.0252385	1.16885	0.678744	0.204841	1.06771
DNA-damage-inducible transcript 4	ENSDARP00000127154	akajin_mus_all_contig_39992	3.41984	2.05257	-0.13178	0.233636	-0.858062	-0.480821	-0.330766	-0.659174	-0.624071	-0.488588	-0.568875	-0.522201	-0.258023	-0.359781	0.570883	0.0513526	-0.778981	0.121329	-0.248397	-0.25197	0.111871
heparan sulfate (glucosamine) 3-O-sulfotransferase 4	ENSDARP00000069031	akajin_mus_all_contig_40078	1.92343	2.08024	0.549626	-0.350525	-0.919459	-0.749849	-1.04472	-1.36591	-1.24682	-0.176961	-0.950756	-0.499058	-0.373562	-0.0601964	-0.335946	0.474712	0.504853	1.68224	0.321241	0.830218	-0.292802
Pim proto-oncogene, serine/threonine kinase, related 168	ENSDARP00000101358	akajin_mus_all_contig_40079	3.10793	0.12555	1.6646	-0.86073	-0.86073	0.0302976	0.242959	-0.86073	-0.86073	-0.146975	0.014742	1.13697	0.408209	0.152836	0.239575	-0.86073	-0.0704484	-0.0204069	-0.86073	-0.86073	-0.86073
sodium channel, voltage-gated, type IV, alpha, b	ENSDARP00000094779	akajin_mus_all_contig_4008	1.15332	1.47297	-0.711091	-0.49705	-0.917306	-0.658897	-1.62669	-0.767211	-1.07404	-0.969521	0.851374	0.765129	1.15873	-0.0856812	0.804897	-0.256183	2.01022	-0.387736	-0.949896	-0.127718	0.812387
denticleless E3 ubiquitin protein ligase homolog (Drosophila)	ENSDARP00000033992	akajin_mus_all_contig_40137	1.69974	-0.997342	1.52327	1.20017	-0.997342	1.3156	0.397505	-0.0298552	-0.997342	-0.997342	0.711402	-0.997342	0.693765	-0.997342	0.166031	-0.997342	0.101649	-0.997342	-0.0207606	1.21757	-0.997342
ADP-ribosylation factor 6b	ENSDARP00000069359	akajin_mus_all_contig_4014	0.94286	0.0997822	0.71268	1.37236	-1.31195	-1.2607	-1.28856	-0.859295	-0.646565	-1.38492	-0.634311	-0.815231	0.568946	2.16603	-0.136723	-0.0846561	-0.216306	1.01822	0.549458	0.135397	1.07348
microtubule-associated protein, RP/EB family, member 1b	ENSDARP00000010960	akajin_mus_all_contig_4023	1.47515	2.1955	1.18514	0.805761	-0.970616	-0.0903148	-1.52578	-1.33217	-1.00464	-1.09461	-0.77676	-0.393432	0.147629	0.133679	-0.134598	-0.535989	-0.118829	0.0816414	-0.271922	1.20173	1.02344
heterogeneous nuclear ribonucleoprotein Ub	ENSDARP00000141406	akajin_mus_all_contig_4031	0.416076	0.283307	0.679045	0.0612073	-1.34508	-1.32199	-1.169	-0.612737	-0.687988	-1.33933	-0.761351	-0.0856243	1.98969	1.88234	0.283047	-0.494129	-0.888573	1.02348	0.604595	0.734092	0.748929
spectrin repeat containing, nuclear envelope 2a	ENSDARP00000126725	akajin_mus_all_contig_4036	0.926099	0.655875	-0.333213	0.355318	-0.541851	-0.76269	-1.41793	-0.92979	-1.40814	-1.86842	1.13417	1.36553	0.0709912	1.01735	0.84686	-0.29932	-0.648856	-0.39364	-0.407114	1.19765	1.44112
V-set and transmembrane domain containing 5	ENSDARP00000100883	akajin_mus_all_contig_40364	-0.142866	-0.631813	1.67838	0.478668	0.481878	-1.1698	-0.593164	-0.202744	-1.1698	-0.140024	0.858164	-1.1698	0.0493125	2.65468	-0.210681	0.827392	-1.1698	0.668238	0.240463	-1.1698	-0.166872
mutS homolog 4	ENSDARP00000127531	akajin_mus_all_contig_40662	2.07254	2.18029	0.66261	-0.715155	-0.715155	-0.715155	-0.715155	0.384009	-0.715155	-0.715155	-0.715155	-0.715155	1.5333	1.33192	0.295749	-0.715155	-0.715155	-0.715155	0.000863652	-0.715155	0.120584
family with sequence similarity 114, member A2	ENSDARP00000120692	akajin_mus_all_contig_4068	2.60822	1.37261	0.76363	0.982808	-0.510094	1.01118	0.107002	0.270403	-1.1141	-0.456919	0.148551	-1.57204	-0.855244	-1.094	-0.792734	-0.00820303	-0.857584	-0.838222	-0.108323	0.438408	0.504659
HIG1 hypoxia inducible domain family, member 1A	ENSDARP00000033361	akajin_mus_all_contig_4077	1.76078	1.62777	1.16894	0.101115	-0.271134	-0.59177	-1.02789	-1.33561	-1.56764	-0.537299	-1.11919	-0.692798	-0.17138	-0.21727	-0.600505	1.03504	0.10868	0.511858	-0.226285	0.245486	1.7991
ADP-ribosylation factor-like 14 effector protein	ENSDARP00000002005	akajin_mus_all_contig_40821	1.84206	-0.0764288	0.833393	2.11006	-0.0871522	0.0783519	-0.073548	-1.17034	-0.736751	-0.808067	-0.422859	-0.447979	-1.41012	-1.19672	-0.817855	1.41696	-0.425755	1.2052	-0.363152	-0.21222	0.76293
syntrophin, alpha 1	ENSDARP00000132345	akajin_mus_all_contig_4088	1.58066	0.798863	-1.21926	-0.247762	0.670636	-1.41918	-1.08054	-2.04652	-1.24818	-0.642005	-0.253625	-0.354327	-0.174936	0.733169	0.887434	1.13739	0.133752	0.518029	0.271629	0.521417	1.43336
adhesion G protein-coupled receptor L4	ENSDARP00000014501	akajin_mus_all_contig_4089	-0.659294	0.700876	1.57893	0.64815	-1.07589	-0.302443	-0.799862	-0.92009	-1.31848	-0.644332	-1.31951	-0.478297	0.38594	0.845032	0.442291	0.306454	0.653155	2.65622	-0.701867	0.297238	-0.29422
inositol(myo)-1(or 4)-monophosphatase 1	ENSDARP00000112912	akajin_mus_all_contig_41046	1.26767	0.731316	1.25146	1.63187	-0.0950174	1.42312	0.559793	-0.882927	-1.24904	-0.107338	-0.947059	-1.07646	-1.48204	-0.767011	-0.143755	-0.0116927	-0.420548	-1.03165	-0.507726	1.57878	0.278247
interaction protein for cytohesin exchange factors 1	ENSDARP00000133499	akajin_mus_all_contig_41224	0.479971	1.40445	-0.675212	-0.286544	-1.32335	0.695241	1.95792	-0.754366	-1.32335	-0.338279	-1.32335	0.535394	0.1831	0.692797	-0.802062	-1.32335	-0.291794	0.615062	0.240809	1.80567	-0.16876
PDZ domain containing 7a	ENSDARP00000103199	akajin_mus_all_contig_41268	-0.57929	-0.410579	-0.047665	-0.101757	-0.664358	-0.635611	-0.469643	-2.72581	0.357505	0.522548	0.110196	1.21781	1.29356	0.970074	-1.74213	1.32067	-0.0536821	0.901069	0.137182	-0.284881	0.884793
0	ENSDARP00000136277	akajin_mus_all_contig_41332	-0.42298	1.81778	0.119469	1.66283	-1.01938	-0.461697	0.248718	-0.311631	-1.01938	-1.01938	0.271055	0.722821	0.331234	2.3431	-0.373525	-1.01938	-1.01938	0.0193996	-0.551118	0.700822	-1.01938
ADAM metallopeptidase domain 19b	ENSDARP00000087985	akajin_mus_all_contig_4136	0.630764	0.914875	-0.0333983	-0.510437	-0.911295	-0.97016	-0.761099	-0.846717	-0.692182	-0.852543	-0.661459	-0.494837	2.29494	2.61455	0.711106	-0.58218	-0.498123	0.541097	0.205048	0.0294795	-0.127426
structural maintenance of chromosomes 3	ENSDARP00000024411	akajin_mus_all_contig_4140	1.21189	1.25265	0.258767	-0.0294565	-0.469046	-0.579645	-0.41032	-1.00595	-1.5332	-1.30043	-1.51219	-1.24259	0.411676	2.1565	0.295442	-0.172501	0.429336	1.19522	0.738765	-0.115135	0.420225
adaptor-related protein complex 1, gamma 1 subunit	ENSDARP00000139530	akajin_mus_all_contig_41409	1.18182	-1.4972	-0.541064	0.0129243	0.219518	0.0785883	0.471009	1.9557	-1.4972	-0.0828851	0.871439	0.316264	-0.365278	1.50745	0.155096	-0.219894	-1.4972	-1.4972	-0.818057	1.0989	0.147264
ubiquitin-conjugating enzyme E2D 1b	ENSDARP00000033537	akajin_mus_all_contig_4146	1.53771	1.45216	0.704122	0.0384519	-1.09708	-1.35632	-0.325513	-1.21892	-1.62037	-1.78505	-0.411953	0.400936	0.401604	0.72442	0.119754	-0.854345	0.982762	1.11082	0.10679	0.45423	0.635793
ELOVL family member 6, elongation of long chain fatty acids like	ENSDARP00000067536	akajin_mus_all_contig_41495	2.1689	1.44533	0.0111586	0.0338299	-0.579608	-1.11311	-0.627144	-0.800361	-1.11311	-0.0326229	-1.11311	-0.633391	1.46443	0.404021	-0.305024	-1.11311	0.516042	0.481117	-1.11311	1.39805	0.620796
DGCR8 microprocessor complex subunit	ENSDARP00000113375	akajin_mus_all_contig_4159	1.13519	0.52663	0.525532	-0.26078	-0.43819	-1.21758	-1.15828	-0.917835	-1.61143	-0.893255	-1.0198	-1.21433	0.827334	0.646957	0.376721	0.568131	-0.0589379	0.705853	0.185243	1.01514	2.27769
si:ch211-191a16.2	ENSDARP00000122197	akajin_mus_all_contig_41591	0.991215	0.898453	-1.23335	-0.528769	0.130437	-1.23335	0.351013	-0.36155	-1.23335	-1.23335	-0.563869	0.247521	-1.23335	1.13093	-0.543819	-1.23335	1.40184	1.31272	1.09587	0.927361	0.910778
minichromosome maintenance complex component 10	ENSDARP00000067338	akajin_mus_all_contig_41617	0.27129	2.98536	-0.905339	-0.824596	-0.188658	0.100819	-0.645256	-0.666322	-0.0427108	-0.537314	-0.956118	0.174471	-0.878039	0.442582	-0.448968	-1.20256	1.35696	0.00178697	1.43758	0.859506	-0.334481
T-cell, immune regulator 1, ATPase, H+ transporting, lysosomal V0 subunit A3b	ENSDARP00000133880	akajin_mus_all_contig_41672	-0.314411	1.96612	-0.218094	0.181508	-0.356279	-1.05068	-1.05068	-1.05068	0.668653	-0.469909	-1.05068	1.28887	-0.0618675	0.666939	1.92197	-1.05068	-1.05068	0.897776	0.839241	-1.05068	0.344253
si:ch211-278p9.1	ENSDARP00000117405	akajin_mus_all_contig_41744	0.936347	0.968084	0.470307	-0.357901	-0.731461	-0.795218	-0.88256	-0.177982	-0.82336	-1.3055	-1.60629	1.07449	-0.662731	0.558891	1.74867	-0.206172	0.43718	1.96321	0.456453	0.199094	-1.26355
tet methylcytosine dioxygenase 3	ENSDARP00000085229	akajin_mus_all_contig_41877	1.5144	-1.41186	-0.202499	0.134417	-0.414413	-0.334344	-0.368373	0.0849567	-0.485004	-1.32294	0.281724	-0.452313	0.869315	-1.02801	0.0432781	2.07976	-1.08482	-0.295872	0.0691491	2.3555	-0.0320588
nucleosome assembly protein 1-like 4a	ENSDARP00000094479	akajin_mus_all_contig_4188	2.23	1.37652	0.364048	0.048013	-1.10329	-1.40433	-1.31288	-1.42099	-0.652197	-0.519761	-0.613811	-0.743452	0.696101	0.851285	-0.41686	-0.619625	0.441955	1.16038	0.53075	0.897411	0.21073
chromosome 16 open reading frame 58	ENSDARP00000121017	akajin_mus_all_contig_41911	1.66114	0.0869189	0.159996	0.789938	-0.0364853	0.758812	-0.526858	-0.384724	-1.74648	-0.913872	0.159221	-0.997184	-0.929362	1.11583	-0.0311723	-0.509552	-0.574814	1.29099	0.769799	1.61808	-1.76022
ubiquitin-conjugating enzyme E2D 1a	ENSDARP00000048852	akajin_mus_all_contig_4201	1.11193	-0.625428	1.16935	-0.890452	-0.110897	0.513299	0.0570085	-0.293838	-0.662309	0.0320254	-0.872749	0.720354	-2.55183	1.07479	-0.477146	0.759358	-0.439539	1.442	-1.02201	1.47375	-0.407662
si:dkey-211g8.1	ENSDARP00000118340	akajin_mus_all_contig_42016	0.695636	0.184651	1.15166	-0.619902	-1.0121	-0.664282	2.67684	0.326284	-1.0121	-0.496721	-0.462714	-0.586925	1.57781	-0.526332	-0.642244	0.78733	1.03739	0.124609	-1.0121	-0.514685	-1.0121
novel immune-type receptor 9	ENSDARP00000135070	akajin_mus_all_contig_42019	1.46683	1.2603	0.767305	-0.0873157	0.669083	-1.00776	-1.33469	-0.0493233	-1.02382	-1.33469	0.0155282	0.042638	-0.522211	1.62423	-1.33469	-0.892993	-0.971023	1.51507	0.0594221	0.88983	0.248272
patched domain containing 3	ENSDARP00000132313	akajin_mus_all_contig_42070	2.86999	1.58791	1.01705	0.291035	-0.551507	-0.332915	0.90622	-1.09045	-1.00272	-0.162848	-1.0286	-0.57906	-0.630559	0.717331	-0.819281	-0.273715	-0.309428	0.377192	-1.12864	-0.142494	0.285499
protein phosphatase 6, catalytic subunit	ENSDARP00000025917	akajin_mus_all_contig_4209	2.00955	1.67835	1.13568	-0.00139271	-1.10223	-1.38859	0.0746366	-1.49338	-1.6841	0.464099	-0.918623	-0.301156	-0.145978	-0.256915	0.377154	0.199608	0.420187	0.804745	-0.919736	0.549957	0.498126
NAD kinase a	ENSDARP00000005845	akajin_mus_all_contig_42203	0.436418	0.126173	-0.43597	-0.704665	0.362296	1.6465	-0.166753	0.314848	-1.15558	-1.10924	-0.648576	-1.24517	0.209991	0.159351	0.619407	-0.261623	-1.30496	1.24706	0.0576285	2.67306	-0.820189
si:ch73-46n24.1	ENSDARP00000135350	akajin_mus_all_contig_42229	1.41878	1.74701	-0.695989	-0.288823	-1.05855	-0.794157	-0.23196	-1.3285	-1.3285	-0.547019	1.72905	-0.764752	0.195629	1.54994	1.10678	-0.505974	-0.505736	-0.463011	-0.0416734	-0.064893	0.87235
ariadne ubiquitin-conjugating enzyme E2 binding protein homolog 1 (Drosophila)	ENSDARP00000141969	akajin_mus_all_contig_42351	0.790803	-1.65331	-0.785926	-0.589029	-0.259302	0.699771	2.04762	-0.535889	-1.1933	1.23698	0.195264	-1.2372	0.511567	-0.437782	-1.63461	-0.132184	0.776257	0.782973	1.32053	-0.0221095	0.118884
ATP synthase, H+ transporting, mitochondrial F1 complex, delta subunit	ENSDARP00000022528	akajin_mus_all_contig_424	1.1545	0.885345	1.60565	0.497828	-0.479916	-0.2599	-0.239685	-1.50817	-0.777732	-1.15865	-0.542208	-0.934199	-0.21804	0.946639	-1.38401	1.92213	-0.596965	0.496346	-0.933733	1.01	0.514752
pleckstrin and Sec7 domain containing	ENSDARP00000123331	akajin_mus_all_contig_42520	0.608849	0.493856	-1.41958	-1.35086	-0.587959	0.0228144	-0.361344	0.984256	1.2526	0.715334	-0.367859	-1.04432	-0.16129	1.32761	0.773791	-1.43136	-0.0149468	2.12309	0.294595	-0.79105	-1.06622
phosphoglycerate dehydrogenase	ENSDARP00000020860	akajin_mus_all_contig_42595	1.10867	2.17422	0.578784	0.996368	-0.985517	-0.548301	-1.12567	-0.446398	-1.12567	-0.798233	-0.398044	-0.794267	-0.244318	1.33303	0.605137	-1.12567	0.370654	1.50247	-0.536906	0.431589	-0.971926
thyroid hormone receptor interactor 12	ENSDARP00000082000	akajin_mus_all_contig_426	1.48021	2.36984	1.17604	0.912359	-0.282706	-1.03094	-0.573464	-1.46082	-0.440658	-1.5549	-0.735485	0.559384	0.876286	0.399391	-0.854429	-0.279485	0.186378	-0.436125	0.664534	-0.606478	-0.368916
talin 2b	ENSDARP00000135537	akajin_mus_all_contig_42617	-0.169194	0.546662	-0.244543	-0.0704943	0.552616	-1.76058	1.47774	-0.930135	0.437416	-1.60282	-0.152462	-1.29789	-0.506466	0.139818	0.738501	-0.512339	0.75817	-0.342853	-0.650387	1.94478	1.64446
phosphorylase, glycogen, liver	ENSDARP00000123720	akajin_mus_all_contig_42637	1.95161	1.68446	1.32991	-0.208755	-1.05395	-0.274886	-0.958458	-0.879373	-0.433	-0.148881	-1.30361	-1.46744	-0.800681	1.05473	1.25043	0.124856	0.195482	0.732101	-0.613799	-0.478233	0.297481
trace amine associated receptor 20o	ENSDARP00000117046	akajin_mus_all_contig_42661	0.506365	-0.127148	-0.879319	-0.239518	-0.879319	-0.243611	2.87165	0.463453	-0.275581	-0.351801	-0.256341	-0.145721	0.00206055	-0.879319	-0.879319	1.00326	-0.152142	-0.879319	-0.0573291	2.27831	-0.879319
glutamate receptor, ionotropic, N-methyl D-aspartate 2B, genome duplicate b	ENSDARP00000113415	akajin_mus_all_contig_42692	0.675025	1.88293	-0.0480209	-0.239151	0.0436248	-1.0556	-0.0353483	-1.0556	-0.333002	-1.0556	-1.0556	0.659223	1.33594	-0.149634	-1.0556	0.167634	1.53032	-1.0556	0.0527738	-1.0556	1.84686
glucosidase, alpha; neutral ABb	ENSDARP00000134448	akajin_mus_all_contig_4282	0.829178	1.60167	0.663821	1.43018	-1.13196	-0.983874	-0.782562	-1.00952	-0.825421	-0.888811	-1.00533	-0.912988	1.3396	1.51243	0.375556	-1.15238	-0.715618	-0.0326219	0.466404	0.745237	0.47701
vascular endothelial growth factor Aa	ENSDARP00000133415	akajin_mus_all_contig_4287	0.576448	0.953898	-0.015746	-0.506465	-0.480044	-0.928297	-1.29094	-1.25273	-1.38874	-1.37301	-0.669862	0.701895	0.304275	1.09223	0.271674	-0.92895	0.985713	1.31535	1.8557	1.00029	-0.222689
chloride channel accessory 2	ENSDARP00000137157	akajin_mus_all_contig_43084	2.06	0.952012	-0.0367651	0.385703	-0.454183	-0.441113	-0.0179166	-0.512084	1.08013	-1.21757	-1.32073	-0.512501	-1.16927	-0.811671	1.32901	-0.594397	0.966879	-0.659009	-0.816925	0.00202368	1.78838
transmembrane protein 173	ENSDARP00000105858	akajin_mus_all_contig_43103	2.37748	0.731966	-0.569399	-0.569399	-0.569399	-0.569399	-0.569399	-0.569399	-0.569399	-0.569399	-0.569399	-0.569399	1.29146	0.933783	2.39958	-0.569399	-0.569399	-0.569399	-0.569399	-0.569399	0.806707
family with sequence similarity 83, member G	ENSDARP00000127049	akajin_mus_all_contig_43155	-0.747402	0.068427	0.959483	0.0660515	-0.288885	-0.654063	-0.807439	0.601436	-1.54651	-0.905217	-1.67272	0.775352	-0.539731	2.25939	-0.00463061	0.111745	-1.15191	1.19798	0.526599	1.31967	0.432367
XK-related protein 5	ENSDARP00000134463	akajin_mus_all_contig_43158	0.591314	2.31724	0.681831	-0.00115126	-1.05203	0.605907	-1.05203	-1.05203	-0.408689	-0.571187	-0.3765	0.62029	1.79353	-1.05203	-1.05203	-1.05203	1.27648	-0.436198	-0.624828	0.370537	0.473584
G protein-coupled receptor kinase 1 b	ENSDARP00000130777	akajin_mus_all_contig_43236	2.17577	-0.136549	0.402004	-0.280314	-1.01498	-1.01498	-1.01498	-1.01498	-0.323128	0.789231	1.02565	-0.195787	1.88113	-1.01498	-0.297456	-1.01498	-0.35289	-0.312508	-0.394397	1.67884	0.430279
thiopurine S-methyltransferase, tandem duplicate 2	ENSDARP00000133625	akajin_mus_all_contig_43243	0.245802	2.29757	-0.337028	-0.424927	-0.279016	0.22295	-0.997503	-0.997503	-0.997503	0.22184	0.0782626	-0.997503	0.437091	0.277719	0.260056	-0.997503	1.48863	2.30281	-0.532705	-0.274038	-0.997503
phosphoglucomutase 3	ENSDARP00000039986	akajin_mus_all_contig_43380	0.827225	1.38726	1.94928	1.56523	-1.18844	-0.932628	-1.18844	-1.18844	-0.952112	-0.645017	0.0690505	0.0557556	-0.20273	-1.18844	-0.734653	0.910055	1.02358	0.14558	-0.627478	0.481748	0.433629
claudin 2	ENSDARP00000065182	akajin_mus_all_contig_43383	2.36565	0.11789	-0.114296	-0.70359	-0.70359	0.431978	1.41002	-0.70359	-0.70359	-0.70359	-0.70359	-0.70359	0.550226	0.349454	1.28859	2.04357	-0.70359	-0.70359	-0.70359	-0.70359	-0.70359
coronin, actin binding protein, 1Cb	ENSDARP00000113857	akajin_mus_all_contig_434	0.973105	0.940802	1.05861	-0.683278	-0.17379	-1.39024	-1.44769	-1.54473	-1.28208	-1.21765	0.158702	0.17458	1.60741	1.76111	0.17413	0.357772	-0.434066	0.203438	-0.270595	0.885836	0.148619
reticulon 4 receptor	ENSDARP00000035812	akajin_mus_all_contig_4341	1.0852	2.54107	0.0452919	-0.333588	0.50505	0.0399692	-1.58124	-1.11558	-0.936902	-0.697243	0.4604	-0.0892596	0.0752104	0.0164642	-0.344273	-0.939955	1.96569	-0.917049	-0.28118	-0.36088	0.862811
v-maf avian musculoaponeurotic fibrosarcoma oncogene homolog b (paralog b)	ENSDARP00000101942	akajin_mus_all_contig_4343	0.110874	1.13727	0.533087	-0.950212	0.06919	-1.43927	1.1614	-1.31531	-1.52503	-0.296959	0.259372	1.45493	2.25452	-0.0156577	-0.500079	-0.170718	0.947663	0.0141155	-0.297279	-1.15179	-0.280114
alpha thalassemia/mental retardation syndrome X-linked homolog (human)	ENSDARP00000105895	akajin_mus_all_contig_4345	-0.295688	0.305169	-0.126509	0.196724	-1.14365	-1.66048	-0.328334	-1.07299	-0.777785	-0.230625	-1.35304	-1.26463	1.27643	1.86594	1.24773	0.162771	-0.328308	1.21115	1.20061	0.458404	0.657101
plexin b1a	ENSDARP00000117546	akajin_mus_all_contig_43450	1.18111	-1.43875	-1.43875	0.34742	-0.228066	0.0631757	-1.43875	-0.595497	-0.984588	-0.293254	-0.281703	1.14008	-0.507138	-0.0459205	0.81742	1.60765	-0.0671358	-0.806805	1.62234	1.60155	-0.254388
glycerophosphodiester phosphodiesterase domain containing 5b	ENSDARP00000129846	akajin_mus_all_contig_43540	2.10948	1.9007	0.808474	0.492922	-0.209583	0.106833	0.0673286	-1.44553	-1.42407	-0.679732	-1.15866	-1.04204	0.451802	-0.272318	0.331099	0.169362	-0.93585	-0.124238	-0.649069	0.00512984	1.49797
si:ch211-270g19.5	ENSDARP00000127887	akajin_mus_all_contig_43592	0.769125	-0.346128	-0.166111	0.367299	-1.75435	-1.09809	-1.30865	0.0319625	-0.267554	-1.16439	-0.813128	0.239416	-0.538458	1.81209	0.403757	-0.418103	0.439264	0.996634	1.75106	1.5935	-0.529143
ubiquinol-cytochrome c reductase complex assembly factor 2	ENSDARP00000005533	akajin_mus_all_contig_4377	0.531993	1.26743	1.33495	0.727809	-0.539125	-0.302675	-0.382653	-1.08137	-1.31191	-0.656237	-1.40393	-0.990931	-0.385469	-0.519382	-0.799	2.27981	0.246101	0.867164	-0.551817	0.494403	1.17486
methionyl aminopeptidase 1	ENSDARP00000113818	akajin_mus_all_contig_4385	1.60887	2.61784	0.163153	0.495781	-0.39918	0.684193	-0.65343	-1.34046	-1.21096	-1.14232	0.144965	-0.717446	0.108531	0.0616886	-1.414	-0.170173	0.771043	-0.370312	-0.622293	0.749143	0.635366
dynactin 2 (p50)	ENSDARP00000136577	akajin_mus_all_contig_4389	1.58965	1.84191	0.655497	0.746546	-1.45009	-0.805454	-0.70407	-1.1753	-1.01446	-0.811621	-1.31421	-1.06203	-0.509491	-0.1575	0.724442	-0.0937768	0.205565	0.914601	0.647316	1.22924	0.543242
solute carrier family 25 (mitochondrial carrier; adenine nucleotide translocator), member 5	ENSDARP00000116432	akajin_mus_all_contig_43956	2.05323	-0.720381	2.19776	-0.839935	-0.752912	-0.737599	-0.759669	-0.722535	-0.894468	-0.840012	0.070857	-0.787193	0.159913	-0.0378862	0.697803	1.10938	-0.695195	1.07426	1.22004	-0.0796821	-0.715776
RAD23 homolog B, nucleotide excision repair protein	ENSDARP00000107646	akajin_mus_all_contig_4403	1.04668	2.70378	1.29328	0.103292	-0.349618	-0.97489	-1.57147	-0.737861	-0.169602	-1.90266	0.332562	0.209068	0.316705	0.258301	-0.552604	-0.384979	-0.295578	-0.264117	0.0604009	1.09274	-0.213442
DDRGK domain containing 1	ENSDARP00000054056	akajin_mus_all_contig_4406	0.430553	1.96416	0.65259	1.18511	-0.722022	-0.0529506	0.222934	-2.06993	-1.54288	0.539353	-0.535798	-0.579432	-0.241061	-0.950138	-1.22121	0.750992	-0.239862	0.680137	1.52726	-0.104328	0.306521
zgc:174637	ENSDARP00000063082	akajin_mus_all_contig_44161	0.632829	-1.2919	0.774932	-0.4833	1.41057	-0.341688	-0.239819	-0.949774	-0.926425	0.127541	-0.25088	1.20882	-1.24927	1.96175	0.0944305	0.790305	-1.88518	0.386866	0.572937	-1.03695	0.694207
gamma-glutamylamine cyclotransferase, tandem duplicate 3	ENSDARP00000126618	akajin_mus_all_contig_44320	0.456553	0.292336	-0.168259	-1.59938	-0.0702708	-1.3787	0.11056	-0.440106	-1.59938	1.16872	0.665388	0.99505	-0.929096	0.0478662	-0.388171	0.747258	-0.219006	-1.36276	0.251875	1.34808	2.07144
exostosin glycosyltransferase 1b	ENSDARP00000131773	akajin_mus_all_contig_44347	0.342724	1.31811	-0.154846	-0.768188	-0.927144	-0.73301	-1.17294	-0.407886	-1.12403	-0.519854	-1.46577	0.294176	0.561592	1.08127	0.784068	-0.837108	-0.617469	0.13518	1.45867	2.30034	0.452109
kininogen 1	ENSDARP00000119240	akajin_mus_all_contig_44438	1.98827	0.15859	-0.698182	-0.595409	-0.359858	0.0519257	1.3853	-1.34644	-1.34644	-0.3269	0.860583	0.364895	-0.468666	0.380827	-0.645913	-1.34644	0.711018	-1.34644	1.07475	1.56525	-0.0607204
tumor suppressing subtransferable candidate 4	ENSDARP00000113370	akajin_mus_all_contig_4452	1.89624	1.84	0.931813	0.759935	-1.18937	-0.348919	-0.56252	-0.774869	-1.25964	-0.655642	-1.31977	-1.4181	-0.601603	0.536999	-0.363944	0.396288	0.293942	-0.299759	0.216799	1.37339	0.548726
nuclear receptor interacting protein 1b	ENSDARP00000090572	akajin_mus_all_contig_4464	0.199273	0.80814	2.60218	-1.00236	-0.00802915	0.949079	0.224962	-1.44746	-1.66501	-0.883605	-0.5575	-1.12048	-0.218458	1.23058	-0.234243	-0.706539	0.695637	-0.292861	0.452366	0.478992	0.495343
zinc finger protein 706	ENSDARP00000126143	akajin_mus_all_contig_4470	2.04254	1.6903	1.31806	0.28171	-0.415269	-0.582657	0.146391	-0.411821	-2.22507	-0.91695	-0.834644	-0.391155	-0.31568	0.484948	-1.14926	-0.087296	0.181577	0.425925	-0.488449	1.30034	-0.0535349
SAP domain containing ribonucleoprotein	ENSDARP00000076893	akajin_mus_all_contig_4475	1.72004	1.27284	0.440546	0.287987	-1.05338	-0.772325	-1.09428	-1.38779	-1.23737	-0.127271	-1.14057	-1.25489	0.119466	0.0638956	0.322508	-0.527433	0.581313	1.17427	0.389051	1.87044	0.352954
RAD21 cohesin complex component b	ENSDARP00000122549	akajin_mus_all_contig_4476	1.35958	0.959635	1.53243	0.317535	-0.520017	-0.365518	-0.280166	-1.28793	-1.21295	-1.40004	-1.11574	-1.76767	-0.807609	-0.151065	0.0419579	0.702824	1.15158	0.639744	0.278122	0.996998	0.928298
ubiquitin specific peptidase 14 (tRNA-guanine transglycosylase)	ENSDARP00000037906	akajin_mus_all_contig_4502	2.08641	2.22959	1.22547	1.1983	-1.01965	-0.803371	-0.757249	-1.24964	-0.524448	0.107978	-1.23685	-1.08505	-0.483122	-0.222388	0.201188	0.1274	-0.0893392	-0.289219	-0.277435	0.580708	0.280717
nucleoporin 37	ENSDARP00000018434	akajin_mus_all_contig_45020	0.0935613	2.16057	0.890362	0.862159	-0.511994	-0.726744	-1.0102	-1.41662	-0.760153	-0.808474	0.042944	0.462831	-0.922904	1.54841	-0.780084	1.81941	-0.72571	-0.219661	0.0222905	-0.633814	0.613823
growth differentiation factor 6a	ENSDARP00000069999	akajin_mus_all_contig_45136	-0.94387	1.44962	0.748054	0.144355	0.0999852	-0.94387	0.267909	0.410458	-0.94387	-0.94387	0.0872467	0.156931	0.245589	0.281248	-0.94387	0.652029	-0.94387	-0.94387	-0.0488736	3.0564	-0.94387
programmed cell death 5	ENSDARP00000032037	akajin_mus_all_contig_4515	2.36277	2.01153	0.841857	-0.443195	-0.467401	-0.0208189	-0.246743	-1.05113	-1.57806	-1.2507	-0.488548	0.126834	0.291379	0.444725	-1.1405	0.239449	-0.0802944	0.245858	-0.711403	1.21223	-0.297837
centromere protein W	ENSDARP00000140392	akajin_mus_all_contig_45321	1.17748	0.767574	1.84269	1.03731	-1.02687	-0.553813	1.67097	-1.10978	-0.402936	0.0120409	-1.02373	-0.980021	0.805817	0.0490598	-1.0107	1.21567	0.0569435	-0.702946	0.195207	-1.37758	-0.642397
histidyl-tRNA synthetase	ENSDARP00000113894	akajin_mus_all_contig_4539	1.87164	2.34669	0.914275	0.428189	-1.21801	-0.990037	0.253876	-0.731215	-0.93787	-0.929443	0.15106	-0.50605	0.968669	-0.211836	-0.992227	-0.0775443	0.280467	0.549242	-1.24745	0.736051	-0.658473
leucine rich repeat containing 34	ENSDARP00000084189	akajin_mus_all_contig_45392	0.536819	0.674399	-0.785145	-0.695804	-0.462664	-1.18967	-1.18967	-0.889764	-1.18967	-0.479228	-0.26842	-1.18967	-0.569884	0.702924	1.55179	0.549925	1.31458	1.40677	1.90305	0.517672	-0.248333
methyltransferase like 21A	ENSDARP00000026757	akajin_mus_all_contig_45423	1.73636	-0.191996	0.489077	0.299879	-0.809585	-1.35972	-1.35972	-0.699717	1.12121	-0.192671	0.925633	0.843809	-1.35972	1.07382	-1.35972	0.732961	-1.35972	0.439352	0.662668	-0.51493	0.882717
myosin, light chain 2b, regulatory, cardiac, slow	ENSDARP00000116241	akajin_mus_all_contig_45491	1.96354	-0.671561	3.14892	-0.78304	-0.460166	-0.745051	-0.341598	-0.799236	-0.6636	-0.695403	0.862334	-0.740497	-0.171193	-0.0209069	-0.00194155	0.44408	-0.653069	-0.00660932	0.760035	0.0165384	-0.441582
TBP-like 1	ENSDARP00000134538	akajin_mus_all_contig_45539	-0.501761	0.390212	1.38734	-0.27115	-1.13535	0.494577	1.10628	-0.777453	-1.13535	-0.519314	-0.395625	-1.13535	-0.689306	2.01745	0.971499	-0.326663	1.01054	-0.129035	-1.05082	1.62061	-0.931331
proteasome (prosome, macropain) subunit, alpha type, 2	ENSDARP00000058679	akajin_mus_all_contig_4559	1.35965	1.86269	1.83676	1.25167	-1.1018	-0.584796	-0.370016	-1.03797	0.0464232	0.351839	-1.75928	-0.821503	-0.959275	-0.71207	0.608198	-0.431474	-0.218854	0.0410486	-0.49519	0.844682	0.289253
sema domain, immunoglobulin domain (Ig), short basic domain, secreted, (semaphorin) 3Aa	ENSDARP00000051791	akajin_mus_all_contig_456	-0.195143	0.130358	-0.78611	-0.195367	-0.947518	-0.581604	-0.73612	-0.755473	-0.713157	-1.06838	-0.764916	-0.125076	2.11796	1.81304	1.56021	-0.992163	0.121798	0.317581	1.81778	0.188265	-0.20596
chromosome 15 open reading frame 41	ENSDARP00000094210	akajin_mus_all_contig_45621	1.50865	0.168324	0.133079	2.3431	-1.20774	-0.0304161	1.48995	0.285488	-1.20774	0.300187	-0.0588016	0.111579	-1.20774	0.0898825	-1.20774	-1.20774	0.944196	-0.0837525	-0.22244	0.267412	-1.20774
0	ENSDARP00000141462	akajin_mus_all_contig_45667	1.27368	0.118561	1.52344	-1.10131	0.405999	-0.55873	-0.977163	-1.60977	1.68291	0.766778	-0.807179	-0.39162	0.254619	-1.29573	0.411809	-0.572884	1.20372	0.750967	0.766611	-0.784307	-1.0604
methionine sulfoxide reductase A	ENSDARP00000047361	akajin_mus_all_contig_4570	-0.296764	1.08264	0.236847	-1.60216	-0.295571	-1.04334	-1.20876	-2.23664	-0.683156	-0.495279	-0.00231041	0.0101051	0.390771	0.871822	0.35946	-0.143503	1.12492	1.45029	1.74793	0.437342	0.295381
0	ENSDARP00000127964	akajin_mus_all_contig_45815	-0.58733	-0.58733	0.276237	-0.58733	-0.58733	-0.58733	-0.58733	-0.58733	0.726859	-0.58733	0.348093	0.4372	-0.58733	-0.58733	-0.58733	-0.58733	2.22845	3.07869	0.2043	-0.58733	0.33546
KISS1 receptor b	ENSDARP00000136572	akajin_mus_all_contig_46005	-0.331744	1.13192	0.507891	1.50765	-0.19839	-0.491637	-0.248429	-1.78886	-0.735252	-0.818955	0.51986	1.07517	0.762519	1.56491	0.0928906	-1.13904	-1.28154	-0.544903	1.27882	0.466901	-1.32979
finTRIM family, member 16	ENSDARP00000056163	akajin_mus_all_contig_4609	1.58734	2.99367	1.57393	0.437089	0.074681	-0.0515723	-0.545257	-0.633313	-1.12886	-0.947323	-0.661141	-0.595997	-0.114669	-0.617265	-0.844565	-0.182585	-0.596576	0.629686	-0.521875	0.112664	0.0319265
phosphoglycerate kinase 1	ENSDARP00000070807	akajin_mus_all_contig_461	1.98889	-0.767514	-0.979316	-0.583884	-0.61592	-1.81603	1.81039	-0.189176	-0.342655	-0.990652	-0.420133	-0.947139	0.702062	0.73178	-0.227944	0.972569	-0.592949	1.28874	-0.323797	0.640949	0.661725
protein phosphatase 1, regulatory subunit 16A	ENSDARP00000097718	akajin_mus_all_contig_46367	0.909559	0.110828	-1.06282	-0.771362	-0.276654	-0.302412	2.41005	1.36006	-0.199357	-1.06282	0.12625	-1.06282	0.378738	-1.06282	-1.06282	0.768118	0.0536462	-1.06282	1.08162	1.29532	-0.567462
cytochrome P450, family 27, subfamily A, polypeptide 1, gene 4	ENSDARP00000136701	akajin_mus_all_contig_4641	1.89656	-0.356261	-0.480189	0.240706	-1.04317	-0.41732	0.401137	-1.04317	-1.04317	-0.521084	-0.42707	-0.386233	1.22358	0.389364	-0.294793	-1.04317	-1.04317	0.808546	-0.240785	2.54127	0.838441
cyclic nucleotide gated channel beta 3	ENSDARP00000134762	akajin_mus_all_contig_46458	0.531083	-0.303906	-0.879014	-0.550012	-0.016242	1.51396	0.0807049	0.763486	-1.97202	-0.395479	1.19618	-0.0411708	0.324912	1.34272	0.723525	-0.488755	0.0700017	-1.4651	-1.97202	1.15479	0.382367
BCL2/adenovirus E1B 19kD interacting protein, like	ENSDARP00000079578	akajin_mus_all_contig_46515	0.854503	1.71025	-0.861685	-0.120022	-0.932336	1.87858	1.49215	-0.878009	-0.710187	-0.472722	-0.858072	1.16679	0.249635	0.605432	-1.44708	-0.506654	-0.661924	0.630011	-0.579137	0.513996	-1.07352
coiled-coil-helix-coiled-coil-helix domain containing 7	ENSDARP00000124392	akajin_mus_all_contig_4663	1.82423	1.19069	0.972834	-0.358498	-0.963958	-1.05644	-0.183037	-1.2725	-0.376382	-0.951172	-0.0965863	-0.717553	0.615133	-0.44348	-0.795193	0.557026	-0.665993	0.182258	-0.55227	2.50321	0.587686
0	ENSDARP00000133981	akajin_mus_all_contig_46739	1.37962	1.67472	-0.88767	-0.402888	0.158525	-0.88767	-0.88767	-0.51241	-0.88767	0.584367	0.0362302	-0.88767	0.280056	-0.88767	-0.430715	1.90241	-0.00284733	-0.88767	-0.263122	2.20748	-0.397716
slow myosin heavy chain 1	ENSDARP00000135954	akajin_mus_all_contig_46848	1.62609	-0.714989	2.98239	-0.758015	-0.727475	-0.769941	-0.738921	-0.694074	-0.78178	-0.739402	0.796077	-0.753919	-0.129907	0.723842	0.573394	0.648776	-0.722208	0.503985	0.487157	-0.0640687	-0.747016
profilin 2 like	ENSDARP00000113417	akajin_mus_all_contig_4686	0.778211	3.01601	0.597781	1.03159	-0.605635	-0.513067	-0.594161	-1.3435	-0.588261	-0.798756	-0.691655	-0.466268	-0.0441395	0.789153	-0.711946	-1.04989	-0.429127	0.466483	-0.141189	1.3238	-0.0254386
si:ch211-195b15.7	ENSDARP00000129213	akajin_mus_all_contig_46864	2.16474	0.531207	0.619778	-1.611	0.0172457	-0.35083	-0.42804	-1.94792	-0.338768	-0.62282	0.376788	0.822711	-0.82178	0.554883	0.653237	-1.20846	1.37649	-0.351625	-0.851226	0.621537	0.793854
zgc:113278	ENSDARP00000026457	akajin_mus_all_contig_4690	1.46253	1.93685	-0.197763	-0.29669	-0.816125	-0.42008	-1.39306	-1.67834	-1.09454	-1.50014	-0.603635	0.111008	0.9042	0.0380538	0.337845	-0.286238	1.2752	0.367115	-0.024762	0.849177	1.02938
interleukin 17 receptor A2	ENSDARP00000132906	akajin_mus_all_contig_47056	1.41119	0.47755	0.637804	1.63336	0.473234	-0.641442	0.601598	-0.746803	-0.569924	-0.270299	0.266049	0.455317	-1.28278	-1.28278	-0.58006	-1.28278	0.260324	-0.0309346	-1.28278	2.28225	-0.52808
calcium channel, voltage-dependent, L type, alpha 1S subunit, a	ENSDARP00000132951	akajin_mus_all_contig_4718	0.247381	-0.950459	1.77959	-0.393765	-0.945687	-0.622854	-0.341546	-0.767596	-0.353896	0.479822	-0.155709	-1.4404	-0.487225	-0.0141029	-0.207839	0.438139	0.0153589	2.64578	-0.857018	1.73959	0.192433
SLIT-ROBO Rho GTPase activating protein 3	ENSDARP00000079269	akajin_mus_all_contig_47195	-0.0431771	-0.162961	-1.3523	0.12614	-1.099	0.442024	0.0501729	0.131349	-0.70051	-0.777092	0.416559	1.99941	-0.0279507	0.740495	1.44765	-1.59952	1.12142	-0.74999	1.32676	-1.59952	0.310035
RAMP-like triterpene glycoside receptor	ENSDARP00000126766	akajin_mus_all_contig_47257	0.91495	-1.24249	1.48705	0.443705	-0.866955	-1.30178	-0.369544	-0.224088	0.026929	-0.853942	-0.348317	0.332978	0.0419547	2.27995	-0.113029	0.0510811	-2.19597	0.457378	0.232542	1.14178	0.105813
EBNA1 binding protein 2	ENSDARP00000129654	akajin_mus_all_contig_4730	1.73538	2.02391	-0.808963	-1.0243	0.0834185	-0.538045	-0.564016	-1.85429	-1.55076	-0.0661838	-0.0737615	-0.0459857	0.123457	1.2466	-0.454782	1.36472	0.109826	-0.26442	-0.524192	0.278734	0.803663
0	ENSDARP00000137520	akajin_mus_all_contig_47383	1.11809	1.66887	1.33252	0.744663	-0.398351	-0.804767	-0.0826241	-0.0358296	-0.695186	-1.68194	-0.244801	-0.930115	-0.366461	-0.719027	-1.41263	0.161605	0.737938	1.50185	-1.34164	1.08568	0.362155
5'-nucleotidase domain containing 1	ENSDARP00000119128	akajin_mus_all_contig_47440	1.85964	0.695926	-0.857881	-1.13254	-0.387577	-0.782117	1.77329	-0.800553	-0.363649	0.0326556	-0.582411	-0.810658	-0.149106	-0.695115	0.25338	0.509217	-0.819817	-1.15418	1.69134	1.63096	0.0892048
ubiquinol-cytochrome c reductase core protein IIb	ENSDARP00000005930	akajin_mus_all_contig_4751	-0.662036	0.830278	2.15304	0.455627	-0.296439	-0.887516	-0.0585096	-1.40764	-0.14419	-0.605405	-0.823776	-1.70021	-0.41419	-0.148162	0.74328	1.68562	-0.506973	-0.829245	0.431638	1.32385	0.860966
stereocilin	ENSDARP00000112079	akajin_mus_all_contig_47558	0.392698	1.31115	-0.145216	-0.328292	0.657344	-0.556509	-1.26289	-0.460614	-0.681855	-0.395885	0.12921	-0.190055	-0.956395	0.0368629	-0.866543	2.01978	-0.624251	-0.24929	-1.23074	2.49961	0.901872
inositol-trisphosphate 3-kinase Cb	ENSDARP00000115330	akajin_mus_all_contig_47615	0.787807	1.68838	0.617166	1.60819	-1.18817	-0.342674	0.754764	-0.481799	-1.61823	0.292029	-0.460425	0.521135	-1.26798	-0.335066	0.427071	-1.02513	1.09072	-0.877868	-0.200553	1.24813	-1.23749
mindbomb E3 ubiquitin protein ligase 2	ENSDARP00000137222	akajin_mus_all_contig_4762	-0.635324	1.13143	0.826777	1.71062	-2.04221	-0.690164	-1.02644	-0.775896	0.431168	0.0336209	-0.848454	0.47345	-1.16683	1.39249	1.20583	-0.716814	-0.142004	1.14835	0.515437	-0.585131	-0.239909
si:ch211-57m13.7	ENSDARP00000124258	akajin_mus_all_contig_47632	-0.20385	-0.344399	-0.0218271	1.2678	-0.0912745	-0.790793	1.42587	0.317105	-1.22503	-0.498705	0.232497	-0.872731	0.63105	-0.759784	1.53675	-2.07203	1.34171	-1.20311	1.38411	-0.255066	0.201714
membrane bound O-acyltransferase domain containing 2a	ENSDARP00000115425	akajin_mus_all_contig_4775	0.388401	1.35064	0.586793	-0.739275	-0.138008	-1.09092	-0.692279	-1.40324	-2.14888	-1.00252	-0.0916028	0.751584	0.670004	1.85642	-0.186513	-0.188897	0.5386	1.50131	-0.632852	0.60497	0.066259
thioredoxin	ENSDARP00000064788	akajin_mus_all_contig_4794	0.848675	2.7589	1.12101	1.08059	-0.923314	0.636496	-0.654942	-0.674796	-1.18419	-1.38453	-1.13477	-0.278875	-0.894256	0.40281	-0.328967	0.391258	-0.258273	0.731116	-0.668756	0.0349111	0.379904
porcupine homolog like	ENSDARP00000141412	akajin_mus_all_contig_48104	-0.0428422	0.0237367	1.38602	-1.17731	0.0231538	-0.0960092	0.0797229	-1.17731	-1.17731	1.10708	-0.110873	1.26116	-1.17731	0.19677	-0.152598	-1.17731	-0.218964	1.83989	-1.17731	1.84772	-0.080109
storkhead box 2b	ENSDARP00000140055	akajin_mus_all_contig_48521	0.9448	-0.550894	-0.084946	-0.883658	0.440229	-1.19854	-1.10502	-0.872797	0.167552	-0.559212	-0.665864	1.5382	0.565337	0.474169	-0.631084	-1.19532	-0.0102377	-0.794855	0.992104	2.54633	0.88371
si:dkey-96g2.1	ENSDARP00000129411	akajin_mus_all_contig_48586	-0.857745	3.17928	0.677812	0.263823	-1.13147	0.248926	-0.827717	-0.951334	-0.750517	-0.631843	0.236258	-0.880489	-1.1659	0.508052	-0.548369	-0.01283	0.123987	0.157065	0.679903	0.661987	1.02112
nucleoporin 37	ENSDARP00000119270	akajin_mus_all_contig_48615	0.830775	0.309179	1.90287	0.895644	-0.260679	-1.27759	-0.206582	-1.27759	-0.674419	-1.27759	0.415349	0.186347	-0.746162	2.61265	-0.319935	0.722992	-0.635055	-0.367075	0.153412	-0.674516	-0.312018
phosphoribosyl pyrophosphate amidotransferase	ENSDARP00000132946	akajin_mus_all_contig_48678	0.398685	0.125642	-0.929484	0.329866	0.387333	-0.681309	-0.350532	-0.489978	-1.26383	-0.250578	0.0449726	-0.476306	-0.417139	-0.451979	-0.353742	2.10014	-0.682148	0.208914	-1.26383	2.68028	1.33502
copper chaperone for superoxide dismutase	ENSDARP00000120216	akajin_mus_all_contig_4879	2.48567	0.524785	0.0335658	-0.361419	-0.90764	1.22699	-0.881587	-0.926247	-0.97797	-0.215555	-0.501607	-0.976477	0.149931	-0.0499605	0.283728	0.172805	-0.613143	1.22354	1.23854	-1.74245	0.8145
thioredoxin domain containing 5	ENSDARP00000116609	akajin_mus_all_contig_4881	2.05249	1.47579	0.445018	0.0942777	-0.718721	0.0754394	-0.926254	-1.04363	-1.4571	-0.671094	-1.32328	-0.804217	-0.679269	0.546232	0.0495103	-0.653257	0.00850475	0.408608	0.605908	1.99097	0.524084
fibrinogen-like 2b	ENSDARP00000139448	akajin_mus_all_contig_4884	0.538916	0.722523	-0.263605	0.674005	-0.178398	-0.483786	-1.55572	-0.785365	-1.14276	-0.0080259	-1.86587	-0.337087	-0.518192	0.97618	1.77419	-0.241792	1.2038	2.01443	0.274407	-0.142561	-0.655276
vomeronasal 2 receptor, h32	ENSDARP00000048181	akajin_mus_all_contig_48859	0.472585	0.360587	2.51272	1.64461	0.38626	0.375801	-0.890725	-0.570218	-1.36927	0.775897	-0.56987	-0.925851	-0.361591	-0.440839	-0.938914	-0.115001	1.46568	-0.187823	-0.480684	-1.36927	0.225913
solute carrier family 51, alpha subunit	ENSDARP00000066630	akajin_mus_all_contig_48895	-0.421086	-0.654861	0.440504	0.671306	0.766984	0.614492	0.905421	0.930487	-1.49648	-0.174068	-0.53811	-0.456313	-0.331489	-0.375362	0.639649	-1.49648	1.61978	-1.49648	-1.49648	1.70826	0.640325
si:dkey-237j11.3	ENSDARP00000122641	akajin_mus_all_contig_4892	-0.144335	-0.617917	-0.0410265	-0.0267325	0.010702	0.215365	-0.987032	-2.41945	-0.530866	-0.176283	0.888222	1.1669	-0.730984	1.83928	-0.542609	1.33335	0.557895	1.54569	-1.23305	0.0894164	-0.196532
si:ch73-34h11.1	ENSDARP00000136944	akajin_mus_all_contig_49228	0.743972	0.739113	-0.421583	-0.28225	0.977859	-1.27383	-0.153323	-1.27383	-1.27383	-0.0609532	1.90759	-1.27383	-0.178047	-0.154771	-0.308328	0.0437773	-1.27383	0.42011	-0.226173	1.72624	1.59594
U2 small nuclear RNA auxiliary factor 1	ENSDARP00000005582	akajin_mus_all_contig_4924	1.50184	1.48503	0.535184	0.147431	0.493604	-0.728686	-0.704494	-1.65743	-1.36689	-1.00275	-1.28939	-1.03203	0.592668	0.830529	-0.278474	1.08722	-0.23228	1.78038	-0.236253	-0.0820264	0.156829
muscle-specific beta 1 integrin binding protein	ENSDARP00000134826	akajin_mus_all_contig_4931	3.23082	0.170364	2.19326	-0.323249	0.406361	-0.613373	-0.145984	-0.613373	-0.613373	-0.613373	-0.613373	0.695539	-0.0603066	-0.11885	0.32923	-0.613373	-0.613373	-0.24345	-0.613373	-0.613373	-0.613373
nuclear casein kinase and cyclin-dependent kinase substrate 1a	ENSDARP00000093632	akajin_mus_all_contig_4943	1.18627	1.24071	0.796265	0.409134	-0.906239	0.108454	-0.802083	-1.34486	-1.33132	-1.79625	-0.984301	-1.05604	-0.409319	0.728612	0.453184	-0.588634	1.4813	1.24316	0.330951	0.705536	0.53547
rhophilin, Rho GTPase binding protein 2	ENSDARP00000024226	akajin_mus_all_contig_49443	0.127061	2.35152	-0.156068	-0.332258	-0.99944	-0.145981	1.31966	-0.99944	-0.99944	0.284248	-0.0420618	0.156117	-0.99944	0.113107	1.38173	-0.99944	0.141231	-0.99944	1.87347	-0.99944	-0.0756939
neuron navigator 2b	ENSDARP00000068119	akajin_mus_all_contig_49456	1.10264	1.14935	-1.34293	0.0593047	0.253485	-1.34293	0.449501	0.453662	-0.607824	-1.34293	-0.589529	0.322887	-1.34293	-0.38567	1.85763	-0.290753	1.62456	0.781078	0.458004	0.0763459	-1.34293
nucleoporin 88	ENSDARP00000025718	akajin_mus_all_contig_4947	0.655371	0.609858	-0.024606	-0.0632308	-0.17188	-1.17294	-0.634633	-1.87422	-1.18478	-0.569272	-0.704649	-0.833628	1.56902	1.22546	0.17432	0.769462	-1.12698	-0.0929677	0.353795	1.83964	1.25687
0	ENSDARP00000138350	akajin_mus_all_contig_4963	0.547625	1.60238	-0.475415	-0.549905	0.115975	-0.380514	-0.857132	-1.46647	-1.5005	0.412534	-1.69794	-0.276022	0.864447	-0.996074	0.738829	1.47718	1.82641	0.196506	-0.286198	0.415673	0.288598
immunoglobulin (CD79A) binding protein 1	ENSDARP00000137556	akajin_mus_all_contig_4965	0.978478	1.89291	1.16206	0.288892	0.677666	-0.262919	-0.0628146	-1.2029	-0.671748	-0.394499	-0.412342	-0.83593	1.85222	-1.24348	-1.20779	1.27383	0.120504	-0.282082	-1.54939	0.0115286	-0.132192
carnitine deficiency-associated gene expressed in ventricle 3	ENSDARP00000031228	akajin_mus_all_contig_4971	2.09014	2.21388	1.14752	-0.0546007	-0.119549	-0.911015	-0.84555	-1.06469	-1.03657	-1.12713	-0.949664	-0.525192	0.530665	0.58905	-0.130195	-0.195745	-0.626651	-0.560267	-0.19022	0.559383	1.2064
phospholipase B domain containing 1	ENSDARP00000098739	akajin_mus_all_contig_49721	0.1609	-0.600305	-0.257934	0.134005	-0.239863	0.0610925	-0.487299	-0.606079	-1.22195	-0.161566	-0.670713	1.79951	-0.0927686	3.17387	-0.267408	-1.22195	-0.620624	-0.0648318	-0.26836	1.22272	0.229546
cadherin 1, type 1, E-cadherin (epithelial)	ENSDARP00000133971	akajin_mus_all_contig_49737	2.22352	-0.486921	-0.210919	-1.23664	0.196684	-1.23664	0.969869	-0.415569	-0.4763	-0.681322	-0.00323213	0.829781	-1.23664	-0.443131	-0.489313	0.658479	0.0706394	1.14675	-1.23664	1.98257	0.074967
si:ch211-152f2.3	ENSDARP00000041883	akajin_mus_all_contig_49766	-0.139081	1.82978	1.03401	-0.0258762	-0.527655	1.37531	-1.7036	-0.659563	-0.323775	0.0258863	-0.75727	0.568969	0.243144	0.611705	-1.72538	-0.505152	0.790846	0.742831	-1.74946	-0.165088	1.05941
prenyl (decaprenyl) diphosphate synthase, subunit 1	ENSDARP00000040864	akajin_mus_all_contig_4991	1.1272	0.326544	-0.210671	-0.318636	0.161961	-0.821742	-0.495297	-1.0662	-0.849639	0.0915868	-0.537179	-0.899645	-0.312855	0.0970162	-0.855565	0.848154	-0.745391	-0.0765722	-0.344689	2.89417	1.98744
0	ENSDARP00000010862	akajin_mus_all_contig_49958	1.7464	-0.437272	0.131848	-1.03676	-0.361459	1.51689	2.55364	-0.240229	0.420313	-0.50181	0.437169	-1.03676	-0.331012	1.05673	-1.03676	-0.186925	-1.03676	-0.490306	0.271837	-1.03676	-0.401998
methylmalonic aciduria (cobalamin deficiency) cblA type	ENSDARP00000079456	akajin_mus_all_contig_50007	1.77469	2.76833	-0.439308	-0.447956	-0.89766	-0.517077	-0.499798	-0.849489	-0.846625	-0.691743	-0.433289	-0.644242	-1.36733	0.130032	-0.239249	0.750016	-0.172577	0.843747	-0.0441131	0.774335	1.0493
spindle and kinetochore associated complex subunit 3	ENSDARP00000114938	akajin_mus_all_contig_50072	0.592689	1.45687	-0.623738	-0.585146	-1.09987	-1.09987	1.24999	1.7897	-1.09987	0.143364	0.615139	-0.635741	-0.11573	-1.09987	-0.416492	-0.496428	-0.371691	-0.789632	-0.467564	1.92103	1.13286
nardilysin b (N-arginine dibasic convertase)	ENSDARP00000105552	akajin_mus_all_contig_50109	0.328447	0.834797	0.688754	-0.628068	0.364175	-0.357184	-0.14504	-0.818742	-0.381911	-0.818742	-0.35925	-0.818742	-0.818742	-0.147592	0.0729932	0.668451	0.19585	-0.818742	-0.818742	3.63532	0.142707
signal recognition particle 68	ENSDARP00000111715	akajin_mus_all_contig_5015	2.37307	1.96807	-0.549896	-0.27246	-0.741766	-0.737581	-0.771129	-1.39553	0.0849818	-0.909701	-0.790329	-0.85373	0.852922	0.486728	0.0982621	0.19866	-0.603558	0.228377	-0.739878	0.750137	1.32435
pyrroline-5-carboxylate reductase 1a	ENSDARP00000133333	akajin_mus_all_contig_5017	0.651268	2.15598	1.09197	0.224473	-0.962779	-0.71138	-0.280962	-1.20864	-0.908143	-1.20709	-0.798469	-1.43131	-0.0736276	1.22495	1.21557	0.0484088	-0.744292	0.753878	0.148836	1.20711	-0.395738
glyoxylate reductase/hydroxypyruvate reductase a	ENSDARP00000089411	akajin_mus_all_contig_5020	1.30619	2.31547	1.09013	0.306676	0.218683	0.498609	0.670453	-0.920036	-0.545683	-0.962859	-1.1832	-1.48139	-0.210249	-0.0987947	-0.883726	-0.270965	-0.998749	0.455992	-0.9813	0.221265	1.45347
RNA binding motif protein 8A	ENSDARP00000026575	akajin_mus_all_contig_5022	1.80037	1.41773	0.298469	0.326957	-0.518139	-0.0729251	-0.145798	-1.0392	-1.35767	-0.93401	-1.22174	-1.63327	-1.20425	0.28153	-0.126206	-0.0316735	0.904252	1.24911	0.651609	1.39685	-0.0419828
H2A histone family, member Vb	ENSDARP00000136687	akajin_mus_all_contig_5029	1.54394	2.01349	2.25258	0.984993	0.0125626	-0.00244307	-0.427582	-0.68659	-1.28416	-1.03544	-0.641133	-0.862438	-0.942611	-0.0826921	-0.672645	0.0362708	-0.163845	0.396826	-0.665945	0.815088	-0.588236
0	ENSDARP00000132415	akajin_mus_all_contig_50303	-0.60814	2.08084	-0.670808	-1.49394	-0.256433	-0.341274	0.68619	-0.199064	-1.35687	-1.07661	-0.993088	1.66934	1.30846	-0.104473	-0.781386	0.915512	0.750433	0.661418	-0.133552	-0.721416	0.664841
glutaminase a	ENSDARP00000123510	akajin_mus_all_contig_5032	2.14415	2.1159	1.20834	0.944088	-0.733247	0.211505	-0.527982	-1.59202	-1.33845	-0.985483	-0.810068	-0.654218	0.564702	-0.463546	0.0815001	0.161016	-0.274698	-0.563532	-0.185265	0.566497	0.130826
si:ch211-162k9.6	ENSDARP00000128475	akajin_mus_all_contig_50382	2.19577	-1.30395	2.05577	0.693292	-1.20176	0.117719	-0.746869	-1.37943	0.496419	0.341682	-0.602646	0.675763	0.0113613	-1.19379	-0.745331	0.484517	0.243886	-0.701067	-0.508595	0.339951	0.727306
zgc:91944	ENSDARP00000052100	akajin_mus_all_contig_5045	2.25298	2.03387	0.453315	-0.113116	-0.770683	-0.360479	-1.15399	-0.919168	-0.269805	-0.348977	-0.229871	-0.658269	-0.726572	-0.171527	-1.83792	0.30966	0.479502	0.380702	-0.475425	0.843269	1.2825
ATP synthase, H+ transporting, mitochondrial F1 complex, O subunit	ENSDARP00000003389	akajin_mus_all_contig_5059	1.61221	0.425399	1.50708	-0.288702	-0.647988	-0.675678	-0.423217	-1.27275	-1.20466	-1.21266	-1.49268	-0.878255	-0.558264	-0.0251514	0.753292	1.79205	0.107799	1.10231	0.106844	0.890427	0.382592
si:dkeyp-52c3.5	ENSDARP00000124403	akajin_mus_all_contig_50595	2.76164	-0.441272	1.76889	-0.268745	0.0969278	-0.362008	-0.39537	0.293567	-1.13024	-1.13024	-0.10723	1.48885	-0.353318	-0.486446	0.66314	-1.13024	0.465113	-0.0333241	-0.479293	-1.13024	-0.0901687
0	ENSDARP00000140209	akajin_mus_all_contig_50605	2.72416	-0.900665	-0.280609	-0.351638	-1.12623	-0.439583	0.661315	-1.12623	-1.12623	0.149669	1.53611	0.451399	0.26661	-0.539764	0.744752	0.514882	-0.339616	-0.858189	1.29265	-0.461857	-0.790932
zinc finger, DHHC-type containing 6	ENSDARP00000127320	akajin_mus_all_contig_5092	0.369282	0.495524	0.157402	0.726462	-1.1693	1.2815	-0.356594	-0.359053	-1.03784	-1.08441	-1.14103	-0.396347	0.653468	2.30227	-1.54795	0.196125	0.244697	-0.197623	0.47395	1.52259	-1.13312
prostaglandin E synthase 3a (cytosolic)	ENSDARP00000054236	akajin_mus_all_contig_5110	1.81909	1.99286	0.0722691	0.124536	-0.922718	-0.966836	-1.0994	-1.37535	-1.41565	-1.05618	-0.718039	-0.414776	0.249965	0.397076	1.04924	0.028587	-0.403811	0.38543	0.0938385	1.20284	0.957023
leucine-rich repeat, immunoglobulin-like and transmembrane domains 2	ENSDARP00000036969	akajin_mus_all_contig_51279	1.3788	-0.280102	2.44524	-0.242301	-0.253772	-0.971032	0.725656	-0.971032	1.58239	-0.971032	-0.261094	-0.212674	-0.971032	-0.167594	0.460645	-0.971032	-0.307828	-0.278966	-0.365445	-0.971032	1.60324
mediator complex subunit 22	ENSDARP00000113772	akajin_mus_all_contig_5134	1.7299	1.42651	-0.0211561	-0.67878	-0.869172	-0.269025	-0.379643	-0.81361	-2.2407	-0.850419	0.691329	-0.334465	0.0575826	-1.06482	-0.349878	0.45165	1.21457	-0.30028	0.402286	1.78356	0.414566
aldehyde oxidase 6	ENSDARP00000136674	akajin_mus_all_contig_51344	-0.800304	0.593806	0.121662	-1.2518	0.108756	1.02777	0.785858	-0.692302	-0.312298	-1.2518	-0.409786	0.63663	-1.2518	0.354687	0.130382	-1.2518	1.85654	2.09101	0.202124	-1.2518	0.56446
si:dkey-21e2.4	ENSDARP00000118355	akajin_mus_all_contig_51409	0.974756	-0.382778	-0.9428	1.07659	-0.793529	-0.469921	-0.302459	0.332343	1.21594	-0.387307	-0.83593	-0.808915	-0.769606	-1.22859	1.42594	-1.22859	1.4428	-0.0876779	0.0462116	-0.479899	2.20342
ER membrane protein complex subunit 10	ENSDARP00000071497	akajin_mus_all_contig_5141	1.39136	2.64537	0.664935	0.188487	-1.02943	-0.504575	-0.706639	-1.29107	-1.7984	-0.219944	-0.275013	-0.350682	-0.112042	0.0896343	-0.628962	1.09936	-0.209985	1.00178	-0.779609	0.46675	0.358663
0	ENSDARP00000135324	akajin_mus_all_contig_51421	0.30216	0.747047	-0.496143	-0.498985	-1.27303	-0.677449	1.48738	-0.139362	-1.27303	1.35183	0.11141	-0.2145	-0.202404	-0.118198	-1.27303	-1.27303	-0.827433	0.514856	0.156169	2.18697	1.40877
zgc:103599	ENSDARP00000048447	akajin_mus_all_contig_5145	0.399815	-0.14229	0.50844	0.644467	-1.12866	-0.171017	1.09077	0.0466247	-0.656325	-0.738042	-1.39475	0.402588	-0.839862	-1.30736	0.246977	-1.0274	1.18083	-0.628962	0.837421	2.74608	-0.0693483
parvalbumin 9	ENSDARP00000096752	akajin_mus_all_contig_51457	0.203284	1.27041	2.26837	-0.820978	-0.820978	-0.820978	-0.820978	-0.820978	-0.820978	-0.820978	0.821792	0.112355	-0.820978	1.32268	-0.820978	-0.820978	0.220158	-0.820978	0.395918	0.872877	1.54292
dual-specificity tyrosine-(Y)-phosphorylation regulated kinase 1B	ENSDARP00000142020	akajin_mus_all_contig_5160	0.246796	2.35339	0.834792	0.846579	-0.31693	-0.432739	-1.02438	-1.609	-1.11741	-1.88153	0.108854	0.836137	1.60185	0.423404	-0.550609	-0.114955	0.380687	0.0668556	0.125883	-0.261982	-0.515691
5'-nucleotidase domain containing 2	ENSDARP00000130893	akajin_mus_all_contig_51622	0.841937	2.39333	0.0249402	0.357802	0.549216	-0.228528	0.15289	0.173237	-1.41591	-1.70784	-1.25639	-0.372399	-0.574858	-0.0701459	-0.614014	-1.62155	0.0500282	0.870521	0.398311	1.1423	0.90713
olfactory receptor class A related 4	ENSDARP00000097647	akajin_mus_all_contig_51653	1.85519	2.28855	-1.16029	-0.621248	-0.484618	-0.498538	-1.16029	0.23072	-1.16029	-0.466549	0.838741	1.20105	0.607193	0.797138	-0.614763	-1.16029	-0.671456	-0.190074	-0.576201	0.494634	0.451404
major histocompatibility complex class I ZAA	ENSDARP00000118368	akajin_mus_all_contig_51675	2.35315	-0.946824	1.79869	0.350339	-0.0610689	-1.16556	-0.0785584	0.837387	0.655505	-1.20713	0.713027	-0.223528	-1.88461	0.0709332	-1.11881	0.460022	0.338078	-0.438974	-0.30659	-0.434394	0.288915
si:ch211-197h24.9	ENSDARP00000137333	akajin_mus_all_contig_51741	0.764755	0.311128	-0.50713	0.312125	0.394034	-0.900831	-2.05783	-1.13305	-1.12182	-0.942444	0.281727	2.25947	0.689726	1.3426	0.930831	-0.60918	-0.222766	-0.999493	0.149645	0.519825	0.53868
fibronectin 1b	ENSDARP00000094530	akajin_mus_all_contig_51751	1.24079	-0.799324	1.9676	0.168735	-1.48962	0.804285	0.582994	0.0615462	0.209488	-1.48962	0.203773	-0.198333	-0.0689802	-0.760432	1.01501	0.302936	-0.412313	-1.48962	0.224752	1.41596	-1.48962
aurora kinase A	ENSDARP00000021253	akajin_mus_all_contig_51762	1.59839	-0.217447	-0.395128	0.5904	0.791098	-0.650124	-0.929466	-0.805683	-0.0512679	-0.929466	-0.651199	-0.929466	-0.485332	-0.533331	3.04512	0.122599	-0.0632439	-0.713803	-0.515495	0.631168	1.09169
calpain 3b	ENSDARP00000063176	akajin_mus_all_contig_5213	2.69536	1.99635	0.618349	0.395068	-0.651268	-0.828574	-0.306815	-1.13362	-1.2659	-1.19284	0.0662525	0.0785905	0.63437	-0.0668754	-0.738935	-0.784048	0.331939	0.171177	-0.809079	0.469852	0.320641
SEC24 family member C	ENSDARP00000141833	akajin_mus_all_contig_52169	0.964905	-0.91425	0.889385	-0.553358	-0.0750003	2.37644	1.87959	1.26798	-0.91425	-0.91425	-0.208991	-0.0847992	0.932217	0.0728418	-0.259947	-0.91425	-0.319855	-0.91425	-0.481655	-0.91425	-0.91425
0	ENSDARP00000102840	akajin_mus_all_contig_5221	1.0278	0.752734	-0.199114	-0.158945	-0.63395	-0.697629	-1.39665	-1.01846	-1.74664	0.0143845	-0.66136	-0.968377	1.89607	1.13747	0.0872571	-1.21806	0.42195	0.287564	0.672727	1.3293	1.07191
platelet-derived growth factor receptor, beta polypeptide	ENSDARP00000138883	akajin_mus_all_contig_5235	0.785501	0.0588054	-0.277469	0.486749	-0.581165	-0.177345	-2.49827	-1.10671	-0.972156	-0.894537	-1.50835	0.626576	1.29849	1.069	0.959021	-0.286688	0.505959	0.519784	-0.191759	1.22904	0.955525
mitochondrial trans-2-enoyl-CoA reductase	ENSDARP00000038801	akajin_mus_all_contig_52387	1.71168	-0.835536	0.782606	-0.0459028	-0.835536	0.640771	2.83578	-0.835536	-0.835536	0.192781	-0.0653925	-0.0121209	1.05652	-0.835536	-0.0873655	-0.835536	-0.835536	-0.835536	-0.205471	-0.835536	0.715939
myosin phosphatase Rho interacting protein	ENSDARP00000135002	akajin_mus_all_contig_52409	0.591206	0.0856269	-0.703772	-1.05423	-1.05423	-0.097779	-1.05423	-0.509913	-1.05423	1.77898	-0.0829068	-0.502118	0.0887218	0.722174	-0.0320908	0.374918	0.413332	2.98084	0.362017	-1.05423	-0.198111
G protein-coupled receptor 158a	ENSDARP00000101301	akajin_mus_all_contig_5248	1.17347	2.69366	-0.0265025	-0.44571	-0.388424	-0.899467	-0.972142	-0.877431	-1.15292	-0.858641	0.369498	0.901464	1.88593	0.27972	-0.834786	-0.00848583	-0.236873	-0.604906	-0.579364	-0.0394823	0.621384
ilvB (bacterial acetolactate synthase)-like	ENSDARP00000004404	akajin_mus_all_contig_5265	1.54458	2.0679	0.0797942	0.0090156	-0.731661	-1.29645	-0.146961	-1.31638	-1.60858	-0.436453	-0.459328	0.664831	0.443073	-0.28856	-1.19723	1.71563	-0.0110093	0.806836	0.668909	-0.102013	-0.405951
protein disulfide isomerase-like, testis expressed	ENSDARP00000055010	akajin_mus_all_contig_52680	1.48954	1.34094	-0.274451	-1.34746	-0.800407	-0.0547689	-0.294764	-1.54249	-0.383547	0.601122	-0.248601	-0.91355	-0.925946	-0.290522	0.0275992	1.71664	0.727848	0.0368306	1.9881	0.222577	-1.07468
matrix metallopeptidase 24	ENSDARP00000047398	akajin_mus_all_contig_52713	-0.529578	2.33748	-0.529578	-0.529578	-0.529578	-0.529578	0.849187	-0.529578	-0.529578	-0.529578	1.78869	-0.529578	-0.529578	-0.529578	-0.529578	-0.529578	-0.529578	-0.529578	-0.529578	1.67538	1.82251
zgc:171901	ENSDARP00000101300	akajin_mus_all_contig_52768	0.3941	0.331368	0.479483	-0.859225	-1.44888	-0.939964	-0.786584	0.481748	-0.220898	0.488013	0.184966	-0.855252	-0.0851129	-0.786513	-0.119547	-0.564527	0.502071	-1.44888	0.946636	2.60021	1.70678
si:dkey-261p22.1	ENSDARP00000115543	akajin_mus_all_contig_52803	1.71709	-0.119723	0.466175	0.105677	0.366069	-0.628694	2.33324	0.144542	-0.537056	-1.03588	-0.63682	-0.609926	-1.03588	-0.579946	1.16443	0.0918412	-0.667541	-1.03588	-0.265729	1.79988	-1.03588
glycolipid transfer protein a	ENSDARP00000138695	akajin_mus_all_contig_52864	1.75328	1.35797	-0.210093	-0.965573	-0.0553483	0.123342	-0.147642	-0.587593	-0.896532	-1.12411	0.593408	1.44506	-0.318911	-0.944017	-1.14569	-0.270824	-0.29348	-0.313065	-0.305659	2.54887	-0.243388
glycogen synthase kinase 3 alpha b	ENSDARP00000011670	akajin_mus_all_contig_529	1.28159	1.78167	2.42805	0.498885	-0.843275	-0.483772	-0.773162	-1.014	-1.11612	-1.27466	-0.819891	-0.233522	-0.509339	0.981324	-0.187094	-0.0795052	-0.227204	0.956927	-0.683825	0.404996	-0.0880836
Ras and Rab interactor 2	ENSDARP00000125621	akajin_mus_all_contig_52919	1.45288	-0.898176	2.03548	-0.898176	-0.898176	-0.898176	-0.898176	-0.898176	0.156326	-0.898176	0.183146	0.250934	0.476677	0.384839	-0.898176	-0.898176	0.111856	1.21469	1.42487	-0.898176	1.29007
neuronal differentiation 6a	ENSDARP00000096474	akajin_mus_all_contig_52995	2.15701	0.463933	0.231361	0.525251	0.549433	-0.171267	-0.857518	-0.148014	-0.857518	-0.268213	-0.193619	-0.13068	-0.857518	-0.0687441	-0.857518	0.165455	-0.857518	-0.857518	-0.130303	3.02103	-0.857518
methionine adenosyltransferase I, alpha	ENSDARP00000057868	akajin_mus_all_contig_5302	0.399917	0.201108	-0.908885	-0.597384	-0.354399	-0.16662	-1.21108	-0.530849	-0.246783	-0.906185	0.35364	0.854785	-0.132901	-0.386342	-0.148879	-0.752699	0.589342	-0.754904	-0.4141	2.73012	2.38309
si:dkey-19e4.5	ENSDARP00000126135	akajin_mus_all_contig_5303	1.32157	1.81371	1.48068	0.710652	-1.22333	-0.248616	-0.559794	-0.597849	-1.00033	-0.676732	-1.2539	-1.41625	-0.60296	-1.31285	0.143047	0.047825	0.745853	0.644578	0.595895	1.24193	0.146872
mitochondrial fission process 1	ENSDARP00000141096	akajin_mus_all_contig_5304	0.828942	0.639822	-0.211466	-0.12185	-0.937547	-1.34147	-1.10383	-1.13277	-0.981346	-0.575198	-0.888507	-0.902064	0.581726	0.844313	0.102463	0.681263	-0.519598	0.53734	0.369005	2.15008	1.98068
aminoacyl tRNA synthetase complex-interacting multifunctional protein 1	ENSDARP00000078619	akajin_mus_all_contig_531	0.683704	1.66017	1.18324	0.614233	-0.952237	-0.231833	0.216851	-0.346803	-1.36661	-0.639402	-0.551572	0.390569	1.14428	1.89078	-1.11034	-0.504867	-0.774747	0.99096	-0.300019	-0.256253	-1.7401
SMG1 phosphatidylinositol 3-kinase-related kinase	ENSDARP00000071235	akajin_mus_all_contig_5311	0.017394	1.19679	0.557619	0.508966	-0.836666	-0.715833	-0.227448	-2.39783	-0.528236	0.854826	-1.78905	0.11044	1.21344	1.57008	-0.19612	1.05092	-0.933956	-0.208193	0.413058	0.687842	-0.348052
ubiquitin specific peptidase 21	ENSDARP00000122828	akajin_mus_all_contig_5320	0.615153	2.32106	-0.0120207	0.120826	0.540945	-0.46227	-0.975715	-2.01053	-0.176991	-0.355809	-0.0342994	-0.155734	0.23525	-0.514791	-1.05065	0.3829	-0.570052	-0.976078	-0.268599	1.75244	1.59497
ubiquitin-like domain containing CTD phosphatase 1	ENSDARP00000113846	akajin_mus_all_contig_53272	1.69023	2.56215	1.37857	0.262754	-1.09274	-0.49937	-0.544647	-0.81541	-0.990423	-0.878642	-0.982705	-0.941898	-0.739951	0.548286	-0.494759	-0.43587	0.299975	0.689016	-0.175518	0.429092	0.731867
phospholipase C-like 1	ENSDARP00000115360	akajin_mus_all_contig_53290	2.23983	-1.06332	-0.284282	1.71235	-0.50724	0.161009	-0.972924	-0.381616	0.20016	-1.00702	-0.0203988	0.0843728	0.300415	-0.283145	1.75069	-0.722762	-0.458179	-0.844358	0.0875504	-1.35831	1.36718
GEM interacting protein	ENSDARP00000099142	akajin_mus_all_contig_53344	1.78426	-1.23973	1.00025	0.982765	-0.639607	0.757584	1.3045	-0.254819	-1.23973	-0.827829	-0.615677	-0.547368	-1.23973	-0.478932	-0.356951	-0.160885	-0.745049	0.612712	0.557049	2.01425	-0.667047
ATPase, Na+/K+ transporting, alpha 3a polypeptide	ENSDARP00000095720	akajin_mus_all_contig_53426	2.87415	-0.138676	0.874082	0.103097	0.110148	-0.398951	-0.208928	-0.309068	0.350923	-0.861719	-0.261668	-1.69872	0.857793	-0.0640294	0.498594	-1.73601	-0.175634	-0.698412	-0.732436	0.331863	1.2836
occludin/ELL domain containing 1	ENSDARP00000083017	akajin_mus_all_contig_53521	-0.907058	1.48801	1.33038	-0.168588	-0.907058	0.460505	-0.907058	-0.907058	-0.223659	-0.907058	2.11001	0.648439	0.84722	1.58624	-0.182844	-0.907058	0.402965	-0.907058	-0.13515	-0.907058	-0.907058
phosphorylase, glycogen, muscle b	ENSDARP00000092233	akajin_mus_all_contig_53525	1.25036	-1.27768	1.71651	-1.39986	1.30162	-0.131035	-0.600327	-0.033023	-0.11213	1.59348	-0.300476	-0.0219958	-1.93961	0.728565	-1.24238	0.507034	0.45332	-0.342524	-0.326439	0.655868	-0.479282
chemerin chemokine-like receptor 1	ENSDARP00000135094	akajin_mus_all_contig_53645	-0.186913	0.316944	-0.159884	-0.803742	-0.803742	-0.345072	1.78112	0.114121	0.249374	-0.803742	-0.280858	-0.803742	-0.803742	-0.16413	-0.30669	-0.803742	-0.346425	-0.397475	-0.207395	2.99712	1.75861
melanocortin 1 receptor	ENSDARP00000008075	akajin_mus_all_contig_53805	2.01424	1.06496	-0.130241	-0.281017	-0.815167	-0.815167	1.15981	-0.815167	-0.815167	-0.815167	-0.0221219	-0.815167	-0.815167	0.110081	-0.815167	-0.815167	-0.120619	-0.202394	0.289179	2.5236	0.93103
membrane protein, palmitoylated 7b (MAGUK p55 subfamily member 7)	ENSDARP00000076337	akajin_mus_all_contig_53822	2.37387	1.68527	1.30685	0.349597	0.362963	-0.257643	-1.16891	-0.706949	-0.551669	-0.941086	-0.787502	0.899335	-0.643886	-0.686226	-1.16891	0.244362	-0.378191	-0.956215	-0.0229562	1.26314	-0.215238
surfeit gene 4	ENSDARP00000132774	akajin_mus_all_contig_5396	1.08493	2.92424	1.34738	0.268663	-0.236715	-0.721413	-1.12988	-0.297755	-0.260497	-0.0785982	-1.39776	-0.686093	0.00291076	0.0278182	-1.38955	-0.0631696	-0.269166	-0.327305	-0.098717	1.34785	-0.047178
spermidine synthase	ENSDARP00000072618	akajin_mus_all_contig_5397	1.53975	1.53057	1.35732	0.570234	-0.811418	-1.43596	-0.994526	-1.50044	-0.706412	-0.838416	0.415752	-0.480192	0.973178	-0.0726438	-1.04999	-0.0947019	0.302643	0.723987	-1.1271	1.13272	0.565641
WAS protein family, member 1	ENSDARP00000079387	akajin_mus_all_contig_53971	-1.25134	1.38629	-0.70021	0.725706	-1.06737	-1.31143	0.37231	-0.838318	-1.21359	-1.80917	-0.323105	-0.409571	0.393613	0.940199	0.711861	-0.190687	0.50598	0.379926	0.98466	1.09126	1.62299
U2 small nuclear RNA auxiliary factor 2a	ENSDARP00000002857	akajin_mus_all_contig_5401	1.28773	1.22358	-0.213208	-0.454968	-1.46704	-0.359101	-0.247023	-0.627594	-1.27027	-1.56762	-1.14123	-1.39402	0.231177	1.42843	0.39491	0.328765	0.737521	1.23276	0.529945	1.35533	-0.00804896
calmodulin regulated spectrin-associated protein family, member 2a	ENSDARP00000131398	akajin_mus_all_contig_54014	0.85131	1.31475	-0.914277	0.987673	-0.371885	0.508689	-0.98537	-0.932037	0.00923287	-1.62567	-1.23476	-0.286544	-0.152697	-0.312267	2.19273	-0.649141	1.57714	-0.134251	-0.902489	0.437382	0.622486
ATM serine/threonine kinase	ENSDARP00000015167	akajin_mus_all_contig_54123	1.41747	2.66919	-1.41344	0.401123	0.124632	-1.06269	-0.66647	-0.669278	-0.140961	-0.511032	-0.820975	-0.471812	0.0440972	-0.160102	1.29862	-0.46765	0.960207	-0.366436	-1.34428	0.611367	0.568426
rhotekin	ENSDARP00000128230	akajin_mus_all_contig_54167	0.195723	2.78269	1.03736	0.134702	-0.421804	-0.0788383	1.16964	-1.08943	-1.37763	-0.985654	-0.80297	-0.444582	-1.57014	-0.0285758	0.350025	-0.143617	0.718944	-0.452484	1.1493	-0.146178	0.00351091
SET and MYND domain containing 2b	ENSDARP00000133013	akajin_mus_all_contig_542	1.81154	2.48325	1.31115	0.336367	-0.531903	-1.42203	-0.182795	-0.740458	-1.04692	-1.31095	-0.856981	-0.327299	0.0888345	0.186035	0.270242	0.280398	-0.953931	0.213055	-0.531431	0.860581	0.063245
major facilitator superfamily domain containing 10	ENSDARP00000105445	akajin_mus_all_contig_54225	0.249307	0.225296	0.0416014	-0.547913	-0.332567	-1.37682	-0.19607	-0.660344	-1.37682	-1.15905	0.216488	-0.771237	-0.775964	1.07758	2.38453	0.248327	1.13047	1.35714	1.28234	-0.0433228	-0.972969
heat shock protein 90, beta (grp94), member 1	ENSDARP00000013441	akajin_mus_all_contig_5430	2.2087	1.83933	1.40624	1.00888	0.485854	0.388042	-0.670136	-0.668969	-0.275639	-0.771976	-1.19732	-1.2252	-0.887916	0.0139182	-0.369723	-0.862385	-1.05707	0.274126	-0.63944	0.703061	0.297633
GTPase activating protein (SH3 domain) binding protein 2	ENSDARP00000046375	akajin_mus_all_contig_5434	0.50569	0.76844	-1.16677	0.149137	-0.478916	-0.648231	-0.0807688	-1.19891	-0.227924	-1.27929	-1.09252	-0.875716	1.65878	1.1001	1.74254	-0.935659	-0.425144	-0.596469	0.703014	1.57298	0.80563
solute carrier family 52 (riboflavin transporter), member 1	ENSDARP00000045674	akajin_mus_all_contig_54358	-0.672777	0.814523	1.13625	1.71301	-0.162106	-1.00727	-0.100401	0.138071	-0.535314	-0.298531	0.872483	-0.203276	-1.66264	0.0478373	-0.716132	1.46854	-1.22602	-0.226955	0.986278	-1.66264	1.29706
nuclear protein, ataxia-telangiectasia locus	ENSDARP00000133803	akajin_mus_all_contig_54395	0.709576	1.64009	-1.02566	-1.24943	-0.483264	-1.24943	-0.000496138	-0.258487	-1.24943	0.0963942	0.277942	0.829392	-1.24943	1.14511	-0.536371	-1.24943	-0.150731	1.17099	1.51081	0.0587216	1.26315
microtubule-associated protein 4	ENSDARP00000137713	akajin_mus_all_contig_5440	1.13542	2.70951	0.45015	1.29493	-0.829727	-0.103002	-0.0779753	-1.31533	-0.970213	-1.3597	-0.717039	-1.27143	-0.156103	1.27271	-0.627986	0.0241725	0.0234781	0.0378388	0.260429	0.0893502	0.130515
phosphatidylinositol binding clathrin assembly protein a	ENSDARP00000125039	akajin_mus_all_contig_5443	1.65278	0.91683	0.935831	0.540107	-0.933248	0.0103085	-0.787726	-1.29541	-1.46915	-1.41753	-1.32358	-0.52851	1.46685	1.21717	-0.704754	0.904325	-0.51025	0.234622	0.435971	0.662153	-0.00678648
si:dkey-24p1.6	ENSDARP00000121404	akajin_mus_all_contig_54437	-0.105149	0.74092	1.13471	-0.168351	-0.996882	-0.175076	-0.996882	-0.996882	1.96775	-0.996882	0.584826	0.825494	-0.996882	1.93102	-0.996882	0.196896	-0.996882	-0.227417	0.0767298	-0.996882	1.1927
unc-45 myosin chaperone B	ENSDARP00000023678	akajin_mus_all_contig_545	1.62228	2.17669	0.949619	-0.416335	-0.179495	-0.581832	-0.84988	-1.68081	-1.30846	-1.22546	0.244659	0.624028	1.41121	0.672599	-0.211844	-0.137617	0.577101	0.0899533	-0.738397	-0.662223	-0.375792
late endosomal/lysosomal adaptor, MAPK and MTOR activator 4	ENSDARP00000115287	akajin_mus_all_contig_5457	-0.209145	-0.271337	0.885766	0.669327	1.62349	-0.300397	0.702068	-1.82644	-0.75709	-0.93071	-1.41817	-1.44134	-0.647607	0.626021	-0.460794	2.01259	0.407305	0.304565	-0.308694	0.323506	1.01709
serine/threonine kinase 32A	ENSDARP00000114587	akajin_mus_all_contig_54573	-1.0139	0.75045	1.59384	2.694	-0.129455	-1.0139	-1.0139	-1.0139	-0.159	0.126737	-0.132743	-0.0732914	0.0171086	0.0381429	-1.0139	-1.0139	-0.199283	-1.0139	1.12974	0.667102	0.773969
DAZ associated protein 1	ENSDARP00000109996	akajin_mus_all_contig_547	1.23415	0.180739	2.74486	-0.831336	-0.253406	-0.872502	-0.635858	-1.17982	-0.764112	-1.143	-0.438951	-1.21439	-1.01011	0.245915	-0.085551	0.604115	0.616534	0.472554	0.644956	0.571594	1.11362
leucine rich repeat transmembrane neuronal 4 like 2	ENSDARP00000141136	akajin_mus_all_contig_5471	1.7857	1.74197	0.269016	-1.30153	-0.617954	-0.759407	0.0153022	-0.478335	-1.23997	-1.26139	-1.27257	0.376504	0.715937	-0.549474	-0.47384	0.114478	-0.0246952	0.192364	-0.041465	0.735594	2.07377
zinc finger, DHHC-type containing 17	ENSDARP00000130747	akajin_mus_all_contig_54779	0.641546	-0.295396	1.27227	0.896381	-0.754833	-0.968977	0.363658	-0.571501	-0.37078	-1.0944	0.144591	-1.40541	0.414575	1.62585	0.0572208	-0.682545	-1.04024	-0.704231	-0.754556	2.36915	0.857617
0	ENSDARP00000089694	akajin_mus_all_contig_54852	-0.698551	2.1523	-0.219442	-0.698551	-0.175957	-0.171509	-0.0811612	-0.698551	-0.698551	-0.698551	2.22953	-0.147935	-0.698551	-0.698551	-0.698551	0.0176852	-0.698551	-0.197299	-0.261521	0.929465	2.2128
ubiquitin-like modifier activating enzyme 1	ENSDARP00000119427	akajin_mus_all_contig_54859	2.70238	0.305633	-1.11411	0.0292961	-0.262986	0.607853	-1.55249	0.0346838	-0.0158042	-0.361861	0.018095	-0.37805	-0.337671	0.371409	0.185843	0.0899518	-0.531795	0.0129076	-0.489112	2.23832	-1.55249
malic enzyme 2, NAD(+)-dependent, mitochondrial	ENSDARP00000132162	akajin_mus_all_contig_549	1.87895	1.57105	1.18976	1.29776	-0.0659321	0.657224	-0.843782	-1.24201	-1.10415	-1.04779	-0.91174	-0.658128	-0.817112	-0.619153	-1.30374	0.441227	-0.110177	0.103795	-0.213116	0.877213	0.91986
chromosome 1 open reading frame 52	ENSDARP00000137913	akajin_mus_all_contig_5492	1.18117	0.425249	0.330802	0.368386	-0.76933	-0.187185	-0.892042	-0.892483	-1.89504	-0.973992	-0.748205	-1.52608	0.803709	0.792072	0.190253	1.09372	-0.596727	0.828963	-0.2696	2.13158	0.604787
si:ch211-252f13.5	ENSDARP00000127547	akajin_mus_all_contig_54963	1.26912	2.09951	0.373903	-0.648546	-0.648546	-0.648546	-0.648546	-0.648546	-0.648546	-0.648546	2.61693	-0.648546	-0.648546	0.473748	0.253248	-0.648546	-0.648546	-0.648546	-0.648546	1.08019	0.264442
olfactomedin-like 3b	ENSDARP00000084034	akajin_mus_all_contig_5499	2.01893	0.247922	0.639109	-0.953702	0.680487	-0.0982279	-1.55414	-1.04714	-1.4101	-0.75476	-0.603353	0.785153	0.205338	0.054626	-0.850682	0.708786	0.920714	-0.700965	-0.845822	0.818226	1.73959
RAP2C, member of RAS oncogene family	ENSDARP00000022612	akajin_mus_all_contig_5513	1.06232	0.645812	-0.496397	-0.951689	-0.487629	-1.95065	-1.8243	-0.431052	-1.29275	-0.0165013	-0.626869	-0.698134	0.801006	1.20181	0.550846	0.450415	0.0306839	0.675858	0.672225	1.55145	1.13353
Pim proto-oncogene, serine/threonine kinase, related 176	ENSDARP00000128739	akajin_mus_all_contig_55161	0.618842	0.538281	1.95576	0.201545	0.665842	-0.718086	0.762171	0.0111834	-0.893988	-0.705983	-1.52314	0.617405	-0.7788	-0.0302808	-0.854209	-1.52314	-0.918349	-0.239016	0.0133878	0.550736	2.24985
arginine/serine-rich coiled-coil 1	ENSDARP00000049889	akajin_mus_all_contig_55171	1.57599	1.40864	0.901416	0.452187	-1.0318	-0.741285	-0.178969	-0.304179	-1.54158	-0.952622	-0.117745	-0.662342	-0.98537	0.291687	1.15985	0.410638	2.16002	-0.12719	0.149047	-1.04296	-0.823423
spectrin, beta, non-erythrocytic 4	ENSDARP00000113362	akajin_mus_all_contig_55193	-0.580531	-0.580531	-0.580531	-0.107568	-0.580531	-0.580531	-0.580531	0.6505	1.36574	-0.580531	0.00786333	-0.580531	-0.580531	-0.580531	0.611661	-0.580531	-0.0340838	-0.580531	-0.580531	2.82486	2.22792
netrin 1a	ENSDARP00000141078	akajin_mus_all_contig_55233	-0.0371154	0.590626	-0.131141	-1.09283	1.47992	-1.30206	0.919242	-1.01983	-0.79721	-0.188299	-1.30206	0.85144	-1.30206	1.87837	-0.833583	-0.129894	1.78869	0.390424	-0.209431	-0.046371	0.493174
ATP synthase, H+ transporting, mitochondrial Fo complex, subunit F2	ENSDARP00000110900	akajin_mus_all_contig_55249	1.21277	-0.0787513	-0.985	-0.338346	1.15348	-0.591237	0.150789	-1.18178	1.02437	0.273232	-0.867865	0.535941	-1.38907	-0.488171	-1.12929	-0.0566622	0.16303	-0.697424	-0.654377	2.03527	1.90909
family with sequence similarity 3, member A	ENSDARP00000094761	akajin_mus_all_contig_5526	0.499976	2.72559	0.946999	-0.0384333	-0.615326	-0.78064	-1.27428	-1.12097	-1.15445	-1.37046	-0.0951627	-0.494771	0.268695	0.23915	-0.785576	1.22966	0.658994	0.711682	-0.570879	0.361623	0.658569
ArfGAP with GTPase domain, ankyrin repeat and PH domain 2	ENSDARP00000130101	akajin_mus_all_contig_55301	3.0813	-0.834709	-0.0447925	0.0590389	0.0358498	0.284886	1.26247	-0.834709	0.850036	-0.834709	1.29056	0.195919	0.189219	-0.834709	0.00652805	-0.834709	-0.834709	-0.834709	-0.834709	0.301359	-0.834709
si:rp71-84d9.2	ENSDARP00000128660	akajin_mus_all_contig_55407	-0.344492	0.431227	1.05039	-0.540376	-0.348549	0.274194	-1.13774	-0.526401	-1.13774	0.107253	0.273517	0.412371	-1.13774	-1.13774	0.432524	-1.13774	0.351697	1.60426	-1.13774	2.18617	1.46267
basigin	ENSDARP00000107195	akajin_mus_all_contig_5542	0.485189	0.236252	-0.659319	0.052619	-1.22348	-1.45662	-0.455639	-0.380212	-1.58611	-0.692682	0.75918	-2.22047	0.53937	0.541285	0.596579	0.767352	0.372032	1.29221	1.47274	0.974681	0.585047
eukaryotic translation initiation factor 4 gamma, 1	ENSDARP00000135501	akajin_mus_all_contig_5544	-0.291946	1.54973	0.691503	0.587521	0.102978	-0.486368	-0.60827	-2.34885	-1.23932	-0.795955	-0.741974	-0.341717	1.16724	1.20076	-1.21286	0.730039	1.30351	0.176411	0.961739	-0.496703	0.0925344
myocyte enhancer factor 2b	ENSDARP00000120118	akajin_mus_all_contig_55507	-0.683932	2.71072	-0.683932	0.424358	-0.0867632	-0.0806215	-0.683932	-0.0510315	-0.683932	0.34317	-0.0935509	0.595073	-0.00697495	-0.683932	-0.683932	-0.683932	-0.683932	0.415848	-0.683932	2.66909	-0.683932
BCL2-associated athanogene 2	ENSDARP00000049683	akajin_mus_all_contig_5569	1.55776	1.91768	1.40826	0.393727	-0.645902	-1.08463	-1.17033	-1.7395	-1.45583	-1.04396	-0.848159	-0.483373	-0.0631311	0.497962	0.312253	0.370886	0.558228	0.611879	0.133934	0.628055	0.144205
insulin-like growth factor binding protein 1a	ENSDARP00000135671	akajin_mus_all_contig_5587	3.10259	0.671569	0.989253	-0.226416	1.55087	-0.79056	-0.470134	-1.14702	-0.921354	-0.250747	0.319989	0.0112013	-0.367858	0.139415	-0.757567	-0.0223441	-0.52373	0.848476	-0.863019	-0.71074	-0.581874
tripartite motif containing 35-20	ENSDARP00000037611	akajin_mus_all_contig_55977	2.23813	-0.555441	0.245215	-1.11838	-0.361098	0.167203	-0.416996	-1.11838	-1.11838	1.17952	1.13474	-0.43115	-1.11838	-1.11838	-0.508539	0.643617	-0.575952	1.72724	-0.350701	0.734824	0.721313
integrin, beta 1b.2	ENSDARP00000036611	akajin_mus_all_contig_56007	2.16013	1.48118	-0.761465	-0.6988	-0.580328	-0.91494	0.214378	-0.768387	-1.56246	0.000580614	0.305258	0.376771	-0.878946	0.619254	-0.280794	-0.963488	2.04735	0.142128	0.808944	-0.745423	-0.000951387
pericentrin	ENSDARP00000095611	akajin_mus_all_contig_56012	0.463561	-1.12817	1.18971	-1.46841	-0.923765	-1.42433	0.0622003	-1.31921	0.343741	0.798087	-0.352281	0.634285	-1.24071	1.5876	-0.676236	0.206739	0.404722	0.278479	-0.308417	1.36127	1.51113
single-stranded DNA binding protein 1	ENSDARP00000057506	akajin_mus_all_contig_562	0.359942	1.36715	1.28408	0.525802	-0.611885	-1.18635	-1.62708	-1.46295	-1.20019	-0.833853	-0.493278	-0.0503971	-0.79294	0.948901	0.329146	1.65305	0.247086	1.16938	-0.78714	0.453806	0.707714
cell division cycle 20 homolog	ENSDARP00000133875	akajin_mus_all_contig_56216	1.36018	0.337932	0.0436078	1.2392	1.62691	-0.685835	0.378046	-0.685835	-0.685835	-0.685835	0.239339	-0.685835	-0.685835	-0.685835	-0.685835	-0.685835	0.180988	-0.685835	-0.685835	2.82382	-0.685835
cyclin N-terminal domain containing 1	ENSDARP00000112171	akajin_mus_all_contig_56233	1.73434	0.0402978	-0.284963	-0.261572	-0.90962	0.812861	-0.90962	-0.24274	-0.90962	-0.90962	0.61542	-0.90962	-0.90962	1.90021	0.815548	0.245388	1.46302	1.34876	-0.90962	-0.90962	-0.90962
UDP-galactose-4-epimerase	ENSDARP00000117350	akajin_mus_all_contig_5625	1.77777	0.977374	1.61356	-0.383978	-1.5852	-1.29403	-0.260428	-0.777601	-1.17453	-0.630022	-0.70313	0.686376	0.456292	1.18804	0.913302	-0.47878	-0.326132	0.591872	1.01119	-0.593456	-1.0085
isocitrate dehydrogenase 3 (NAD+) beta	ENSDARP00000124593	akajin_mus_all_contig_5628	1.52994	1.64663	2.15123	0.632702	-0.599286	-0.366447	-0.825718	-0.760708	-0.978806	-1.16726	-0.883844	-1.02059	-0.960994	-0.68239	0.0773498	1.05207	0.0390718	0.206983	-0.591075	0.757149	0.743997
si:ch211-67f13.8	ENSDARP00000114701	akajin_mus_all_contig_5633	0.530517	0.225518	0.626958	-0.676961	-1.721	-1.22746	-1.25629	0.232107	-0.752581	-1.66382	0.662131	-0.540056	1.47615	1.98434	0.596611	-0.376464	0.256654	0.754125	0.0426889	1.14089	-0.314042
tachykinin receptor 1b	ENSDARP00000131307	akajin_mus_all_contig_56384	1.57231	0.199055	-1.23076	0.0785434	-0.277847	-0.709752	1.41668	-0.48282	1.45394	0.112407	-1.03086	-0.615306	-0.414852	0.209283	-0.308395	1.66376	-0.244006	1.7262	-1.23076	-1.23076	-0.656079
zinc finger protein 804A	ENSDARP00000036330	akajin_mus_all_contig_56451	2.444	1.33442	-0.147207	0.275314	-0.39552	-0.301455	-0.724273	-0.576575	-1.24224	-0.540118	0.00943899	0.149191	-0.347939	-0.630507	-1.04203	-0.16176	-1.02701	-0.229714	-0.250094	1.15772	2.24637
zinc fingers and homeoboxes 3	ENSDARP00000104756	akajin_mus_all_contig_5649	0.342357	2.25973	-0.119604	0.700256	-0.123128	-1.40241	-0.418622	-0.197342	0.415703	-1.24828	-0.89028	-0.809001	-0.536808	0.269711	0.20126	-1.55765	0.171327	-0.891047	1.72376	0.898518	1.21154
achaete-scute family bHLH transcription factor 1b	ENSDARP00000108118	akajin_mus_all_contig_56618	0.666287	2.16865	0.739742	0.288045	-0.858678	-0.858678	0.733433	-0.858678	-0.858678	-0.858678	0.514437	-0.858678	-0.858678	0.700905	-0.858678	-0.858678	-0.858678	1.73784	0.929525	0.966592	-0.858678
solute carrier family 22 (organic anion transporter), member 6, like	ENSDARP00000117402	akajin_mus_all_contig_56718	-0.101489	0.748036	0.151497	-0.0443142	-1.09091	0.343501	-0.0477391	-1.00227	-1.02531	-0.53326	0.116017	-0.285501	1.64218	1.63519	-1.67882	-1.06569	0.8392	-0.37694	-0.705256	2.21854	0.263336
actin related protein 2/3 complex, subunit 5B	ENSDARP00000025370	akajin_mus_all_contig_5674	1.48876	1.53461	1.15651	0.512336	-1.04683	-0.660432	-1.02911	-1.16823	-1.36307	-1.31156	-1.11893	-1.13376	-0.195542	0.403995	0.149498	-0.0712655	0.784982	0.8873	0.23068	1.26672	0.683356
ArfGAP with RhoGAP domain, ankyrin repeat and PH domain 2	ENSDARP00000137521	akajin_mus_all_contig_56785	1.8661	-0.510834	-1.30849	0.210444	-1.30849	-1.30849	1.24344	0.588358	0.271887	-0.364208	-0.586516	-0.539425	-0.474786	0.407467	0.153842	0.740628	1.67792	1.53132	-1.30849	-0.380964	-0.600727
proteasome (prosome, macropain) 26S subunit, non-ATPase, 13	ENSDARP00000095348	akajin_mus_all_contig_5683	1.48726	2.52665	1.43558	1.17294	-1.05063	-1.08176	-0.513517	-1.14262	-0.149124	0.0400163	-1.32246	-0.994041	0.0984991	0.246975	0.600201	-0.24278	-0.678235	-0.202321	-0.518964	0.31956	-0.0312361
calcium/calmodulin-dependent protein kinase (CaM kinase) II beta 2	ENSDARP00000139242	akajin_mus_all_contig_5684	0.279958	0.323081	0.241932	0.960848	-0.738511	-0.313345	-1.08212	-1.35661	-1.4567	-1.37567	-0.0258728	0.710661	1.51079	1.46964	-0.568389	-0.991927	0.463621	-0.235925	-0.410171	0.553744	2.04097
SLX1 structure-specific endonuclease subunit homolog B (S. cerevisiae)	ENSDARP00000130797	akajin_mus_all_contig_56897	-0.642203	0.101945	0.616219	2.16771	-0.731004	-0.22923	1.27491	-0.519304	-1.18119	-1.18119	-0.686048	0.322458	-1.18119	0.412635	-0.773362	2.10467	0.391594	-0.0297657	-1.18119	0.293354	0.650169
toll-like receptor 4b, duplicate b	ENSDARP00000028819	akajin_mus_all_contig_56940	0.505858	3.14679	-1.13183	-0.485691	-1.34029	-0.558918	-0.595157	-0.516214	-0.830827	0.286989	0.370209	-0.749092	0.137185	0.112506	-0.776091	0.498478	-0.442962	0.704581	-0.350473	0.562019	1.45293
0	ENSDARP00000137553	akajin_mus_all_contig_57172	0.982727	-0.409084	0.286919	0.418308	-0.922173	-0.922173	3.1361	-0.922173	-0.512576	-0.922173	0.0978018	0.0729227	-0.367496	1.18411	-0.922173	-0.295634	-0.122519	-0.519017	-0.922173	0.446338	1.13414
synaptotagmin IXa	ENSDARP00000003622	akajin_mus_all_contig_57179	1.83433	-0.641682	1.86531	1.68433	-0.641682	-0.641682	-0.641682	-0.641682	-0.641682	-0.641682	-0.641682	1.86589	-0.641682	0.679811	0.69325	-0.641682	-0.641682	0.360636	-0.641682	-0.641682	-0.641682
NADH dehydrogenase (ubiquinone) 1 alpha subcomplex, 9a	ENSDARP00000007735	akajin_mus_all_contig_572	1.58263	0.718672	1.06197	0.0311217	-0.480959	-1.87316	0.559458	-1.70588	-0.96132	-0.519309	-0.577614	-1.39478	-0.492834	-0.0371481	0.484725	1.01726	-0.329388	0.0981213	0.0773027	1.273	1.46814
heterogeneous nuclear ribonucleoprotein A0b	ENSDARP00000052511	akajin_mus_all_contig_5721	0.429598	1.17517	0.0577863	-0.723547	-0.618485	-1.54655	-0.989227	-0.850877	-1.00154	-1.08495	-0.362047	0.971009	2.51145	1.59696	0.263073	-0.695485	-0.213771	-0.137719	0.0540595	0.68165	0.483453
si:ch211-215m21.20	ENSDARP00000119146	akajin_mus_all_contig_57232	1.26807	1.33171	-1.42277	0.849425	-0.667593	-0.223562	1.43238	-1.37342	-1.78059	0.986227	-0.516845	-0.0144046	-1.09428	-0.477517	-0.728557	0.601961	-0.062252	1.334	0.0198781	0.894122	-0.355984
glycerol-3-phosphate acyltransferase 2, mitochondrial	ENSDARP00000106794	akajin_mus_all_contig_57236	-0.263953	0.32627	2.59011	0.849538	-0.570199	-1.60052	-0.652681	-0.746728	-0.329768	-0.719758	-0.636809	-0.288184	-0.573888	1.8391	-0.219762	0.146904	1.14107	0.774071	-0.52383	-1.07804	0.537051
tripartite motif containing 2b	ENSDARP00000133473	akajin_mus_all_contig_57442	2.38471	0.400481	0.544716	0.392082	-1.2397	-0.69499	-0.622376	-0.54761	-0.493155	-0.324352	-0.726934	-0.677462	-1.2397	1.18266	-0.609545	0.282266	0.734928	-0.26935	0.990328	-1.2397	1.77268
KH-type splicing regulatory protein	ENSDARP00000032748	akajin_mus_all_contig_5746	1.39589	0.206254	1.04681	-0.125033	-0.831335	-1.02895	-0.953385	-1.21762	-1.2666	-0.909572	-1.37021	-0.600584	1.60914	1.47713	1.4491	0.0674182	-0.4486	0.753099	-0.158626	0.393787	0.511875
secretion associated, Ras related GTPase 1B	ENSDARP00000135208	akajin_mus_all_contig_5749	0.875682	1.35692	-0.00993503	0.352443	-0.854144	-0.160711	-1.67035	-1.18215	-1.52701	-1.64975	-0.75317	-0.493661	0.40286	0.818485	0.904652	-0.439406	0.0993909	1.30662	1.10329	1.27334	0.246602
ubiquitin specific peptidase 42	ENSDARP00000130865	akajin_mus_all_contig_57543	-0.358696	-1.19425	0.357367	0.289898	-0.189841	1.16583	0.674297	0.324023	-1.19425	-0.158904	-1.19425	-1.19425	0.77187	-0.30353	1.93092	-0.0997973	-1.19425	1.07604	-0.185738	1.87175	-1.19425
helicase, POLQ-like	ENSDARP00000116330	akajin_mus_all_contig_57549	-0.538675	0.423799	-0.158987	2.35069	-0.538675	0.0631483	-0.538675	-0.538675	0.138664	-0.538675	-0.538675	-0.538675	-0.538675	0.541469	-0.0403242	-0.538675	-0.0887752	-0.538675	-0.538675	3.23441	-0.538675
interferon-related developmental regulator 2	ENSDARP00000053446	akajin_mus_all_contig_5757	2.61843	2.12338	0.272457	0.055297	-0.9186	-0.850241	-1.15983	-1.10618	-0.345323	-0.531558	-0.330566	-0.163752	-0.486216	-0.241563	0.0782963	-0.323136	-0.366448	-0.39554	-0.381907	1.09644	1.35657
ubiquitin-like domain containing CTD phosphatase 1	ENSDARP00000071186	akajin_mus_all_contig_57581	2.42039	1.97839	0.840982	1.19964	-0.568479	-0.615362	-0.757624	-0.604281	-1.07578	-0.915979	-0.759563	-0.922611	-0.822906	-0.542062	-0.555794	-0.104228	0.858134	0.40616	-0.0802215	0.869327	-0.248122
PWP2 periodic tryptophan protein homolog (yeast)	ENSDARP00000131854	akajin_mus_all_contig_57590	0.93308	0.928283	0.101425	-1.02563	-0.598585	-0.400151	-0.476796	-1.37336	-0.32025	-1.89871	-1.08561	-0.534332	1.52132	0.05713	0.0944401	-0.817181	0.941513	1.96031	0.193128	1.00229	0.797697
protocadherin 2 alpha b 5	ENSDARP00000054888	akajin_mus_all_contig_57739	0.457553	0.0695988	1.8518	1.36938	-0.857817	1.75646	1.85946	-0.857817	-0.857817	-0.857817	-0.857817	-0.857817	-0.857817	-0.857817	0.260053	-0.857817	0.0210185	0.107206	-0.857817	0.695498	0.130147
hemoglobin alpha embryonic-3	ENSDARP00000128915	akajin_mus_all_contig_57776	0.907757	0.35477	2.44154	-0.0306177	-0.447804	-1.32934	-0.534718	-1.32934	-0.349707	-1.32934	0.318564	-0.576149	0.39956	-0.452942	0.0505805	0.527988	-1.32934	0.787631	1.24444	1.32143	-0.644974
debranching RNA lariats 1	ENSDARP00000073957	akajin_mus_all_contig_5781	0.2649	2.62659	0.43356	0.682604	-0.451512	-1.45191	-1.05813	-1.16416	-0.192278	0.0889271	-0.77588	1.43271	0.108564	-0.933237	-0.663066	-0.711915	1.21705	-0.293604	-0.168504	-0.186823	1.19612
regulatory factor X, 6	ENSDARP00000061121	akajin_mus_all_contig_57833	-0.82808	1.80882	-0.00437763	0.391847	0.549417	-1.28283	-1.28283	-0.0820434	-1.28283	0.626026	-0.255102	0.646052	-1.28283	-1.28283	1.00208	-0.675321	-0.0561164	-0.434252	0.974642	1.59091	1.15965
limb development membrane protein 1-like	ENSDARP00000019361	akajin_mus_all_contig_57939	1.96148	-0.501614	0.272465	0.300325	-0.0259483	-1.39503	2.28752	-0.477771	0.126351	1.14338	-1.35623	-0.211365	0.693149	0.594601	-1.01378	-1.59712	-0.0861183	-0.657284	-0.43179	0.267292	0.1075
zgc:153116	ENSDARP00000133528	akajin_mus_all_contig_57954	1.85254	0.442176	0.611748	1.22264	-0.58974	-0.619405	-1.34673	-1.36126	-0.630741	0.899662	-0.479859	-0.0530784	0.588097	-0.645618	-2.09991	-0.809743	0.817859	1.06884	0.661547	-0.252962	0.723937
endoplasmic reticulum protein 44	ENSDARP00000130730	akajin_mus_all_contig_5796	1.59598	2.00373	0.0282746	0.125057	-0.898909	-0.866514	-0.847221	-1.45131	-0.846893	-0.84548	-1.19403	-0.655444	0.495222	1.37625	0.492768	-0.475079	-0.640301	0.306692	0.256068	1.51583	0.525307
aldehyde dehydrogenase 18 family, member A1	ENSDARP00000137162	akajin_mus_all_contig_5799	0.37093	1.53732	0.932488	-0.684553	-0.674703	-0.777182	-1.10435	-1.58131	-1.06159	-1.67179	-0.24801	0.49387	0.218743	1.12479	0.269173	0.42418	0.0523936	-0.460527	-0.271117	1.07575	2.0355
0	ENSDARP00000061820	akajin_mus_all_contig_58244	-0.674447	0.243383	2.09093	0.0559825	-0.145566	0.00836126	0.218179	-1.06488	-0.430162	0.390252	-1.32483	-0.704955	-0.420092	-0.553561	-1.32483	0.742269	-1.32483	-0.215339	1.81477	1.35455	1.2648
myosin VIIAb	ENSDARP00000022330	akajin_mus_all_contig_58265	-0.685055	0.229138	1.28528	0.306186	0.351585	-0.685055	-0.685055	0.536252	-0.685055	-0.685055	-0.685055	-0.685055	-0.685055	-0.685055	-0.685055	1.88814	0.390554	-0.685055	0.349171	2.88435	-0.685055
mitochondrial inner membrane organizing system 1	ENSDARP00000130477	akajin_mus_all_contig_5834	1.00576	1.75578	1.13713	0.295558	-0.343156	-0.401425	-0.816412	-1.43361	-1.27957	-1.38123	-0.0289848	-0.348001	-0.310973	-0.205658	-0.464964	2.2541	-0.655378	0.439872	-0.764891	0.868406	0.677652
si:ch73-119o17.1	ENSDARP00000126946	akajin_mus_all_contig_58398	2.49773	0.192894	-0.73936	-0.775055	0.433178	0.393891	0.139907	-1.50831	0.172625	0.436152	-1.51535	-0.151012	0.116468	1.65908	-1.48429	1.02381	0.189216	-0.532422	0.606868	-0.461577	-0.694447
chitobiase, di-N-acetyl-	ENSDARP00000131686	akajin_mus_all_contig_58625	1.41366	1.87536	-0.322617	0.559138	-0.693853	-0.693853	-0.693853	-0.693853	-0.693853	-0.693853	-0.693853	-0.693853	1.57763	1.55689	-0.693853	-0.693853	-0.693853	-0.693853	-0.693853	1.4162	0.943834
cytochrome c oxidase subunit VIa polypeptide 1	ENSDARP00000038172	akajin_mus_all_contig_5865	0.70752	0.34872	1.81413	1.70513	-0.773012	-0.660751	-0.779316	-0.727059	-1.60241	-0.449821	-1.20145	-0.692488	-1.2814	-0.488913	0.612907	1.06502	-0.302497	1.28718	0.414492	1.00249	0.00153184
STAM binding protein-like 1	ENSDARP00000126898	akajin_mus_all_contig_58678	-0.335303	-0.328728	2.18897	-0.368038	-0.329906	-0.396261	0.413953	0.258358	-0.22997	-0.204796	-0.122343	0.353477	-0.989618	-0.989618	-0.4276	-0.00763709	-0.989618	3.09948	-0.989618	-0.20802	0.602832
aspartyl aminopeptidase	ENSDARP00000131387	akajin_mus_all_contig_58716	0.783067	-0.704993	0.860784	1.30432	-0.704993	-0.704993	-0.704993	-0.704993	-0.704993	-0.704993	-0.704993	-0.704993	1.02585	-0.704993	-0.704993	-0.704993	-0.704993	-0.0317999	1.53069	1.4775	2.2145
spire-type actin nucleation factor 2	ENSDARP00000006239	akajin_mus_all_contig_58893	0.0564115	0.620879	0.817958	-0.713379	-0.117743	-1.03198	-0.619739	-1.03198	-0.431846	1.06419	-1.03198	-0.276442	-0.0906323	1.23786	0.893951	-0.0131775	-0.85525	2.745	0.841879	-1.03198	-1.03198
tripartite motif containing 25	ENSDARP00000140176	akajin_mus_all_contig_58917	-0.173054	1.37419	-1.54714	1.35511	0.699835	-0.379164	-0.142804	-1.19029	-1.02245	0.449639	-0.347696	-0.225623	-1.54714	0.599212	-0.308169	-0.499448	0.333719	0.888209	-0.516198	2.45598	-0.256727
peptidylglycine alpha-amidating monooxygenase	ENSDARP00000134889	akajin_mus_all_contig_58962	1.28573	0.679524	-0.275259	-0.410452	-0.462332	-1.28005	-0.858134	-1.14109	0.191523	-0.900495	0.441642	0.258603	-0.656871	-0.689143	-0.40217	0.730293	0.168985	-0.764321	-0.42287	2.03942	2.46746
microtubule-associated protein, RP/EB family, member 3a	ENSDARP00000045286	akajin_mus_all_contig_5901	2.24029	1.17616	0.731166	-0.145015	-0.89374	0.116276	-0.396327	-0.898879	-1.23839	-1.3197	-0.128169	-0.410737	0.06902	0.280677	-0.592107	0.0630214	0.153629	-0.445996	-0.668745	2.57402	-0.266461
integrin, alpha 11b	ENSDARP00000127505	akajin_mus_all_contig_59088	0.937271	0.893252	2.50406	0.62167	-0.962793	-0.962793	0.0477492	-0.245556	1.02781	-0.962793	0.225433	0.839751	-0.962793	-0.962793	-0.962793	-0.962793	0.938247	-0.962793	-0.962793	0.13309	0.742363
density-regulated protein	ENSDARP00000054152	akajin_mus_all_contig_5909	1.69981	2.61049	1.43307	0.333128	-0.176769	-0.683706	-0.751343	-1.3289	-1.20635	-0.871342	-1.06013	-0.579074	-0.49469	-0.073317	-0.514082	0.151346	0.068405	0.483442	-0.0337153	0.919861	0.0738649
moesin a	ENSDARP00000017246	akajin_mus_all_contig_591	0.142236	-0.561348	0.0793383	0.196326	-0.786084	0.244169	-1.6747	-0.292849	-1.59328	-1.28088	-1.14778	-0.0824827	0.941309	1.82233	1.09331	-0.86785	0.453666	1.55786	1.26371	0.101988	0.39101
cilia and flagella associated protein 57	ENSDARP00000075344	akajin_mus_all_contig_59112	1.11678	1.37761	-0.758546	1.12817	1.2062	-0.758546	-0.758546	-0.758546	-0.758546	-0.758546	-0.758546	-0.758546	-0.758546	-0.758546	-0.758546	-0.758546	-0.758546	0.96461	1.54064	1.53748	0.989604
zgc:154006	ENSDARP00000132991	akajin_mus_all_contig_59117	1.83419	-0.220882	0.3801	0.746157	-1.03875	-1.03875	-1.03875	-0.342026	-1.03875	0.0978034	-1.03875	-1.03875	0.0576767	2.34848	-0.152619	0.209193	-0.248069	1.35156	0.619053	0.59066	-1.03875
copine family member IX	ENSDARP00000140341	akajin_mus_all_contig_59148	0.471789	1.26094	-0.476405	-0.5965	-1.54961	0.416245	1.68489	-0.56446	-1.54961	-0.34161	-1.54961	0.50858	-0.388229	0.668037	0.483311	-0.234444	1.10549	-0.784722	1.88768	0.165197	-0.616955
dual specificity phosphatase 18	ENSDARP00000127360	akajin_mus_all_contig_59167	0.60422	0.974219	1.83901	1.23029	-0.596068	-0.954834	-0.220258	-0.839407	-0.734519	-0.791318	-0.918734	-0.731228	-1.09132	1.86655	-0.890251	0.810848	-0.65152	0.554724	-0.648796	1.38203	-0.193639
annexin A6	ENSDARP00000124518	akajin_mus_all_contig_5919	1.82625	2.32969	1.19706	0.575234	-0.191722	-0.74758	-1.11014	-1.13544	-1.35329	-1.33118	-0.922001	-0.699296	0.226806	0.223984	-0.214763	0.323628	0.163843	0.276296	-0.36757	0.960245	-0.0300559
lectin, galactoside-binding, soluble, 2b	ENSDARP00000125939	akajin_mus_all_contig_5936	1.52853	0.750972	2.20143	1.03483	-0.73799	-0.185615	-0.729876	-1.35515	-1.81505	-1.34321	-0.469713	-0.452407	-0.147638	-0.0306448	-0.335247	0.698188	-0.2797	0.495348	-0.41237	0.381892	1.20342
papillary renal cell carcinoma (translocation-associated)	ENSDARP00000086697	akajin_mus_all_contig_5940	0.604233	1.08736	1.73451	0.680142	-0.492818	-0.662342	-0.314098	-1.86391	-1.19642	-0.36521	-1.37933	-1.50976	-0.0888007	0.281824	0.869168	1.12955	0.695814	-0.224054	-0.805706	1.01532	0.804532
epithelial membrane protein 1	ENSDARP00000124223	akajin_mus_all_contig_59400	-0.773169	-0.773169	0.198071	1.85163	0.499428	-0.773169	-0.773169	-0.773169	-0.773169	0.882767	-0.773169	-0.773169	-0.773169	2.06856	-0.773169	1.06549	-0.773169	0.450911	0.851247	-0.773169	1.40992
F-box protein 10	ENSDARP00000083366	akajin_mus_all_contig_59428	0.572299	-0.483509	1.11517	1.1927	-0.0952115	0.37007	0.653197	-0.725722	0.0258635	-0.33966	-0.952118	-0.511729	-0.952118	-0.952118	0.886745	-0.952118	0.739758	-0.952118	-0.952118	2.86637	-0.553629
intraflagellar transport 88 homolog	ENSDARP00000122577	akajin_mus_all_contig_59429	0.457173	0.890534	0.531684	1.99439	-1.02313	-0.850491	1.34182	-1.26177	-0.875316	-0.202217	-1.43785	0.0571248	-0.660771	-1.15803	-0.344617	0.538923	-0.363646	1.16589	1.06326	1.03777	-0.900737
si:dkey-105i14.1	ENSDARP00000095691	akajin_mus_all_contig_59465	0.927474	-0.0166423	-0.0540384	0.0366926	0.0759621	-0.802146	0.130683	-0.802146	0.321629	-0.802146	-0.802146	0.0479721	0.113479	-0.802146	-0.802146	0.42385	-0.802146	0.772759	-0.802146	3.6151	0.0222422
troponin T2e, cardiac	ENSDARP00000141218	akajin_mus_all_contig_59485	2.03611	-0.655305	2.42867	-0.726226	-0.603669	-0.734458	-0.364911	-0.734429	-0.743958	-0.739324	-0.517548	-0.675479	0.237443	1.38194	0.374822	0.84466	-0.750648	1.04989	0.315647	-0.701376	-0.72184
neurocan	ENSDARP00000137585	akajin_mus_all_contig_59564	0.817316	1.34016	0.79676	1.5879	0.477043	-0.603168	0.590505	-1.74715	-0.799829	-1.54909	-0.352846	-1.00496	-0.523142	-0.993094	-0.363283	1.39059	0.276039	0.89912	-0.0180889	-1.10495	0.884166
vacuolar protein sorting 13 homolog D (S. cerevisiae)	ENSDARP00000122356	akajin_mus_all_contig_59579	2.3465	0.942162	0.473817	-0.621122	-1.30165	0.119605	-0.546439	-0.814388	0.617315	-0.149634	-1.30165	-0.608847	0.310077	-0.559127	0.168663	0.581623	0.537716	-1.30165	0.702847	-1.30165	1.70584
si:ch211-129p6.2	ENSDARP00000131769	akajin_mus_all_contig_59761	-0.387017	-0.884231	2.19311	0.651075	0.0193903	-0.437985	0.257093	-1.35346	-0.406636	0.0586709	-0.483686	0.148783	-1.35346	0.796951	-0.805423	0.0513138	-0.511047	0.167655	-0.75622	0.348323	2.6868
ash1 (absent, small, or homeotic)-like (Drosophila)	ENSDARP00000052914	akajin_mus_all_contig_59773	0.9951	1.01505	0.723929	0.915946	-0.829158	-0.829158	-0.829158	-0.829158	1.1829	-0.829158	-0.829158	-0.829158	-0.829158	1.2573	-0.829158	1.72731	-0.829158	-0.829158	-0.829158	1.32038	0.811984
catenin, beta 2	ENSDARP00000076115	akajin_mus_all_contig_59779	0.466942	0.240289	-0.305996	0.0265019	0.107107	-0.786168	-1.1426	-1.46799	0.106616	-0.390864	-1.18137	-0.414296	-0.682124	2.0198	0.745037	1.40777	-0.946912	0.51719	-0.473147	-0.15136	2.30558
si:dkey-243i1.1	ENSDARP00000127773	akajin_mus_all_contig_59850	-0.601511	1.90313	-0.601511	0.614517	0.163323	-0.601511	-0.601511	-0.601511	-0.601511	-0.0443425	-0.601511	0.213702	0.295508	-0.601511	-0.601511	-0.601511	0.015006	-0.0458626	-0.601511	3.44283	0.058815
0	ENSDARP00000135032	akajin_mus_all_contig_5994	0.624966	0.730802	0.287489	-0.958306	1.513	-1.63583	1.2987	-0.348771	-2.20729	-1.15864	-1.29541	-0.0684434	0.192278	0.84416	-0.529051	0.270683	1.0088	0.0745575	0.704488	0.859245	-0.20743
stress-induced phosphoprotein 1	ENSDARP00000041440	akajin_mus_all_contig_59963	-0.763473	-0.763473	2.06636	0.148424	0.203856	-0.763473	0.280035	-0.763473	-0.763473	-0.0719706	-0.763473	-0.763473	-0.763473	0.232588	-0.763473	0.525696	2.57121	1.66889	-0.111881	-0.763473	0.121515
zinc finger, DHHC-type containing 12b	ENSDARP00000135301	akajin_mus_all_contig_5998	1.39671	-0.399477	1.49558	0.425479	-1.13895	-0.641997	-0.311977	-2.31194	0.396624	0.949648	-0.510156	0.709766	1.00294	-0.967282	-1.00234	0.93381	0.820286	-0.474067	-1.02125	-0.189404	0.838014
La ribonucleoprotein domain family, member 1	ENSDARP00000137117	akajin_mus_all_contig_6001	0.808153	2.28632	1.6717	0.230502	-0.33599	-0.796427	-0.492549	-1.54887	-1.72297	-1.60978	-0.610307	-0.0865462	0.384496	0.776034	0.155689	0.367189	0.156748	0.422535	0.725006	-0.403698	-0.377243
ubiquitin-like domain containing CTD phosphatase 1	ENSDARP00000140072	akajin_mus_all_contig_60020	2.478	1.78093	1.81937	0.798001	-0.683134	-0.686565	-0.831482	-1.00721	-1.00721	-1.00721	-0.554427	-0.487677	-0.613219	-0.0401223	-0.0143299	-0.0718958	0.517325	0.52957	-0.71236	-0.280609	0.0742453
myxovirus (influenza virus) resistance G	ENSDARP00000128899	akajin_mus_all_contig_60034	2.1436	-0.770749	-0.859583	0.873096	-0.79009	-2.00725	0.137712	0.900567	0.585365	-0.167785	-0.602151	-1.35613	0.971404	-0.637412	0.513631	0.674971	1.17814	0.839454	-0.309124	-0.912107	-0.405552
BAI1-associated protein 3	ENSDARP00000098958	akajin_mus_all_contig_60053	1.7953	0.757506	0.607568	-0.980126	-0.698236	-0.68008	-0.596766	-0.408875	-0.901909	-0.523001	-1.15836	-0.650149	0.169843	2.90549	0.365075	-0.728541	-0.427367	-0.0104975	-0.315286	0.878332	0.600078
tetratricopeptide repeat domain 39A	ENSDARP00000098166	akajin_mus_all_contig_60066	2.26598	0.110628	-0.213169	0.0665114	-0.912013	0.246827	2.35988	-0.912013	-0.912013	-0.124146	1.31238	-0.912013	0.266581	-0.912013	-0.0119877	-0.912013	-0.0565331	-0.912013	0.28052	0.792633	-0.912013
platelet-derived growth factor beta polypeptide a	ENSDARP00000123272	akajin_mus_all_contig_6020	0.410908	1.40141	0.841613	0.874313	-1.75322	-0.743041	-0.527237	-0.636836	-0.316287	-1.44275	-1.19678	0.198559	-0.24393	-0.404813	0.176168	-0.872647	0.444833	0.582244	0.884321	2.46512	-0.141949
bassoon (presynaptic cytomatrix protein) b	ENSDARP00000108852	akajin_mus_all_contig_60235	-1.06935	0.654677	1.56181	2.0632	-0.165475	-0.869715	0.693148	1.22693	-0.975976	-0.175848	-0.565366	-1.03018	-1.64308	0.522153	-0.971046	0.87312	-0.939411	0.00905856	0.451627	-0.446658	0.796386
si:dkey-32e6.3	ENSDARP00000121281	akajin_mus_all_contig_60296	0.876848	0.71957	2.16511	0.659908	1.2336	0.896408	-0.160267	-0.266702	-1.31825	-0.0425128	-1.31825	-0.170619	-1.31825	-0.21636	-1.31825	-1.31825	-0.477984	-0.432503	-0.0168102	0.509942	1.31362
grancalcin, EF-hand calcium binding protein	ENSDARP00000024892	akajin_mus_all_contig_6033	0.225062	1.58592	2.13922	1.31146	-1.03151	0.712672	-0.509069	-0.837828	-1.65452	-0.760958	-1.3161	-1.05916	-1.09605	0.336511	0.0108946	0.83961	0.0424405	0.179244	0.106853	0.573395	0.201915
piccolo presynaptic cytomatrix protein a	ENSDARP00000086813	akajin_mus_all_contig_60337	2.20593	-0.607457	-1.07957	1.22123	-1.07957	-0.132277	-0.50627	-0.148401	-1.07957	-0.462971	-1.07957	1.593	-0.517749	0.167431	-0.0190855	-0.368394	1.33937	-0.190824	-1.07957	1.39777	0.426557
ADP-ribosylation factor-like 6 interacting protein 1	ENSDARP00000058954	akajin_mus_all_contig_604	2.34475	2.78455	0.334563	0.793479	-0.544526	-0.227332	-0.447808	-0.678773	-1.17961	-1.09095	-0.286185	-0.487493	-0.149821	-0.467621	-1.07606	-0.043834	0.0898503	0.0124247	-0.538562	0.547976	0.310972
prenyl (decaprenyl) diphosphate synthase, subunit 2	ENSDARP00000005394	akajin_mus_all_contig_6041	1.01455	2.17421	0.940619	0.21676	-0.334621	-0.384435	-0.731502	-2.06291	-0.962008	-1.76606	-0.777841	-0.306313	0.697502	1.00906	0.306765	1.05372	0.601982	-0.330417	-0.289387	-0.389207	0.319521
lamin B1	ENSDARP00000065036	akajin_mus_all_contig_6044	1.38021	2.41928	1.06261	0.819948	-0.427523	-0.563327	-1.04913	-1.27803	-1.14931	-1.0607	-0.635374	-0.801958	-0.556071	-0.422277	-0.719514	0.522608	0.617435	0.219953	-0.287364	1.17994	0.728603
GTP binding protein overexpressed in skeletal muscle	ENSDARP00000048035	akajin_mus_all_contig_60547	0.591699	0.575441	0.217672	1.13694	-0.166281	0.559561	0.681462	-1.18228	-1.18228	-0.474345	-0.408221	0.597639	-0.265011	-0.234928	-1.18228	-1.18228	1.05698	-1.18228	0.719515	2.50554	-1.18228
serpin peptidase inhibitor, clade F (alpha-2 antiplasmin, pigment epithelium derived factor), member 1	ENSDARP00000090939	akajin_mus_all_contig_6061	1.43303	2.17086	1.59191	0.929216	-0.685256	0.0538444	-1.3096	-0.759152	-1.44754	-1.20202	-1.17332	-0.446503	-0.297264	0.0807869	-0.277664	-0.555313	0.353231	0.785679	-0.0238538	0.852956	-0.0740266
profilin 2	ENSDARP00000095458	akajin_mus_all_contig_6063	1.69834	2.43727	1.07242	0.526808	0.0209406	-0.830955	-0.702567	-1.2916	-1.15452	-1.60483	-0.579622	0.55064	0.755233	0.623512	-0.805548	-0.651627	0.104858	0.0659198	-0.504502	0.200123	0.0697162
0	ENSDARP00000071204	akajin_mus_all_contig_60693	-0.439513	0.093829	0.981995	0.15213	-0.439513	-0.439513	-0.439513	1.2007	0.35071	-0.439513	-0.439513	-0.439513	-0.439513	-0.439513	-0.439513	-0.439513	-0.439513	-0.439513	-0.439513	3.81333	-0.439513
bobby sox homolog (Drosophila)	ENSDARP00000122952	akajin_mus_all_contig_60701	-1.01146	-0.722431	2.20503	-0.861715	1.39333	-0.310597	-0.289352	0.743835	0.2384	0.828113	0.426055	-0.177718	-1.06967	-0.641377	-0.810674	-0.146199	-0.714363	1.30842	-0.851067	1.6338	-1.17036
si:ch211-229n2.6	ENSDARP00000116326	akajin_mus_all_contig_60716	0.297193	-0.457734	-1.1977	0.192496	1.06822	-0.585703	-0.426195	0.229287	0.271176	-0.625308	-1.1977	-0.484178	0.427753	-1.1977	-1.1977	-0.228544	0.337101	0.0259833	0.239668	2.9384	1.57119
single stranded DNA binding protein 4	ENSDARP00000134550	akajin_mus_all_contig_6084	1.26012	0.122792	-1.6173	0.439421	-0.10973	-0.702585	0.638204	-1.29293	-1.61242	-0.22577	0.654835	1.29677	0.563432	-0.284551	-0.274422	-0.86071	-0.304314	-0.752463	-0.450147	1.74975	1.76202
NADH dehydrogenase (ubiquinone) 1 alpha subcomplex, 4	ENSDARP00000055018	akajin_mus_all_contig_60964	3.28675	-0.583229	1.01952	-0.51107	-0.602081	-0.612002	-0.492603	-0.363497	-0.651537	-0.651537	-0.397316	-0.651537	-0.140544	-0.493717	0.381	0.977235	-0.61395	0.351736	1.64254	-0.286887	-0.607271
HHIP-like 2	ENSDARP00000078537	akajin_mus_all_contig_61042	-1.10674	0.705695	-0.143839	0.139387	0.488033	-0.0643145	0.847097	-1.10674	-0.394983	-0.533109	0.474221	-0.168303	-0.0526353	-0.0994913	-1.10674	0.260496	-0.463369	-1.10674	0.317049	3.51476	-0.399716
PHD finger protein 20-like 1	ENSDARP00000103384	akajin_mus_all_contig_61062	-0.650158	0.779218	0.0118014	0.10424	0.138563	-0.650158	-0.650158	-0.650158	-0.650158	-0.650158	-0.650158	-0.650158	-0.650158	-0.650158	0.206618	0.343852	-0.650158	-0.650158	1.17478	2.39078	2.65203
catenin (cadherin-associated protein), delta 2b	ENSDARP00000121814	akajin_mus_all_contig_61124	0.560535	2.61151	1.00636	-0.267735	-0.290134	-0.981187	-0.981187	-0.981187	-0.981187	-0.0877085	0.86091	-0.981187	-0.11036	-0.16945	-0.285265	-0.981187	-0.981187	-0.364878	1.30981	1.19626	0.898466
kinesin family member 15	ENSDARP00000090639	akajin_mus_all_contig_61136	1.49609	0.254647	1.37837	0.326541	-0.73182	0.518228	-0.73182	0.123114	-0.73182	-0.73182	0.681134	-0.73182	-0.73182	-0.73182	1.50133	-0.73182	-0.73182	-0.73182	-0.73182	2.50239	-0.73182
nudC nuclear distribution protein	ENSDARP00000136053	akajin_mus_all_contig_6115	2.36049	2.00237	0.662049	0.180036	0.377568	0.0732233	-1.31076	-0.38245	-1.6982	-0.420668	-1.17221	-0.737586	-0.671704	0.464983	-0.0334848	0.42551	-0.647505	1.02219	-0.758737	0.259259	0.00561755
protein kinase, AMP-activated, gamma 2 non-catalytic subunit a	ENSDARP00000124183	akajin_mus_all_contig_61187	3.25414	1.42001	0.221192	0.486665	0.456227	-1.06832	-1.06832	-1.06832	-0.0192029	0.797494	-0.0198417	-0.211446	-0.119973	-0.187312	-0.333276	-0.0327843	-0.371186	0.328437	-1.06832	-1.06673	-0.329115
A kinase (PRKA) anchor protein 1b	ENSDARP00000115383	akajin_mus_all_contig_6139	0.180758	1.79346	0.237014	0.850032	-0.577932	-1.48441	-1.38441	-1.63382	-0.470002	-0.17399	0.217783	0.904952	1.53335	-0.255642	-1.31864	0.00949904	-0.103693	-0.432136	-0.0356714	0.337014	1.80648
signal-induced proliferation-associated 1	ENSDARP00000097957	akajin_mus_all_contig_61436	0.166432	0.21979	-0.478684	1.12258	-1.09708	-1.09708	0.221148	0.79494	-1.09708	-0.262823	-1.09708	0.2026	-1.09708	1.63433	-0.083058	-1.09708	1.11143	2.10122	-1.09708	0.943437	-0.0137681
neurobeachin a	ENSDARP00000093342	akajin_mus_all_contig_61481	0.815319	2.00013	1.89827	-0.404155	0.926609	-0.983539	-0.317028	-0.983539	-0.983539	-0.983539	-0.983539	-0.381646	0.354635	-0.281693	-0.419329	-0.139096	-0.460455	1.16355	-0.983539	1.58205	-0.435936
si:dkeyp-33c10.7	ENSDARP00000136163	akajin_mus_all_contig_61605	0.715096	0.649941	-0.944302	0.574241	-0.944302	0.525519	0.776	-0.944302	-0.944302	-0.944302	-0.944302	0.592949	-0.944302	-0.944302	0.545595	-0.942244	1.75011	0.33195	-0.944302	0.905101	2.07446
poly-U binding splicing factor a	ENSDARP00000121317	akajin_mus_all_contig_6161	0.707462	1.80634	1.3758	-0.370131	-0.944633	-0.0197568	-1.41523	-1.47594	-0.63188	-1.05753	-1.59774	-0.849515	0.765362	1.21617	0.481398	0.174933	0.491751	0.920396	0.0978348	-0.494138	0.819048
sulfotransferase family 5A, member 1	ENSDARP00000139863	akajin_mus_all_contig_61613	3.38801	-0.881432	-0.350113	0.0700795	-0.296894	0.989807	-0.35316	-0.401361	-0.881432	-0.300147	0.173321	0.596685	-0.881432	0.152356	-0.881432	0.481313	-0.881432	0.353523	-0.386658	1.17183	-0.881432
hexosaminidase B (beta polypeptide)	ENSDARP00000137791	akajin_mus_all_contig_6166	0.264826	0.490673	0.805359	1.97993	-0.451437	-0.561513	-0.384727	-1.39414	-0.423554	-0.567571	-0.443264	-0.77984	-0.0292949	0.148143	-1.2177	-0.265663	-0.745119	-0.921049	1.70538	2.23843	0.552133
nucleoporin 85	ENSDARP00000131114	akajin_mus_all_contig_6173	0.226083	1.1936	0.0793925	0.0351914	-1.14255	-1.34948	-1.1566	-0.910605	-1.38897	-0.731423	-1.51108	-0.679583	0.21276	1.54721	1.26269	0.931628	0.854921	0.228344	0.188046	1.23837	0.872041
protein tyrosine phosphatase domain containing 1b	ENSDARP00000122255	akajin_mus_all_contig_61840	-1.15434	1.49896	1.05791	0.51971	-0.745744	-0.990654	-0.188791	-1.06757	0.890329	-0.49578	-1.15434	-0.228346	-0.492704	-0.742561	-0.126159	2.37096	-0.535767	-0.236583	0.518822	1.65212	-0.349484
complement factor H	ENSDARP00000131647	akajin_mus_all_contig_6186	0.794337	2.25547	0.621105	-0.260863	-1.41416	-0.553048	-1.25222	-1.02059	-0.937947	-1.26208	-0.784547	-0.827576	0.198094	0.271376	0.277136	1.98433	0.284959	0.05343	0.50107	0.762834	0.308879
K(lysine) acetyltransferase 8	ENSDARP00000141609	akajin_mus_all_contig_61861	-0.257652	1.22123	0.0288287	0.136328	-0.584153	-1.24489	0.205328	-1.90236	-0.0862946	0.514397	-0.46695	0.946288	-1.83577	0.45985	0.935882	0.700551	-0.0185696	-0.0820858	1.80385	-1.49463	1.02083
si:ch211-106g8.13	ENSDARP00000132201	akajin_mus_all_contig_61865	0.174163	0.146868	-0.661069	0.103335	0.861593	-0.661069	-0.661069	0.903947	-0.661069	-0.661069	-0.661069	-0.661069	-0.661069	0.257133	-0.661069	0.364014	-0.00679876	-0.661069	0.931281	3.53622	-0.661069
contactin associated protein-like 5a	ENSDARP00000120786	akajin_mus_all_contig_61890	1.08225	-1.40174	1.68728	0.150381	-0.154757	-1.40174	-0.752745	0.462383	-1.40174	0.0288424	-1.40174	0.457878	-0.701433	0.549394	2.1828	-0.636667	0.359973	0.781611	-0.46373	0.309302	0.264196
hypoxia up-regulated 1	ENSDARP00000090804	akajin_mus_all_contig_6193	1.01156	1.51283	0.168137	-0.153382	-1.07728	-0.933515	-0.688424	-0.710682	-0.91828	-0.809107	-0.911858	-0.165642	1.3129	1.40735	0.58223	-0.746234	-1.56836	-0.492941	0.452398	1.22437	1.50393
ATP synthase, H+ transporting, mitochondrial F1 complex, gamma polypeptide 1	ENSDARP00000066929	akajin_mus_all_contig_620	0.976811	1.37723	1.67941	0.784643	-0.354875	-0.894588	-0.0986967	-1.58545	-1.3679	-0.807717	-1.17535	-0.571037	0.26809	0.0647414	-0.55271	1.686	-0.885504	0.0093661	-0.410842	0.675874	1.18251
echinoderm microtubule associated protein like 1	ENSDARP00000104791	akajin_mus_all_contig_6205	1.72321	2.32469	1.56482	0.895616	-0.539638	-0.500711	-1.07555	-1.00616	-1.41479	-1.04428	-0.961379	-0.48748	-0.432789	-0.359473	0.0374559	0.195616	0.921153	0.0857665	-0.263661	0.358328	-0.0207459
si:dkey-96n2.3	ENSDARP00000128860	akajin_mus_all_contig_62062	2.18931	0.818813	-0.922394	-1.37734	1.26293	0.706323	0.945788	-0.714851	0.14257	-1.72578	-1.10989	-0.0218368	0.117073	1.47018	-0.198966	-0.368651	-0.592287	-0.609329	-0.761657	0.624094	0.1259
cullin 4A	ENSDARP00000131646	akajin_mus_all_contig_62140	0.345099	0.922947	-0.544587	1.60052	-0.273545	-0.935222	-0.935222	-0.935222	-0.364876	-0.935222	-0.375375	-0.276627	0.451131	1.29972	-0.935222	0.77401	1.00175	-0.454466	-0.935222	-0.929773	2.43541
adaptor-related protein complex 2, sigma 1 subunit	ENSDARP00000031559	akajin_mus_all_contig_6215	2.54112	1.49634	0.250152	0.0948219	-0.727664	-0.559498	-0.9643	-0.887596	-1.13328	-1.25242	-1.03645	-1.09109	-0.800741	0.336854	0.276756	-0.0278999	0.65834	0.863914	0.243034	0.81045	0.909158
sterile alpha motif and leucine zipper containing kinase AZK	ENSDARP00000129399	akajin_mus_all_contig_62247	0.418414	1.69495	1.06484	-0.30735	-0.982982	-0.982982	1.29215	-0.982982	-0.0833326	-0.982982	-0.0799013	-0.982982	-0.982982	0.576398	-0.358064	0.905389	-0.249171	0.980663	-0.982982	-0.978158	2.00404
plasminogen	ENSDARP00000045815	akajin_mus_all_contig_62259	2.71078	-0.500546	0.0366584	-0.777149	-0.81371	-0.939352	-0.939352	-0.875456	-0.684769	-0.213744	-0.588438	-0.753723	0.616167	0.423769	1.10089	0.771413	0.343054	1.58007	1.00077	-0.936327	-0.561003
0	ENSDARP00000135289	akajin_mus_all_contig_6231	1.08366	-1.53806	-1.18101	1.39286	-1.20222	-1.36571	-0.239971	-0.17643	-0.627368	-1.41123	-0.438141	0.764072	0.820073	0.205539	1.39453	0.535846	0.88616	0.801097	0.151078	1.11138	-0.966164
angiotensin II receptor, type 1a	ENSDARP00000009604	akajin_mus_all_contig_62332	1.17025	0.997799	-0.189862	-0.0511483	-1.13931	-1.13931	0.104283	-1.13931	-0.136137	0.174316	-1.13931	1.0606	-1.13931	1.37093	1.165	-1.13536	-0.181669	1.91957	0.627715	-1.13103	-0.0687137
0	ENSDARP00000135300	akajin_mus_all_contig_62340	-0.267544	1.59107	0.852538	0.783449	-0.223733	-0.726408	0.261594	-1.99255	-0.267448	-1.23688	-0.230507	-0.0318238	0.843821	0.527424	-1.33925	-1.18903	-0.236573	1.88684	0.633993	-0.686545	1.04756
si:ch211-235i11.6	ENSDARP00000127901	akajin_mus_all_contig_62355	0.783316	0.299489	0.485591	-0.145253	-0.773806	-0.845284	0.510382	-0.879908	-0.00890628	-1.62394	-0.441773	2.2285	0.0505612	-0.773003	-1.27216	-0.645812	-0.211659	2.31068	0.440428	-0.267303	0.779862
membrane protein, palmitoylated 6a (MAGUK p55 subfamily member 6)	ENSDARP00000123608	akajin_mus_all_contig_6244	2.3602	2.38844	0.146695	0.09296	-0.443319	-0.0181633	-0.322812	-1.25743	-0.7879	-1.08595	-0.0877248	-0.309923	0.335531	0.49066	-1.46196	0.22727	-0.494772	0.18955	-1.0346	0.067971	1.00527
ST6 beta-galactosamide alpha-2,6-sialyltranferase 2b	ENSDARP00000129467	akajin_mus_all_contig_62542	0.229332	2.01407	0.95169	0.646927	-0.399359	0.0581683	0.409735	0.0298741	-1.36382	-1.36382	-0.658887	-1.36382	-0.405951	0.345735	0.156986	-1.3603	0.693272	0.0490285	1.60993	-1.35344	1.07465
si:dkey-258f14.3	ENSDARP00000116770	akajin_mus_all_contig_62745	2.82041	1.63521	0.85603	1.39517	-0.141049	0.230827	-0.362871	-0.878586	-0.59404	-0.961301	-0.961301	-0.961301	-0.653872	-0.624357	-0.420874	0.59841	-0.374501	-0.608081	0.000516028	-0.600339	0.605904
peptidyl-tRNA hydrolase 1 homolog	ENSDARP00000132277	akajin_mus_all_contig_62753	0.334381	-0.892781	1.22237	0.274329	0.238813	-0.892781	-0.892781	-0.892781	-0.892781	0.0954265	-0.892781	0.322006	-0.892781	0.360984	0.246009	-0.889028	2.30985	2.3302	0.0716401	-0.879265	0.211746
IKAROS family zinc finger 4 (Eos)	ENSDARP00000053877	akajin_mus_all_contig_628	1.24393	2.3752	-0.750047	-0.0887041	-0.668258	-0.468878	-0.7073	-2.28367	-0.697519	-0.173294	-0.459433	0.704753	1.40375	-0.454928	-0.663732	0.0931685	0.57357	-0.134528	-0.502023	0.95994	0.698006
adrenomedullin	ENSDARP00000090872	akajin_mus_all_contig_62808	1.01246	-0.769422	-0.766149	-0.285218	0.421603	-0.721409	-0.608417	0.187265	0.83287	-0.00486755	-0.353259	-0.67674	-0.395053	-0.442574	-0.533998	-0.171769	-0.258561	-0.725609	-0.806652	1.98759	3.07792
mesoderm induction early response 1b, transcriptional regulator	ENSDARP00000122061	akajin_mus_all_contig_6283	0.742142	1.49139	-0.187705	0.936389	-0.0153113	0.343719	-0.856419	-0.103195	0.224951	-0.747628	-0.40156	-1.91719	-0.41056	0.141395	1.66127	-1.46404	1.29384	1.2263	-1.36426	-0.887136	0.293607
ligand of numb-protein X 2b	ENSDARP00000118069	akajin_mus_all_contig_6289	0.393297	-0.13112	1.74212	-0.785489	-1.06501	-0.910698	0.0918592	-0.24291	-0.916103	-0.297192	-0.427899	-0.999297	0.612389	1.19765	1.37145	0.391463	-1.46388	-0.23294	-0.888494	2.26194	0.298866
split hand/foot malformation (ectrodactyly) type 1	ENSDARP00000030382	akajin_mus_all_contig_6290	0.951806	2.33975	0.761788	0.278829	0.0224995	-0.311644	-0.597572	-0.989281	-1.04405	-1.0829	-1.61575	-0.877595	-0.191299	-0.680393	-0.0764193	1.1507	-0.775323	0.856125	-0.0214593	1.62618	0.276012
calreticulin	ENSDARP00000092429	akajin_mus_all_contig_631	1.72332	1.81699	1.79732	1.73959	-0.342628	0.127796	0.139702	-0.63279	-1.40739	-1.06206	-0.97966	-0.672555	-0.182999	-0.462397	-0.492563	-1.22989	-0.164017	0.329779	-0.167828	0.395754	-0.273473
SH3 domain binding kinase family, member 2	ENSDARP00000076355	akajin_mus_all_contig_63109	-0.951294	-1.05378	1.51784	-0.0657122	-0.13886	-0.727827	0.00884509	0.382572	0.200203	0.541616	1.09098	-0.405833	-1.03023	-1.01326	-0.151291	0.125147	-1.06869	3.03488	-0.808164	0.376291	0.136578
NACHT and WD repeat domain containing 1	ENSDARP00000129001	akajin_mus_all_contig_63154	-0.197554	-0.875749	-0.376412	0.364573	0.479394	-0.369525	-0.875749	-0.875749	-0.875749	-0.875749	-0.875749	0.568356	-0.130126	0.697326	-0.325328	1.03662	-0.37737	0.0864695	-0.162683	3.51198	0.448778
si:ch211-150d5.3	ENSDARP00000120142	akajin_mus_all_contig_63179	-0.632401	2.97899	-0.632401	0.283426	-0.632401	0.26525	-0.632401	-0.632401	-0.632401	-0.632401	1.44895	-0.632401	-0.632401	0.401319	-0.632401	-0.626188	0.178837	-0.632401	1.44534	-0.613527	1.19401
neural cell adhesion molecule 2	ENSDARP00000091454	akajin_mus_all_contig_63280	-1.01406	0.548876	1.71644	0.36755	1.96296	-1.01406	-1.01406	0.702994	-1.01406	-1.01406	0.234881	0.3749	-1.01406	0.532991	0.567196	-0.997659	-1.01406	0.241789	0.437057	1.41709	-1.00863
sorting and assembly machinery component 50 homolog, like	ENSDARP00000058006	akajin_mus_all_contig_6341	1.18218	0.862736	2.28815	0.326167	-0.556746	-0.535948	0.366006	-1.80043	-0.983178	-1.39049	-0.907051	-0.148661	-0.900733	0.310632	-0.435946	1.46296	-0.163218	0.153613	-0.571843	0.989002	0.452806
teneurin transmembrane protein 2	ENSDARP00000040739	akajin_mus_all_contig_63463	1.42296	0.780001	0.562171	0.456796	0.451283	-0.561762	-0.19738	-1.59664	-1.31078	-1.02049	-0.815907	0.758796	0.0881624	-1.15446	-0.746343	0.139271	0.114177	0.708322	-0.908434	2.52676	0.303491
troponin I, skeletal, slow like	ENSDARP00000053264	akajin_mus_all_contig_63534	2.82658	-0.538482	2.47896	-0.616544	-0.573415	-0.617669	-0.531809	-0.617669	-0.617669	-0.617669	-0.531704	-0.558211	0.434201	0.773414	0.117024	0.752911	-0.617669	-0.0550113	0.247375	-0.61215	-0.524793
small nuclear ribonucleoprotein 200 (U5)	ENSDARP00000098660	akajin_mus_all_contig_6354	1.82984	2.19935	0.501579	0.101422	-1.11931	-0.916021	-0.818763	-1.37381	-1.1618	-1.35575	-0.215034	-0.22297	0.830011	0.0412336	0.103778	0.8327	-0.3101	-0.522114	-0.29968	0.8776	0.997832
RAN binding protein 2	ENSDARP00000126374	akajin_mus_all_contig_63595	2.65435	-0.387323	0.306912	0.682691	-0.816032	-0.39966	-0.794527	-1.29496	-0.260488	-0.724966	-1.29496	-0.331802	-0.242636	2.19368	0.0952649	-0.685441	0.016142	0.355134	0.393304	0.958862	-0.423554
ring finger protein 40	ENSDARP00000071044	akajin_mus_all_contig_63657	0.314046	0.583306	2.54177	-0.667867	0.413179	-0.933353	-0.872566	-0.451247	-0.440897	-1.28266	-0.12795	-0.54098	-1.28266	0.869408	-0.579075	-0.732226	-0.621955	1.07684	0.483651	0.45032	1.80091
mannose receptor, C type 1b	ENSDARP00000114478	akajin_mus_all_contig_63658	-0.741302	-0.370293	-0.340715	0.612941	-1.33624	-1.51391	-0.867381	-0.182024	-1.03427	-0.193401	-0.78394	-0.971812	0.19818	1.17715	-0.219337	0.654923	1.44275	0.0268803	1.53886	2.05425	0.848682
hook microtubule-tethering protein 2	ENSDARP00000128107	akajin_mus_all_contig_63665	-0.63102	2.56529	-0.63102	0.513956	-0.63102	1.0841	-0.63102	-0.63102	-0.63102	-0.63102	-0.63102	-0.63102	-0.63102	0.919449	-0.63102	-0.61184	1.94654	-0.63102	0.562861	1.21815	-0.626265
si:dkey-206m15.8	ENSDARP00000120205	akajin_mus_all_contig_63714	3.26015	-0.620442	1.81052	-0.631359	-0.592667	-0.587949	-0.578325	-0.594922	-0.631359	-0.598989	-0.409747	-0.631359	0.11627	0.0803358	0.224782	0.468477	-0.620447	-0.00480282	1.24012	-0.0808436	-0.617446
potassium channel, voltage gated KQT-like subfamily Q, member 2	ENSDARP00000044240	akajin_mus_all_contig_63734	0.442937	-0.689189	-0.689189	-0.689189	-0.689189	0.399304	-0.689189	0.164336	-0.689189	-0.689189	-0.689189	-0.689189	-0.689189	2.94872	-0.689189	0.843262	0.294429	0.218229	1.58242	1.3713	-0.683863
H2A histone family, member Y	ENSDARP00000139864	akajin_mus_all_contig_63862	1.37216	0.904502	-1.07555	-1.00163	0.886834	0.707684	0.597266	-0.659386	-0.00288806	0.504723	-1.04281	0.43685	-1.37669	0.0804147	0.0145824	-0.737459	-1.07954	-0.802395	-1.15839	1.86066	1.57104
si:dkey-173l11.5	ENSDARP00000137349	akajin_mus_all_contig_63916	-0.740266	1.10899	0.129878	-0.740266	1.1458	-0.740266	0.348006	-0.740266	-0.740266	-0.740266	0.160464	-0.740266	-0.740266	2.6591	-0.740266	-0.725565	-0.740266	1.09491	-0.740266	1.07638	1.14496
potassium voltage-gated channel, KQT-like subfamily, member 3	ENSDARP00000078738	akajin_mus_all_contig_63971	1.83559	0.27967	0.545477	-0.40031	-1.39489	1.15337	1.99986	-0.987082	-0.801174	-0.972348	0.470867	0.737888	-1.39489	0.337569	0.176478	0.0401781	0.635585	0.435154	-0.55934	-0.746394	-1.39125
mitogen-activated protein kinase 1	ENSDARP00000124354	akajin_mus_all_contig_64006	-0.0375343	1.97568	-0.010324	-0.365341	-0.168253	0.711842	1.0888	-1.12248	-0.201511	-1.12248	-1.12248	-1.12248	-1.12248	1.07148	-0.142378	-1.1041	-1.12248	1.52713	0.890202	0.699169	0.800004
si:ch211-209m20.9	ENSDARP00000118234	akajin_mus_all_contig_64007	-0.16378	-0.537207	-0.166439	-0.868432	1.58357	-0.775791	1.30522	0.0316944	-0.95924	-1.56282	-0.222613	1.35596	-1.15601	0.00501498	-0.946078	-0.41684	2.31058	0.0119452	0.582963	-0.244744	0.833045
zinc finger, DHHC-type containing 12a	ENSDARP00000101673	akajin_mus_all_contig_64033	1.12289	-0.0533489	1.27612	-0.389613	1.1024	-1.48063	-1.48063	-0.355215	-0.769052	-0.216958	-0.91103	1.68234	-0.730674	-0.190326	0.974315	0.238434	-0.812253	0.20062	-0.839315	-0.328367	1.96028
cyclin-dependent kinase 21	ENSDARP00000049719	akajin_mus_all_contig_64054	1.64998	-0.840444	0.523018	-0.0672359	-0.840444	-0.840444	0.477052	-0.840444	-0.840444	0.045719	-0.840444	0.366654	0.644918	1.81281	-0.840444	-0.812242	0.483406	0.040306	-0.840444	2.38767	-0.828504
CLPTM1-like	ENSDARP00000008246	akajin_mus_all_contig_6418	0.0751028	0.0164633	-0.0319292	0.173794	-0.710716	-0.888666	-1.93323	-1.55932	-0.978825	-0.0907251	-0.646432	-0.764944	1.75867	1.49985	-0.0366147	-0.494207	0.780568	0.631003	0.48527	1.27514	1.43975
si:dkey-14d8.20	ENSDARP00000113150	akajin_mus_all_contig_6420	0.912722	2.45954	2.12804	0.155646	-0.136232	-1.05816	-0.448312	-1.19592	-0.21935	-0.234573	-1.1238	-0.911958	-0.304152	0.707047	-0.831254	1.22071	-0.843204	0.0882329	0.0788175	-0.238944	-0.204888
tryptophanyl-tRNA synthetase	ENSDARP00000133255	akajin_mus_all_contig_6424	1.63645	2.78599	1.60472	1.02156	-0.0759309	0.0741768	-0.676759	-1.42322	-0.817522	-0.875548	-0.287603	-0.865803	0.114533	-0.380697	-0.570828	-0.25185	0.00994833	0.141671	-0.584766	-0.0626574	-0.515864
transformer 2 alpha homolog (Drosophila)	ENSDARP00000126113	akajin_mus_all_contig_64261	0.620751	1.15835	-1.20221	-0.658066	0.371868	-0.809696	-0.187452	-0.932776	-1.36817	-0.184097	1.25182	1.06376	-0.252385	0.352651	0.607279	-0.756669	-0.197373	-0.820509	-1.44896	2.14175	1.25014
potassium channel, subfamily K, member 6	ENSDARP00000025586	akajin_mus_all_contig_64454	-0.463739	0.787236	0.302796	-0.580371	-1.11248	-1.11248	1.67626	-1.11248	-0.616417	0.76717	-1.11248	-1.11248	-1.11248	0.216659	0.101055	0.798967	-0.00889349	-0.638448	1.59098	1.1062	1.63541
Fanconi anemia, complementation group G	ENSDARP00000038408	akajin_mus_all_contig_64478	-0.488774	-0.488774	2.77977	-0.0065815	-0.488774	0.298007	-0.488774	-0.488774	-0.488774	-0.488774	-0.488774	-0.488774	-0.488774	0.217305	-0.488774	-0.4745	-0.488774	2.50615	-0.488774	1.51463	-0.480708
calbindin 2b	ENSDARP00000052801	akajin_mus_all_contig_64490	2.09195	2.14159	1.14853	-1.1516	-1.43217	0.395202	-0.332835	-0.706453	-1.12878	-0.757455	0.445316	0.148348	0.427429	0.734971	-0.804187	-0.0541314	-1.12201	0.621454	-0.682373	-0.099256	0.116447
myosin, light chain 13	ENSDARP00000061954	akajin_mus_all_contig_64491	1.40788	-0.596513	3.33058	-0.719615	-0.640773	-0.70637	-0.720084	-0.695044	-0.720084	-0.706382	0.389474	-0.701854	0.0536325	0.730648	0.172238	0.74512	-0.717678	0.373046	0.503779	-0.123475	-0.658521
zinc finger protein 185 (LIM domain)	ENSDARP00000133714	akajin_mus_all_contig_64604	1.50486	-0.038162	-1.12323	0.0741693	-1.12323	-1.12323	0.266404	0.499451	0.613642	0.51282	-1.12323	0.199595	-1.12323	1.67481	-1.12323	-1.0853	0.274559	1.28528	-1.12323	1.14678	0.933716
si:dkey-250k15.7	ENSDARP00000116462	akajin_mus_all_contig_64629	-0.121847	2.42265	-0.607051	-0.251971	0.0313888	-0.373158	0.896394	-1.04435	-1.04435	-1.04435	-0.324059	-0.201257	0.0128308	1.84311	-0.0397971	-1.01424	-0.37152	-0.447758	1.56169	-0.968513	1.08616
artemin b	ENSDARP00000116445	akajin_mus_all_contig_64682	0.70788	1.02047	-0.115729	-0.974084	-1.12896	0.369566	-0.589929	-0.136514	-0.70032	-1.55034	0.0670445	-1.14039	-0.542065	0.337209	0.220508	1.98284	1.71376	-1.2768	1.4108	0.672612	-0.347553
slow myosin heavy chain 1	ENSDARP00000137531	akajin_mus_all_contig_64685	1.30568	-0.680928	3.23827	-0.707196	-0.652795	-0.707196	-0.707196	-0.673681	-0.707196	-0.707196	1.08372	-0.692841	-0.15528	0.762923	0.552861	-0.0268228	-0.695669	0.590737	0.252327	0.0344022	-0.706927
cytochrome P450, family 46, subfamily A, polypeptide 1, tandem duplicate 2	ENSDARP00000090030	akajin_mus_all_contig_64721	1.01321	-0.0799394	-0.415432	-0.383588	-0.0832119	-1.19456	-1.19456	-0.108561	0.0353873	-1.19456	0.729716	-1.19456	1.34491	1.14312	-1.19456	0.380113	-1.19456	-0.219952	2.22705	0.723019	0.861495
coatomer protein complex, subunit gamma 2	ENSDARP00000043659	akajin_mus_all_contig_6474	1.15421	2.62649	1.06951	1.13331	-0.992268	-0.0435953	-0.873345	-1.28567	-1.3251	-0.932405	-0.516201	-1.32826	-0.508746	0.392579	0.500467	-0.192194	-0.0324489	0.220413	0.0200448	0.216227	0.696983
BRCA2 and CDKN1A interacting protein	ENSDARP00000011145	akajin_mus_all_contig_6476	1.49157	1.858	1.33837	0.968092	-0.833382	-0.164236	-0.953281	-1.72535	-1.61743	-1.30645	-0.272926	-0.320562	0.983747	0.683137	-0.36917	0.561298	0.30539	0.116475	-0.421277	0.203365	-0.525373
solute carrier family 13 (sodium/sulfate symporter), member 4	ENSDARP00000106725	akajin_mus_all_contig_64778	0.058293	2.15478	-0.988189	-0.988189	-0.0245753	-0.988189	0.105408	-0.184984	0.162388	0.260735	-0.988189	0.0903659	0.227686	0.0804319	-0.0439329	-0.966937	0.996766	-0.988189	-0.988189	0.319124	2.69358
adenosine kinase b	ENSDARP00000134061	akajin_mus_all_contig_6481	1.92046	1.59945	1.40614	0.919001	-0.835808	-0.448704	-1.31175	-1.39818	-1.24283	-1.36212	-0.393537	0.0953639	0.125622	-0.462598	-0.744399	0.609056	1.06587	0.342929	-0.180237	0.540197	-0.243928
toll-interleukin 1 receptor (TIR) domain containing adaptor protein	ENSDARP00000103037	akajin_mus_all_contig_64814	0.225086	0.429541	1.78434	-1.06921	-0.0404088	1.29281	-0.804409	-1.61475	-1.75951	-0.277084	-1.02296	-1.22182	0.336952	1.78404	0.337244	0.394185	0.725376	-0.516365	0.241829	0.589063	0.186042
mechanistic target of rapamycin (serine/threonine kinase)	ENSDARP00000105458	akajin_mus_all_contig_64842	2.11214	2.34682	-0.255444	-0.228587	-0.0411614	-0.99296	0.132567	-0.99296	-0.99296	-0.99296	-0.99296	1.05621	0.091125	1.11636	-0.0216435	-0.966016	-0.113344	-0.0781475	-0.99296	0.80991	-0.00303033
[truncated: 339 more rows]
