# Supplementary material for: Trans-omics approaches used to characterise fish nutritional biorhythms in leopard coral grouper (Plectropomus leopardus)
Source: Sci Rep. 2017 Aug 24;7:9372. doi: 10.1038/s41598-017-09531-4 (PMC5570933; doi:10.1038/s41598-017-09531-4)
Supplement: Supplementary file 4 — Table S2B [file 41598_2017_9531_MOESM4_ESM.xls]

## Sheet: cluster2
Annotations - Description	Annotations - Ensembl(zebrafish)	Feature ID	NF1-ZT2 (Z score)	NF1-ZT6 (Z score)	NF1-ZT10 (Z score)	NF1-ZT14 (Z score)	NF2-ZT2 (Z score)	NF2-ZT6 (Z score)	NF2-ZT10 (Z score)	NF2-ZT14 (Z score)	NF2-ZT18 (Z score)	NF2-ZT22 (Z score)	F1-ZT2 (Z score)	F1-ZT3 (Z score)	F1-ZT6 (Z score)	F1-ZT10 (Z score)	F1-ZT14 (Z score)	F2-ZT2 (Z score)	F2-ZT6 (Z score)	F2-ZT10 (Z score)	F2-ZT14 (Z score)	F2-ZT18 (Z score)	F2-ZT22 (Z score)
obscurin, cytoskeletal calmodulin and titin-interacting RhoGEF b	ENSDARP00000104674	akajin_mus_all_contig_1	-0.493763	0.258188	-0.941927	-0.340398	0.50864	-0.154231	0.294022	-0.228051	1.43967	-0.515692	1.78523	1.66404	1.53777	1.05645	-0.650826	-0.585762	-1.51725	-1.40752	-0.923523	-0.766101	-0.0189623
epithelial stromal interaction 1	ENSDARP00000115913	akajin_mus_all_contig_1000	-1.69878	-1.70492	-1.27218	-0.889383	0.44962	-0.688767	0.232032	0.238555	1.29206	1.48174	0.922983	0.750619	0.403061	0.751836	0.0608675	0.568628	-0.833803	-0.798922	1.46103	-1.05009	0.323814
DEAD (Asp-Glu-Ala-Asp) box polypeptide 51	ENSDARP00000029445	akajin_mus_all_contig_10007	-0.568559	-1.69455	-0.505547	-0.865536	2.30828	0.411461	0.582243	0.52946	0.557931	1.05344	0.842858	1.33693	-0.0878233	0.210874	-0.953949	0.96523	-0.444743	-0.8584	-1.1532	-0.502994	-1.16341
zinc finger and BTB domain containing 1	ENSDARP00000021226	akajin_mus_all_contig_10019	-1.72453	-1.50636	-0.615478	-0.743434	0.12695	-0.803855	0.872786	0.589148	2.07169	1.77496	0.875929	0.510642	0.548557	-0.127951	0.35919	-0.958153	-0.907417	-0.468129	0.924961	-0.370211	-0.429292
ATPase, H+ transporting, lysosomal V0 subunit b	ENSDARP00000117925	akajin_mus_all_contig_10020	-0.676386	-1.11244	-2.19531	0.0561172	-1.22041	0.560013	1.4029	0.3607	0.648842	0.47253	0.391141	0.406306	-0.138983	1.50479	-0.111105	-2.03988	-0.394855	0.654034	0.145024	0.0398211	1.24715
protein phosphatase 1, regulatory (inhibitor) subunit 11	ENSDARP00000052351	akajin_mus_all_contig_1004	-0.61942	-0.630069	-0.96065	-0.632784	-0.294455	-1.10975	0.361705	-1.20421	0.792171	0.267607	0.191592	0.878883	0.675684	1.79945	-0.41784	-1.1082	0.143582	-0.783645	-0.738082	0.836568	2.55186
E1A binding protein p400	ENSDARP00000133618	akajin_mus_all_contig_10061	-0.232368	0.106107	-0.309471	0.502819	0.502466	1.44386	-0.464806	-0.641953	0.899262	-0.996247	-0.688504	1.02421	1.83747	-0.154753	0.513237	-2.6772	1.08343	-0.466065	-0.277317	-0.99876	-0.00541189
tetratricopeptide repeat domain 33	ENSDARP00000051311	akajin_mus_all_contig_10125	-1.70143	-1.45612	-0.526703	0.249417	-0.222595	-0.18153	1.79571	1.12544	0.289782	1.97763	0.555485	1.11073	0.104526	1.06145	-0.986418	-0.655754	-0.184482	-0.352139	-1.21002	-0.227573	-0.565401
family with sequence similarity 160, member B2	ENSDARP00000132161	akajin_mus_all_contig_10127	-1.03698	-1.36825	-1.45121	-0.974815	-0.313627	0.371297	0.669616	0.680377	2.70614	1.21008	0.764826	0.564861	0.742648	0.33066	0.0192258	-0.111845	-0.848766	-1.05771	0.07885	-0.772712	-0.20266
trk-fused gene	ENSDARP00000099038	akajin_mus_all_contig_10146	-1.09047	-0.962685	-1.07354	-0.171511	-0.427188	-0.481377	0.346942	0.740643	3.0787	0.412501	0.778721	0.959729	0.470358	0.421143	0.584759	-0.811097	-0.792791	-0.659082	0.510495	-1.05654	-0.777704
tetratricopeptide repeat domain 13	ENSDARP00000086649	akajin_mus_all_contig_10150	-1.20981	-0.32074	-0.88209	-1.10035	-0.429586	0.191139	0.781375	0.522487	2.03699	1.34626	1.49351	1.19226	0.849642	0.417151	-0.576388	-0.269887	-1.09673	-1.4543	-0.437357	-0.95172	-0.101872
ddb1 and cul4 associated factor 11	ENSDARP00000130685	akajin_mus_all_contig_10182	-1.1835	-1.106	-0.777503	-0.716094	1.32808	0.470591	1.33392	0.973155	2.11452	0.643847	0.621279	0.510305	1.13444	-0.00521094	-0.575335	-0.291989	-0.690283	-1.15268	-0.553957	-0.894578	-1.183
NOP14 nucleolar protein	ENSDARP00000135874	akajin_mus_all_contig_10198	-0.690787	-0.670526	-1.6527	-0.873291	0.431259	-0.0827984	0.767514	0.302868	0.656271	0.829948	0.596998	3.0093	0.759779	-0.880844	0.119599	-0.840834	-0.00630104	-0.906244	-1.10909	0.0222475	0.217621
tyrosine kinase 2	ENSDARP00000124187	akajin_mus_all_contig_10206	-1.39941	-0.911058	-0.714186	-1.00975	0.0656415	1.36674	1.97899	0.498214	0.493886	-0.186012	0.595472	1.89211	0.363603	-0.507862	0.0718434	-1.14705	1.06402	-0.730046	0.215587	-1.06293	-0.937804
adaptor-related protein complex 4, beta 1 subunit	ENSDARP00000014260	akajin_mus_all_contig_10223	-0.949758	-0.42183	-0.358203	-0.300052	0.861533	-0.374431	1.13646	0.65542	2.3537	1.81139	1.10178	0.339824	0.448341	-0.741106	-1.04569	-0.419893	-0.981234	-0.513649	-0.332525	-1.05187	-1.21821
ubiquitin-conjugating enzyme E2R 2	ENSDARP00000126174	akajin_mus_all_contig_10235	-1.96858	-0.955443	-0.674492	0.114277	0.760014	0.372424	1.23335	1.95089	1.49734	1.19375	0.977963	0.64438	-0.0487864	-0.723403	-0.888279	-0.988824	-0.365405	-0.668827	-0.302894	-0.690257	-0.469195
ubiquitin protein ligase E3 component n-recognin 2	ENSDARP00000103408	akajin_mus_all_contig_10253	-0.786064	-1.11785	-0.677934	-0.551436	1.19806	-0.724544	0.463391	0.811064	0.695236	1.22129	2.409	0.410036	1.05229	-0.400484	-0.238942	-0.495335	-1.09284	-1.46009	0.408316	-1.23086	0.107695
calcium binding and coiled-coil domain 1a	ENSDARP00000131607	akajin_mus_all_contig_1026	-1.05028	-1.49482	-1.01261	-0.366157	0.363655	0.48483	0.771894	1.33208	2.18763	1.54843	1.1618	0.804393	-0.14022	-0.358389	-0.189023	-0.648461	-0.429662	-1.06845	-0.681929	-1.08272	-0.132002
ribosomal protein L7-like 1	ENSDARP00000062907	akajin_mus_all_contig_10281	0.415703	-1.13444	-2.01775	-1.13745	0.940527	-0.323256	0.292885	-0.34161	-0.241493	-0.166231	1.5723	2.01985	0.503322	-0.668029	0.00682147	0.774935	-0.186655	-0.70787	0.756357	-1.3776	1.01968
all-trans retinoic acid-induced differentiation factor	ENSDARP00000063695	akajin_mus_all_contig_10310	-1.56263	-2.15522	-0.637145	-0.698299	1.07055	1.20015	0.979808	1.43582	0.516582	1.03235	1.07238	0.0903268	0.888827	0.508987	-0.198087	-0.250507	-0.932142	-1.08982	-0.498741	-0.67427	-0.098919
zinc finger protein 574	ENSDARP00000108333	akajin_mus_all_contig_1032	-1.00745	-0.704588	-0.658228	-0.0271787	0.947727	0.0828785	0.613135	1.00361	1.77669	1.6267	1.63461	0.174502	0.439095	-0.68647	-0.960913	-0.326562	-1.10349	-1.49047	0.563039	-0.869779	-1.02686
A kinase (PRKA) anchor protein 7	ENSDARP00000064368	akajin_mus_all_contig_10326	-1.71176	-1.42555	-0.957709	-0.375276	0.448058	0.282822	0.364615	1.41142	1.21576	0.81983	1.31511	1.34542	1.08894	0.809946	-0.564624	-0.698414	-1.01405	-0.683689	0.175177	-0.871655	-0.974375
eukaryotic translation initiation factor 4Bb	ENSDARP00000008894	akajin_mus_all_contig_10360	-2.14864	-0.203623	-0.298555	-1.29383	0.463676	-0.7809	-0.0323594	-0.00815544	0.710974	1.67719	0.468873	1.00085	-0.568561	-0.266251	1.11433	1.31426	0.293855	-0.110111	0.667302	-2.07377	0.0734508
Yip1 domain family, member 6	ENSDARP00000121473	akajin_mus_all_contig_10388	-0.935338	-1.107	-0.328382	0.00586497	0.69947	0.0998893	0.646535	1.61891	2.08723	1.78513	0.790133	0.613676	-0.406787	-0.215411	-1.18944	-0.760335	-0.725458	-1.16424	-0.251086	-0.0144311	-1.24893
WD repeat domain 36	ENSDARP00000008668	akajin_mus_all_contig_10395	-1.45259	-0.679758	-0.456795	-0.555317	0.786931	-0.60586	1.4815	-0.219786	1.49532	0.575949	1.06516	0.984422	0.099951	0.977463	0.302458	0.963744	-0.240368	-1.9877	-0.251165	-1.55724	-0.726325
etoposide induced 2.4	ENSDARP00000128008	akajin_mus_all_contig_10437	-1.73218	-1.12711	-1.22291	-0.839429	0.263968	-0.40232	0.75434	0.339877	2.35913	1.77399	0.605661	-0.158156	-0.164914	-0.392812	0.536779	0.662288	0.53383	-1.05457	0.376649	-1.02668	-0.0854402
proline rich 14	ENSDARP00000109509	akajin_mus_all_contig_10438	-1.0417	-1.08812	-0.708524	-0.518724	1.21506	0.423449	1.36239	1.16666	1.55148	0.95349	1.09204	1.3071	0.414552	-0.929894	-0.898362	-0.527797	-0.196278	-0.801165	-0.65922	-1.50139	-0.61506
golgi glycoprotein 1a	ENSDARP00000081681	akajin_mus_all_contig_10455	-1.12128	0.0624854	-1.04099	0.332616	0.0975743	-0.221023	-0.308503	0.0803551	0.119928	0.774641	2.38113	1.5942	1.05991	-0.562986	0.33736	-1.13624	0.903038	-1.47922	-0.21745	-1.63161	-0.0239478
oxoglutarate (alpha-ketoglutarate) receptor 1a, tandem duplicate 2	ENSDARP00000104269	akajin_mus_all_contig_10459	-0.574731	-1.40003	-0.913751	-0.142763	-0.606832	-0.483236	0.315873	1.10074	-1.40003	0.499216	2.1033	0.151124	-0.387354	1.44942	0.903701	-1.40003	-0.105862	-0.807009	-0.455703	0.893195	1.26077
sigma non-opioid intracellular receptor 1	ENSDARP00000011354	akajin_mus_all_contig_10460	-1.41968	-0.40956	-0.0585308	-0.496468	0.152146	-1.35843	-0.245939	-2.20479	0.465527	0.227475	0.862576	0.185034	1.1095	0.349942	1.09425	-0.832392	2.26716	-0.0521446	0.179558	-0.712076	0.896841
lon peptidase 1, mitochondrial	ENSDARP00000136384	akajin_mus_all_contig_10497	0.540589	-0.38742	-0.821888	-0.60544	0.449344	-1.27249	-0.25758	1.60061	0.035062	0.0350446	1.44607	0.450678	2.223	1.12561	0.462799	-1.62771	-0.471404	-0.880818	-0.476332	-1.13268	-0.435037
UHRF1 binding protein 1-like	ENSDARP00000046870	akajin_mus_all_contig_10530	-1.71573	-0.58811	-1.05119	-0.159589	0.687102	-0.553467	0.68436	0.644285	2.24927	1.00474	1.23472	1.08302	0.805759	-0.209251	-0.121949	-1.04778	-0.629394	-0.631911	0.468305	-0.995208	-1.15799
protein phosphatase 3, catalytic subunit, gamma isozyme, b	ENSDARP00000131726	akajin_mus_all_contig_10551	-1.58882	-1.01663	-1.04404	-0.434063	-0.163887	-0.234315	1.0884	-0.463103	1.41117	1.44818	0.524139	0.791758	0.468979	-0.888213	1.49515	-1.50002	-0.352367	-0.197738	1.59826	-0.337153	-0.605691
IWS1 homolog (S. cerevisiae)	ENSDARP00000111339	akajin_mus_all_contig_10556	-1.76545	-0.0652903	-1.25773	-0.097219	-0.319038	-0.283352	-0.290057	1.13997	1.40695	1.91657	0.751036	1.68711	1.0619	0.0519217	0.00555015	-1.00503	-0.920785	-1.01651	0.0798187	-0.386686	-0.693682
ovo-like zinc finger 1	ENSDARP00000124196	akajin_mus_all_contig_10582	-0.495975	-1.07715	-0.997465	0.172974	0.14154	1.32054	1.21534	1.4483	1.00935	1.87476	0.907524	0.522476	0.143647	-0.515251	-0.615896	-1.13503	0.189738	-0.915196	-0.781009	-1.56102	-0.852194
amidohydrolase domain containing 2	ENSDARP00000135101	akajin_mus_all_contig_10663	-0.279318	-1.42907	-0.117352	-0.969925	2.12496	1.27516	-0.120561	0.226697	1.5324	0.705192	0.576492	1.30044	0.228517	0.247555	-1.38897	-0.0817791	-0.59882	-1.50085	-0.222314	-0.731954	-0.776513
actin binding LIM protein family, member 2	ENSDARP00000072015	akajin_mus_all_contig_10675	-1.52999	-1.31814	-1.67725	-0.692977	0.577589	0.333572	0.314932	0.861124	1.80372	0.994226	1.38446	1.01357	0.60371	0.055441	-0.203752	0.117915	-0.769255	-1.13897	0.0850944	-1.27508	0.460071
0	ENSDARP00000123203	akajin_mus_all_contig_10676	-0.888681	-0.917494	-0.659481	-0.526542	1.04947	0.282018	-0.555297	0.977781	1.97076	0.753422	1.54856	1.08383	1.13053	0.345108	-1.00236	-0.34288	-0.968085	-1.26197	0.0451622	-1.08544	-0.978399
nucleoporin 133	ENSDARP00000023984	akajin_mus_all_contig_10682	0.0248423	-0.345325	-0.564218	0.232833	0.0402377	-0.9929	-0.132878	-0.942819	2.41301	1.56134	1.71751	0.7959	0.946861	-0.0499335	-0.5644	-0.651231	-1.56239	-0.923808	0.201242	-0.787089	-0.416776
exosome component 1	ENSDARP00000078068	akajin_mus_all_contig_10689	-1.44124	-1.82597	-1.40427	-1.09272	0.285165	0.391963	1.15056	0.700861	1.1035	1.9367	0.437047	0.0508011	-0.405777	-0.846569	0.505716	-0.274689	0.910934	-0.0375252	1.09604	-0.933385	-0.30713
TraB domain containing	ENSDARP00000015662	akajin_mus_all_contig_10722	-0.559863	0.230928	-0.513147	-1.15152	0.322996	-0.376452	0.081657	1.81011	1.75295	0.0689403	0.21025	0.42665	0.717532	0.222411	-0.0874181	-2.24224	0.478749	-0.414319	0.978852	0.102494	-2.05956
methyl-CpG binding domain protein 3b	ENSDARP00000131120	akajin_mus_all_contig_10733	-1.18566	-1.45841	-1.84276	-1.16428	-0.450393	0.548842	1.74958	1.29055	1.31806	0.979863	0.375722	0.14694	-0.0329677	0.94851	0.677816	-0.741881	0.171781	0.467773	-0.112015	-0.719847	-0.967214
cyclin D-type binding-protein 1	ENSDARP00000057465	akajin_mus_all_contig_1074	-1.13394	-0.651652	-0.831043	-0.856132	-0.00187166	-0.145883	0.380566	0.749406	1.92664	2.33724	-0.0503985	0.361285	1.03182	0.379639	0.923683	-0.22865	-0.873866	-1.35026	0.0793118	-0.899854	-1.14604
UDP-N-acetyl-alpha-D-galactosamine:polypeptide N-acetylgalactosaminyltransferase 11 (GalNAc-T11)	ENSDARP00000139495	akajin_mus_all_contig_1075	-1.29473	-1.396	-0.881698	-1.71166	0.398547	-0.760877	-0.267116	0.00807162	1.17147	0.697527	-0.0610849	0.77588	0.28124	0.459834	0.648556	-0.388298	1.84938	0.0896234	1.96089	-0.715406	-0.864166
transmembrane protein 243, mitochondrial b	ENSDARP00000125331	akajin_mus_all_contig_10786	-0.889835	-2.17059	0.0550928	-0.337896	-0.332957	-0.581858	0.89392	0.888326	0.552904	0.190861	0.970823	0.989471	-0.758407	1.41435	-1.36221	-1.55975	0.326132	0.938868	1.3088	-0.697985	0.161946
Rho guanine nucleotide exchange factor (GEF) 37	ENSDARP00000096817	akajin_mus_all_contig_10822	-1.59063	-0.692236	-0.230946	1.25796	-0.522947	0.00775325	0.64881	2.85121	1.1467	0.200905	-0.084866	-1.15034	0.725824	-0.170173	0.0724575	-0.965494	-0.398187	-0.417657	0.619147	-0.0286768	-1.27862
melanoma inhibitory activity family, member 3	ENSDARP00000041475	akajin_mus_all_contig_1086	-1.60941	-0.811354	-1.98011	-0.614186	0.00108363	0.0659949	1.29549	0.758384	2.05057	1.32785	1.03623	1.12656	0.302105	-0.270888	0.0202424	-0.792104	-0.743681	-0.455775	0.0718581	-0.496614	-0.282238
l(3)mbt-like 1b (Drosophila)	ENSDARP00000101801	akajin_mus_all_contig_10871	-0.22013	-0.800475	-0.707469	-0.871194	0.442538	-1.24943	-0.0911736	-1.20902	3.01132	1.38511	0.358484	0.383042	0.258223	0.0718649	-0.226199	-0.876427	-0.222773	-0.340151	1.4855	-0.545951	-0.0356968
store-operated calcium entry-associated regulatory factor	ENSDARP00000115385	akajin_mus_all_contig_10895	-1.39101	0.210678	-1.29457	-0.481766	0.332681	-0.078877	1.14771	0.466267	1.7148	2.00211	0.699097	0.85259	0.272379	0.903266	-0.473685	-0.376284	-1.09996	-0.730037	-0.975031	-1.52149	-0.178869
BSD domain containing 1	ENSDARP00000003318	akajin_mus_all_contig_1092	-1.11423	-1.07773	-0.991644	-0.855961	0.0849902	0.298691	1.22392	1.22849	1.80862	1.83841	0.839767	0.954568	0.408396	0.330096	-0.241771	-1.06964	-0.292331	-1.00546	-0.609302	-0.976492	-0.781378
ring finger protein 31	ENSDARP00000109107	akajin_mus_all_contig_1093	-1.46449	-0.408348	-0.253895	0.433532	1.24076	-0.303966	0.562456	0.680333	1.77773	0.749904	1.19215	0.23065	1.59165	-0.00675893	-0.991737	-0.316078	-1.81714	-0.916495	0.0506839	-0.969787	-1.06116
transmembrane protein 129, E3 ubiquitin protein ligase	ENSDARP00000140021	akajin_mus_all_contig_10952	-1.72719	-1.6714	0.409658	-0.792347	1.73124	-0.55035	1.11385	-0.00598315	1.5366	1.6705	-0.599268	0.412295	0.324056	-0.279532	0.228725	0.455001	-0.0216775	-1.50493	-0.149429	0.102398	-0.682215
transmembrane protein 106A	ENSDARP00000066269	akajin_mus_all_contig_10982	-0.986014	-1.38453	-0.407561	0.0347212	0.695427	0.631426	0.835282	2.56556	1.36685	0.573546	0.955335	0.154323	0.462082	-0.0218552	-0.766465	-1.2904	-0.656887	-0.760245	0.0375092	-0.803063	-1.23503
solute carrier family 47 (multidrug and toxin extrusion), member 2	ENSDARP00000078672	akajin_mus_all_contig_10997	-0.745708	-0.545883	-0.472476	-0.535526	-0.243843	0.147508	0.164501	2.68991	2.57263	1.4537	0.143122	-0.269877	-0.00982242	-0.409487	-0.606909	-0.652636	-0.535579	-0.48972	-0.340752	-0.65603	-0.657125
exportin 1 (CRM1 homolog, yeast) b	ENSDARP00000086620	akajin_mus_all_contig_11027	-0.469544	-0.193424	-0.0388536	1.4588	-1.48025	-0.741908	0.143633	-1.04761	1.18393	-0.527937	-0.946626	0.576307	2.7112	-0.196578	1.00272	-1.39096	0.375876	-0.595036	0.0929124	-0.0184971	0.101855
RNA binding motif protein 45	ENSDARP00000087847	akajin_mus_all_contig_11031	-1.69012	-0.64168	-0.363864	-0.0937613	1.57054	-0.89574	-1.11279	-0.611245	1.60875	0.49151	1.14164	1.30114	0.316241	0.361262	1.64914	-0.472888	-1.21927	-0.946429	0.0601048	-0.559106	0.106566
mannosidase, alpha, class 2B, member 1	ENSDARP00000014955	akajin_mus_all_contig_11034	-1.05222	-1.41018	-0.688803	-0.384738	0.894269	-0.0534822	1.47112	0.853561	1.87283	1.25091	0.726062	1.15051	0.311536	0.202005	0.0389923	-0.142454	-1.36618	-1.11224	-0.477538	-1.02474	-1.05922
UDP-glucose ceramide glucosyltransferase	ENSDARP00000047953	akajin_mus_all_contig_11068	-2.18537	-0.615972	-0.311517	-0.0335949	-0.636789	-0.171173	-0.751009	1.09052	2.20499	0.859452	0.938463	1.25206	0.75191	0.323935	0.176941	-0.258625	-1.73189	-0.672916	0.227947	0.0284431	-0.485807
heparan sulfate (glucosamine) 3-O-sulfotransferase 3B1a	ENSDARP00000130702	akajin_mus_all_contig_11108	-0.072775	-1.80315	0.654606	-0.90451	0.900522	-0.615244	-1.23658	0.853318	1.47087	-0.0936156	1.37967	1.61623	0.811521	1.08816	-0.454078	-0.175802	-0.157583	-1.0185	-0.378582	-1.34374	-0.520736
son of sevenless homolog 2 (Drosophila)	ENSDARP00000079754	akajin_mus_all_contig_11113	-1.3257	-1.41824	-1.36398	-0.0621052	0.0661175	-0.837079	0.895751	-0.249604	2.65315	0.318234	0.820811	0.918977	1.19775	-0.24743	0.487482	-0.293374	-0.122179	-1.43147	0.28332	-0.402471	0.112044
pre-B-cell leukemia homeobox 2	ENSDARP00000105703	akajin_mus_all_contig_11117	-1.40391	-1.49085	-0.692224	0.438542	-0.0270772	0.429447	0.989778	-0.234355	1.58701	1.18538	0.65254	0.619201	-1.45582	-0.792134	0.71791	1.78616	-0.361135	0.0219348	0.264459	-0.99218	-1.24268
ArfGAP with FG repeats 2	ENSDARP00000113970	akajin_mus_all_contig_11126	-1.21575	-0.944101	-0.498857	-0.954767	0.201064	0.506157	0.323162	1.60013	1.946	2.28865	0.548646	0.429399	0.141211	-0.508325	-0.178233	0.104458	-0.318239	-0.967354	-0.258271	-1.28643	-0.95855
ADP-ribosylation factor-like 8Ba	ENSDARP00000019311	akajin_mus_all_contig_11132	-1.42329	-1.45236	-1.05439	-0.0698746	0.992854	0.378493	0.69068	0.990556	1.1816	1.46296	0.456142	0.821995	1.28727	0.476302	-0.245192	-0.0504607	-1.07136	-1.20909	0.319538	-1.26739	-1.21498
protein phosphatase 3, catalytic subunit, gamma isozyme, b	ENSDARP00000074466	akajin_mus_all_contig_11155	-1.43727	-1.38408	-1.26147	-0.313934	-0.26732	-0.444331	-0.192003	1.20777	1.75641	1.44324	0.508114	1.27225	-0.879386	-0.188036	1.70779	-0.58982	-0.262436	-0.826344	0.726214	-0.257626	-0.317734
ring finger protein 123	ENSDARP00000044428	akajin_mus_all_contig_1116	-2.24136	-0.218973	-1.42282	-0.50944	-0.820411	-0.599667	0.458336	0.221163	1.30217	-0.100482	1.47791	1.18511	1.63057	0.572967	0.388115	-1.19049	-0.351188	-0.24589	1.05833	-0.189363	-0.404585
globoside alpha-1,3-N-acetylgalactosaminyltransferase 1, like 4	ENSDARP00000116300	akajin_mus_all_contig_11160	-0.992909	-1.10805	-1.24648	-0.172761	0.593667	-0.894124	-0.42783	0.099066	2.52216	0.32616	1.86819	0.859868	0.844623	-0.400129	-1.0264	0.220156	-0.0678374	-0.917473	-0.559487	-0.435132	0.914728
F-box protein 31	ENSDARP00000084075	akajin_mus_all_contig_11165	-1.82692	-0.705521	-1.07887	0.0643418	0.608943	-0.135116	0.355355	0.743554	2.13896	1.35956	0.884145	0.839401	0.939412	0.897168	-0.30895	-0.737258	-0.711377	-1.3695	-0.505082	-0.746282	-0.705958
InaD-like (Drosophila)	ENSDARP00000035306	akajin_mus_all_contig_11195	-1.67777	-0.543802	-0.530858	-0.244142	-0.312035	-0.679457	0.175651	0.434641	0.982244	0.270183	0.602564	0.0779846	1.44193	2.3522	0.434796	-1.69376	-0.92743	-1.06304	1.24405	0.0463708	-0.390318
solute carrier family 31 (copper transporter), member 2	ENSDARP00000121272	akajin_mus_all_contig_11204	-1.38672	-1.50083	-1.42402	-1.18333	-0.0275857	-1.51386	1.72195	0.444544	1.65445	0.183142	0.341342	0.3436	-0.310704	1.4796	0.541096	0.82028	-0.0447164	0.474054	-0.346121	0.255794	-0.521948
glutamate receptor, ionotropic, kainate 4	ENSDARP00000037556	akajin_mus_all_contig_11205	-0.938246	-0.550718	-0.417399	-0.548979	1.02108	-0.311552	0.455275	0.225999	2.58454	0.20498	2.09473	-0.896749	0.0370327	-0.203719	-0.654661	0.876736	-0.237797	-0.203153	0.132617	-1.56832	-1.10169
Yip1 domain family, member 4	ENSDARP00000045098	akajin_mus_all_contig_11246	-1.37195	-1.01475	-1.35383	-0.983611	0.292335	1.207	1.33282	0.448145	1.86626	0.892494	0.965354	1.04692	-1.01257	0.198907	0.30292	0.481084	-0.609288	0.0256234	-0.77142	-0.640247	-1.3022
trafficking protein particle complex 2-like	ENSDARP00000141555	akajin_mus_all_contig_11254	-1.42231	-1.33582	-1.06078	0.223571	0.692136	0.0137174	1.05075	0.916448	1.29405	2.02639	0.271342	1.1588	0.761651	0.0744032	-0.780125	-0.64743	-0.877141	-1.25948	0.407584	-1.00394	-0.503794
si:dkey-245p14.7	ENSDARP00000083382	akajin_mus_all_contig_1126	-0.951431	-0.144756	-0.265121	0.123972	0.314842	-0.0856482	0.409552	0.250406	2.88765	0.976012	1.44874	0.93232	0.552034	-0.525517	-0.45555	-0.698635	-1.19561	-1.31699	-0.340138	-0.966283	-0.949848
centrosomal protein 131	ENSDARP00000106507	akajin_mus_all_contig_11286	-1.45321	-0.158134	-0.972994	-0.610986	-1.40959	0.212963	0.662428	2.46509	-0.264008	0.910812	0.038983	0.065648	-0.386372	-0.325738	1.00339	-1.27696	1.32103	-0.538367	1.02715	0.572105	-0.883245
bystin-like	ENSDARP00000001346	akajin_mus_all_contig_11288	-0.764709	-0.551537	-0.764793	-1.1616	-0.586444	0.0387854	0.315023	0.461917	1.56629	1.78989	1.2859	1.11942	0.306598	0.410288	0.302119	1.01103	-0.866699	-1.13349	-1.0642	-1.84238	0.128599
spastic paraplegia 11	ENSDARP00000067557	akajin_mus_all_contig_11290	-1.94733	-1.4076	-0.650893	-0.528948	0.89104	0.502028	0.320298	0.899417	1.26876	0.491681	1.34135	0.607268	0.655666	0.462647	0.0494331	0.766369	-1.40332	-0.886694	0.906945	-1.19064	-1.14747
phosphodiesterase 6D, cGMP-specific, rod, delta	ENSDARP00000102162	akajin_mus_all_contig_11325	-1.60635	-0.13795	-0.321507	1.08793	-0.953886	-0.347718	0.641326	2.43268	0.781207	0.271851	-0.115367	-0.585607	0.92293	-0.248869	-0.627411	-0.8185	-0.570283	0.680445	1.55375	-0.542174	-1.4965
ubiquitination factor E4B, UFD2 homolog (S. cerevisiae)	ENSDARP00000053803	akajin_mus_all_contig_11326	-1.19082	0.0888639	-1.63873	-0.651343	-0.164198	-0.874727	0.401417	0.626692	2.00628	0.708519	1.26411	0.494165	1.08298	0.384555	0.549181	-1.75708	-0.976923	-1.10756	-0.411611	0.516817	0.649425
T-cell leukemia translocation altered gene	ENSDARP00000064887	akajin_mus_all_contig_11339	-1.38716	-0.433423	0.210203	-0.734826	0.215787	-0.169836	-0.883918	1.81648	-0.00321231	1.04256	0.142997	1.05015	-1.18455	0.449099	1.08877	0.0838506	-1.2436	-0.289298	1.70928	-1.85634	0.376979
tyrosinase-related protein 1b	ENSDARP00000073055	akajin_mus_all_contig_11375	-1.31586	-0.716606	-0.315625	-1.00215	-0.401215	-1.13557	-0.105995	0.121597	0.75065	0.149763	1.66593	2.33109	0.283185	-1.22761	1.18565	-0.214751	-1.38278	-0.430436	0.217487	0.722785	0.820465
ubiquitin specific peptidase 25	ENSDARP00000123830	akajin_mus_all_contig_1140	-1.43444	-1.31141	-1.03617	-0.997186	0.172763	0.252167	0.91887	0.648396	1.62204	0.802536	1.02783	1.4336	1.22548	0.655001	0.323686	-0.48314	-1.10137	-1.04051	0.202946	-1.07195	-0.80915
protein phosphatase 2, regulatory subunit B', gamma	ENSDARP00000076538	akajin_mus_all_contig_11446	-1.48081	-1.33394	-0.56185	-0.798289	-0.731442	0.202171	-1.22667	-1.20137	-0.15355	1.40435	1.7167	0.214641	1.4296	0.585614	0.219134	-0.520031	1.8701	-0.315951	0.219617	0.00197786	0.45999
sorting nexin 14	ENSDARP00000119620	akajin_mus_all_contig_1146	-1.32629	-0.59577	-0.947741	-1.37029	0.00617841	-1.9429	-0.387549	-0.45613	1.77737	0.932704	1.02573	0.0401027	0.941621	0.588004	1.36126	-0.00622028	1.0956	-0.815436	0.415838	-0.765571	0.429492
chromosome 12 open reading frame 65	ENSDARP00000128821	akajin_mus_all_contig_11479	-0.951785	-1.61915	0.143085	-0.439808	1.19164	0.511929	0.721395	1.3396	1.24877	1.10064	1.21202	-0.769739	-0.646335	0.411933	-0.25601	1.33516	-0.384546	-0.439482	-1.43616	-1.19311	-1.08004
G protein-coupled receptor 155b	ENSDARP00000125851	akajin_mus_all_contig_11493	-1.15841	-1.15138	-0.966722	-0.748362	0.489916	-0.392183	0.292334	0.789309	1.91125	1.95525	0.56209	1.732	0.658115	-0.833897	0.0359895	-0.409742	-0.437321	-1.14251	0.277989	-0.708521	-0.755199
DDB1 and CUL4 associated factor 8	ENSDARP00000070393	akajin_mus_all_contig_1152	-1.74629	-1.19472	-1.2235	-0.315134	0.0745842	0.439734	1.41306	1.06485	1.77897	0.784526	1.05487	1.40619	0.638027	0.187031	-0.443322	-0.880195	-0.756053	-0.872005	-0.802012	-0.58108	-0.0275164
presenilin 2	ENSDARP00000011791	akajin_mus_all_contig_11534	-1.3072	-1.15812	-0.824996	-0.645039	-0.541959	-0.458116	0.887123	1.19138	2.12027	2.0471	0.814027	0.765892	0.100829	0.298253	0.0954563	-0.664525	-0.393894	-1.1105	0.197875	-0.367024	-1.04684
fucokinase	ENSDARP00000042927	akajin_mus_all_contig_11543	-0.483035	-0.717596	-0.178849	-0.574162	0.93591	-0.368815	1.10628	0.150747	1.86512	0.388811	0.443005	2.12367	1.04726	-0.526071	-0.181165	-0.304995	-2.02663	-0.297452	-0.819277	-1.37303	-0.209733
gliomedin	ENSDARP00000082393	akajin_mus_all_contig_11614	-1.2207	-1.43813	-1.09616	-0.664688	0.918483	0.108349	1.15745	1.01503	1.51238	1.52298	-0.516729	1.57207	0.345704	0.560609	-0.176269	-0.408071	-0.877537	-1.2566	0.369169	-0.92857	-0.49877
nebulin	ENSDARP00000117320	akajin_mus_all_contig_1162	-1.36173	-0.243185	-1.24491	-0.254599	-0.352217	-0.289448	-0.16224	0.865624	1.57547	-0.317603	1.52374	2.49115	0.893405	-0.144216	0.407601	-1.1444	-0.517459	-0.999154	0.174127	-0.88689	-0.0130548
si:dkey-118j18.2	ENSDARP00000141726	akajin_mus_all_contig_11631	-1.30458	-1.19746	-1.25515	-0.475333	-0.284288	0.125616	0.822161	1.39609	1.88962	1.58076	0.831364	1.80636	0.157074	-0.51732	-0.396707	-0.554423	-0.762622	-0.672155	-0.388425	-0.233162	-0.567405
cullin-associated and neddylation-dissociated 2 (putative)	ENSDARP00000010317	akajin_mus_all_contig_1167	-1.32762	-1.06559	-0.280509	-0.551568	-0.230615	-0.383698	0.896234	1.06595	2.38877	0.908195	0.949247	0.825557	0.428475	-0.24641	0.472018	-0.712743	-0.89642	-1.02881	0.939953	-1.54031	-0.6101
glucosamine (N-acetyl)-6-sulfatase (Sanfilippo disease IIID), b	ENSDARP00000135019	akajin_mus_all_contig_11724	0.663197	-2.63093	-2.19717	0.521543	0.242621	-0.558085	-0.804479	0.404747	1.03417	0.114496	0.595327	1.34496	1.1051	0.638865	0.0166183	-0.444069	-0.843603	-0.287104	0.553325	0.117481	0.412994
A kinase (PRKA) anchor protein 9	ENSDARP00000099073	akajin_mus_all_contig_11726	-0.943051	-0.895508	-0.376782	0.138847	-0.125802	-0.333816	0.456408	2.16985	1.42488	1.01657	1.03852	1.65507	0.568875	-0.812451	-0.940457	-0.538509	-1.28724	-1.09801	-0.124243	0.0919684	-1.08514
potassium voltage-gated channel, KQT-like subfamily, member 5a	ENSDARP00000137247	akajin_mus_all_contig_11732	-0.946913	-1.24729	-1.05363	0.163181	-0.525703	0.0413654	0.199008	2.58246	0.700831	0.0678883	0.44645	-0.564373	0.676893	-0.862936	1.6469	-1.10634	-0.343753	-0.457092	1.42709	0.103075	-0.947114
tubulin folding cofactor C	ENSDARP00000015151	akajin_mus_all_contig_11760	0.685248	0.069539	-1.76615	0.075643	0.311092	-0.983962	0.0548973	-0.76854	1.95311	2.43905	-0.39064	-0.541821	0.355581	0.608759	-0.517607	-0.383094	-1.51384	-0.760487	0.801068	-0.0533178	0.32547
DENN/MADD domain containing 4B	ENSDARP00000130932	akajin_mus_all_contig_11763	-0.678404	-0.907143	-0.808264	-0.0675834	0.451717	-0.233113	0.211351	1.2179	3.1426	1.39433	0.83287	0.608072	-0.31343	-0.855004	-0.857807	-0.584297	-0.705039	-0.756727	-0.379387	-0.443181	-0.269458
L-threonine dehydrogenase	ENSDARP00000024225	akajin_mus_all_contig_1177	-0.207073	-0.475118	-1.15368	1.33886	0.56001	-0.812541	-0.932055	0.580658	2.33948	0.347122	0.298439	1.04172	-0.748347	-1.09258	0.450775	-0.839601	-0.68752	-1.80294	0.963072	0.383892	0.447424
polymerase (DNA directed), gamma	ENSDARP00000125000	akajin_mus_all_contig_11783	-1.76721	0.157526	-0.604898	-0.368287	-0.755158	-0.416251	1.03588	-0.214332	0.686944	0.417932	1.06025	1.40218	-1.02106	0.17113	0.634312	2.0557	0.878406	-0.901686	-1.73668	-0.0450091	-0.669683
serine incorporator 1	ENSDARP00000027703	akajin_mus_all_contig_1184	-1.16379	-1.15506	-1.02127	-0.817759	0.189408	-0.379127	0.43978	0.992262	2.25903	1.76443	0.923432	0.731122	0.776037	0.239938	0.617218	-0.583971	-0.786636	-1.00235	-0.267547	-0.980698	-0.774456
si:ch211-210c8.6	ENSDARP00000014473	akajin_mus_all_contig_11869	-1.13572	-1.66012	-1.41539	-0.889246	-0.24754	0.972958	0.947017	1.5112	0.923551	0.886379	1.4745	0.173662	0.431566	0.149011	0.380635	-0.641456	0.699422	-0.566784	0.524192	-1.49224	-1.0256
golgin A5	ENSDARP00000057385	akajin_mus_all_contig_11912	-1.63843	-0.319407	-0.421288	-0.379009	0.555856	-0.120514	-0.237598	1.04549	1.79195	0.697239	1.92758	1.59215	0.162172	0.436287	-1.35178	-0.051692	-0.676823	-0.963115	-0.140633	-1.2693	-0.639136
bromodomain containing 3b	ENSDARP00000129878	akajin_mus_all_contig_11924	-0.759557	-0.257074	-0.356043	0.584581	-0.174129	1.45636	-0.824929	0.899514	0.915636	-1.06704	-1.30311	1.47891	1.47693	-1.64642	-0.801373	-1.02775	0.557654	-0.260753	1.39762	-0.603189	0.314155
polymerase (RNA) II (DNA directed) polypeptide B	ENSDARP00000142035	akajin_mus_all_contig_1194	-0.166276	-0.385623	0.390182	-0.343034	0.737117	0.335962	0.267349	0.21916	1.89181	1.52924	1.084	0.655124	0.612106	0.0527607	-0.507217	0.290651	-0.650262	-2.18098	-0.724606	-1.60019	-1.50727
sorting nexin 17	ENSDARP00000137695	akajin_mus_all_contig_11968	-1.76389	-2.02423	-0.601576	0.226475	-0.0545186	-0.055808	-0.524534	1.81669	1.65756	0.189532	-0.0882465	1.37461	0.246184	-0.83762	0.285669	-0.713491	1.28906	0.124768	0.0908411	0.342363	-0.979835
PDZ and LIM domain 5b	ENSDARP00000089520	akajin_mus_all_contig_1198	-1.77005	-1.06137	-1.82006	-1.19912	-0.0750184	-0.660225	-0.341515	-0.131072	0.0737193	1.98801	0.287393	0.0173945	1.16853	0.20112	1.61154	-0.235058	0.0268821	-0.194661	0.90894	3.66e-05	1.20459
eukaryotic translation initiation factor 3, subunit C	ENSDARP00000011344	akajin_mus_all_contig_1201	-1.37346	-1.04334	-1.26665	-0.96448	0.0912214	-0.303865	0.309821	1.18685	2.07469	0.951785	0.48127	0.462575	0.273425	0.228885	1.23778	-1.2162	0.344146	-0.839324	1.0288	-1.47433	-0.189609
sodium channel, voltage-gated, type III, beta	ENSDARP00000123885	akajin_mus_all_contig_12026	-1.53254	-1.26838	-0.0663022	-1.19822	0.227476	-0.345854	0.0637033	0.355958	1.55738	1.75074	1.25795	1.03401	0.256832	-0.870029	-0.727968	1.66019	-0.0904261	-0.865891	0.328467	-0.670609	-0.856475
tetraspanin 2a	ENSDARP00000041941	akajin_mus_all_contig_12030	-1.10901	-0.908435	-1.1477	-0.917864	-1.0804	-0.320865	1.42355	1.95131	0.912971	1.51093	-0.329559	-0.00747546	0.404979	-0.33189	1.6734	-0.796847	-0.331119	-0.0779113	0.78466	-0.362876	-0.939844
damage-specific DNA binding protein 1	ENSDARP00000097785	akajin_mus_all_contig_12034	-0.471523	-1.07222	-0.747745	-0.460822	0.695701	0.830687	0.685783	0.102139	1.50448	0.196395	1.15784	1.68836	1.42552	-0.286971	-0.402497	0.414779	-1.48281	-1.66531	-0.71055	-1.33364	-0.0676028
WW domain binding protein 11	ENSDARP00000135820	akajin_mus_all_contig_12053	-1.79444	-0.167085	0.598167	1.0769	-1.31306	-0.0358113	-1.16939	0.957162	0.838113	0.196571	1.61865	0.83539	-0.408318	1.51258	-1.31839	-0.353781	-0.118524	-0.0124956	0.905932	-1.31509	-0.533068
nibrin	ENSDARP00000058973	akajin_mus_all_contig_12066	-1.44257	-1.41497	-0.525384	-0.788664	1.02659	0.462218	0.931339	0.193179	1.08833	0.838389	0.589625	1.7586	1.25763	0.6424	-1.03065	0.221683	-0.268432	-0.751405	-0.0488669	-1.47668	-1.26236
adenomatous polyposis coli	ENSDARP00000123835	akajin_mus_all_contig_1219	-1.38435	-0.489575	-0.659028	-0.852771	0.57402	-0.153995	0.411504	0.627399	2.07735	0.47056	1.93898	1.06407	0.912418	0.57948	-0.44866	-0.420354	-0.799725	-1.45707	0.0207603	-1.06043	-0.950586
RAB12, member RAS oncogene family	ENSDARP00000110018	akajin_mus_all_contig_12226	-1.32356	-0.950515	-0.74227	-0.163962	0.189166	0.23686	0.23608	1.62461	2.75743	1.61626	0.573268	0.32414	-0.232129	-0.124501	-0.410349	-0.936076	-0.717933	-0.546269	0.198163	-0.617216	-0.991183
component of oligomeric golgi complex 4	ENSDARP00000070899	akajin_mus_all_contig_12289	-1.36908	-0.921358	-0.44021	-0.647286	-0.518273	-0.262647	1.15455	0.735191	1.47026	1.52969	0.840522	1.21581	0.708279	0.845938	0.284877	-0.184238	-1.33372	-1.08814	0.165033	-1.81943	-0.365775
polymerase (DNA directed), lambda	ENSDARP00000057879	akajin_mus_all_contig_1229	-1.04498	-1.84057	-1.00438	-0.646381	-0.198999	0.763207	1.54978	1.31517	0.453809	0.963176	0.731477	0.19109	0.280133	1.13367	-0.802066	0.942715	0.710033	-1.16742	-0.985539	0.0343845	-1.37831
KxDL motif containing 1	ENSDARP00000068138	akajin_mus_all_contig_12292	-1.72695	-1.52079	-0.425139	-0.135943	0.735011	0.852581	0.997519	0.217045	1.54215	0.164007	0.652461	1.57081	1.08296	0.075537	0.0275684	0.239231	-1.03361	-0.140647	-0.265631	-1.82431	-1.08387
calcium channel flower domain containing 1	ENSDARP00000106524	akajin_mus_all_contig_1235	-0.349436	-1.65393	-0.97642	-0.600976	-0.0519307	-0.303111	1.10382	1.92174	1.26446	1.12245	0.981276	0.321963	1.11492	0.987557	0.0507986	-0.585336	-1.11005	-1.25565	-0.958726	-0.713206	-0.310211
HECT domain containing E3 ubiquitin protein ligase 4	ENSDARP00000136785	akajin_mus_all_contig_12351	-0.443474	0.605466	-1.09006	-0.66513	-0.541012	-0.171219	-0.298056	-0.164625	1.80354	-1.07221	0.346278	0.496125	1.21479	0.92124	0.562477	-0.821072	0.243883	-1.72797	-0.912567	-0.546491	2.26009
cingulin-like 1	ENSDARP00000104580	akajin_mus_all_contig_12353	-1.66222	-0.754604	-0.163882	1.37882	-0.333732	0.566314	0.7407	1.77294	0.145033	-1.14642	-0.445115	-0.501185	0.117426	-0.618128	1.47573	-1.96268	1.12943	0.273567	0.383975	0.445799	-0.841768
HEAT repeat containing 6	ENSDARP00000097730	akajin_mus_all_contig_12373	-0.852223	0.0219223	-0.43912	-0.151741	0.45072	-0.0976082	0.272553	-0.950367	2.46014	1.50771	1.15584	1.30237	0.43121	-0.537068	-0.180138	-0.0451523	-1.87178	-1.15094	-0.063569	-1.06218	-0.200573
WD repeat domain, phosphoinositide interacting 2	ENSDARP00000118552	akajin_mus_all_contig_12399	-1.23369	-1.17206	-0.775582	-0.381327	0.456209	0.367155	1.37814	1.53253	1.61495	1.39504	0.98028	1.07053	0.517418	-0.553786	-0.460593	-0.41465	-0.641828	-0.970035	-0.422474	-1.11169	-1.17454
ubiquitin-like 7a (bone marrow stromal cell-derived)	ENSDARP00000041739	akajin_mus_all_contig_12406	-0.827396	-0.748606	-0.315545	-1.00217	-0.784054	0.228135	1.58578	1.44388	1.10201	1.56348	1.35089	0.779981	-0.569273	0.757895	-0.0498651	0.290389	-0.852437	-0.462635	-0.713933	-1.42291	-1.35363
sorbin and SH3 domain containing 2a	ENSDARP00000041214	akajin_mus_all_contig_1241	-0.900832	0.438007	-0.790102	0.375512	0.656381	0.150929	1.212	1.20923	0.114855	-0.787278	1.23235	2.11606	0.727295	-0.834223	-0.297887	-1.1849	-0.34639	-0.229497	0.361963	-1.59474	-1.62872
slit homolog 2 (Drosophila)	ENSDARP00000026343	akajin_mus_all_contig_12487	-0.539428	0.0969873	-1.45858	0.555217	-1.12932	-0.66666	-1.19018	-0.260634	1.00282	0.469333	0.792358	1.65394	1.56492	2.08559	0.402694	-0.216204	-0.910473	-1.05033	-0.581252	-0.302154	-0.318637
alanyl-tRNA synthetase 2, mitochondrial (putative)	ENSDARP00000113382	akajin_mus_all_contig_12492	-1.12318	-0.87039	-0.427972	-1.2351	0.703475	0.588263	0.924678	-0.165468	2.28618	1.48892	0.930327	1.1283	0.215334	-0.300637	0.170912	-0.183757	-0.717448	-1.40008	0.0838061	-0.83808	-1.25809
MON2 homolog, regulator of endosome-to-Golgi trafficking	ENSDARP00000133919	akajin_mus_all_contig_12498	-1.03564	-1.26025	-0.683425	-1.1761	0.541207	-0.82394	0.491001	-0.439701	0.995249	1.10088	1.441	0.451067	2.54833	0.575314	-0.481395	-0.817223	-0.29822	-0.374306	0.70737	-0.929098	-0.532119
aminolevulinate, delta-, synthase 1	ENSDARP00000005771	akajin_mus_all_contig_12514	-0.913596	-1.02894	-1.30808	-1.25429	0.594324	-0.239972	0.75685	0.865971	1.50929	1.69338	1.13942	0.597512	0.316898	-0.778451	0.291572	-0.38548	-1.22775	-1.32465	1.32565	-0.0595362	-0.570112
SUZ12 polycomb repressive complex 2b subunit	ENSDARP00000130332	akajin_mus_all_contig_12578	0.904014	0.361631	-1.51259	1.1169	0.194488	-1.349	0.616895	0.272161	0.150895	0.516699	1.13879	0.131959	1.87598	0.680281	0.621509	-0.891743	-1.2282	-0.682182	-0.470669	-2.01305	-0.43476
PHD finger protein 8	ENSDARP00000007140	akajin_mus_all_contig_12599	-0.238047	0.182649	-0.049094	0.477768	1.01454	1.4329	0.455277	1.1864	0.109982	0.156095	1.12503	0.69771	-1.08572	-1.37186	-0.0161645	-0.613661	1.47731	-1.55091	-0.822721	-2.05666	-0.510834
bridging integrator 1a	ENSDARP00000137018	akajin_mus_all_contig_12605	-0.94165	-1.74168	-0.347242	-1.30167	1.29804	-0.506602	0.530978	0.853937	0.913448	2.1093	0.0335791	-0.605648	-0.266527	-0.159815	0.526569	1.54867	-1.29055	-0.636359	0.271693	0.448489	-0.736948
0	ENSDARP00000110209	akajin_mus_all_contig_12613	-1.05687	-1.18227	-0.675049	-0.771573	1.44345	0.929371	1.20015	1.24323	1.4498	1.00756	0.741551	-0.0631207	0.266957	-0.776647	-0.593659	1.05371	-1.31172	-1.5093	-0.34304	-0.419878	-0.632659
armadillo repeat containing 10	ENSDARP00000139133	akajin_mus_all_contig_12622	-0.42362	-0.574701	-2.11656	-0.571519	1.37923	-1.43637	1.68616	-0.143944	0.19813	0.231294	-0.21641	1.0779	0.694768	1.19031	-0.713691	-0.279756	-1.03983	-1.09437	0.824421	0.329041	0.999525
autocrine motility factor receptor, E3 ubiquitin protein ligase a	ENSDARP00000002529	akajin_mus_all_contig_1263	-1.33594	-1.00531	-1.44931	-0.840615	0.281774	0.036943	1.18649	1.37812	1.95126	1.51348	0.613856	0.861118	0.768374	-0.0212998	-0.307777	-1.05834	-0.297481	-1.17169	-0.339395	-0.626169	-0.13808
CCR4-NOT transcription complex, subunit 2	ENSDARP00000082816	akajin_mus_all_contig_12644	-1.21946	-1.07317	-0.758711	-0.393056	1.26671	-0.0205063	1.6934	0.342115	1.45602	2.07407	0.752317	0.78659	-0.838986	-0.666238	-0.651161	-0.369304	-0.356519	-0.813037	0.57939	-0.904857	-0.885596
coactivator-associated arginine methyltransferase 1	ENSDARP00000016959	akajin_mus_all_contig_12675	-1.59908	-0.981329	-1.18651	-0.962787	-0.761921	-0.860402	-0.501135	0.361764	2.23241	1.28083	0.846911	0.959614	0.189101	0.896273	0.694856	-0.785589	-0.224602	-0.868982	0.413049	-0.240985	1.09852
si:dkey-216e24.9	ENSDARP00000114666	akajin_mus_all_contig_12690	0.0386547	-1.25441	-0.519366	0.115295	-0.0579454	-0.519232	-0.0829593	1.08847	1.12432	0.681228	2.13224	1.07232	1.89693	-0.130917	-0.852716	-0.807168	-0.110529	-1.45035	-0.469375	-0.694152	-1.20034
si:dkey-261j4.5	ENSDARP00000119486	akajin_mus_all_contig_12694	-1.24479	-1.28036	-1.14324	0.0789641	1.48472	-1.62284	0.74219	0.224954	1.48991	1.46577	0.837101	0.685191	0.266196	0.0912519	0.108201	-1.90615	0.144024	-0.781128	-0.108901	0.381026	0.0879067
replication termination factor 2 domain containing 1	ENSDARP00000059437	akajin_mus_all_contig_1270	-1.43942	-1.3235	-0.701933	-0.633596	0.471315	0.53466	1.37791	1.10498	1.35062	1.58926	1.32721	0.875959	0.713312	-0.288325	-0.495772	-0.876425	-0.190446	-0.833044	-0.502511	-1.21044	-0.84981
polymerase (RNA) I polypeptide D	ENSDARP00000054709	akajin_mus_all_contig_1279	-0.412192	-0.686843	-1.29833	-0.754197	-0.139142	-0.329553	-0.371506	2.10997	1.21541	0.166159	0.753304	1.00399	2.10338	0.771585	0.29408	0.043471	-0.799189	-0.72037	-0.771728	-1.27885	-0.899453
RAB18B, member RAS oncogene family	ENSDARP00000133937	akajin_mus_all_contig_12812	-0.149842	-1.11295	-0.454619	-0.616037	-0.480173	-0.394805	-0.690847	0.349552	0.611767	1.12386	-0.396523	-0.651889	1.90941	1.31445	-2.30009	-0.598771	0.705078	0.787792	1.15924	0.796091	-0.910697
pleckstrin homology domain containing, family A member 5	ENSDARP00000099969	akajin_mus_all_contig_12814	-1.79491	-0.800681	-0.862797	-0.480033	0.250027	0.29698	0.762209	-0.218106	1.41867	0.955391	2.09479	1.5574	-0.348048	-0.831344	-0.457111	-0.180068	-0.368288	-1.32824	1.10671	-0.67555	-0.0970014
ubiquilin 4	ENSDARP00000069405	akajin_mus_all_contig_1282	-1.57262	-1.05016	-1.74667	-1.00269	-0.441394	-1.17465	0.178066	-0.605277	1.71439	1.11426	0.717011	0.992792	0.822128	0.631477	0.342167	0.77176	-0.244897	-1.09534	0.663771	-0.115739	1.10162
oxytocin receptor	ENSDARP00000050113	akajin_mus_all_contig_12842	-1.16538	-1.18336	-1.26719	0.278136	1.42366	-1.74327	1.11976	1.52426	-0.429703	-0.047084	0.133203	-0.625054	0.749996	-0.589437	1.55738	1.04674	0.363524	-0.931061	0.647603	-0.20947	-0.653257
N-acetyltransferase 8 (GCN5-related, putative)	ENSDARP00000098162	akajin_mus_all_contig_12872	-0.808374	-1.13196	-0.546331	-0.339694	-0.291342	0.240257	0.632573	1.8187	2.16517	1.77516	-0.531759	0.514151	-0.556397	-0.682034	0.587737	0.0135301	-0.0462319	-1.33012	0.548301	-0.733586	-1.29775
hepatocyte growth factor-regulated tyrosine kinase substrate	ENSDARP00000121032	akajin_mus_all_contig_12921	-1.32579	-0.0960721	0.418498	-0.0822457	0.783985	0.170005	0.484373	1.1924	2.57338	0.85564	1.08507	-0.0131291	-0.186703	-0.076675	-0.457496	-0.583292	-1.35389	-1.46086	0.331614	-1.11029	-1.14852
DnaJ (Hsp40) homolog, subfamily C, member 1	ENSDARP00000073973	akajin_mus_all_contig_12930	-1.88255	-0.787961	-1.24629	0.30554	0.0875208	-0.939747	-0.477212	0.91888	1.6868	1.82881	-0.438484	0.45319	0.680032	-0.020701	0.113372	1.03293	-0.494663	-0.438554	1.26008	-0.218719	-1.42227
oxysterol binding protein	ENSDARP00000036494	akajin_mus_all_contig_12941	-1.39062	-0.327352	-0.662924	0.126597	0.758988	0.565769	1.78922	1.26157	1.38247	1.16936	1.11457	1.05823	-0.0116616	-0.736101	-1.0529	-1.1338	-0.792492	-0.576087	-0.563694	-1.01705	-0.962082
PHD finger protein 23b	ENSDARP00000133597	akajin_mus_all_contig_12965	-1.74947	-1.29485	-0.723155	-0.356181	-0.0504629	-0.884148	-0.0766734	2.1574	0.513052	1.09466	0.342121	1.2731	1.13729	-0.927153	0.121724	-1.21262	0.234313	-0.622632	0.553115	-0.622478	1.09306
tetratricopeptide repeat domain 31	ENSDARP00000077797	akajin_mus_all_contig_12994	-0.501857	-0.993113	-1.21313	-0.539488	0.21571	-0.636634	2.06645	1.73982	1.38671	1.16022	0.723787	0.0360564	0.238717	0.885532	-0.410665	-1.08769	-0.977572	-0.146454	0.0153619	-0.555788	-1.40597
CDK5 regulatory subunit associated protein 2	ENSDARP00000028290	akajin_mus_all_contig_13028	-0.980137	-0.677213	-0.633986	-0.652788	0.428892	-0.153577	0.764834	0.860341	3.40844	1.16035	0.486601	-0.00401708	-0.196528	0.0161293	-0.708694	-0.563127	-0.779691	-0.626864	0.309575	-0.7468	-0.711748
tRNA phosphotransferase 1	ENSDARP00000141188	akajin_mus_all_contig_13030	-1.25144	-1.30961	-0.609409	-0.856726	1.48078	-0.453814	0.0739265	0.014069	0.908678	1.3437	0.837265	1.10263	1.37007	1.10514	-0.195709	0.986361	-0.712608	-0.706048	-0.677107	-1.43137	-1.01878
zinc finger, FYVE domain containing 9a	ENSDARP00000131596	akajin_mus_all_contig_13071	-1.33158	0.0793556	-1.2955	-0.0209216	1.1297	-0.287568	0.80397	0.14318	1.82038	0.0132837	0.474792	1.57366	0.994404	-0.0710601	-0.902401	-1.84742	-0.0243639	-1.12402	0.245508	-1.15755	0.784137
spermatogenesis associated 5-like 1	ENSDARP00000107156	akajin_mus_all_contig_13143	-1.0634	-1.02591	-0.446821	-0.331736	0.852369	0.619551	0.958221	1.13021	1.51117	1.50799	1.65897	0.710895	0.461128	-0.875496	-1.12057	-0.417766	-1.04521	-1.23883	-0.236939	-0.785963	-0.82185
ATG16 autophagy related 16-like 1 (S. cerevisiae)	ENSDARP00000137052	akajin_mus_all_contig_1319	-0.599196	-0.213579	-1.05446	-1.22369	-0.118577	-0.742606	0.459452	0.0960164	1.59936	1.85766	-0.155464	0.303803	1.50797	1.75134	-0.044372	0.19647	-0.255949	-2.00007	-0.431749	-0.522373	-0.40999
vacuolar protein sorting 45 homolog (S. cerevisiae)	ENSDARP00000081395	akajin_mus_all_contig_13196	-0.925873	-1.36595	-0.282921	-0.15911	0.880729	0.35451	1.25542	0.333796	2.10974	0.741008	0.734713	1.01687	1.33313	-0.131723	-0.718418	-1.16922	-1.43438	-0.501324	-0.233936	-1.2928	-0.544252
ribosomal protein L10a	ENSDARP00000114449	akajin_mus_all_contig_13233	-0.702332	-0.541136	-1.63418	-0.959786	0.283413	0.978791	1.16366	0.7558	1.33816	1.64635	1.02479	1.40827	0.520062	-0.274706	-1.00305	-0.566386	-1.31915	-1.00909	0.0576289	-0.647791	-0.519326
thrombospondin 1	ENSDARP00000141354	akajin_mus_all_contig_13258	0.459509	-0.0502721	0.143384	0.755778	-1.74026	-0.106384	-1.56503	0.508667	1.87806	-1.56769	0.25213	0.477506	2.03595	0.0140727	-0.168877	-0.939855	-1.1036	-0.335218	0.842368	0.265027	-0.0552601
transmembrane protein 11	ENSDARP00000095170	akajin_mus_all_contig_13270	-1.48944	-1.52955	-1.09503	-1.27693	1.09922	0.258422	0.372854	0.381994	2.55338	0.729516	1.13968	0.105114	0.681594	0.31109	-0.155858	0.273462	-0.862354	-1.09631	-0.24824	-0.0012056	-0.151405
parkin RBR E3 ubiquitin protein ligase	ENSDARP00000141580	akajin_mus_all_contig_13285	-1.30003	-0.552022	-0.744849	-0.411346	-0.103248	-0.220189	1.1017	1.55037	1.87158	1.71014	1.3139	0.627981	-0.411698	-0.0688357	-0.675775	-0.30402	-0.421945	-1.54269	0.299598	-0.53622	-1.18238
0	ENSDARP00000083119	akajin_mus_all_contig_13317	-0.3022	-1.70533	-1.44449	-0.175534	0.176782	-0.571095	2.35232	0.136194	0.713864	1.5727	0.326192	-0.0802578	-0.881254	-0.537449	-0.337971	-0.503772	-1.35993	-0.151524	0.950291	0.846431	0.976032
ribosomal protein S6 kinase a, like	ENSDARP00000130163	akajin_mus_all_contig_13337	-1.32895	-1.08628	-1.04992	-0.298298	0.217993	-0.253394	0.313402	0.972985	1.91407	1.33445	1.81507	1.34585	0.0387676	-0.510954	-0.0286323	-0.468506	0.0413551	-0.31044	-0.0105171	-1.13892	-1.50913
diphthamide biosynthesis 7	ENSDARP00000083772	akajin_mus_all_contig_13342	-1.15943	-1.90246	-0.899148	0.00488124	0.697967	-0.864215	-0.977279	-0.124646	0.914215	1.85687	1.33399	0.220286	-1.0479	0.345829	1.07242	0.309779	-0.0188627	-0.407062	1.48762	-1.01868	0.175828
adducin 3 (gamma) a	ENSDARP00000013817	akajin_mus_all_contig_1335	-0.649804	-0.0723924	-1.71439	-0.899006	0.17568	1.06154	-1.03803	-0.339438	-0.404549	0.344301	1.25296	0.544822	1.2165	0.314402	0.809345	-0.543897	2.51965	-0.0111205	-0.453846	-1.1258	-0.986933
hemochromatosis type 2	ENSDARP00000045599	akajin_mus_all_contig_13377	-1.43938	-0.689599	-0.880748	-0.912187	0.863711	0.548033	0.295424	1.24744	1.95381	0.30065	0.864439	1.96179	0.595282	0.24343	-0.851443	-0.920273	-1.06822	-0.751365	-0.280872	-0.153707	-0.926205
opioid growth factor receptor	ENSDARP00000055133	akajin_mus_all_contig_13384	-1.59691	-0.906742	-0.920995	-0.595424	1.60429	-0.552145	0.578951	-0.550667	1.86203	1.76997	1.59789	0.871459	0.150284	-0.323441	-0.83309	0.0201498	-0.0839181	-0.302934	-0.573821	-0.668613	-0.546325
pleiotropic regulator 1	ENSDARP00000054234	akajin_mus_all_contig_13392	-0.934033	-0.251313	-0.848736	-0.106526	0.822837	-0.177404	1.10697	0.317882	2.07929	2.07111	0.72528	0.733446	0.388774	0.0367659	-0.884944	-0.130566	-0.617551	-0.607787	-1.05554	-1.68343	-0.984521
helicase with zinc finger	ENSDARP00000044095	akajin_mus_all_contig_13473	-1.58943	-1.55314	-0.207143	-0.500693	0.982722	0.635307	1.12465	0.392739	1.17871	-0.305297	1.90827	0.929131	0.00863303	-0.254936	0.655963	-0.737699	0.215901	-0.948957	0.493259	-1.85216	-0.575825
protein tyrosine phosphatase, non-receptor type 23, a	ENSDARP00000115750	akajin_mus_all_contig_13479	-1.4194	-1.58935	-0.347347	-0.420213	0.890293	-0.328976	1.02108	0.763708	2.32815	1.00725	1.37789	0.538369	0.550828	-0.861988	-0.0592564	-0.92598	-0.98473	-0.542261	0.24832	-0.587412	-0.658972
HEAT repeat containing 5a	ENSDARP00000107674	akajin_mus_all_contig_13513	-1.67481	-0.41136	-0.877692	-0.558296	0.281602	-1.51391	-0.532458	-0.0853327	2.43542	0.12767	1.26537	0.407381	-0.392549	-1.0326	0.471072	-1.06681	0.624596	-0.214524	0.9689	0.765546	1.01278
cell adhesion molecule 3	ENSDARP00000074048	akajin_mus_all_contig_13518	-1.46844	-1.45308	-1.20895	0.904561	1.12264	0.0768715	1.60887	0.615031	-0.835965	-1.29126	0.918954	1.64546	0.13402	0.273303	0.545829	-1.30498	0.481786	0.326657	-0.137287	-0.921427	-0.0325844
zmp:0000001085	ENSDARP00000068336	akajin_mus_all_contig_13523	-1.37938	-0.84003	-1.0992	-0.574253	0.404217	-0.397698	-0.420655	0.00357298	1.98814	1.57551	0.884823	1.18862	0.541138	0.581158	0.525461	0.944453	-0.708176	-0.858315	-0.0360907	-1.86429	-0.459013
ddb1 and cul4 associated factor 11	ENSDARP00000119876	akajin_mus_all_contig_13555	-1.9192	-0.749837	-0.237531	-0.498979	0.587862	0.937429	0.833573	1.34931	1.32771	1.28605	0.783923	0.879944	0.915909	0.16772	-1.15041	-0.928458	-1.06282	-1.15235	0.142931	-0.418076	-1.0947
proteasome (prosome, macropain) assembly chaperone 1	ENSDARP00000059475	akajin_mus_all_contig_13568	-0.730041	-0.731856	-1.46355	-0.499571	-0.0616052	0.723636	1.02141	2.06385	1.24527	1.75186	-0.10947	1.0986	0.396088	-0.613552	-0.421	-0.0986253	0.0621552	-0.681467	-0.26688	-1.28791	-1.39734
polymerase (RNA) I polypeptide B	ENSDARP00000133883	akajin_mus_all_contig_13585	-1.16344	-0.896166	-1.23915	-1.32572	1.11608	0.138923	0.163347	0.690943	0.878821	0.979087	1.98718	1.65476	0.682459	0.433267	-0.660246	0.192963	-1.10951	-1.16899	-0.440379	-0.340481	-0.573755
chromosome 16 open reading frame 87	ENSDARP00000015462	akajin_mus_all_contig_13604	-1.96347	-1.16145	-1.17737	-0.600597	0.963151	-0.680903	0.579643	0.98657	0.58641	1.6302	0.728334	1.07677	1.3103	0.195135	-0.144226	0.644356	-0.739257	-1.0215	0.477792	-0.513313	-1.17657
nucleoporin 160	ENSDARP00000128799	akajin_mus_all_contig_13617	-1.0264	-0.250771	-0.355502	-0.263415	0.530189	-0.177746	0.398767	0.462552	2.09543	1.46712	1.39358	1.79605	0.0796998	-0.0365822	-0.88308	-0.612372	-0.72006	-1.15845	-0.200421	-1.32272	-1.21586
mitofusin 1	ENSDARP00000109661	akajin_mus_all_contig_13648	-0.865752	-0.193175	-1.06397	-2.07576	-0.816777	-0.788057	-0.0100308	-0.0712317	2.2241	0.508632	1.25856	0.555508	0.708075	0.154262	1.92315	0.240798	-0.860323	-0.36137	-0.280978	0.164553	-0.350216
SID1 transmembrane family, member 2	ENSDARP00000067582	akajin_mus_all_contig_1366	-1.28807	-1.19904	-0.513418	-0.137233	0.257174	0.112803	0.691941	2.03224	2.40456	1.17219	0.758269	0.586099	-0.00627878	-0.376319	-0.145939	-0.6814	-0.547182	-0.691813	-0.241279	-1.05479	-1.13253
DnaJ (Hsp40) homolog, subfamily C, member 16 like	ENSDARP00000080290	akajin_mus_all_contig_13723	-1.6686	0.161876	-1.41141	0.056108	-0.211015	-1.08923	0.0320635	0.385355	0.0253783	1.76706	0.722236	1.37727	1.50668	0.515613	0.113611	-0.685297	-1.00885	-1.46194	-0.575704	0.125312	1.32348
acetylcholinesterase	ENSDARP00000052988	akajin_mus_all_contig_13755	-1.52005	-0.895525	-0.857347	-0.0816613	0.0232187	-0.264349	0.99029	1.63467	1.97785	0.726603	1.05458	0.649696	0.0648824	-0.787969	-0.0446959	-1.18102	-1.28331	-1.26033	-0.248931	0.277654	1.02574
optineurin	ENSDARP00000020714	akajin_mus_all_contig_13758	-1.11236	-0.809708	-0.411734	-0.552153	0.863288	-0.222867	1.03524	0.884705	2.53384	1.29796	0.397295	-0.311219	0.206013	-0.551262	-1.1037	0.178212	-1.7132	-1.28125	0.374353	-0.215354	0.513919
collagen, type XIX, alpha 1	ENSDARP00000098972	akajin_mus_all_contig_13762	-0.542951	-1.06656	-1.74054	-0.577826	-0.0508731	-0.388722	1.34424	0.6627	-0.307094	-0.748435	1.54576	1.58517	1.9813	-0.194266	-0.654544	0.0565906	-0.241927	-1.57363	0.459126	0.176788	0.275694
WD repeat domain 5	ENSDARP00000121768	akajin_mus_all_contig_13777	-1.14966	-0.564598	-0.699869	-0.420885	-0.455082	0.234824	0.502802	1.35001	1.68707	1.66721	0.416633	1.49339	1.62149	-0.946414	-0.650979	-0.519849	-0.715705	-0.669329	-0.920943	-0.128041	-1.13209
cytochrome P450, family 7, subfamily B, polypeptide 1	ENSDARP00000020000	akajin_mus_all_contig_13792	-1.23734	-1.09997	-1.04733	-1.06535	0.116554	0.0749864	0.816488	0.984032	2.58247	1.05694	0.897179	0.831177	0.696006	0.485869	-0.27801	-0.846607	-0.965035	-1.06094	-0.119627	-0.7004	-0.121097
zinc finger, HIT-type containing 3	ENSDARP00000034175	akajin_mus_all_contig_13831	-1.40191	-1.01938	-0.931534	-0.670203	0.866571	0.839292	0.0956368	-0.722882	0.502427	0.573327	0.301751	2.54457	0.0123266	-0.273708	-0.144816	1.13857	-1.37082	0.129962	1.28436	-1.06263	-0.690896
missing oocyte, meiosis regulator, homolog (Drosophila)	ENSDARP00000132748	akajin_mus_all_contig_13832	-0.718903	-0.761169	-0.432757	-0.867753	1.83519	-0.567828	0.64923	0.827102	2.19289	0.370195	1.62978	1.03583	0.0960979	-0.434327	-1.30587	-0.657911	-0.59871	-1.00679	-0.671518	-0.576425	-0.0363487
RAD23 homolog A, nucleotide excision repair protein a	ENSDARP00000123746	akajin_mus_all_contig_13914	-0.381592	0.729165	-0.21495	-0.0257618	-0.416108	-1.39905	0.248811	-0.529838	0.983909	2.03812	0.65609	1.5659	-0.414821	0.422642	-0.0988579	-1.75754	-1.04922	-1.11805	1.50244	-0.853242	0.111952
amyloid beta (A4) precursor-like protein 2	ENSDARP00000071593	akajin_mus_all_contig_13915	-1.02253	-0.272246	-1.3037	-0.475726	0.659264	0.790105	1.95978	0.774186	1.50229	0.744858	0.0723475	1.14927	0.212213	-0.784593	-0.0788758	-0.154196	-0.701161	-1.45046	0.902762	-1.38884	-1.13475
mitogen-activated protein kinase kinase 4b	ENSDARP00000101456	akajin_mus_all_contig_13943	-0.851717	-0.816989	-0.953044	-1.03002	0.133974	1.20598	1.06404	0.322855	0.910777	1.84974	0.916633	1.2705	1.6755	-0.328666	-0.607219	-0.900389	-0.830782	-0.759753	-0.901505	-0.449967	-0.919959
synaptojanin 1	ENSDARP00000122252	akajin_mus_all_contig_13947	-0.821451	0.286379	-0.916693	-1.38937	0.340406	-0.289838	0.378384	0.279045	0.379873	0.582346	2.35553	2.18065	0.840817	-0.744641	0.0589424	-0.786896	-0.905542	-1.09953	-0.926612	-0.387234	0.585432
csrp2 binding protein	ENSDARP00000122559	akajin_mus_all_contig_13969	-1.64674	-1.08143	-0.661915	-0.628027	0.323276	-0.607755	0.145593	-0.595049	1.64667	1.95535	1.27939	0.342248	1.22089	0.668412	0.28977	0.246743	-1.49343	-0.616452	0.499546	-1.07817	-0.208909
ubiquitin-conjugating enzyme E2Q family member 2	ENSDARP00000129028	akajin_mus_all_contig_1397	-1.35289	-1.56956	-0.986129	-0.203658	0.431975	0.528444	1.03567	1.49754	1.6177	1.45037	1.28947	1.01713	0.230966	-0.640123	-0.737963	-0.584397	-0.603725	-0.558186	-0.247156	-1.03368	-0.581793
BCL2/adenovirus E1B interacting protein 3-like a	ENSDARP00000036535	akajin_mus_all_contig_13981	-1.4504	-1.33804	-1.04072	-0.884412	0.209966	1.55483	1.52548	1.52984	1.01182	1.10324	0.755151	0.440651	0.478527	0.170426	-0.252393	-0.417397	0.155234	-0.638951	-0.509391	-1.32455	-1.07891
exocyst complex component 1	ENSDARP00000063153	akajin_mus_all_contig_13992	-0.95294	-0.824722	-0.289546	-0.60404	1.25555	0.389452	0.842383	0.786714	1.46916	1.39198	0.928375	1.28871	0.136402	-0.0411204	-0.416533	-0.42906	-0.167685	-1.332	-0.138092	-2.22379	-1.06921
adhesion regulating molecule 1	ENSDARP00000075868	akajin_mus_all_contig_14138	-1.27352	-0.000231918	0.297242	-0.589384	0.473336	-0.0412755	0.661844	-0.197003	2.24278	1.96432	0.798587	0.793214	0.566369	0.233625	-0.324687	-0.59694	-1.21307	-1.18769	-0.131026	-0.863194	-1.61329
programmed cell death 6 interacting protein	ENSDARP00000031677	akajin_mus_all_contig_14151	-2.02718	0.781757	0.776427	-0.025011	0.482922	0.521793	1.38647	0.816975	1.28696	0.708161	0.803194	0.919237	0.742454	-0.28241	-1.08319	-0.589529	-1.38165	-0.595512	-1.01324	-1.1748	-1.05384
ubiquitin specific peptidase 2a	ENSDARP00000119800	akajin_mus_all_contig_1416	-1.4599	-1.25266	-1.34877	-0.59718	0.663514	-0.253455	0.0409927	1.25099	2.01563	1.46801	1.14796	0.938321	0.839221	0.138462	-0.106286	-0.177541	-0.603351	-1.25191	-0.0873338	-0.689131	-0.675581
transmembrane protein 55A	ENSDARP00000072921	akajin_mus_all_contig_14163	-1.652	-1.39433	-0.213273	-0.800897	-0.137149	0.195765	1.28523	0.101991	1.56069	2.10104	0.69028	0.882998	0.652355	-0.44236	-0.356269	-1.07845	-0.190256	0.304988	0.638349	-0.9044	-1.24431
glypican 3	ENSDARP00000104788	akajin_mus_all_contig_14170	-1.43247	-1.6459	-1.02732	-0.703083	0.617906	-0.00311794	0.835618	0.505606	1.94037	0.887353	0.593686	1.70916	0.548184	0.845264	-0.370862	-0.909014	0.00860907	-1.34334	0.133703	-0.501081	-0.689274
zgc:171459	ENSDARP00000103275	akajin_mus_all_contig_14185	-0.615056	-1.48527	-0.872036	-1.1473	0.319614	-1.15511	0.104102	0.627937	2.82585	0.554294	1.28672	1.04705	-0.0907561	-0.1576	-0.116153	0.0340949	-0.897278	-0.99647	0.495881	0.526676	-0.289196
lysophospholipase I	ENSDARP00000137978	akajin_mus_all_contig_14226	-1.0452	-0.312835	-0.512894	-0.727039	1.77903	0.65059	0.782979	0.968203	0.589311	1.03394	1.27556	0.779541	-0.0551785	0.315354	-1.26065	0.607175	-1.15633	-1.70306	-0.530041	-1.62143	0.142974
block of proliferation 1	ENSDARP00000120969	akajin_mus_all_contig_14243	0.98029	-0.39214	-0.0696319	-1.30177	1.6837	-0.390356	0.556445	-0.0846466	1.11788	1.66393	1.70203	0.487472	0.482707	-0.0365325	-0.96112	-0.525608	-0.69113	-1.36864	-0.839182	-1.33246	-0.681236
bromodomain containing 3a	ENSDARP00000117023	akajin_mus_all_contig_14259	-1.26089	0.115036	0.541737	0.257669	0.0790421	-0.420209	1.65872	-0.6909	2.71362	-0.054097	0.259202	0.853478	-0.935177	-0.862105	1.26226	-0.20945	-0.412903	-0.510536	-0.315905	-1.55289	-0.515702
Fas (TNFRSF6) associated factor 1	ENSDARP00000104417	akajin_mus_all_contig_14277	-0.512892	0.0747224	-0.866846	0.0677327	0.699778	-0.438376	0.564281	1.47698	1.24981	1.4775	1.65896	0.737307	0.945712	-1.10943	-0.866126	-0.406908	-1.58086	-1.11349	-0.165277	-1.22433	-0.668261
T-cell, immune regulator 1, ATPase, H+ transporting, lysosomal V0 subunit A3b	ENSDARP00000133899	akajin_mus_all_contig_14293	-1.32788	-1.16285	-0.607403	-0.390183	1.35047	0.635396	0.193539	0.938012	1.96798	0.958566	1.09586	1.52871	-0.0575384	-0.317875	-0.352306	-0.282302	-1.18285	-1.48891	-0.154692	-0.534118	-0.809617
EFR3 homolog A (S. cerevisiae)	ENSDARP00000135211	akajin_mus_all_contig_14343	-0.624427	-1.08752	-1.34348	-0.235193	0.18567	-0.194008	0.199442	1.43657	1.08513	0.314575	1.92927	2.36019	0.505889	0.236263	-1.01866	-0.45968	-0.822448	-0.645671	-0.489665	-0.809671	-0.522581
SWI/SNF related, matrix associated, actin dependent regulator of chromatin, subfamily e, member 1	ENSDARP00000112446	akajin_mus_all_contig_14347	-1.58268	-0.114759	-1.02915	-1.42715	-0.217442	-1.56452	-0.282493	-0.811231	-0.419441	-0.261036	2.06432	1.25917	0.677365	0.33966	1.04386	-0.116202	1.12248	-0.129537	1.1911	0.701631	-0.443932
R3H domain containing 1	ENSDARP00000139514	akajin_mus_all_contig_14386	0.430331	-0.13515	0.665354	-0.536105	0.612519	-0.389374	-0.434393	-0.873343	1.79751	1.57379	0.835757	1.88719	0.233649	-1.02586	-0.739719	-0.242585	-1.62109	-1.70823	-0.297997	0.352704	-0.384959
RUN and SH3 domain containing 1	ENSDARP00000114438	akajin_mus_all_contig_14411	-0.854701	-1.44606	-0.820445	-1.04462	0.446022	0.213754	0.2303	1.14025	1.01054	1.46096	1.93317	0.871714	0.553698	0.961987	-0.142271	-0.325276	-1.61842	-1.25943	-0.346807	-0.568167	-0.396199
carboxypeptidase, vitellogenic-like	ENSDARP00000073441	akajin_mus_all_contig_145	1.27503	-1.79608	-1.15002	-0.114647	0.68382	-0.454305	0.849277	0.808014	-0.0455405	1.61631	-0.264602	1.36652	0.531673	0.5546	0.316271	0.255867	-1.24798	-0.705986	0.421783	-1.54515	-1.35486
membrane protein, palmitoylated 7a (MAGUK p55 subfamily member 7)	ENSDARP00000141751	akajin_mus_all_contig_14502	-2.09831	-0.333214	0.111625	0.818999	0.223026	-1.20941	-0.0103551	1.12626	1.21473	-0.577731	0.511308	1.6693	0.496124	-0.543649	-0.636941	-1.63302	-0.0713611	-0.123231	1.75366	-0.0135813	-0.674238
toll interacting protein	ENSDARP00000140869	akajin_mus_all_contig_14503	-1.79283	-1.43647	-1.09728	-1.10638	0.856812	-0.661111	-0.44056	0.11787	1.2116	1.61124	1.79286	0.872085	0.153615	0.339731	0.278205	-1.29768	-0.619145	0.0550259	0.123154	0.388986	0.650277
si:dkey-104n9.1	ENSDARP00000121958	akajin_mus_all_contig_14593	-0.86599	-0.580449	-0.476671	0.125296	1.04622	0.256004	1.04393	0.461267	2.15888	1.10491	-0.377742	0.741324	-1.56295	-0.481421	-0.426775	1.67687	-0.755046	-0.735542	-0.217753	-0.552949	-1.5814
cell division cycle 27	ENSDARP00000113979	akajin_mus_all_contig_14637	-0.969035	-1.07512	-0.100342	-0.269753	1.06117	-0.327573	1.10098	0.203151	2.18088	0.826708	1.78788	0.701459	0.223882	0.0266293	-1.15235	-0.0310174	-1.26961	-1.02975	0.159431	-1.15306	-0.894556
solute carrier family 25 (mitochondrial iron transporter), member 28	ENSDARP00000069436	akajin_mus_all_contig_14681	-1.35575	-1.19093	-1.19282	-0.660573	0.599635	0.428896	0.80987	0.39462	2.36498	1.31567	0.928267	0.0260652	-0.0430433	-0.520998	-1.20598	-0.467209	-0.796394	-1.0179	0.465175	-0.105882	1.2243
WD repeat domain 33	ENSDARP00000027484	akajin_mus_all_contig_14709	-1.3543	-0.71596	-0.747704	-1.05189	1.14394	-0.332476	0.52168	0.572453	0.965654	2.24143	1.57469	-0.157054	0.619377	-1.53241	-0.182322	-0.429786	-1.09762	0.123516	0.354168	-0.992468	0.47708
ceramide kinase	ENSDARP00000091226	akajin_mus_all_contig_14720	-1.74032	-1.73919	-1.04429	-0.343023	0.280292	-0.793749	-0.320309	0.944465	1.14123	0.0760367	1.47987	1.64779	1.52714	0.762531	-0.137485	0.415719	-0.219222	-0.728059	0.244944	-0.625668	-0.828701
follistatin a	ENSDARP00000122591	akajin_mus_all_contig_14750	-1.15487	-0.609453	-1.6328	-0.148277	0.255432	0.429026	0.837567	0.72499	1.03803	-0.0409399	1.02999	1.813	1.19511	0.300487	0.551204	-1.26252	-0.610909	-1.97388	-0.401278	0.462028	-0.801933
methyltransferase like 7A	ENSDARP00000129994	akajin_mus_all_contig_14754	-1.23057	-2.00116	-0.824157	-0.717691	0.391936	1.41047	1.24573	1.06074	0.598483	1.38514	0.32923	0.882338	1.12093	-0.0564668	-0.231112	0.500258	-0.557186	-0.889293	-1.0137	-1.26109	-0.142842
ER membrane protein complex subunit 7	ENSDARP00000024849	akajin_mus_all_contig_1476	-1.05516	0.450767	-0.968751	-0.611481	-0.161632	-0.355441	1.84076	0.0463648	1.39107	1.18156	1.58192	0.827284	-0.259053	0.327951	-0.357617	-0.476112	-1.07142	-1.32597	-1.15024	1.19977	-1.05459
acetylserotonin O-methyltransferase-like	ENSDARP00000007743	akajin_mus_all_contig_14789	-1.66406	-0.296358	-0.962088	0.168041	-0.147166	-0.739229	0.876625	-0.192006	1.51826	1.23584	0.620784	1.21551	1.40216	-0.370149	0.921446	0.327031	-0.950637	-0.661394	0.60151	-1.71805	-1.18607
si:ch73-71c20.5	ENSDARP00000128197	akajin_mus_all_contig_1479	-1.34104	-0.633114	-0.619668	0.616011	-0.861558	0.479074	1.35705	-1.31546	0.616042	0.340651	0.838831	0.299619	-1.33656	-0.598783	1.11504	2.17414	0.340639	-0.333213	-1.38146	-0.557919	0.80167
filamin C, gamma b (actin binding protein 280)	ENSDARP00000024947	akajin_mus_all_contig_14818	-1.12057	0.116948	0.816943	1.27245	-0.319522	-0.0565784	0.25257	1.3339	1.8138	0.159641	0.56861	1.42661	-0.542349	-0.465695	0.226798	-1.92106	-1.47022	-0.778281	0.444786	-1.04847	-0.710321
cirrhosis, autosomal recessive 1A (cirhin)	ENSDARP00000003198	akajin_mus_all_contig_14831	-0.413589	-0.850746	-1.0278	-1.23354	0.276714	-0.0503247	-0.108622	-0.324712	1.47724	1.51709	1.64873	2.18078	-0.186399	0.245107	-0.917001	0.966665	-0.119846	-0.748767	-0.814016	-0.519197	-0.997782
WW domain containing E3 ubiquitin protein ligase 2	ENSDARP00000112571	akajin_mus_all_contig_1486	-0.463091	-0.937463	-0.729017	-0.591082	0.718959	-0.241737	1.1993	0.568652	0.284752	2.20746	1.2531	0.959206	0.860957	-0.736398	0.896866	-0.53565	-0.516187	-1.00641	-0.249413	-1.78618	-1.15663
cellular repressor of E1A-stimulated genes 2	ENSDARP00000116391	akajin_mus_all_contig_1491	-1.17325	-1.56117	-1.35083	-1.8743	-0.0551608	-0.00456349	-0.225283	0.808334	0.727902	1.62661	0.186506	0.0995254	0.297853	0.106571	1.23961	0.695274	1.56608	-0.180208	0.846517	-0.783271	-0.992735
CTD (carboxy-terminal domain, RNA polymerase II, polypeptide A) small phosphatase-like a	ENSDARP00000083861	akajin_mus_all_contig_1493	-1.11466	-1.2634	-0.418828	0.0192438	-0.639544	-0.232309	0.165127	1.34437	2.52906	1.85437	1.33406	0.105948	-0.719461	-0.58737	-0.0598481	0.382498	-0.627767	-0.836799	-0.956874	-0.11462	-0.163201
chromodomain protein, Y-like	ENSDARP00000073586	akajin_mus_all_contig_14953	-0.999672	0.183775	-0.459973	-1.02933	-0.382542	-1.19996	-1.01635	0.22723	2.06443	1.52221	2.08286	1.43126	0.462563	-0.160872	-0.743059	-0.55144	-0.448173	-0.522474	0.0991456	0.121908	-0.681536
phosphofurin acidic cluster sorting protein 2	ENSDARP00000100109	akajin_mus_all_contig_14966	-1.00653	-0.0440546	-0.892108	0.829903	0.249505	0.0590405	1.91921	1.31534	-0.311793	-0.147874	2.12607	0.512686	0.677325	-1.29695	0.336052	-1.44842	0.182212	-1.09729	-0.359344	-0.560451	-1.04253
oculocutaneous albinism II	ENSDARP00000123879	akajin_mus_all_contig_14981	-1.44339	-1.08701	-0.581567	0.298934	-0.900072	-0.152277	-0.870355	0.788684	1.19767	0.40142	-0.703568	0.243629	0.822424	-0.0233081	1.29291	-0.2189	0.872016	0.980374	1.45912	-2.38695	0.0102161
nucleolar protein 9	ENSDARP00000123267	akajin_mus_all_contig_14995	0.23106	0.362493	-2.0371	0.174637	0.341965	-0.826656	0.64999	0.174755	1.2826	1.50928	1.22192	0.0399175	0.864256	-0.516315	-0.642427	-0.420474	-1.36195	-0.779349	-1.85712	0.487657	1.10085
laminin, gamma 3	ENSDARP00000117247	akajin_mus_all_contig_14998	0.251853	-1.10751	-0.808629	0.0206033	1.67405	-0.497324	-1.2758	0.0595351	0.37171	-0.35318	0.597901	1.52824	0.255585	-0.778515	-0.0128733	-0.3294	2.26721	-0.759693	1.15347	-1.2758	-0.981437
kelch-like family member 43	ENSDARP00000070382	akajin_mus_all_contig_150	-0.909815	-1.40926	-1.5073	-1.309	0.114616	-0.399502	0.290816	1.35409	1.6194	0.796656	0.113952	2.18103	-0.0124999	0.0867196	0.397206	-0.63665	-0.0957376	-0.546215	0.882791	-1.18165	0.170356
Ras homolog enriched in brain like 1	ENSDARP00000057222	akajin_mus_all_contig_1500	-1.4082	-1.4761	-1.39106	-1.00271	-0.56011	-0.6815	0.607455	1.18556	1.13919	2.3188	0.83008	0.603015	0.793571	0.382325	0.761528	-0.168263	-0.652343	-0.656745	-0.200613	-0.563039	0.139173
guanine nucleotide binding protein (G protein), gamma 7	ENSDARP00000056513	akajin_mus_all_contig_15044	1.01585	-0.856918	-0.454929	-1.18047	0.905555	-1.57106	-0.606672	-0.0265667	2.07479	-0.339994	0.159698	0.303335	0.230643	-0.27163	-0.679839	-1.17395	1.43589	-0.293578	1.72887	-0.991515	0.592486
family with sequence similarity 129, member Bb	ENSDARP00000010182	akajin_mus_all_contig_15066	-1.17345	1.2181	-0.165029	0.338622	-1.29246	0.309218	-0.576511	-0.475989	1.30924	-1.49959	-0.71859	-0.718967	1.84318	1.33262	1.10341	-0.621652	1.01053	0.43318	0.110408	-1.1262	-0.640067
ankyrin repeat domain 28b	ENSDARP00000020838	akajin_mus_all_contig_15083	0.624986	-0.891231	-0.801736	-1.37874	-0.136413	-1.5007	0.217142	0.325315	1.21805	0.90838	0.0503809	0.986563	1.38951	1.23137	0.0720137	-0.759877	-1.31112	-1.66897	1.42288	0.0475856	-0.0453889
low density lipoprotein receptor-related protein 12	ENSDARP00000132794	akajin_mus_all_contig_15133	-0.485087	-1.56166	-0.529077	0.315952	1.33062	-0.484924	0.228264	1.21203	1.98159	1.465	0.052208	0.128616	-0.262914	-1.14051	-1.05156	-0.27646	-1.3426	-0.884453	-0.542165	0.615067	1.23206
zgc:162816	ENSDARP00000109902	akajin_mus_all_contig_15149	-0.234773	-1.24311	0.483684	0.772645	1.07286	-0.469552	0.522428	0.129852	0.641618	2.45191	1.33085	-0.0280379	0.666427	-1.02764	-0.647026	0.618441	-0.637818	-1.11641	-0.874226	-1.00123	-1.4109
ankyrin repeat domain 27 (VPS9 domain)	ENSDARP00000110301	akajin_mus_all_contig_15184	-0.83783	-1.87604	-1.02994	0.107759	0.396369	-1.05969	0.734788	-0.192243	1.64721	1.27806	1.7654	1.19389	0.671147	0.559537	-0.510974	-0.342363	-0.847753	-0.547607	0.532085	-1.11177	-0.530026
transportin 3	ENSDARP00000067160	akajin_mus_all_contig_1521	-1.9984	-1.62247	-1.01764	-0.633535	0.498129	-0.054646	0.339898	-0.422451	1.87812	0.709484	1.03072	0.9937	0.282267	-0.0836755	0.812349	0.437721	-0.481015	-1.05179	1.34393	-1.1	0.139318
poly (ADP-ribose) polymerase family, member 8	ENSDARP00000112689	akajin_mus_all_contig_15216	-1.89012	-0.696619	-0.210906	-0.365694	0.784772	0.13782	0.912235	1.2301	2.15388	0.510325	0.727065	0.834557	0.421847	-0.664543	-0.356698	-1.05796	-1.12653	-1.80759	-0.136294	0.130379	0.469981
finTRIM family, member 98	ENSDARP00000068652	akajin_mus_all_contig_15227	-0.813494	-0.83216	-0.802286	-0.839902	0.398738	0.233773	-0.00588267	1.06359	1.83089	1.72612	1.80672	1.44951	-0.0623834	-0.376374	-0.496429	-0.266695	-0.65322	-0.925286	-0.21761	-1.14447	-1.07315
junctophilin 2	ENSDARP00000043428	akajin_mus_all_contig_1523	-1.41214	-0.0897719	-1.62624	-0.796697	0.370299	-1.48822	1.09336	0.636716	1.20523	0.894276	0.976569	0.796608	0.270969	-0.420081	0.1413	-2.26272	0.632485	-0.512412	0.558255	0.635058	0.397175
glutamate receptor, ionotropic, delta 2	ENSDARP00000116997	akajin_mus_all_contig_15251	-1.34593	0.195365	1.2384	-0.161717	1.06426	-0.234323	-0.388978	0.586373	2.31405	-0.311789	1.64404	0.221081	0.111968	0.211348	-0.88349	0.728876	-0.833303	-1.06054	-0.681724	-1.46921	-0.94475
Tax1 (human T-cell leukemia virus type I) binding protein 1b	ENSDARP00000040726	akajin_mus_all_contig_15323	0.0788134	-1.30825	-0.253961	-0.87087	-0.284019	0.543305	-0.384392	0.42177	2.73069	1.64264	-0.176963	-0.0205288	0.332977	0.016025	1.05841	0.154269	0.469627	-0.908399	-0.892308	-0.576289	-1.77255
WD repeat and FYVE domain containing 2	ENSDARP00000059208	akajin_mus_all_contig_15334	-1.77843	-1.03463	-0.0523476	-0.139951	0.381637	1.2323	1.04014	1.54837	0.151514	1.04989	1.20794	0.568348	0.277046	-0.161973	-0.966689	-1.55222	-0.875813	-0.553049	1.33154	-0.826928	-0.846705
thioesterase superfamily member 4	ENSDARP00000125032	akajin_mus_all_contig_15350	-0.87369	-1.35421	-0.0745272	-0.80772	0.745913	-0.549133	2.08389	0.440987	0.180085	0.852994	1.1449	-0.203095	-0.258392	-1.31376	-0.915806	1.9018	-0.888812	-1.28029	0.464174	0.132598	0.572099
autophagy related 101	ENSDARP00000139744	akajin_mus_all_contig_15377	-1.64768	-1.36974	-0.888059	-0.666386	0.705833	0.168391	1.17704	1.5797	1.61848	1.84138	0.546828	0.60781	-0.0776453	-0.0545852	-0.428596	-0.357204	-0.397506	-0.387044	0.213251	-1.21679	-0.967476
C-type lectin domain family 16, member A	ENSDARP00000111277	akajin_mus_all_contig_15382	-0.946912	-0.421046	-0.686101	0.213452	0.387723	-0.839	0.601314	0.810957	1.09919	1.89067	1.40955	1.36964	0.532674	-1.42664	-1.87619	-0.360447	0.444324	-0.345841	-0.0771535	-0.805899	-0.974259
calcium channel, voltage-dependent, P/Q type, alpha 1A subunit, b	ENSDARP00000133186	akajin_mus_all_contig_15402	-0.767516	-0.767516	1.44735	-0.149727	0.103916	0.757573	0.146843	0.089928	-0.000341117	-0.767516	-0.767516	0.153916	3.37933	-0.767516	-0.767516	-0.767516	-0.767516	0.675616	-0.767516	0.253304	0.0499306
interferon regulatory factor 2 binding protein 1	ENSDARP00000026919	akajin_mus_all_contig_15426	-1.80779	-0.131945	-0.196312	0.227169	0.413048	1.08081	0.442825	0.157608	-0.417243	0.438204	-0.0360771	2.30034	0.367016	-0.880817	1.5687	0.28868	0.666322	-0.959566	-0.891204	-1.7236	-0.906175
F-box and leucine-rich repeat protein 5	ENSDARP00000106526	akajin_mus_all_contig_15468	-1.21403	-1.43178	-0.704174	0.303133	0.956352	-0.131594	1.81651	1.81608	1.53061	0.63012	0.920763	0.602811	0.0382316	-0.772473	-0.389514	-1.39277	-0.225669	-0.339318	-0.771082	-0.925837	-0.316377
hook microtubule-tethering protein 1	ENSDARP00000063051	akajin_mus_all_contig_1547	-0.845881	-1.07171	-1.66006	-1.27832	-0.492701	-0.263602	0.234205	1.37553	1.15526	0.312678	0.402417	1.35865	2.17295	0.789357	-0.0872954	-1.18019	0.200601	-0.242271	-0.538809	-0.823847	0.483046
calcium binding and coiled-coil domain 2	ENSDARP00000127186	akajin_mus_all_contig_155	-1.32091	-1.34664	-1.06589	-0.840961	-0.0964784	-0.296786	0.520691	1.09581	2.01376	1.71283	0.754886	0.82834	0.73859	0.32281	0.413272	-0.510771	-0.832171	-0.944001	0.669386	-1.01374	-0.80204
ubiquitination factor E4B, UFD2 homolog (S. cerevisiae)	ENSDARP00000134819	akajin_mus_all_contig_1550	-0.713679	-0.873755	-0.760614	-0.348004	0.903172	-0.406592	0.913872	0.139225	2.45672	1.0755	0.924146	1.24897	0.764155	-0.0237153	-0.131505	-0.65484	-0.920149	-1.54622	-0.0649908	-1.40916	-0.572533
guanine nucleotide binding protein (G protein), alpha 15 (Gq class), tandem duplicate 2	ENSDARP00000124997	akajin_mus_all_contig_15532	-0.726979	-0.726979	-0.726979	-0.726979	0.0064619	-0.726979	-0.726979	0.760846	2.26055	1.80317	0.352789	-0.726979	1.41862	1.2882	0.952337	-0.726979	-0.726979	-0.726979	-0.119237	-0.726979	-0.726979
mitochondrial ribosomal protein L19	ENSDARP00000008022	akajin_mus_all_contig_15598	0.478634	-0.867715	-1.23202	-1.00728	0.907729	-0.878941	1.45851	-0.750231	1.65172	1.26037	1.20124	0.516769	0.683423	0.360378	-0.591416	1.10051	-0.888589	-0.609001	-0.99674	-0.548598	-1.24876
ANKH inorganic pyrophosphate transport regulator b	ENSDARP00000002526	akajin_mus_all_contig_15611	-0.725216	1.68549	0.0530105	-0.0515856	-0.266654	-0.19038	0.524397	1.89476	-0.475682	-0.202684	0.883265	2.48899	-0.707668	-0.702581	-1.12489	-0.776976	-0.259322	-1.35114	0.0363835	-0.805917	0.0743943
KRI1 homolog	ENSDARP00000102009	akajin_mus_all_contig_15659	-1.17989	-0.416697	-0.409839	-0.478426	0.873767	-0.511112	0.460001	0.355093	2.32787	1.94476	1.65183	0.436742	0.280681	-0.176723	-0.270573	-0.853366	-0.936338	-0.950349	-0.590776	-1.16736	-0.38929
acyl-CoA oxidase 3, pristanoyl	ENSDARP00000142047	akajin_mus_all_contig_15703	-0.995544	-1.31513	0.839565	0.324413	0.119373	-0.836862	2.13266	-0.467976	1.63141	1.21e-05	1.40423	1.07507	-1.44571	-0.716132	-0.514585	0.117974	-0.0488165	-0.723351	0.287355	-1.24999	0.382045
polymerase (RNA) II (DNA directed) polypeptide M	ENSDARP00000103340	akajin_mus_all_contig_15732	-1.05642	-1.07294	-0.419011	-0.479732	-0.438116	0.821541	-0.36176	0.153203	0.902628	1.58783	1.2824	1.50808	-0.331769	1.48921	-0.87332	-1.07497	-1.53021	-1.20523	0.0143461	1.00194	0.082295
transmembrane protein 246	ENSDARP00000082342	akajin_mus_all_contig_1574	-1.24283	-1.12921	-0.564209	0.321736	-0.272353	0.206825	0.469224	1.10076	2.64434	1.78183	0.630724	0.594744	0.128773	-0.250759	-0.0645591	-0.925883	-0.884921	-1.04632	0.194096	-0.883188	-0.808813
breast cancer metastasis-suppressor 1-like b	ENSDARP00000009633	akajin_mus_all_contig_15775	-0.543579	-0.00286217	-1.41305	-0.846398	0.420486	-0.575023	-0.192267	-0.6094	0.639349	2.6719	1.31063	0.428026	0.703162	0.844294	1.06948	-0.841162	-1.20178	-1.26822	-0.700567	0.151067	-0.0440954
StAR-related lipid transfer (START) domain containing 3	ENSDARP00000007948	akajin_mus_all_contig_15838	-0.639926	-0.134081	-0.664199	0.005094	0.921698	-0.0782589	-0.855285	0.791315	1.40514	2.09959	-0.461309	0.844416	0.410771	0.996598	-0.136278	0.401776	-1.60357	-1.28623	0.586796	-1.69372	-0.910335
kinesin family member 16Ba	ENSDARP00000136451	akajin_mus_all_contig_15892	-1.8953	-0.573318	-0.754381	-0.891961	0.456431	-0.958775	1.18329	0.766858	2.1845	1.26064	1.31784	0.903963	0.396708	-0.0895927	-0.921011	-0.410302	-1.09392	-0.320854	-0.0714125	-0.0484013	-0.441004
myosin VAa	ENSDARP00000139407	akajin_mus_all_contig_15968	-1.22871	0.304443	0.577336	0.147512	-0.247459	-0.614576	2.31429	0.17497	0.309069	-0.947193	0.0704003	2.03643	0.760011	0.875036	0.624989	-0.200222	-0.753251	-0.849779	-1.055	-1.50602	-0.79227
ankyrin repeat and SOCS box containing 13a, tandem duplicate 1	ENSDARP00000021675	akajin_mus_all_contig_160	-1.78243	-1.09801	-0.870171	-1.38555	-0.0733536	-0.875011	0.914535	0.85292	1.40754	0.796376	0.670324	1.01521	1.11295	0.211463	0.401868	0.933982	-1.30928	-0.800118	0.942971	-0.969538	-0.0966809
erythrocyte membrane protein band 4.1 like 4B	ENSDARP00000124276	akajin_mus_all_contig_16103	-0.755442	-0.755442	-0.755442	-0.755442	-0.201214	-0.755442	-0.755442	2.27713	1.06694	0.313427	0.217657	2.03245	1.74819	-0.185159	-0.755442	0.680654	-0.299014	-0.755442	-0.0966273	-0.755442	-0.755442
ovarian tumor suppressor candidate 2	ENSDARP00000141338	akajin_mus_all_contig_16154	-1.00857	-1.36825	-0.802047	-0.117697	1.22012	-0.446557	0.211593	0.532734	1.74687	2.7018	0.922281	0.0717127	-0.228295	-0.489367	0.0592459	0.12543	-0.465757	-0.929406	0.154272	-0.82633	-1.06379
ubiquitin-conjugating enzyme E2D 2 (UBC4/5 homolog, yeast)	ENSDARP00000135631	akajin_mus_all_contig_16167	-0.576853	-1.29607	-1.42112	-0.339653	-0.291636	-0.616198	0.574705	0.828779	0.956205	0.617274	0.311695	1.00763	2.60307	1.34987	0.12787	-1.12273	-0.558161	-0.893989	0.110618	-0.796377	-0.574929
spastin	ENSDARP00000029675	akajin_mus_all_contig_16203	-0.589496	-0.840127	-1.16689	0.475823	0.926066	1.31614	0.426434	1.22391	1.53704	0.574991	0.767303	1.48598	-0.597848	0.868206	-1.54524	-0.697439	-0.767033	-0.616625	-1.0996	-0.735679	-0.945917
component of oligomeric golgi complex 1	ENSDARP00000139736	akajin_mus_all_contig_16264	-1.21853	-1.16856	-1.04014	-0.493025	0.49535	0.216153	1.36802	0.971628	1.53384	1.84506	1.17078	0.7489	0.134455	-0.548741	-0.480033	-0.247827	-1.10782	-1.13157	0.639303	-0.646557	-1.04069
cytohesin 2	ENSDARP00000117649	akajin_mus_all_contig_16277	-0.737084	-0.880834	-0.0793896	0.0447383	-0.529471	0.948093	1.00589	0.935048	2.77919	1.4303	0.0230167	0.593909	0.142924	-0.47642	-1.16032	-1.48238	-0.933265	-0.253345	-0.527141	-0.671066	-0.172389
IMP3, U3 small nucleolar ribonucleoprotein, homolog (yeast)	ENSDARP00000091482	akajin_mus_all_contig_16278	-0.813902	-1.05233	-0.676398	-1.45174	-0.329278	-0.554462	0.822222	0.0053029	0.770925	0.523631	1.05493	1.77616	0.860075	1.977	0.397397	0.935182	-0.64241	-0.859986	-1.15836	-0.854244	-0.729711
phospholipase C, delta 1a	ENSDARP00000134776	akajin_mus_all_contig_163	-1.16239	-1.02161	-0.431013	-0.494711	0.459263	-0.65819	0.865929	-0.302143	1.60772	0.0992655	0.565193	2.32658	0.465168	1.98744	-0.613702	-0.228369	-1.07752	-0.533769	-0.282068	-0.84725	-0.723829
family with sequence similarity 184, member B	ENSDARP00000071861	akajin_mus_all_contig_16378	-1.82797	-1.12542	-1.46589	0.751769	-0.421965	-0.0415874	0.82982	1.30314	0.8462	0.595228	0.192498	-0.831484	-0.124914	-1.13976	1.49247	0.739289	0.460432	-0.35051	1.47322	-0.0443125	-1.31025
protein tyrosine phosphatase, non-receptor type 9, b	ENSDARP00000101761	akajin_mus_all_contig_16397	-1.19739	-1.04187	-0.68915	0.000622301	0.509242	-0.609185	0.0246645	1.43735	0.397728	-0.490444	1.35395	1.25814	2.12615	0.638398	-0.595924	-0.861515	-0.832228	-0.288669	0.735259	-1.77243	-0.102705
tweety homolog 2, like	ENSDARP00000018866	akajin_mus_all_contig_16434	-0.888234	-1.2202	-0.563498	-1.06094	0.49339	-0.960236	0.967905	-0.145678	1.36307	-0.230671	1.57071	-0.298299	0.766236	-0.195869	1.01763	-0.104007	-0.921562	-1.79434	-0.159252	1.93297	0.430887
growth hormone receptor b	ENSDARP00000004107	akajin_mus_all_contig_16460	-0.68594	-0.757553	-0.784975	-0.740747	1.43568	0.141588	0.765933	0.70206	0.118935	0.24028	2.72304	1.81393	-0.164835	-0.814471	-0.763211	-0.168226	0.0780964	-0.790437	-0.555894	-0.939664	-0.853584
cereblon	ENSDARP00000062723	akajin_mus_all_contig_16513	-1.3026	-1.16459	-0.910564	-0.143747	0.508895	0.257712	0.823913	1.32446	2.222	1.27808	1.01748	0.92625	0.360492	-0.371234	-0.36465	-1.1317	-0.144265	-0.97568	-0.135543	-1.1953	-0.879425
junctophilin 1b	ENSDARP00000089852	akajin_mus_all_contig_1658	-1.46942	-0.834324	-1.81564	-1.58789	-0.023308	-0.472216	-0.302702	0.65226	1.24796	0.503605	0.748345	1.11597	2.05608	0.56853	0.727071	-1.06075	0.134898	-0.375858	0.554136	-0.523563	0.156812
ubiquitin specific peptidase 24	ENSDARP00000115893	akajin_mus_all_contig_16603	-0.968799	-0.504674	-0.731511	-0.496305	0.574264	-0.380015	-0.53383	-0.051936	2.27787	0.323357	0.755015	1.67886	1.56784	0.683778	-0.523386	-1.41952	-0.148833	-0.990911	-0.170891	-1.44268	0.502316
interferon regulatory factor 4b	ENSDARP00000127674	akajin_mus_all_contig_16634	-0.321361	-0.784116	-0.287803	-0.860654	2.21705	0.207412	-0.220636	0.0810411	1.78703	-1.34212	1.35654	1.48376	-0.991438	0.272362	-0.980073	0.394264	-0.340111	0.340341	-0.221219	-0.475556	-1.31472
trans-golgi network protein 2	ENSDARP00000134596	akajin_mus_all_contig_1666	-1.3507	-1.44684	-1.29903	-1.4579	0.10047	-0.180211	0.131322	0.486914	1.6455	2.50408	0.161106	-0.225408	1.19451	0.329874	0.330401	-0.715048	-0.149211	-0.0766358	-0.0945473	-0.543549	0.654916
DnaJ (Hsp40) homolog, subfamily C, member 7	ENSDARP00000105412	akajin_mus_all_contig_167	-1.75994	-1.51609	-1.56448	-0.915929	-0.246026	0.213252	0.733823	1.08207	1.27788	1.45527	0.579948	0.493356	1.18371	0.115891	0.957541	-0.484011	-0.761194	-0.868361	0.897544	-0.642922	-0.231331
TAO kinase 1	ENSDARP00000141759	akajin_mus_all_contig_16775	-1.56015	-1.15956	-1.4542	0.114219	-0.504257	0.194018	0.476743	1.19995	1.67816	0.914778	0.343111	1.99265	0.359751	1.05083	-1.45172	-0.16611	-0.554195	-0.526281	-0.538995	-0.386271	-0.0224872
zinc finger, CCHC domain containing 7	ENSDARP00000106239	akajin_mus_all_contig_16778	-0.980477	-1.17865	-0.90355	-0.598897	0.574638	-0.0655175	0.5606	-0.0979715	0.735544	1.73223	2.47232	1.76161	0.3469	-0.792407	-0.41877	-0.232984	-0.40831	-0.451815	-0.237716	-0.948046	-0.868721
chromosome 5 open reading frame 34	ENSDARP00000142033	akajin_mus_all_contig_16787	-1.60931	0.480935	-0.0365095	1.2552	0.401752	-0.842793	0.249483	0.930987	0.265189	2.42524	0.35414	0.96365	-0.0916142	-0.0292444	-1.37435	0.0883294	-0.806506	-0.692242	-0.0460337	-1.93773	0.0514258
vacuolar protein sorting 37 homolog C (S. cerevisiae)	ENSDARP00000130690	akajin_mus_all_contig_1682	-1.62134	0.180025	-0.207362	0.525027	0.616962	0.795901	0.232008	0.806544	1.88294	0.395064	0.705861	1.02443	1.1944	0.369387	-1.5057	-1.34166	-1.22616	-1.39525	-0.0635988	-0.555271	-0.812197
lin-9 DREAM MuvB core complex component	ENSDARP00000127210	akajin_mus_all_contig_16854	-1.42891	-0.644079	-0.622267	-0.101025	0.695753	0.121721	0.591995	1.27993	1.88855	0.240887	1.2475	-0.0528838	0.398214	-0.188554	-1.71106	0.546296	0.651496	-1.12012	-0.662086	-1.84961	0.718249
R3H domain containing 1	ENSDARP00000137568	akajin_mus_all_contig_16862	-0.808298	0.81596	0.67845	0.0609994	0.606586	-1.15792	-0.0492658	-0.564509	1.1298	2.271	-0.00430727	1.32974	0.722135	-1.59095	-0.069221	0.0451008	-1.53142	-1.23628	0.364933	-0.0556573	-0.956864
membrane bound O-acyltransferase domain containing 2b	ENSDARP00000135612	akajin_mus_all_contig_16912	-1.05319	-0.834734	-1.77645	-0.661269	-0.797527	0.170961	1.22336	2.49631	0.667822	1.05819	0.0220375	-0.0258599	0.462742	0.35306	1.62473	-0.467508	-0.915329	-0.401466	-0.331911	-0.446165	-0.367804
neurobeachin a	ENSDARP00000099855	akajin_mus_all_contig_16946	-0.15145	-0.961512	-0.293635	1.07975	0.459435	-0.48378	0.693295	2.21687	0.339954	-0.627667	1.64842	1.35108	-0.319085	-1.22423	0.924162	-0.372905	-0.547816	-1.1762	-0.352611	-1.30333	-0.898733
ubiquitin-like modifier activating enzyme 2	ENSDARP00000130924	akajin_mus_all_contig_16956	-1.44251	-0.516498	-0.38887	0.24461	-0.0806024	0.377753	0.0228709	0.673826	3.19864	1.14069	0.822481	-0.145236	0.507218	-0.678324	-0.360409	0.0570189	-1.50653	-0.761868	0.152786	-0.568414	-0.748637
popeye domain containing 3	ENSDARP00000075872	akajin_mus_all_contig_1696	-1.25797	-1.1877	-1.85427	-1.24518	-0.767873	0.0209941	1.08053	1.00387	1.99983	1.01214	0.907046	-0.289039	0.626016	-0.16343	0.991696	-0.372958	0.349734	-0.334325	0.205584	-1.15057	0.425872
ankyrin 3a	ENSDARP00000123724	akajin_mus_all_contig_16963	-0.433028	-0.815771	-1.47536	-0.952737	1.30194	0.735241	-2.83e-05	1.23664	1.05825	-0.0191149	1.69572	0.802609	1.14999	0.112896	0.220047	-1.74879	0.1803	-0.492271	-0.388265	-1.55295	-0.615319
adhesion regulating molecule 1	ENSDARP00000113720	akajin_mus_all_contig_16986	-1.66298	-0.851803	-0.349625	-0.907762	-0.0983645	-0.296793	0.251855	-0.508172	2.46443	2.02736	0.653304	0.261163	1.38023	0.173389	0.230964	-0.0356906	-0.410767	-0.606099	-0.115524	-1.36827	-0.230846
myosin, heavy chain a	ENSDARP00000116075	akajin_mus_all_contig_17	-0.864043	-0.956781	-1.1642	0.0457218	-0.961649	0.317088	-0.212963	0.801478	0.801478	0.554731	1.9963	1.55619	0.929725	-0.451443	1.07284	-1.08668	0.257698	-1.28264	0.130779	-1.65865	0.175017
enoyl-CoA delta isomerase 1	ENSDARP00000002223	akajin_mus_all_contig_17007	-1.88219	-1.85737	-0.275996	-0.393652	-0.488159	1.00157	1.69001	0.423797	1.5926	0.484852	0.870221	0.114387	0.156959	0.777065	-0.144328	1.18694	-0.868693	-1.00417	-0.805356	-0.689482	0.110992
vezatin, adherens junctions transmembrane protein	ENSDARP00000122840	akajin_mus_all_contig_17055	-1.05313	-0.493306	-0.461553	-0.320834	-0.625202	-0.0481056	0.0319408	-0.410052	1.35425	0.27179	1.51616	0.44354	0.282165	-0.906776	1.61962	-0.912987	0.0116499	-0.412022	1.28415	-2.38876	1.21746
DnaJ (Hsp40) homolog, subfamily C, member 2	ENSDARP00000094239	akajin_mus_all_contig_17062	-1.67291	-1.33886	-0.975641	-0.497719	-0.294144	0.177994	0.416162	0.392546	0.797396	-0.326404	2.17773	1.68099	1.20033	0.0383369	-0.34379	1.14508	-1.21517	-0.293216	0.1611	-0.270876	-0.958936
echinoderm microtubule associated protein like 3	ENSDARP00000075280	akajin_mus_all_contig_17112	-0.575133	-1.05139	-1.54948	-0.710617	-0.00930083	-0.235121	0.24065	0.747722	2.11724	1.63233	1.38881	0.881872	0.672559	0.394831	0.177326	-0.940329	-1.523	-0.44353	0.194978	-0.877144	-0.533255
small integral membrane protein 13	ENSDARP00000108633	akajin_mus_all_contig_1718	-2.02481	-0.847158	-0.192263	-0.719099	1.32202	0.406991	0.950589	0.309762	1.09846	0.955487	0.654005	0.698504	1.50645	0.861503	-0.436931	-0.228576	-0.0952931	-1.14354	-0.240127	-1.53991	-1.29606
heterogeneous nuclear ribonucleoprotein A/Bb	ENSDARP00000137921	akajin_mus_all_contig_17211	-1.24617	-1.06114	0.58561	0.495325	0.214204	0.946266	0.735106	-0.0968342	2.13726	1.3467	0.33477	1.01252	0.992041	0.118078	-1.62914	-0.832244	-0.725702	-0.715838	-0.667582	-0.919736	-1.02348
cysteine-rich hydrophobic domain 2	ENSDARP00000034195	akajin_mus_all_contig_17218	-1.00475	0.179702	-1.06054	1.01416	-1.29278	-0.115365	1.05645	1.34281	0.496851	0.929998	0.457795	0.00241158	-0.500308	0.274128	-0.633911	-2.26285	-0.152359	-0.216219	2.15561	-0.547972	-0.12287
suppression of tumorigenicity 7 like	ENSDARP00000094201	akajin_mus_all_contig_17222	-1.08959	-1.38579	-0.273056	-0.564687	0.340715	0.427741	1.1729	0.637371	1.84157	1.1544	0.949202	0.961467	0.224481	0.903568	-0.154775	0.128477	-0.877452	-1.65561	-0.123518	-1.37797	-1.23945
DnaJ (Hsp40) homolog, subfamily C, member 28	ENSDARP00000017551	akajin_mus_all_contig_17227	-2.15203	-1.29717	0.283309	-0.546707	0.995727	0.258982	1.05711	0.380637	0.211691	2.68738	0.641994	-0.12468	-0.745186	-0.721261	-0.094709	-0.608635	0.260625	-0.741316	0.927961	-0.592807	-0.080915
HECT and RLD domain containing E3 ubiquitin protein ligase family member 1	ENSDARP00000098798	akajin_mus_all_contig_1729	-0.938188	-0.629261	-0.696001	-0.135651	0.409562	-0.59404	0.234013	1.1681	1.05058	-0.261528	1.20138	1.81136	2.15983	0.341655	-0.267884	-0.761503	-0.760823	-1.16267	0.261144	-1.21529	-1.21478
zinc finger protein 507	ENSDARP00000089712	akajin_mus_all_contig_17297	-1.02527	0.204379	-0.830982	0.545251	-0.600878	0.221361	0.62535	1.21748	2.88539	0.695881	0.457303	0.904081	-0.020673	-0.522474	-0.886375	-1.23685	-1.23886	-1.04187	-0.0119031	-0.68614	0.345809
sulfatase modifying factor 1	ENSDARP00000065090	akajin_mus_all_contig_17314	-1.50004	-1.23017	0.320136	-0.342077	1.05333	0.673801	1.8527	0.672286	-0.346591	1.1689	1.74522	0.485288	0.756233	-0.424857	-1.23897	-0.0394305	-0.561224	-0.479381	-0.264541	-1.50467	-0.79595
homeodomain interacting protein kinase 1a	ENSDARP00000087493	akajin_mus_all_contig_17357	-0.378225	-1.2854	-0.897583	0.200706	0.931461	-0.491369	0.827082	0.415089	1.66059	2.11684	1.12069	0.281794	0.102762	-0.993575	-1.39529	-0.452719	-1.32819	-0.958877	-0.119695	-0.296376	0.940296
Yip1 domain family, member 7	ENSDARP00000058063	akajin_mus_all_contig_1737	-1.2816	-0.325895	-0.0898493	-0.260721	1.93787	-0.0240492	1.38568	0.192978	1.09013	1.12832	0.607286	1.69689	-0.214216	-0.379574	-1.23022	0.189402	-1.22199	-1.63189	-0.382532	-0.652331	-0.533684
nucleoporin 62 like	ENSDARP00000113639	akajin_mus_all_contig_17441	0.627722	-0.492991	-0.780135	-0.462018	0.981016	-1.14939	0.669287	-0.675514	2.50607	-0.156611	0.707096	1.08758	1.29475	-0.657773	-0.736423	0.89712	-0.930114	-0.336028	0.0271156	-1.19743	-1.22334
leucine rich repeat containing 4Bb	ENSDARP00000114092	akajin_mus_all_contig_17482	-0.307233	-0.388133	0.154985	0.0758236	-0.354741	-0.406025	-0.219583	1.31005	-0.924914	-0.924914	-0.924914	-0.924914	1.47304	-0.924914	-0.322673	-0.0514353	1.1527	-0.373153	3.08003	0.166681	-0.365761
DEAH (Asp-Glu-Ala-His) box polypeptide 33	ENSDARP00000128735	akajin_mus_all_contig_17550	-1.17201	-0.984806	-0.995054	-0.457966	0.614916	-0.793583	0.577533	0.400092	1.99426	1.75615	1.68395	0.603286	1.1853	-0.0596138	-0.517693	-0.242236	-0.873665	-1.16792	-0.450874	-0.441607	-0.658457
alpha-kinase 3a	ENSDARP00000112705	akajin_mus_all_contig_17600	-1.69413	-1.11775	0.0545642	0.418142	0.0895843	-1.00823	-0.169175	1.83489	1.14252	2.10028	0.844907	0.975096	0.16325	0.143276	0.451429	-0.354328	-1.24814	-0.304804	-0.561845	-0.807025	-0.952516
N-acetyltransferase 15 (GCN5-related, putative)	ENSDARP00000081428	akajin_mus_all_contig_17628	-0.738086	-1.66973	-0.573077	0.08224	0.564991	-1.19615	1.11867	-0.0790246	0.998983	0.753109	1.05954	2.28849	0.756199	0.426433	-0.165776	-0.807468	-1.55924	0.450689	-1.01825	-0.512513	-0.180034
FtsJ RNA methyltransferase homolog 1 (E. coli)	ENSDARP00000074130	akajin_mus_all_contig_17671	-1.18265	-1.30146	-0.109501	-0.689469	0.433279	-0.156264	0.563694	0.638753	1.3032	1.71999	1.90422	1.37623	0.36951	0.16709	-0.248079	-0.149073	-0.798023	-0.78576	-0.340036	-1.35563	-1.36002
RAD51 paralog C	ENSDARP00000090614	akajin_mus_all_contig_17707	-0.688511	-0.438592	-1.14955	-0.638066	0.361702	-0.0540089	0.913637	-0.0527479	1.72318	1.34647	1.12501	-0.0647885	1.22319	0.625484	-0.229461	1.17036	-1.49872	-1.28596	-1.35836	-1.22084	0.190568
deltex 2, E3 ubiquitin ligase	ENSDARP00000139213	akajin_mus_all_contig_17755	-0.979939	-1.36684	-0.915925	-0.542051	0.553254	0.698967	-0.244997	0.25919	2.51689	2.04337	0.40135	0.93997	0.326091	-0.378903	-0.261834	-0.343053	-0.0389224	-0.980479	0.112246	-0.382716	-1.41567
WD repeat domain 12	ENSDARP00000004327	akajin_mus_all_contig_17760	-0.149633	-0.371913	-1.18015	-1.43472	0.935698	-0.701872	-0.127945	-0.409306	2.20399	1.54879	1.35337	1.31893	0.584846	0.174855	0.167621	-0.377493	-0.90325	-0.677183	-0.931943	-1.14358	0.12089
EH domain binding protein 1-like 1	ENSDARP00000083644	akajin_mus_all_contig_1777	-1.296	-1.33886	-0.84564	-0.618641	0.472911	-0.432151	0.475367	0.28453	0.999392	0.104963	1.52609	1.7828	1.75466	0.910002	-0.546331	0.183761	-1.60051	-1.06694	-0.0362267	-0.376158	-0.337035
si:dkey-238o14.1	ENSDARP00000130020	akajin_mus_all_contig_17785	-0.383764	-0.280434	-1.129	-1.129	-1.129	1.13045	-0.29384	-0.367327	1.41352	-0.228461	-0.132791	-1.129	2.66363	-0.290167	1.03942	1.02399	0.182363	-0.509695	0.376366	-1.129	0.301723
diacylglycerol kinase, eta	ENSDARP00000060355	akajin_mus_all_contig_17815	0.404446	0.191135	0.555912	0.87437	-0.117124	-1.29192	-0.255404	-0.304339	0.247748	-1.04955	0.165738	-0.388525	2.45894	-1.11855	0.592916	-0.143098	1.57686	-1.46523	0.782362	-0.0981513	-1.61854
family with sequence similarity 63, member A	ENSDARP00000117536	akajin_mus_all_contig_17939	-1.20333	-1.49533	-1.27633	-0.406257	-0.124443	0.160591	0.754062	1.18497	1.78505	1.6956	0.802816	1.01997	0.281666	-0.348611	0.374752	-0.435095	-0.921082	-1.3102	0.694591	-1.07653	-0.156865
ATP/GTP binding protein-like 2	ENSDARP00000140657	akajin_mus_all_contig_17951	-1.15304	-0.676756	-0.573712	-0.782489	-0.239959	-0.0919982	0.626427	0.992529	3.17109	0.987016	0.543315	0.740635	0.658786	0.233382	-0.559721	-0.729356	-1.09947	-0.878932	-0.0685416	-0.427427	-0.671777
si:ch211-247j9.1	ENSDARP00000132315	akajin_mus_all_contig_17971	-1.69092	-0.910049	-0.0471352	-1.71512	-0.157205	-0.378461	-1.11889	1.4116	1.00789	-0.78565	-0.93277	0.234422	1.90671	-0.0811129	0.0216747	0.601747	0.932876	-0.218284	-0.271191	1.14098	1.0489
si:dkeyp-104b3.2	ENSDARP00000141790	akajin_mus_all_contig_17995	-0.824862	-1.01296	-0.637904	-0.80907	0.530185	-0.293948	-0.0268801	1.89007	1.51466	1.91213	1.11004	0.487775	0.753118	-0.0527695	0.474944	-0.47896	-0.831867	-1.24674	-0.25971	-1.34168	-0.855568
ubiquitin specific peptidase 11	ENSDARP00000113093	akajin_mus_all_contig_18142	-0.329429	-1.05617	-1.37065	-0.727919	0.323764	-0.476665	0.908375	0.850798	1.81177	1.77937	1.52046	0.597256	0.424962	-0.523791	-0.238387	-0.624516	-0.688946	-0.372492	0.303034	-1.93132	-0.179509
protein phosphatase 1, regulatory subunit 3G	ENSDARP00000132511	akajin_mus_all_contig_18187	-0.86784	-1.36799	-0.27222	-1.20062	-0.16544	-0.675764	0.208707	2.18857	1.77618	1.11011	-0.442645	1.32115	0.178702	1.29896	-0.624488	-0.00287653	-0.113343	-0.816075	-0.113736	-1.16005	-0.259277
transmembrane protein 131	ENSDARP00000073126	akajin_mus_all_contig_1822	-1.47511	-1.18646	-0.522288	-0.375795	0.540849	0.4848	0.6167	1.17101	2.03515	1.08103	1.4096	1.47883	-0.131122	-0.877025	-0.668845	-0.507742	-0.840466	-0.975327	0.0202614	-1.00818	-0.269869
lectin, galactoside-binding, soluble, 8	ENSDARP00000128108	akajin_mus_all_contig_18268	-1.6721	-1.97843	-0.921205	-0.179773	0.262963	-0.592325	-0.244758	0.00998363	0.659792	0.63806	1.90414	0.395976	0.233325	1.257	1.55476	0.337662	0.135193	-0.232308	0.645433	-0.790623	-1.42277
lin-37 DREAM MuvB core complex component	ENSDARP00000070545	akajin_mus_all_contig_18284	-1.1987	-1.8562	-1.10008	-0.164605	0.0295807	0.577527	0.634806	1.68443	1.38538	1.89577	-0.0322185	1.015	-1.07414	-0.37638	-0.188306	1.02216	-0.789053	-0.145316	-0.138519	-0.478728	-0.702422
AP2 associated kinase 1b	ENSDARP00000058621	akajin_mus_all_contig_18362	0.0448753	-0.460992	-1.35472	-0.0901006	-0.156017	-0.10824	0.284386	1.24847	1.74182	1.28287	1.80348	-1.16022	1.07026	-0.867579	-0.435985	-0.143322	-1.25731	-1.78392	0.334419	0.0501583	-0.0423373
phosphatidylinositol binding clathrin assembly protein b	ENSDARP00000126689	akajin_mus_all_contig_18363	-2.42228	-0.167755	-0.370316	-0.825858	-0.0990433	-0.819581	1.15893	0.715873	0.583693	0.302124	0.526892	0.932876	1.26939	-0.70647	1.41485	-1.05437	0.253435	0.323068	1.15943	-0.905332	-1.26957
ring finger protein 11a	ENSDARP00000011008	akajin_mus_all_contig_1841	-1.36961	-1.27999	-1.21628	-1.21096	-0.0112015	-0.00835374	0.874318	1.53017	1.27008	1.37017	0.906983	0.739022	0.498039	-0.516297	0.821272	-0.120456	1.03486	-0.702483	-0.275879	-1.23088	-1.10253
phosphoribosyl pyrophosphate synthetase-associated protein 2	ENSDARP00000011444	akajin_mus_all_contig_18419	-1.01485	-0.44804	-0.763867	-0.933816	0.541894	0.321442	1.29402	0.495658	1.3428	0.465998	1.17615	1.69413	-0.906479	0.617373	-0.294378	-0.344708	-0.398871	-0.795036	1.16118	-1.70812	-1.50248
zgc:101553	ENSDARP00000089666	akajin_mus_all_contig_18440	-1.37664	-1.26734	-0.838869	-1.61804	0.525598	0.07321	-0.183219	1.41843	1.30211	1.09059	1.22412	1.03874	0.988395	1.29111	-0.4558	-0.408385	-0.176523	-1.07652	-0.0239432	-0.684163	-0.842858
solute carrier family 25, member 47	ENSDARP00000134608	akajin_mus_all_contig_18478	-0.947209	-1.48865	-0.977237	-1.32235	1.05714	0.678318	0.17175	0.550134	1.48837	0.384173	1.34451	1.37877	1.29881	0.725359	-0.0766953	-0.0756966	-1.099	-1.27905	-0.595589	-0.467547	-0.748297
aldehyde dehydrogenase 1 family, member L1	ENSDARP00000126310	akajin_mus_all_contig_1848	-0.939783	-1.44952	-0.53573	-0.273945	1.8404	-0.0426945	0.192462	-0.127524	1.2137	0.411209	1.40742	0.627911	0.377466	0.127357	-0.970799	1.61235	0.532568	-0.750219	-0.536656	-1.93707	-0.778905
OTU deubiquitinase 7B	ENSDARP00000107347	akajin_mus_all_contig_18495	-1.10869	0.594893	-0.789031	-0.120306	0.593847	1.1194	1.08678	1.51015	0.174274	-0.217839	0.421865	1.96991	-0.895919	-1.44241	-0.210604	-1.19224	1.01769	-0.453303	0.279759	-1.4641	-0.874134
TAF5-like RNA polymerase II, p300/CBP-associated factor (PCAF)-associated factor	ENSDARP00000111705	akajin_mus_all_contig_18590	-1.84242	-1.42741	-1.56485	0.328604	0.684527	-0.547435	1.11531	0.573107	0.943529	2.20208	0.226252	0.283199	-0.066074	-0.519124	-0.533678	1.3925	0.138591	0.161849	0.0159149	-0.654365	-0.910095
WW domain binding protein 1	ENSDARP00000118699	akajin_mus_all_contig_1863	-1.52559	-1.21363	-1.17567	-0.92447	0.485954	0.176002	0.685927	0.946684	1.439	1.13174	1.26541	1.67744	0.903198	0.352647	0.115399	-0.467226	-0.435833	-1.10882	-0.454333	-1.00437	-0.869469
SR-related CTD-associated factor 1	ENSDARP00000126216	akajin_mus_all_contig_1866	-1.61248	-1.58903	-0.965462	-0.842505	0.298872	-0.16499	0.392034	0.931895	1.94684	1.34013	0.835308	1.11777	0.455002	0.128411	0.155054	0.23037	-0.74563	-0.852937	0.857287	-1.40886	-0.507061
GABA(A) receptor-associated protein like 2	ENSDARP00000039056	akajin_mus_all_contig_18682	-1.39902	-1.42774	-1.38497	-1.02266	-0.193506	-0.0523218	0.643335	1.72916	1.94409	0.952224	0.620104	0.611886	0.910995	0.627544	0.566443	0.217144	-0.480673	-1.00174	-0.296038	-0.699192	-0.865074
importin 7	ENSDARP00000102961	akajin_mus_all_contig_1878	-1.12895	-0.9042	-1.41447	-1.04684	-0.0719395	-0.51601	0.0690195	0.468685	1.4717	0.882315	1.15437	2.04981	1.46167	0.477048	0.222009	-0.451065	-0.0892893	-1.04735	0.291747	-1.30383	-0.57443
coproporphyrinogen oxidase	ENSDARP00000108678	akajin_mus_all_contig_18781	-0.0878273	-0.150838	-0.113375	-0.65142	1.13323	0.747608	-0.101313	0.372163	0.366245	0.342755	0.525868	2.07032	2.05328	0.715095	-0.790746	-1.26615	-1.04202	-1.49449	-0.714491	-1.19046	-0.723431
malate dehydrogenase 1B, NAD (soluble)	ENSDARP00000136780	akajin_mus_all_contig_18787	-0.222028	-0.136928	-0.853901	0.253777	0.586338	1.15434	0.917213	0.752998	0.44173	0.0328449	1.44634	1.6596	-0.257479	-1.04763	-0.0334569	-1.46349	1.1212	-1.3263	-0.164068	-1.96379	-0.897318
carnitine O-acetyltransferase	ENSDARP00000089338	akajin_mus_all_contig_1879	-1.62843	-1.89493	-0.653241	-1.25341	0.0811252	-0.00688761	1.54135	1.85492	1.78951	0.625707	0.349538	0.454426	-0.062785	0.497812	0.170653	0.374894	-0.390979	0.197239	-0.641905	-0.736326	-0.668282
cholinergic receptor, nicotinic, alpha 4a	ENSDARP00000128324	akajin_mus_all_contig_18835	-0.609467	-1.12026	-1.54578	-0.439788	0.110959	-0.491376	0.562217	1.01596	-0.290507	-0.20641	1.82528	0.952242	2.06629	0.658971	-0.979776	-1.47161	-0.220029	-1.07551	0.284675	0.828598	0.145311
ATPase, Ca++ transporting, type 2C, member 1	ENSDARP00000078963	akajin_mus_all_contig_18849	-1.53107	-0.858288	-1.05673	-0.538231	0.46231	-0.275031	1.58951	0.965171	0.79085	0.0400119	2.26467	0.954894	0.393363	-0.180393	-0.757913	-0.569819	-0.138298	-1.63576	0.486538	-0.909088	0.5033
muscle, skeletal, receptor tyrosine kinase	ENSDARP00000141486	akajin_mus_all_contig_1885	0.401236	0.57483	-0.916998	0.275854	0.617422	-0.121171	0.451632	-0.138621	-0.358177	-0.37343	1.69032	2.01185	0.829073	-1.88004	-0.177366	-0.599169	1.15224	-0.419833	-0.161695	-1.96456	-0.893397
dihydrouridine synthase 2	ENSDARP00000115556	akajin_mus_all_contig_18886	-1.07285	-1.33107	-1.02407	-1.21715	-0.179649	-0.151956	0.115788	-0.410871	1.22921	1.47734	0.534902	0.732234	2.45572	0.592155	0.174228	-0.12261	-0.262156	-1.08342	0.791035	-1.22406	-0.0227473
zinc finger protein 277	ENSDARP00000124096	akajin_mus_all_contig_18891	-1.80005	-2.09694	-0.801688	-1.16155	0.676407	0.298961	0.399516	1.24964	1.01274	0.678451	1.09011	-0.461689	0.410474	-0.251796	0.382151	1.25471	0.108466	-1.27667	0.653809	-0.933285	0.568228
vacuolar protein sorting 51 homolog (S. cerevisiae)	ENSDARP00000083577	akajin_mus_all_contig_18894	-1.35853	-1.30941	0.0138005	-0.306528	1.39595	0.318201	0.775393	-0.252243	1.17147	2.3232	0.693654	0.634902	0.143217	0.805818	-1.35268	-0.41252	-0.10564	-1.45825	-0.262233	-0.589868	-0.867701
e2f-associated phosphoprotein	ENSDARP00000018505	akajin_mus_all_contig_18951	-1.28487	-0.821689	-0.856855	-0.482598	0.774008	-1.32333	2.34228	0.275325	1.89949	0.17279	0.667776	0.670204	0.0471317	-0.432512	-0.473981	1.13983	-1.11403	0.143783	-0.839297	0.225464	-0.728922
protein tyrosine phosphatase, non-receptor type 23, a	ENSDARP00000093424	akajin_mus_all_contig_18968	-0.95683	-1.23708	-0.384669	-1.0597	1.25107	-0.468913	0.324281	0.2882	2.18856	0.545706	1.99069	0.132127	-0.670307	-0.896917	0.13365	1.10386	-1.2153	-0.698226	0.446404	-0.765161	-0.0514434
sequestosome 1	ENSDARP00000117113	akajin_mus_all_contig_1899	-1.6429	-1.07375	-0.719282	-0.296959	0.747254	-0.159782	0.787836	0.624291	2.37445	1.7806	0.873728	0.199005	0.783499	-0.0249514	-0.210324	-0.631747	-0.827339	-1.17549	0.11342	-0.905636	-0.615923
ubiquitin-conjugating enzyme E2A (RAD6 homolog)	ENSDARP00000131392	akajin_mus_all_contig_19013	-1.44788	-0.29113	-0.272393	0.341286	0.562786	0.304877	0.811965	0.8845	0.985062	0.723199	1.59811	1.28155	0.271174	-0.422493	-1.07479	-0.871335	-1.19497	0.776119	-1.22928	-2.06649	0.330134
F-box and leucine-rich repeat protein 4	ENSDARP00000122173	akajin_mus_all_contig_19092	-1.35514	-0.947282	-0.780043	0.144599	1.0102	0.249821	1.08306	1.34433	2.13095	0.658698	0.345822	1.15272	0.914869	-0.790657	-1.2283	-0.956591	-0.30493	-0.384371	-0.676839	-0.4392	-1.17171
PWWP domain containing 2A	ENSDARP00000128359	akajin_mus_all_contig_1913	-1.31723	-1.15591	-1.14108	-0.963975	0.487352	-0.189476	0.260047	0.884309	2.53358	1.66885	0.759368	0.977907	0.244126	-0.712791	0.0114932	-0.612065	-0.483266	-0.843782	0.568992	-0.761151	-0.215302
eukaryotic translation initiation factor 2B, subunit 2 beta	ENSDARP00000060688	akajin_mus_all_contig_19213	-1.72101	-0.889528	-1.29956	-0.426149	1.78502	0.0168744	-0.0205286	0.928788	0.785172	2.3977	0.183738	0.214511	0.237615	-0.32048	0.664535	0.81539	-0.657439	-0.595599	-0.828754	-1.04457	-0.225724
PHD finger protein 12a	ENSDARP00000098593	akajin_mus_all_contig_19228	-1.92539	-1.42342	-0.452011	-0.156066	0.828606	-0.131208	-1.50979	1.04583	1.42813	0.30994	0.886418	-0.244358	0.253568	0.575952	1.09238	1.55534	0.00213068	-1.29638	0.313148	-0.0623749	-1.09043
si:ch211-261i17.1	ENSDARP00000133767	akajin_mus_all_contig_19232	-0.0383978	-1.90906	-1.97309	-1.75737	0.200323	0.554717	-0.362266	-0.49896	0.326587	0.105227	0.814703	0.436919	1.46094	-0.275411	1.12319	-0.430211	1.57655	0.622538	0.705083	-0.795173	0.113159
RAB GTPase activating protein 1	ENSDARP00000133354	akajin_mus_all_contig_19332	-1.24299	-1.33255	-1.37974	-0.161535	0.120848	0.580025	0.624666	1.10007	1.84682	1.15268	1.44795	0.353419	0.551772	-0.263016	-1.01425	-1.84864	0.324607	0.17892	0.0554818	-0.92007	-0.174461
betaine-homocysteine methyltransferase	ENSDARP00000040421	akajin_mus_all_contig_1936	-1.24662	-2.2156	-1.57908	-0.114778	-1.06388	0.560809	0.22617	0.997644	-0.0914084	0.585373	0.315836	0.213182	0.927766	-0.407448	0.647355	-0.285503	1.6335	0.613201	1.60753	-0.59503	-0.729015
SUMO1/sentrin specific peptidase 6b	ENSDARP00000128862	akajin_mus_all_contig_194	-1.28445	-2.16174	-1.6331	-1.83476	-0.155397	-0.491706	-0.580541	0.41165	1.12069	0.449552	0.808693	0.913599	0.878387	0.55349	0.77581	0.311876	1.18083	0.21284	0.765875	-0.335467	0.0938668
fem-1 homolog b (C. elegans)	ENSDARP00000085236	akajin_mus_all_contig_19414	-1.30461	-0.971506	-0.327323	1.45081	1.44908	-0.839636	0.160135	0.321255	1.88995	0.61822	0.0180273	0.401269	-1.13846	-1.29841	0.666138	-0.266029	-0.480583	-1.62008	1.2353	-0.309153	0.345605
epidermal growth factor receptor pathway substrate 15	ENSDARP00000108750	akajin_mus_all_contig_19518	-0.725113	-0.788082	-1.92349	0.905462	-0.84854	0.608088	-0.154294	0.786666	0.03855	-0.329319	1.10487	2.37996	0.0642811	-1.15246	0.174111	-1.52092	1.18542	0.235972	0.515563	-0.434371	-0.122349
sucrase-isomaltase (alpha-glucosidase)	ENSDARP00000138640	akajin_mus_all_contig_1964	-1.30089	-0.959672	-1.24706	0.447492	0.875854	1.16656	0.769945	1.10435	0.972207	2.1446	0.823745	-0.900872	-0.155854	-1.73883	0.43385	-0.765476	-0.578215	-0.173561	-0.0211766	-0.631662	-0.265343
immunity-related GTPase family, cinema	ENSDARP00000059125	akajin_mus_all_contig_19652	-1.40938	-1.40938	-0.7515	-0.582596	0.276478	-0.214514	0.530581	-0.289674	1.70075	1.55623	0.927811	-0.540895	0.261015	-0.352558	-1.40938	1.70188	1.53289	-0.707626	-0.356538	-0.291792	-0.171812
gem (nuclear organelle) associated protein 8	ENSDARP00000106657	akajin_mus_all_contig_197	-2.03429	-1.10967	0.0724504	0.303472	0.232265	0.0680826	0.425116	0.169188	2.01688	0.655792	1.51053	1.43487	-1.22125	-0.235307	-0.972063	0.573969	0.105248	-1.50744	-0.00934545	-0.561307	0.0828122
histone cell cycle regulator a	ENSDARP00000119160	akajin_mus_all_contig_19704	-1.14438	-1.45969	-0.672834	-0.210314	0.258794	-1.27657	0.189844	-0.0567859	2.84531	0.509057	1.56754	1.20607	0.229963	0.3399	0.467439	-0.801609	-0.265666	-0.572557	-0.632385	-0.0408259	-0.480306
GRIP1 associated protein 1	ENSDARP00000119860	akajin_mus_all_contig_19735	-1.19554	-0.675458	-1.03895	0.439752	0.306583	-0.300553	0.236521	1.36778	2.54209	-0.257665	1.45433	1.04979	-0.136832	-0.286093	0.175555	-1.40268	-1.06612	-0.92056	0.619739	-0.229779	-0.6819
transcription factor EB	ENSDARP00000023719	akajin_mus_all_contig_19754	-0.963955	-0.839739	-0.809357	1.32601	-0.22411	-0.464757	0.39981	1.88243	0.902281	0.719073	0.845659	1.51981	0.914761	-1.15666	-1.64026	0.584728	-0.720449	-0.404567	-0.00700279	-0.926166	-0.937537
nuclear factor of kappa light polypeptide gene enhancer in B-cells 2 (p49/p100)	ENSDARP00000121285	akajin_mus_all_contig_19759	-0.128951	-1.87205	-1.32948	0.296377	0.819848	1.8034	1.48479	1.08766	0.849359	-0.162689	0.233093	0.432535	0.674092	-0.672147	0.15605	-0.763893	0.406255	-1.38816	-0.0253252	-0.276234	-1.62452
si:ch211-79l20.4	ENSDARP00000131427	akajin_mus_all_contig_19770	-0.732042	-0.226362	0.822346	-0.710673	1.876	0.0329721	0.385624	0.188558	1.91988	0.0726593	1.15025	0.919906	-0.219867	-0.230839	0.0212001	0.539646	-0.518213	-1.07733	-0.652451	-1.97668	-1.58458
bromodomain adjacent to zinc finger domain, 1A	ENSDARP00000135861	akajin_mus_all_contig_19781	-1.50886	-0.885682	-0.72487	-0.168649	0.623837	-1.01402	1.39576	1.20411	1.20766	1.29271	0.445537	0.214529	0.0313884	0.391065	0.316456	-1.04186	0.36919	-1.99354	1.23924	-1.04207	-0.351933
chromosome 1 open reading frame 27	ENSDARP00000062590	akajin_mus_all_contig_19794	-0.704217	-1.08633	-0.399873	-1.12997	1.38974	0.164764	0.813138	0.946829	1.24077	0.87153	1.57906	0.380954	1.00565	0.925301	-1.17497	-0.322987	-1.31067	-1.37633	-0.20906	-0.53721	-1.06611
si:ch211-128m15.3	ENSDARP00000140286	akajin_mus_all_contig_19964	-1.63441	-0.917668	-1.04652	-0.358456	0.46906	0.201045	0.419069	1.68108	1.44443	1.415	0.376424	0.993672	-0.298148	0.29746	0.73736	-0.711137	-1.01377	-1.4153	1.04894	-0.831036	-0.857097
galactose mutarotase	ENSDARP00000074789	akajin_mus_all_contig_20015	-0.408924	-1.84417	-1.43623	-0.6197	-0.134791	1.78999	1.09129	1.1395	0.0578038	0.213917	1.22408	1.19976	0.124751	-1.05392	0.18402	-0.246566	1.26194	-0.109901	-0.2972	-0.853166	-1.28249
aspartyl-tRNA synthetase	ENSDARP00000093249	akajin_mus_all_contig_2002	-1.53389	-1.09737	-0.113785	-0.518452	0.200405	0.800179	-1.72473	-0.35531	1.73761	-0.00497022	0.993164	1.50695	0.0256473	1.03996	1.20588	-0.271249	-1.26173	0.181355	0.766252	-0.64726	-0.928673
SR-related CTD-associated factor 4a	ENSDARP00000107896	akajin_mus_all_contig_20029	-2.03177	-0.961559	-0.608608	-0.567618	-0.945358	-0.375016	0.152261	0.936205	0.767298	1.03929	1.33992	1.3713	-0.160175	-1.55939	-0.713489	-0.0479006	1.2484	0.139807	1.46913	-0.519772	0.0270289
high mobility group 20B	ENSDARP00000061616	akajin_mus_all_contig_20049	-0.227682	-1.341	-2.00509	-0.353303	-0.0113003	0.118227	0.865386	1.59213	1.2583	1.95779	0.682638	0.769185	0.184039	0.689479	-0.0109987	-0.868577	-0.725802	-0.317113	-0.451675	-1.40698	-0.39767
BRCA1/BRCA2-containing complex, subunit 3	ENSDARP00000130611	akajin_mus_all_contig_20117	-1.22652	-1.23168	-1.68454	-0.542579	1.47463	1.23009	1.2766	1.44743	0.853972	0.507689	0.897912	0.859916	0.193371	-0.0060325	-0.338799	-0.229514	-0.965265	-0.875742	0.306971	-0.916978	-1.03093
flavin adenine dinucleotide synthetase 1	ENSDARP00000119151	akajin_mus_all_contig_20150	-1.25413	-1.01319	-0.162942	0.0962122	0.669177	1.42223	0.620082	0.520837	1.77279	1.80564	0.127603	1.22387	0.0681761	0.268912	-0.800182	-0.55807	-0.784119	-1.4498	-0.375731	-0.997802	-1.19958
peptidylprolyl isomerase (cyclophilin)-like 2	ENSDARP00000051662	akajin_mus_all_contig_2016	-0.546199	-0.838976	-0.753378	-0.136258	1.0941	0.312522	0.727179	0.676311	0.935143	1.3591	1.28776	2.13202	-0.733312	-0.191475	-1.00093	-0.725017	-1.34216	0.109261	0.18415	-1.22348	-1.32635
5'-nucleotidase, cytosolic IIIA	ENSDARP00000124641	akajin_mus_all_contig_2018	-1.32335	-1.34494	-0.61932	-0.0969324	0.756125	0.760188	1.46839	1.34613	1.46064	0.88336	1.06721	0.661373	0.413908	0.253314	-1.07208	-0.346583	-1.17444	-0.811329	0.0428456	-1.47283	-0.851675
phosphodiesterase 4C, cAMP-specific b	ENSDARP00000095067	akajin_mus_all_contig_20194	-0.881735	-0.969843	-0.197359	0.0258707	-0.527001	-0.796235	1.40417	1.18904	0.0168764	-1.28739	1.82787	2.10142	0.81699	-0.387682	-0.953522	-1.28739	-0.541548	-0.633368	0.563822	0.256099	0.260917
transmembrane protein 241	ENSDARP00000133405	akajin_mus_all_contig_20232	-0.137221	-0.292638	-0.374569	-0.833131	1.04829	-0.20408	0.207133	-0.413806	0.229936	-0.371685	1.12943	2.86292	1.47593	-1.2953	-0.925957	-0.378414	-1.37802	-0.808273	0.737598	-0.29991	0.021776
synaptophysin-like 2a	ENSDARP00000072115	akajin_mus_all_contig_2025	-1.52536	-1.24534	-1.58974	-0.799081	-0.922693	-0.0281403	1.42243	0.355372	0.555799	0.546748	1.10202	0.91527	1.84243	0.507433	0.947105	-1.21573	0.569144	-0.277561	-0.660742	0.141171	-0.640533
disrupted in renal carcinoma 2	ENSDARP00000019390	akajin_mus_all_contig_20279	-1.09925	-1.05715	-0.886484	-0.226542	1.18031	0.130509	1.20699	0.902444	1.83211	1.37189	1.5642	0.577613	0.199255	-0.532348	-0.714947	-0.0966629	-0.669855	-1.38802	-0.508097	-1.07269	-0.713269
phospholipid phosphatase 1	ENSDARP00000069895	akajin_mus_all_contig_20307	-1.74594	-0.494668	-0.508165	0.796629	-1.669	0.124096	1.39569	0.935334	0.775852	0.853242	0.276997	-0.588018	0.158759	0.300795	1.29513	-0.0349671	-1.05371	0.0644667	-1.00348	-1.442	1.56296
RAS protein activator like 2	ENSDARP00000052665	akajin_mus_all_contig_20341	-1.028	-1.22738	-0.177828	-0.478462	0.13794	-1.4299	1.16879	0.606412	1.61775	0.0275347	0.746175	2.00297	0.993649	-0.697682	0.360615	-1.29921	-0.654591	-0.113451	0.441893	-1.43837	0.441139
purine-rich element binding protein Ba	ENSDARP00000139938	akajin_mus_all_contig_2036	-1.01492	-1.06805	-1.58808	-1.06801	-0.480751	-0.805994	-0.945479	0.418989	1.65982	1.12664	0.753706	1.53793	1.81199	0.0983867	0.626891	-0.782849	0.181039	-0.676507	0.134929	-0.43313	0.51344
tocopherol (alpha) transfer protein-like	ENSDARP00000138864	akajin_mus_all_contig_20372	-1.16186	-0.712164	-1.41305	0.269511	-0.0320112	-1.26044	1.00733	1.0662	1.22021	2.36075	0.674611	0.605123	-0.22351	-0.201368	0.497957	-1.26707	0.973668	-0.62979	-0.340017	-0.626241	-0.807839
TBC1 domain family, member 9B (with GRAM domain)	ENSDARP00000078232	akajin_mus_all_contig_20412	-0.926735	-1.29872	-0.655303	-0.714363	0.373292	0.475287	0.589715	0.975199	2.36935	2.0266	0.698476	0.569337	-0.262763	-0.336049	-0.634397	-1.19705	-0.110448	-1.04825	0.437345	-0.902912	-0.427618
microfibrillar-associated protein 3-like	ENSDARP00000085538	akajin_mus_all_contig_20435	-0.528137	0.120926	-0.620065	0.0315522	0.79299	-0.816827	0.80297	1.97258	0.850691	1.42789	1.60388	0.1441	-0.0613577	0.376648	0.0783901	-0.707517	-1.51982	-1.16733	-0.161873	-1.72871	-0.890984
si:ch211-283g2.2	ENSDARP00000136334	akajin_mus_all_contig_20438	-1.23223	-1.33539	-0.55286	-0.418333	-0.020276	-0.33785	1.05961	1.13412	0.988796	2.91384	0.774027	0.647088	0.506745	-0.368565	-0.0644741	-1.05752	-0.4911	-0.629716	-0.175053	-0.921088	-0.419758
casein kinase 2, alpha prime polypeptide b	ENSDARP00000045487	akajin_mus_all_contig_20468	-0.564274	0.319468	-0.445822	-0.152008	1.55757	-0.208301	1.55127	-0.182333	1.37952	1.24443	0.490057	1.25973	0.845795	-1.05631	-0.551508	-0.53699	-1.88436	-0.596229	-0.511136	-0.404585	-1.55399
transforming growth factor, beta receptor 1 b	ENSDARP00000061972	akajin_mus_all_contig_20494	-0.314884	-2.35711	-0.488754	-0.109483	-0.149243	-0.196712	-0.564743	0.910699	0.320512	1.72203	0.635644	0.369845	1.22193	1.52228	-0.112668	-1.37599	-0.402855	-1.72221	0.28249	0.513693	0.295531
ring finger protein 114	ENSDARP00000015024	akajin_mus_all_contig_20542	-1.47729	-0.839024	-1.00675	-0.847326	0.273597	0.341503	1.58135	0.974729	1.4595	1.75882	0.934581	0.161913	0.0789983	0.504678	-0.346894	0.088464	-0.204675	-0.162843	-0.0644215	-1.66133	-1.54757
si:dkey-51d8.9	ENSDARP00000125411	akajin_mus_all_contig_20608	-0.00549126	-1.50888	-0.745731	-1.23562	0.952367	0.209475	1.17748	-0.28093	1.75307	0.293832	0.150888	2.20894	0.266925	-1.45539	-0.301581	-0.158273	-0.862308	-1.05122	-0.503944	0.825072	0.271312
coiled-coil domain containing 88C	ENSDARP00000062009	akajin_mus_all_contig_20619	-1.15977	-0.793568	-0.67422	-1.23827	0.395344	-0.505921	1.56694	0.23315	1.85796	1.22758	0.481595	1.62622	0.871523	-0.26096	0.0809304	-0.740195	-1.74611	-0.816988	-0.190542	-0.354437	0.139744
si:dkeyp-89c11.1	ENSDARP00000091466	akajin_mus_all_contig_20623	-0.73474	-1.51715	-1.12959	-0.865735	0.294641	-0.285911	-0.245198	0.936256	1.71216	1.38513	0.309964	0.314643	0.806777	0.767038	-0.713956	1.0859	-1.25179	-0.821284	1.51011	-0.378671	-1.1786
si:ch211-79l20.4	ENSDARP00000115495	akajin_mus_all_contig_20677	-0.653295	-1.91081	-0.601224	-1.49157	-0.733135	-0.492344	0.143194	1.02648	-0.0365528	1.29108	1.06318	0.578612	0.983326	1.32556	-0.139117	1.39314	-1.40035	-0.844863	-0.55026	0.263286	0.785646
cholinergic receptor, nicotinic, beta 1 (muscle)	ENSDARP00000092302	akajin_mus_all_contig_2069	-1.81981	-1.64896	-1.47362	-1.01502	0.127146	0.382134	1.57979	0.935102	0.864244	1.05379	1.33048	0.639284	0.977814	0.229684	0.646325	-0.589167	-0.0911512	-0.216713	-0.438516	-0.951941	-0.520887
si:ch211-106g8.60	ENSDARP00000129973	akajin_mus_all_contig_20855	-0.0378366	-1.38111	-0.786795	0.0972159	2.3581	0.11328	-0.0995011	-0.326797	0.36204	0.760191	1.71362	1.36658	0.427818	-0.622622	-0.546697	0.822494	-1.12881	-0.451768	-0.235238	-1.58269	-0.821474
leucine rich repeat containing 2	ENSDARP00000126151	akajin_mus_all_contig_2087	-1.90277	-1.97905	-1.31918	-0.649472	0.470033	0.467509	1.00529	1.30606	1.53988	1.10064	0.836037	0.986717	0.338635	-0.154305	-0.398381	-0.767081	-0.290225	-0.682659	0.569035	-0.328879	-0.147835
phosphodiesterase 4C, cAMP-specific a	ENSDARP00000012865	akajin_mus_all_contig_20909	-0.76663	-0.498533	-0.809079	1.28791	-1.79517	-0.470111	-1.00922	0.266796	2.18134	0.0760633	-0.548101	0.651696	1.94467	-0.0695767	0.534369	-1.25765	0.584731	-0.34384	0.0735374	-0.611579	0.578382
euchromatic histone-lysine N-methyltransferase 1b	ENSDARP00000111271	akajin_mus_all_contig_20955	-1.38789	-0.00841303	0.581816	-0.639673	2.04132	-0.672168	0.0311752	0.0674498	1.59415	0.4512	0.435627	0.673847	0.127191	1.16808	-0.820238	0.973514	-0.157183	-2.09927	-0.740739	-0.710893	-0.908912
MAP/microtubule affinity-regulating kinase 2a	ENSDARP00000123582	akajin_mus_all_contig_20979	-0.602477	-1.20497	-0.486947	0.705683	0.736307	-0.000817471	1.50188	0.870679	1.97529	1.00666	0.440811	0.229013	0.87114	0.285271	-0.996695	-0.0875542	-0.409043	-0.50245	-1.0806	-1.72132	-1.52986
polymerase (DNA directed), mu	ENSDARP00000141586	akajin_mus_all_contig_20989	-1.70207	-1.3729	-0.621228	-0.561493	-0.319954	-0.65466	0.17412	1.56786	1.10877	2.53639	0.121236	0.484926	0.214882	-0.820459	0.0637941	0.629793	-0.692663	-0.583783	1.02524	-0.754165	0.156358
exosome component 5	ENSDARP00000059351	akajin_mus_all_contig_21071	-1.10477	-1.05113	-0.957862	-0.897436	0.75352	0.693797	0.447902	1.14445	2.10718	1.84514	0.625065	0.902212	0.0867688	-0.177738	-1.00653	-0.163732	-0.719807	-1.4696	-0.547569	0.0244063	-0.534252
chromobox homolog 8a (Pc class homolog, Drosophila)	ENSDARP00000108616	akajin_mus_all_contig_21116	-0.643418	-0.412991	-1.28146	-0.830889	0.410134	0.09939	0.515085	0.312963	2.52034	0.946657	1.67177	1.05461	0.0874765	-0.117419	-0.946028	0.581731	-0.662828	-0.054743	-1.36487	-1.0988	-0.786718
late endosomal/lysosomal adaptor, MAPK and MTOR activator 1	ENSDARP00000103059	akajin_mus_all_contig_2116	-1.92969	-1.6395	-1.14665	-0.647318	0.444397	-0.159856	0.736097	0.960691	1.61663	1.04974	1.34367	1.11221	0.710033	0.840492	-0.269623	-0.664535	-0.680457	-0.899297	0.0982752	-0.536139	-0.339179
riboflavin kinase	ENSDARP00000079806	akajin_mus_all_contig_21179	-0.874956	0.839701	-1.00733	0.135941	-0.845619	-0.928108	-0.527516	0.142031	0.22168	-0.215211	-0.301728	1.35712	1.13518	0.965678	-1.52717	0.587155	-0.536207	-0.883848	2.43288	-1.00484	0.835176
ryanodine receptor 1b (skeletal)	ENSDARP00000032856	akajin_mus_all_contig_2126	-1.50424	-0.269982	-1.51746	-0.327775	-0.0735467	-0.16372	-0.247118	0.598173	1.87771	-0.676074	1.66562	1.81527	0.987781	0.338802	0.440741	-1.01958	-0.463781	-0.988004	0.387316	-1.0281	0.167977
maestro heat-like repeat family member 1	ENSDARP00000023371	akajin_mus_all_contig_21359	-0.384567	-1.48392	-1.6908	0.438081	0.527333	0.337318	0.687008	0.986599	2.34292	0.358609	0.497263	0.0777736	0.292249	-1.79161	-0.0232024	0.984245	-0.89549	-0.830168	-0.982575	0.368635	0.184295
ESF1, nucleolar pre-rRNA processing protein, homolog (S. cerevisiae)	ENSDARP00000113328	akajin_mus_all_contig_21406	-0.493043	-0.683137	-1.47716	-0.330847	0.486557	0.453103	0.788845	-0.768987	1.48151	0.0476541	1.33879	1.47378	0.0638757	0.202315	-0.64898	2.19274	-0.342529	-1.16599	-1.07672	-0.567719	-0.974063
HscB mitochondrial iron-sulfur cluster co-chaperone	ENSDARP00000098896	akajin_mus_all_contig_21408	-0.0926518	-1.21829	0.376812	-0.0966956	0.842629	-0.0101725	1.48512	1.34294	0.145579	1.55632	0.666347	0.250547	0.836558	0.457978	0.0970246	-0.104218	-0.470992	-1.84946	-1.0656	-1.47918	-1.67059
DIS3 exosome endoribonuclease and 3'-5' exoribonuclease	ENSDARP00000079889	akajin_mus_all_contig_21439	-0.563103	-0.63784	-1.1443	-0.941079	0.511114	-0.298171	0.452305	-0.272855	1.93472	1.45439	1.7903	1.71493	-0.291687	0.309294	-0.169485	0.328309	-0.992669	-1.42939	-0.442535	-0.805612	-0.506633
SEC22 vesicle trafficking protein homolog A (S. cerevisiae)	ENSDARP00000076602	akajin_mus_all_contig_21611	-1.2687	-0.0797303	-1.32917	-0.355751	-0.445574	0.903262	-0.263427	-0.122215	1.86918	1.11268	1.15229	1.77697	0.179561	0.687763	0.567221	-0.339123	0.348029	-1.48119	-0.797577	-0.905569	-1.20894
nuclear VCP-like	ENSDARP00000032193	akajin_mus_all_contig_21615	-0.400426	-1.14283	-0.443206	-0.365797	1.62025	-0.398832	0.910329	0.826456	1.64122	0.433934	1.53489	0.378201	0.271316	-0.960262	0.673223	-0.698654	-1.24015	-1.62684	-0.148431	0.570114	-1.4345
suppressor of cytokine signaling 7	ENSDARP00000102694	akajin_mus_all_contig_21634	-0.654214	-1.28553	-1.67472	-0.362238	0.389333	0.455534	0.376066	1.63768	1.34935	1.64241	1.11257	-0.22423	0.551419	-0.399649	-0.932241	0.341727	-1.23536	-1.54609	-0.42736	0.27878	0.606764
OTU deubiquitinase 7B	ENSDARP00000041810	akajin_mus_all_contig_21668	-1.26556	0.889491	0.707655	-0.272464	0.809877	0.693272	0.951841	-0.520874	0.0762738	-1.26556	-0.369058	-0.222764	2.62103	-0.142761	0.796738	-1.26556	0.686987	-1.26556	-0.02757	-1.26556	-0.349884
F-box protein 11a	ENSDARP00000127104	akajin_mus_all_contig_2176	-1.03731	-0.567467	-0.450427	0.0482947	0.772212	-0.115999	1.03003	0.717155	2.5839	1.00633	0.878213	1.38218	-0.119559	-0.509633	-0.545001	-0.452032	-0.892764	-0.764822	-0.338237	-1.56108	-1.06398
synaptopodin 2-like b	ENSDARP00000099972	akajin_mus_all_contig_2178	-1.56909	-0.800829	-1.37514	-0.754519	-0.206112	-0.172715	0.0798114	0.427031	1.9438	1.04231	0.982473	1.58203	1.35458	0.861778	-0.287442	-0.64454	-0.82155	-0.637932	0.526159	-1.10962	-0.420484
fibroblast growth factor 20b	ENSDARP00000106996	akajin_mus_all_contig_21843	-0.502519	-1.38752	-0.601222	-0.491515	1.38412	-0.65195	1.12331	-0.51309	0.326674	1.25361	1.51765	1.4034	0.557879	-0.751074	-0.918214	1.59903	-0.410287	-1.21689	-0.0373386	-1.01276	-0.671296
calponin 1, basic, smooth muscle, b	ENSDARP00000134744	akajin_mus_all_contig_21971	-0.7701	-0.54089	-0.0914869	0.631506	-0.528943	-0.623581	-1.19587	2.08147	1.21631	0.314615	-1.30281	0.114481	1.51513	1.11382	0.0367709	-1.009	-0.159325	-0.30328	1.50178	-0.830679	-1.16993
si:dkey-203a12.9	ENSDARP00000136342	akajin_mus_all_contig_22020	-0.42342	-0.666198	-0.0162131	0.144746	0.987381	0.111151	0.501483	0.820028	1.40563	0.99079	0.379716	2.36172	-0.778721	0.23462	-1.90222	-1.4039	-0.56482	-0.941461	-0.320029	-1.08585	0.165571
zinc finger, RAN-binding domain containing 3	ENSDARP00000109706	akajin_mus_all_contig_22023	-0.811403	-1.72195	0.644789	-0.381017	0.642248	0.698037	-0.202216	0.507588	2.01248	1.98484	1.27353	0.583452	0.0963214	-0.536184	-1.03832	-0.703116	-1.16179	-0.994751	-0.619631	-0.00294242	-0.269967
myomesin 1b	ENSDARP00000133738	akajin_mus_all_contig_221	-1.1839	-0.547232	-1.49253	-0.610363	0.329605	-0.301663	0.906597	0.0827742	1.37724	0.323113	1.07942	1.40277	1.59543	0.127553	-0.0124602	0.58122	-1.09089	-1.72683	0.495485	-1.48239	0.147065
discs, large homolog 5a (Drosophila)	ENSDARP00000096269	akajin_mus_all_contig_22124	0.580332	-0.0726717	0.216895	-0.622409	0.970603	-0.331488	1.07872	-0.151422	0.712233	1.08609	-2.01108	1.81667	-0.659508	-0.128765	-0.434991	-2.33587	-0.456344	-0.679877	0.67063	-0.0998779	0.85213
TWIST neighbor	ENSDARP00000104602	akajin_mus_all_contig_22145	-0.77684	-1.01411	-1.11806	-1.20139	0.645698	-0.157829	-0.473308	2.03275	1.41443	1.24074	0.64608	0.768352	0.482728	-0.813054	0.824782	0.914509	-0.0184746	-1.23454	-0.0669001	-1.35896	-0.736597
bromodomain adjacent to zinc finger domain, 1A	ENSDARP00000086641	akajin_mus_all_contig_22150	-1.14146	-0.382976	-1.34481	-0.2287	0.476753	8.76e-05	0.82742	2.05036	1.97808	0.798196	-0.059814	0.318958	0.0220775	-0.378977	-0.634749	-0.52019	-0.497495	-1.11821	1.69076	-1.03526	-0.82007
ChaC, cation transport regulator homolog 2 (E. coli)	ENSDARP00000050830	akajin_mus_all_contig_2218	-1.2753	-0.871643	-0.824788	-0.84665	0.855189	-0.081453	-0.00837793	-0.195777	1.20883	1.00803	1.583	1.33947	2.04481	0.426924	-0.733003	-0.159996	-0.485747	-1.2864	0.193139	-1.0497	-0.840568
family with sequence similarity 151, member B	ENSDARP00000013712	akajin_mus_all_contig_22207	-0.915578	-0.67143	0.448956	0.718984	-0.288329	1.05032	0.135386	1.57399	-0.695556	0.327591	1.66714	1.88861	0.839405	-0.744622	-0.42143	-0.872977	-0.944062	-1.46526	0.368146	-0.968876	-1.03041
F-box protein 4	ENSDARP00000123104	akajin_mus_all_contig_22273	-0.376605	-0.529492	-1.10086	0.120677	0.141227	-0.634666	1.16471	0.904843	2.04442	1.44907	1.35524	0.889675	-0.0732419	-0.00241843	-0.827852	-0.414479	-1.67168	-1.47798	-0.926938	0.251892	-0.28555
cell division cycle 25B	ENSDARP00000003494	akajin_mus_all_contig_22331	0.109939	-0.319558	-0.505301	0.788781	1.76715	-0.707083	0.181953	0.10876	1.24528	2.26082	0.881367	1.11573	-0.950873	-0.693227	0.00743774	-0.288033	-0.833799	-1.32747	-1.08931	-0.944945	-0.807613
SEC63 homolog, protein translocation regulator	ENSDARP00000127113	akajin_mus_all_contig_22361	-0.120062	-0.633024	-0.601646	-1.5464	-0.679394	-1.9652	0.360461	-0.926631	-0.150537	0.486985	0.71518	0.902914	1.00061	2.1982	0.678593	-0.579382	-0.468609	-0.31569	-0.499468	0.603462	1.53963
RNA binding motif protein 41	ENSDARP00000070715	akajin_mus_all_contig_22383	-1.04869	-1.15171	-0.444802	-0.308611	0.409514	0.316804	0.568192	0.964644	2.05197	1.69417	0.808229	1.70065	0.252991	-0.629753	-1.06092	-1.18613	-0.445495	-0.644175	-0.116992	-0.956293	-0.773598
ring finger protein 115	ENSDARP00000084762	akajin_mus_all_contig_22396	-1.26106	0.152946	-0.954297	-0.45954	1.10673	-0.621799	1.57146	-0.219181	1.73035	2.25273	0.959798	-0.0579954	-0.58326	-0.717172	-0.0645582	0.162272	-0.076448	-1.08066	-0.284325	-0.148767	-1.40723
UBX domain protein 4	ENSDARP00000132222	akajin_mus_all_contig_2244	-1.47315	-1.55494	-1.22366	-0.897875	-0.159852	-0.0920258	0.526049	0.737205	1.94122	1.66888	0.759524	0.628941	0.354337	0.286286	0.437588	0.351863	-0.542429	-0.808063	1.0042	-1.3964	-0.547679
UDP-N-acetyl-alpha-D-galactosamine:polypeptide N-acetylgalactosaminyltransferase 18a	ENSDARP00000133680	akajin_mus_all_contig_22445	-1.47736	-1.55664	-1.37958	0.127141	0.791147	-0.240544	-0.142775	0.419907	1.94454	1.20057	1.88337	0.557459	0.175895	0.103349	-0.820471	-1.10102	-0.236682	-0.949459	-0.23659	0.21026	0.727479
high mobility group nucleosomal binding domain 3	ENSDARP00000053366	akajin_mus_all_contig_22473	-1.42371	-0.656846	-0.724104	-1.00458	-0.419061	-1.6538	0.785221	1.16072	-0.0505317	0.524167	1.6929	1.47823	0.780133	0.461861	1.40646	-0.791239	0.211351	0.2061	-0.0124713	-0.567187	-1.40361
ankyrin 2b, neuronal	ENSDARP00000140874	akajin_mus_all_contig_2249	-0.977111	-0.835351	-1.17825	-0.812148	0.186852	-0.621301	-0.0455708	0.419023	0.814898	-0.257195	1.96175	2.6245	1.4483	-0.137594	-0.00677636	-1.0075	-0.724435	-0.567682	-0.0346258	-0.458996	0.209209
F-box protein 38	ENSDARP00000006941	akajin_mus_all_contig_22524	-1.32969	-1.08996	0.0986232	0.0422414	-0.534429	-0.994133	1.2242	0.949757	2.40617	1.28505	1.20874	0.248895	-0.0220306	0.514014	-0.13788	-0.417491	-0.170196	-0.38739	-1.43234	-0.16709	-1.29506
RUN domain and cysteine-rich domain containing, Beclin 1-interacting protein	ENSDARP00000101878	akajin_mus_all_contig_22556	-0.272151	-0.253267	0.447334	-0.836292	0.959774	0.495869	0.0499919	1.27269	0.369017	-0.413459	-0.123085	1.9619	-0.109968	-1.86428	0.942302	0.547021	0.904851	-0.193665	-0.340267	-1.58018	-1.96414
microtubule-associated protein 1 light chain 3 alpha	ENSDARP00000042321	akajin_mus_all_contig_2258	-1.50449	-1.39378	-1.24538	-0.970638	0.0831927	-0.0706353	0.0903442	1.11691	0.919172	1.47087	1.31174	1.69162	1.23537	0.796785	0.0218412	-0.441307	-0.728561	-0.679556	-0.287288	-0.773003	-0.643215
transcription factor B1, mitochondrial	ENSDARP00000138823	akajin_mus_all_contig_22633	0.195442	-0.775976	-1.23561	0.348782	1.55132	-1.32626	0.373099	0.448744	0.47522	1.15766	2.04908	1.15286	1.04818	-1.07408	-0.849825	-0.470659	-0.917904	-0.04771	-0.433213	-1.3294	-0.339756
nucleolin	ENSDARP00000109546	akajin_mus_all_contig_2265	-0.4145	0.145992	-1.33058	-1.00152	0.0107287	0.442968	-0.0929427	0.917619	1.49657	0.590255	0.987578	2.13492	1.1141	0.31587	-0.269518	-0.420965	-0.122906	-1.78705	-0.459909	-1.52058	-0.736121
0	ENSDARP00000133180	akajin_mus_all_contig_22660	-0.778639	-1.04533	-1.22328	-0.382882	-1.30911	-0.249608	0.706474	1.82765	2.01433	1.34982	-0.0847485	1.24391	0.3094	-0.662626	0.987828	0.329248	-0.673166	-0.458843	-0.454082	-0.531292	-0.915052
mitochondrial translational release factor 1	ENSDARP00000048448	akajin_mus_all_contig_22675	-0.199281	0.00242311	-0.246731	1.65368	0.372739	-0.945774	-1.08819	0.342313	1.00193	2.41672	1.30845	0.682841	0.0408731	-1.25466	0.141401	-0.0502705	-0.314878	-0.509677	-1.19765	-0.864944	-1.29132
ring finger protein 14	ENSDARP00000042579	akajin_mus_all_contig_22691	-0.951749	-0.199308	-1.81002	-0.967697	0.0768273	0.0843687	0.759189	-0.566551	0.946245	1.44899	0.370317	2.39944	0.352619	-0.0964352	-0.704863	1.13116	-1.06918	-0.61787	-0.293629	-1.00569	0.713834
zinc finger protein 997	ENSDARP00000128337	akajin_mus_all_contig_22714	-1.1599	-0.925094	-0.997516	0.383305	1.50636	0.113249	0.465101	1.79508	2.06792	0.873571	1.02729	-0.326237	-0.42104	-0.809273	-0.234206	-0.408414	-0.917278	-1.29803	-0.251606	-0.939825	0.456548
eukaryotic translation initiation factor 3, subunit 10 (theta)	ENSDARP00000102398	akajin_mus_all_contig_2272	-1.58315	-0.901535	-1.00884	-0.427578	0.235436	0.0885004	0.586689	0.851546	1.99679	1.32175	0.771517	0.661569	0.119268	0.258415	0.885566	-0.232163	-0.381417	-1.0256	0.823074	-1.80829	-1.23155
kinesin light chain 1a	ENSDARP00000119304	akajin_mus_all_contig_22743	-0.222232	-0.74932	-0.747591	0.762968	-1.42333	-0.244613	-0.0663329	0.0138109	-0.410346	-0.903056	-0.830887	-0.250554	2.88168	1.12194	1.03097	-1.30455	0.308831	-0.324745	0.737432	-0.450437	1.07035
potassium voltage-gated channel, KQT-like subfamily, member 5a	ENSDARP00000118905	akajin_mus_all_contig_22753	-0.452304	-0.872052	-1.12738	-0.203795	-0.854849	0.733345	-0.120137	2.21092	0.972505	0.501073	-0.0872374	-0.840118	0.341549	-1.17782	2.38886	-0.903342	0.38096	-0.692435	0.682638	-0.17917	-0.701214
HBS1-like translational GTPase	ENSDARP00000118572	akajin_mus_all_contig_2279	-1.22441	-1.14807	-1.29788	-1.14569	-0.479189	-0.676044	0.408315	-0.201837	1.95747	0.558011	0.746753	1.50414	1.79281	0.825219	0.502339	0.0157495	-0.416677	-0.924979	0.502902	-0.815165	-0.483764
FYVE and coiled-coil domain containing 1a	ENSDARP00000134006	akajin_mus_all_contig_22809	-0.930702	-0.758584	-1.23193	-0.563044	0.256737	-0.61803	0.73121	1.0245	1.08431	1.94811	1.85822	1.0933	0.710305	-0.182888	0.103858	-0.0862483	-1.26547	-1.28395	-0.498498	-0.853683	-0.537519
proprotein convertase subtilisin/kexin type 1	ENSDARP00000004083	akajin_mus_all_contig_22862	0.661366	0.73857	0.981931	0.262546	-1.39304	-0.279772	-0.178889	0.0409367	0.838117	-1.13665	-0.593402	-0.705633	3.02128	-0.542237	-0.0291237	-1.02865	-0.642453	-0.378381	-0.440946	-0.473002	1.27743
leukocyte receptor cluster (LRC) member 8	ENSDARP00000101993	akajin_mus_all_contig_2289	-0.841076	0.00538773	-0.605171	-0.945258	0.584949	1.52881	0.154793	0.63246	1.06464	0.506007	1.3327	1.38585	0.748089	-0.375099	-1.14119	-0.755886	0.104236	-1.27075	-1.70207	-1.35938	0.947966
TBC1 domain family, member 15	ENSDARP00000111457	akajin_mus_all_contig_2293	-1.50643	-1.43759	-0.901835	-0.597489	0.175534	0.139771	0.626615	0.850373	2.15184	1.446	0.624089	0.308651	0.49222	-0.447715	0.37611	-0.324056	-0.445115	-0.984347	1.48265	-1.07784	-0.951436
myotubularin 1	ENSDARP00000139399	akajin_mus_all_contig_22975	-1.27383	-0.724042	-1.32226	-0.865549	-0.186024	-0.191869	0.143203	0.848264	2.32792	1.19461	1.45281	0.891668	0.311846	-0.0943496	-0.283231	-1.59573	0.120892	-0.173725	0.909819	-0.940276	-0.55015
transmembrane (C-terminal) protease, serine 12	ENSDARP00000118661	akajin_mus_all_contig_2304	-0.459336	-1.37792	-1.42223	-1.68061	0.679166	-0.753856	-0.47491	0.902732	0.877908	0.223204	0.725405	2.43093	0.526564	0.48281	0.546294	-0.218158	-0.146018	-0.447116	0.517419	-1.45026	0.51798
GLE1 RNA export mediator homolog (yeast)	ENSDARP00000104523	akajin_mus_all_contig_23046	-0.874649	-0.698549	0.16333	-0.309401	2.46632	-0.0416888	-0.19993	0.0491832	1.32654	1.81349	1.3896	0.461518	-0.863632	-0.788634	-1.0097	0.501699	-1.06568	-0.207995	-0.70216	-0.684879	-0.724776
RAB6A, member RAS oncogene family	ENSDARP00000134740	akajin_mus_all_contig_2307	-1.52419	-0.901198	-0.802478	-0.912375	-0.394928	-0.683827	0.901171	1.15438	2.07659	2.01605	0.228029	0.144695	0.834	0.0763887	0.798465	-0.938702	-0.769963	-0.699287	0.469342	-0.344498	-0.727661
Wilms tumor 1 associated protein	ENSDARP00000119535	akajin_mus_all_contig_23101	-0.847955	1.74599	0.530785	-1.0326	-1.07053	1.41875	0.888953	0.0428747	0.71425	-0.92697	-0.479198	-0.847778	2.34935	-1.07659	0.345319	-0.475479	-0.0577764	-0.523536	0.603022	-0.421674	-0.879216
golgi SNAP receptor complex member 1	ENSDARP00000091519	akajin_mus_all_contig_23136	-1.10438	-1.07053	-0.629568	-0.197269	-0.0358214	0.674492	0.615784	1.3677	1.50103	2.10381	0.101963	0.300957	-0.68708	-0.804094	-0.046987	1.41724	0.539024	-1.25294	-0.737466	-0.846334	-1.20954
DEAH (Asp-Glu-Ala-His) box polypeptide 37	ENSDARP00000109335	akajin_mus_all_contig_23180	-1.07436	-0.0422682	-1.27791	-1.14318	2.23984	-0.899672	0.655726	0.212134	1.44513	0.673158	2.05443	-0.330956	-0.0982869	-0.781129	-0.0392062	0.341638	-1.08905	-0.237181	-0.0507613	-0.823277	0.265176
cortactin binding protein 2	ENSDARP00000091516	akajin_mus_all_contig_2322	-0.655255	-0.47989	-1.17086	-0.153391	0.14143	0.108113	1.17089	1.22697	-0.485027	0.291706	1.13799	2.77823	0.16413	-1.00499	-0.125692	0.388938	0.163251	-1.05701	0.124555	-1.44504	-1.11905
oxidation resistance 1b	ENSDARP00000086807	akajin_mus_all_contig_23264	-1.06357	-1.73269	-1.12161	-1.12862	0.185896	-0.157513	0.378673	1.20871	0.744534	1.23786	1.9518	0.100556	0.583898	-0.955298	0.946091	-0.934732	-0.192155	-0.950034	1.29306	-0.360189	-0.0346798
DENN/MADD domain containing 6B	ENSDARP00000135271	akajin_mus_all_contig_23289	-1.85416	-0.817261	-1.14673	-0.464049	0.246793	-0.515653	-0.490197	1.31815	0.857467	0.551557	2.16892	1.30917	0.203435	0.0769656	0.108689	-0.641894	0.0328914	-0.198984	1.36287	-0.980974	-1.127
flavin containing monooxygenase 5	ENSDARP00000038651	akajin_mus_all_contig_2332	-1.19884	-1.72237	-1.13034	-0.906782	0.460099	-0.116949	0.225981	-0.239172	1.54006	1.72787	1.01466	1.27727	1.64808	0.399339	-0.292196	-0.0365618	-0.355741	-0.866958	0.126032	-0.978412	-0.575072
partner of NOB1 homolog	ENSDARP00000004926	akajin_mus_all_contig_2334	-1.49923	-1.7008	-1.15846	-1.74111	-0.0501657	-0.432304	0.109556	0.989855	1.15909	1.2351	0.112896	0.580593	-0.355232	0.169999	0.493118	0.528697	0.353317	0.259591	1.81085	-1.31654	0.45119
fatty acid hydroxylase domain containing 2	ENSDARP00000035841	akajin_mus_all_contig_23361	-0.753931	-1.19251	-0.59866	-1.09145	0.12439	-0.359511	0.780189	2.72785	1.44966	1.22581	1.46164	-0.221713	-0.328348	-0.0766425	0.111436	-0.751797	-0.357429	-0.420146	-0.0172396	-0.769313	-0.942283
0	ENSDARP00000093778	akajin_mus_all_contig_2339	-1.58678	-1.10142	-1.17195	-0.632621	0.159738	-0.470481	0.434018	0.303711	1.09151	0.262405	1.28152	2.28456	1.54791	0.750615	-0.162938	-0.939087	-1.16454	-0.730209	0.0687596	-0.283939	0.0592392
F-box protein 7	ENSDARP00000131768	akajin_mus_all_contig_23390	-1.43617	-1.22523	-1.09205	-0.928784	0.764581	0.198446	1.52372	0.578993	1.89708	2.08439	0.563723	0.575648	-0.465666	-0.129739	-0.100073	0.0696921	-0.586624	-0.742202	0.00967001	-0.507824	-1.05158
solute carrier family 9, subfamily B (NHA1, cation proton antiporter 1), member 1	ENSDARP00000069088	akajin_mus_all_contig_23469	-1.44891	-1.62386	-1.19831	-1.41003	0.0722154	-0.114369	0.686959	1.11823	1.82246	1.53493	0.368264	0.372136	-0.181533	0.181364	1.39835	0.130421	0.305035	-0.512085	0.286038	-1.08719	-0.700108
si:dkeyp-113d7.1	ENSDARP00000076570	akajin_mus_all_contig_23483	-1.39851	-1.27546	-0.487491	-0.172217	-0.371667	-0.18448	-0.450217	-0.487251	-0.410362	1.11895	0.750863	-0.000582604	1.78837	0.188777	0.342077	-2.11331	2.22767	0.542673	0.640799	-0.262189	0.0135593
GABA(A) receptor-associated protein b	ENSDARP00000068351	akajin_mus_all_contig_2359	-1.40883	-1.55627	-0.935666	-0.651607	0.574636	0.377332	0.716642	1.89518	1.78223	1.56251	0.794438	0.489518	0.260557	-0.169079	0.159162	-0.609762	-0.559035	-0.887003	-0.0867544	-1.09569	-0.652503
peroxisomal biogenesis factor 5-like	ENSDARP00000102408	akajin_mus_all_contig_23641	-0.288243	-1.44828	-1.2704	-0.87143	1.2049	-0.326989	0.998054	1.8692	0.247436	1.31505	-0.139621	1.41123	0.774999	-0.870967	0.318705	-0.0119531	-1.32145	-0.829021	0.748525	-0.728929	-0.780811
adducin 3 (gamma) a	ENSDARP00000130261	akajin_mus_all_contig_2379	-0.837689	-0.407988	-1.56898	0.0146921	-0.655381	0.0779509	-0.541337	0.40578	0.224431	0.645641	0.890136	1.15931	1.42347	-0.400092	0.812673	-1.7106	2.49394	-0.513293	-0.505209	-0.781358	-0.226091
NIF3 NGG1 interacting factor 3-like 1 (S. cerevisiae)	ENSDARP00000066545	akajin_mus_all_contig_2386	-1.40173	-0.734698	-0.410317	-1.20939	0.618585	0.795955	0.542805	-0.145087	2.12804	0.623691	0.963388	0.891139	0.784485	1.0701	0.248524	0.237076	-1.23581	-1.59438	-0.667332	-1.18093	-0.32411
nicalin	ENSDARP00000122266	akajin_mus_all_contig_23879	0.354285	0.732038	0.566443	-1.81696	-0.504374	-0.163954	0.424126	0.21852	0.369343	0.232083	1.43488	0.48461	1.51326	0.367955	-0.894324	-1.25533	-2.26757	-0.163506	1.3256	-0.997492	0.0403708
interactor of little elongator complex ELL subunit 2	ENSDARP00000104472	akajin_mus_all_contig_23889	-1.13304	-1.47627	0.053184	-1.08674	0.29016	1.26724	2.27847	-0.204541	0.424477	0.854974	1.92762	0.644251	-0.175888	-0.0442552	-0.560503	0.375416	-0.899919	-0.382364	-0.208659	-0.896515	-1.0471
vacuolar protein sorting protein 16	ENSDARP00000078255	akajin_mus_all_contig_2397	-1.86522	-1.26261	-1.23594	-0.830345	0.438818	-0.317086	0.713008	0.310208	2.04716	1.21913	1.15719	0.89342	-0.533828	0.412481	0.945285	0.326648	-0.199854	-0.963374	0.335759	-1.1085	-0.48236
TSC22 domain family, member 1	ENSDARP00000116421	akajin_mus_all_contig_23997	-0.0508646	-1.11836	-1.40586	-0.654663	1.34236	0.397284	0.867886	0.0228585	2.01607	1.15365	0.857053	1.17571	-1.14575	-0.099199	-0.6305	0.50379	-0.684568	-0.612824	0.522546	-1.28845	-1.16816
RUN and FYVE domain containing 2	ENSDARP00000083566	akajin_mus_all_contig_24104	-1.69662	-1.558	-0.528971	-0.377562	-0.456203	0.321296	0.427298	0.329073	0.64141	1.43429	1.63748	0.823387	-0.835382	0.509167	1.58194	-0.891404	-0.705569	-0.0743067	1.12956	-1.27051	-0.440365
F-box protein 40, tandem duplicate 1	ENSDARP00000092573	akajin_mus_all_contig_2414	-1.12415	-1.12314	-0.486134	-0.604691	1.04538	0.253742	1.25534	0.425077	1.82462	1.40691	1.486	0.772514	0.60737	-0.410622	-1.05861	0.1054	-0.667927	-0.938431	-0.483565	-1.19123	-1.09386
sorting nexin 6	ENSDARP00000133668	akajin_mus_all_contig_2425	-1.81781	-1.2895	-1.01228	-0.12642	-0.39304	0.232737	1.14775	0.947134	1.67147	1.08284	-0.264778	0.945113	0.685479	0.028238	1.32389	-1.65192	-0.149979	-0.171092	0.473993	-0.953061	-0.708783
A kinase (PRKA) anchor protein 11	ENSDARP00000124874	akajin_mus_all_contig_24258	-0.783355	-1.1109	-1.00872	-0.256247	0.678402	0.255067	0.498662	1.09564	2.3115	1.57892	0.994914	1.32287	-0.08361	-0.385954	-0.547495	-1.20329	-0.908829	-0.729258	-0.169791	-0.895939	-0.652594
cyclin Pas1/PHO80 domain containing 1	ENSDARP00000036344	akajin_mus_all_contig_2426	-1.55874	-1.38377	-0.951799	-0.578079	0.642466	0.224897	1.14227	1.28167	1.68002	1.76927	0.621849	0.985577	0.322073	-0.142896	-0.379693	-0.307894	-0.203049	-0.962948	-0.0490138	-1.22404	-0.928172
DnaJ (Hsp40) homolog, subfamily B, member 1a	ENSDARP00000141952	akajin_mus_all_contig_24274	-1.47105	-1.7576	-1.90236	-0.542818	-0.851346	0.314292	1.29051	-0.0467106	1.06253	1.47716	-0.65687	0.585307	1.46701	0.40544	0.856718	-0.804292	-0.268456	-0.0313179	0.683499	0.120896	0.069461
membrane-associated ring finger (C3HC4) 6	ENSDARP00000117758	akajin_mus_all_contig_2430	-0.216417	0.401899	-1.28501	-0.456188	0.124117	0.480033	0.626797	0.264045	0.82799	-0.118713	1.81482	2.26475	1.32469	-0.361073	-0.993207	-1.24132	-0.120505	-1.06472	-0.96045	-1.27154	-0.0400125
autophagy/beclin-1 regulator 1b	ENSDARP00000129851	akajin_mus_all_contig_24432	-0.357491	-0.0566443	-0.686359	-0.874255	1.98394	-1.41028	0.177701	1.39011	0.593708	2.08195	0.691352	0.118875	0.872558	-0.921266	-1.3031	0.476791	-0.842856	-0.861768	-0.704459	-0.103936	-0.264572
etoposide induced 2.4	ENSDARP00000070422	akajin_mus_all_contig_2444	-0.781399	-1.59379	-1.68051	-0.79428	-0.454874	-0.578399	1.19749	0.561844	2.61939	1.00253	0.611609	0.227487	0.521289	0.0782769	0.768002	-0.549523	-0.168893	-0.528613	0.764955	-0.632375	-0.590209
zinc finger protein 1124	ENSDARP00000109576	akajin_mus_all_contig_24492	-0.879521	-0.807881	-0.651895	-0.873642	0.562028	0.242527	1.71354	1.13865	1.0604	1.25718	1.60333	1.15296	-0.608608	0.107484	-0.198282	-0.674175	-1.40845	-1.37433	0.239935	-1.00713	-0.594122
glucosidase, alpha; acid (Pompe disease, glycogen storage disease type II)	ENSDARP00000121532	akajin_mus_all_contig_24518	-1.20538	-0.676616	-0.732967	-0.0631464	-0.685474	0.802559	0.448811	-0.205068	1.67584	0.886317	0.358809	0.637736	-1.30644	0.128089	0.0851304	2.17809	0.399273	-0.0708195	-2.01188	-1.08558	0.442715
sharpin and rbck1 related	ENSDARP00000078154	akajin_mus_all_contig_2452	-1.65673	-1.6284	-0.985447	-0.566226	0.557541	0.201049	1.34083	0.831228	1.76863	1.07574	1.00571	1.00149	0.728254	0.361443	-0.218274	-0.439949	-0.899727	-1.19032	0.111152	-0.863334	-0.534649
wingless-type MMTV integration site family, member 10b	ENSDARP00000059973	akajin_mus_all_contig_24595	-0.934591	-1.19915	-0.246482	-0.349921	2.10029	-0.712726	0.363447	-0.12157	2.63112	-0.950197	0.805767	0.998902	0.655972	-0.552241	-1.18992	-0.0556617	-0.53062	-0.149651	0.330602	-0.450743	-0.442624
0	ENSDARP00000068598	akajin_mus_all_contig_24679	-0.927579	-1.48313	-1.2285	-1.17441	0.61476	0.345276	1.07838	0.519004	0.535141	-0.464753	1.41763	1.48728	0.976113	0.968638	0.567716	-0.542109	-0.619407	-0.430796	0.923748	-1.58463	-0.978355
zeta-chain (TCR) associated protein kinase	ENSDARP00000114598	akajin_mus_all_contig_24687	-0.716542	-1.09499	0.432697	1.03326	1.08129	0.731564	-0.675671	1.17705	0.00506644	-0.0419982	2.82187	0.404079	0.693881	-0.722761	-1.09499	-0.608864	-0.175323	-1.09499	-0.722065	-0.654924	-0.777651
par-3 family cell polarity regulator	ENSDARP00000141632	akajin_mus_all_contig_2470	-1.7413	-0.639353	-1.26779	-0.116355	0.37774	-0.557172	-0.192974	0.767999	1.27618	-0.554506	1.07025	1.13788	1.61263	0.717155	0.0893207	-0.012132	-1.19953	-1.32411	-1.13212	1.32366	0.364526
protein tyrosine phosphatase, non-receptor type 13	ENSDARP00000139515	akajin_mus_all_contig_24704	-1.18816	0.406988	-0.793091	-0.759151	-0.790968	-0.44595	0.759493	2.13795	-0.332666	-0.334846	0.538067	2.08876	1.95053	0.179462	-0.687475	-0.89532	-0.0364723	-0.810814	0.00270527	-0.258825	-0.730213
cytochrome P450, family 51	ENSDARP00000062550	akajin_mus_all_contig_24817	0.289805	-1.73121	-0.908229	-0.926283	1.1756	1.05938	-0.0882226	2.09756	1.05971	1.09244	0.876977	-0.148883	-0.201071	-0.464248	0.459708	-0.99948	-0.314287	-0.751981	0.225327	-1.7411	-0.0615291
taxilin beta a	ENSDARP00000070788	akajin_mus_all_contig_2484	-1.53889	-1.3435	-1.22065	-0.978211	-0.132808	-0.108751	0.39938	0.65329	1.47588	1.18716	1.28137	1.54664	1.16535	0.125986	0.18999	-0.186241	-0.478475	-0.806262	0.813198	-1.20625	-0.838211
INO80 complex subunit C	ENSDARP00000131523	akajin_mus_all_contig_2486	-1.32162	-0.928895	-1.29667	-0.492821	1.28457	0.294462	1.36041	0.205518	0.889921	1.24611	1.93455	0.71947	0.0741419	-0.143803	-1.20966	-0.517475	-0.841543	-0.650819	1.00574	-0.678292	-0.933293
AT hook containing transcription factor 1	ENSDARP00000101996	akajin_mus_all_contig_25002	-0.477557	-0.457801	-1.87783	0.93164	0.222151	-0.178293	-0.194331	1.28257	1.75945	-0.401908	0.955602	1.20732	0.0362272	-0.680787	0.643181	0.754221	-1.31312	-1.58032	-1.27989	-0.0345738	0.684066
ubiquitin specific peptidase 36	ENSDARP00000111119	akajin_mus_all_contig_2501	-1.10165	-1.12319	-1.35784	-0.112677	1.11667	-0.0946016	0.979304	1.84369	1.72335	0.110368	1.24905	1.12097	-0.013564	-0.346003	-0.556671	-1.15471	-0.63686	-0.55688	-0.454321	-1.14453	0.510094
GA binding protein transcription factor, beta subunit 2a	ENSDARP00000027821	akajin_mus_all_contig_25022	1.44349	-0.564368	-0.662467	-0.190309	-0.197981	0.398314	1.40316	1.3682	0.254318	-0.404827	2.91526	-0.0623749	-0.177038	-1.02963	-0.620816	-0.924829	-0.337916	-1.03292	-0.551127	-0.444744	-0.58139
ER degradation enhancer, mannosidase alpha-like 2	ENSDARP00000125108	akajin_mus_all_contig_25063	0.22512	-1.39056	-0.739899	-0.668773	0.491543	0.176045	0.36344	1.32513	0.944438	1.87971	0.53547	1.26152	-0.535612	0.970435	-0.0496368	-1.72951	-1.2327	-0.565122	-1.45539	-0.326286	0.520627
ribosomal protein S6 kinase, polypeptide 3b	ENSDARP00000119149	akajin_mus_all_contig_25134	0.0700097	-0.891186	-0.600271	-0.924303	1.42656	-0.253413	0.493983	0.192106	0.330675	2.10976	0.776989	1.19927	0.118749	-1.28425	-0.961793	0.921229	-0.580798	-1.28745	1.08169	-0.456641	-1.4809
si:dkeyp-38g8.5	ENSDARP00000050406	akajin_mus_all_contig_25186	-1.01537	-0.951792	-0.867317	-0.707632	-0.183488	-0.434293	0.870556	0.293399	1.6675	2.69328	0.892752	0.255274	-0.641422	-0.353103	-0.668812	0.193484	-0.493229	-1.42503	1.2192	-0.113039	-0.230927
si:dkey-182i3.8	ENSDARP00000126827	akajin_mus_all_contig_25280	-1.21906	-1.18866	-0.196886	-0.817275	0.220631	-1.09426	0.721215	0.070748	1.79914	1.88846	1.14655	0.341913	0.00507806	-0.0839509	-0.753593	1.15203	-0.746788	-1.49245	1.02885	-0.801379	0.0196987
si:dkey-56m15.8	ENSDARP00000132909	akajin_mus_all_contig_2540	-0.0676575	-0.597013	-0.926947	-0.0600182	1.08101	-0.807415	0.74979	1.11221	-0.552595	2.13591	2.14727	0.390959	0.688558	-0.862499	-0.241091	0.123507	-1.18496	-0.704805	-1.19343	-0.340247	-0.890546
0	ENSDARP00000134995	akajin_mus_all_contig_25409	-0.948764	-1.50194	-1.09845	-1.31622	-0.145712	1.1676	0.696703	-0.333106	0.999479	0.369337	0.938706	1.74934	1.6049	0.177162	-0.0372605	-0.422884	0.823611	-1.32001	-1.04506	-0.670307	0.312872
STIP1 homology and U-Box containing protein 1	ENSDARP00000114876	akajin_mus_all_contig_25416	-1.37465	-0.108896	-0.787539	-0.686621	-0.182584	0.357164	1.51971	0.946415	1.90604	1.36676	1.50986	0.0870857	1.06863	-0.479615	-0.637076	-0.987166	-0.411778	-0.789569	-0.203411	-0.926305	-1.18645
SGT1, suppressor of G2 allele of SKP1 (S. cerevisiae)	ENSDARP00000135565	akajin_mus_all_contig_2547	-1.3232	-1.248	-1.3211	-1.3387	0.337843	-0.0217916	1.11497	0.764293	0.800372	1.65384	1.18932	1.546	0.31271	0.289054	0.183774	0.0911879	-0.45242	-1.61878	-0.306907	-0.907752	0.255287
erythrocyte membrane protein band 4.1-like 3a	ENSDARP00000136751	akajin_mus_all_contig_25476	-1.12027	-1.38045	-0.580835	-0.358703	1.5985	0.203717	0.211567	0.839685	1.34339	1.19972	0.319529	1.2406	1.6623	-0.801278	-0.568904	-0.460993	-0.78238	-1.48167	-0.042138	0.130704	-1.17209
cAMP responsive element modulator a	ENSDARP00000112661	akajin_mus_all_contig_2556	-0.838879	-0.655322	-1.9701	-0.636606	0.158934	-0.539411	0.172319	1.63786	-0.406747	0.293897	0.0211365	0.942793	0.829413	-0.818983	-1.03173	-0.225021	2.72201	0.135418	0.630772	-0.316737	-0.105001
myelin protein zero-like 3	ENSDARP00000131159	akajin_mus_all_contig_25589	-0.540877	-0.576629	-0.223035	-0.92403	2.58275	-0.389203	-1.33992	0.425326	0.912968	-0.371205	1.63061	1.23471	0.574528	0.759081	0.239819	-0.367192	-0.785443	-1.29921	-0.0673576	-0.634237	-0.841447
ubiquitin protein ligase E3 component n-recognin 1	ENSDARP00000139363	akajin_mus_all_contig_2560	-0.651108	-1.21154	-0.420381	-0.130365	-0.00431297	0.812786	1.46756	1.13506	2.02968	0.958744	0.620318	0.856094	0.957732	-0.713402	-0.534257	-0.251486	-1.2266	-1.5312	-0.223844	-1.1938	-0.745666
ventrally expressed dharma/bozozok antagonist	ENSDARP00000140685	akajin_mus_all_contig_25618	-1.43385	-0.814808	-0.0822051	0.474091	-0.602883	-0.148913	0.109259	1.90273	0.719211	1.60186	1.07543	1.15476	0.182005	-1.92659	-0.348421	0.548466	-0.414277	-1.14123	-1.26152	0.470033	-0.0631416
pantothenate kinase 4	ENSDARP00000136152	akajin_mus_all_contig_2562	-1.23318	-1.23456	-0.569935	1.20238	0.965429	0.381907	1.00915	1.92212	1.04331	0.102598	1.26151	0.850982	-0.38194	-0.651095	-0.70538	-1.18176	-0.734677	-0.315807	-0.0219028	-1.6956	-0.0135443
nudix (nucleoside diphosphate linked moiety X)-type motif 19	ENSDARP00000101840	akajin_mus_all_contig_25658	-0.735713	-0.852368	-0.613814	-0.180442	0.983541	-0.636278	0.865667	0.0272894	2.08926	0.262632	0.606951	2.05498	0.491477	-0.733855	-1.33415	-0.482133	-0.578624	-1.24471	-1.2869	0.6727	0.62449
YTH domain containing 1	ENSDARP00000068161	akajin_mus_all_contig_25671	-0.947997	0.680353	0.174999	0.571212	0.273255	-0.299837	0.739441	1.49906	1.30508	1.02317	0.44405	0.32172	0.0373101	0.814568	-0.678195	-0.939145	-1.80398	-1.65327	-0.530039	-1.83203	0.80026
basal cell adhesion molecule (Lutheran blood group)	ENSDARP00000093952	akajin_mus_all_contig_2572	-1.03637	-1.02021	-0.501851	-0.790834	1.46097	0.21906	0.304095	1.18517	1.63647	0.791407	1.10139	1.53115	0.858613	0.0306193	-0.540145	-0.288677	-1.44107	-0.710079	-1.13662	-0.58771	-1.06537
Rac/Cdc42 guanine nucleotide exchange factor (GEF) 6	ENSDARP00000007758	akajin_mus_all_contig_25782	-2.18914	-1.22981	-0.438964	0.586689	0.0796911	-0.398811	0.830986	1.34957	1.04965	1.093	1.59283	0.81201	1.01286	-0.954368	-1.1935	-0.0516257	-0.488814	0.0380157	-1.09429	-0.431099	0.0251105
0	ENSDARP00000073802	akajin_mus_all_contig_2582	-1.01389	-1.34732	-1.30443	-1.09542	1.86165	0.219296	-0.162141	0.635116	0.910035	1.35582	1.65578	0.680233	0.781037	0.133643	-0.140118	0.647621	-0.770407	-1.08625	-0.331755	-1.10112	-0.527371
TELO2 interacting protein 2	ENSDARP00000100891	akajin_mus_all_contig_25873	0.536213	-1.08793	-1.03126	-0.915174	0.987763	-1.48073	0.219884	1.04262	1.18392	2.09665	1.03866	0.855366	0.0268824	-0.695967	-0.48013	0.767997	-0.387669	0.225666	-1.29051	-1.1557	-0.456547
NADH dehydrogenase (ubiquinone) complex I, assembly factor 6	ENSDARP00000070200	akajin_mus_all_contig_25875	-1.35572	-0.999689	-1.04824	-0.538026	0.35725	-0.521039	-0.491738	0.455304	1.81004	1.26067	1.70961	0.244662	0.840571	0.354505	-0.194549	1.72672	-1.32229	-0.869308	-0.535823	-0.592014	-0.290905
pogo transposable element with ZNF domain b	ENSDARP00000121119	akajin_mus_all_contig_25924	-0.842891	-1.19023	-1.26891	-1.09606	0.698138	-0.725688	1.61016	-0.309905	1.11153	1.21447	1.13802	2.15587	0.160275	-0.0909661	-0.712961	0.191557	-1.25615	-0.613034	0.2712	-0.237238	-0.207185
UDP-glucose glycoprotein glucosyltransferase 1	ENSDARP00000107250	akajin_mus_all_contig_25943	0.15699	-0.277882	-0.836972	0.894642	-0.452979	-1.16007	-0.482362	0.29655	0.937583	-0.292803	1.98434	1.28686	1.56855	0.135567	0.749302	0.285326	-1.44598	-1.36167	-0.00780682	-1.67632	-0.300866
major facilitator superfamily domain containing 6b	ENSDARP00000120762	akajin_mus_all_contig_25949	-0.686866	-0.905981	-0.666267	-1.00484	0.824023	-2.07447	1.00745	0.606543	1.78145	2.13019	0.205865	-0.888137	0.695794	0.93187	-0.108087	0.108441	-0.626897	-0.587158	-0.323356	-0.0687568	-0.350813
chondroadherin-like b	ENSDARP00000127208	akajin_mus_all_contig_26069	-0.501606	0.370878	0.190968	-1.1344	0.341583	0.594507	-0.363911	-1.04227	0.471531	-1.35105	-0.198115	-0.446017	1.88014	0.55197	1.83581	-1.35105	0.558969	-0.529467	1.67844	-1.35105	-0.205857
negative regulator of ubiquitin-like proteins 1	ENSDARP00000096299	akajin_mus_all_contig_261	-1.34669	-1.32367	-1.03754	-0.643134	0.532024	-0.420897	0.52664	1.125	2.41217	1.28804	0.786493	1.15152	0.380408	0.0580511	0.202891	-0.69932	-0.615769	-0.80095	0.288304	-0.919233	-0.944332
RNA binding motif protein 39a	ENSDARP00000115129	akajin_mus_all_contig_26116	-0.702456	-0.700194	-0.655461	0.134712	-0.503067	0.294846	-0.583792	-0.422537	2.10493	2.66896	-0.617285	0.410435	0.618059	0.457334	0.363263	0.249018	-1.68774	-0.566662	0.458362	-1.19358	-0.127139
methyltransferase like 8	ENSDARP00000003665	akajin_mus_all_contig_26152	-0.694577	-1.29762	0.00339393	-1.48891	2.09235	-0.794224	0.689275	0.281754	1.42945	0.249922	1.28763	-1.1356	0.205396	-0.154609	-0.0915133	1.5474	-0.869535	0.458772	-0.182336	-1.18731	-0.349112
SH2B adaptor protein 1	ENSDARP00000078411	akajin_mus_all_contig_26225	-0.876272	0.262972	-0.176248	-0.676548	0.170255	-0.244538	-0.513525	-0.864236	0.172978	-0.804297	-0.109653	0.479711	1.11657	-0.553921	0.756709	-1.22587	1.12913	-0.0426895	2.92495	0.713405	-1.63888
mitochondrial calcium uptake family, member 3a	ENSDARP00000099029	akajin_mus_all_contig_2623	-1.68648	-1.80533	-1.41625	-1.03991	0.104401	-0.862994	0.420728	0.507343	1.57704	1.35651	0.55672	1.20758	0.977645	0.131441	1.06936	-0.063255	-0.316781	-0.969194	0.387765	-0.387577	0.251229
si:dkey-88n24.8	ENSDARP00000118662	akajin_mus_all_contig_26234	-1.41538	-0.951162	-0.681036	-0.302129	0.315285	-0.88558	-0.123553	0.0899145	0.535584	1.47508	1.9778	1.5716	0.554169	0.607196	-0.274372	0.280044	-1.03424	-1.95966	-0.323408	-0.358013	0.901876
ankyrin repeat and SOCS box containing 3	ENSDARP00000012869	akajin_mus_all_contig_26264	-1.46833	-0.496431	-0.586225	-0.0662073	0.874431	0.0719316	0.422789	0.0670587	2.38112	1.24715	1.06522	0.818598	0.525789	-1.55569	0.20808	-0.234241	-0.685992	-0.988293	-0.231086	0.323402	-1.69307
ligand dependent nuclear receptor interacting factor 1	ENSDARP00000092390	akajin_mus_all_contig_26308	-0.0248985	-0.606302	-0.830545	-0.747802	0.0489061	-1.29831	-0.0124388	0.975268	0.284892	0.435248	0.0968969	-0.263023	1.69598	-0.616987	-0.348914	0.0105941	3.21528	-0.717147	-0.755013	0.20158	-0.74326
ubiquitin specific peptidase 2a	ENSDARP00000126833	akajin_mus_all_contig_2639	-1.51299	-1.09093	-1.49091	-0.673731	0.31792	-0.0855466	0.432762	1.1201	1.93865	1.12435	1.07621	0.97788	1.31846	0.417132	-0.158154	-0.781163	-0.624243	-1.15798	0.133303	-0.782244	-0.498884
slingshot protein phosphatase 2a	ENSDARP00000129137	akajin_mus_all_contig_264	-1.71498	-1.42215	-1.21666	-0.29434	-0.0856655	-0.669047	0.670622	0.518775	1.02867	-0.236636	1.15356	2.2769	1.56619	0.443307	0.211488	-0.892564	-0.910909	-0.491558	0.238482	-0.213794	0.0403091
eukaryotic translation initiation factor 4Ba	ENSDARP00000112056	akajin_mus_all_contig_2640	-1.86746	-0.0473813	-0.861416	-0.62179	0.715931	-0.599447	-0.435288	0.365959	2.10217	1.23659	0.727034	0.682156	0.643258	-0.0759357	0.817024	0.0495169	0.206051	-1.38168	0.659999	-1.89498	-0.4203
tripartite motif containing 55a	ENSDARP00000047054	akajin_mus_all_contig_2644	-1.65173	-0.99432	0.265915	-0.276457	0.763998	0.130254	1.25173	1.11521	2.20987	0.998946	0.455009	0.747166	0.133212	0.0789818	-0.282096	-0.58821	-1.08365	-0.69767	0.217131	-1.29899	-1.4943
titin a	ENSDARP00000099532	akajin_mus_all_contig_2645	-1.33511	1.03368	-1.9351	-0.556362	0.257757	-0.820556	-0.138412	0.478452	1.03454	-0.511334	0.948399	1.18039	0.768235	0.514915	0.661891	-0.922649	-0.286817	-1.65381	1.59157	-0.840195	0.530514
charged multivesicular body protein 7	ENSDARP00000060627	akajin_mus_all_contig_2652	-1.50903	-1.53041	-1.38846	-1.01025	0.295351	0.237925	0.172737	1.03714	2.06868	1.19869	1.03429	0.999894	0.906497	0.141482	0.346606	-0.13948	-0.397476	-1.07325	0.048141	-0.904051	-0.535037
autophagy related 9B	ENSDARP00000120741	akajin_mus_all_contig_2654	-0.939238	-0.878391	-0.716372	-0.398991	-0.143938	-0.184615	0.657578	2.30341	2.68676	1.38112	0.397598	0.067348	-0.0194859	-0.389945	-0.397592	-0.717573	-0.518973	-0.682286	-0.0738666	-0.702529	-0.730016
MGA, MAX dimerization protein a	ENSDARP00000136787	akajin_mus_all_contig_26550	-0.744148	-0.604061	-0.681968	-0.779219	-0.148151	0.271772	1.26543	2.36052	-0.638733	0.423097	0.25885	1.73845	0.566351	-0.347292	0.296178	-2.39683	0.0821642	0.0495766	0.163555	-0.334136	-0.801398
transport and golgi organization 6 homolog (Drosophila)	ENSDARP00000042495	akajin_mus_all_contig_26596	-0.610701	-0.769751	-0.741349	-0.190577	0.628211	0.309836	-0.461065	0.427429	2.14357	0.708297	3.00753	0.0105788	0.212905	-0.410375	-0.58297	-0.256878	-0.446944	-0.853051	-1.20411	-0.467653	-0.452935
presenilin associated, rhomboid-like a	ENSDARP00000057438	akajin_mus_all_contig_2666	-0.828288	-0.424951	0.167884	-0.234204	0.774918	-0.917147	0.0974656	-0.542931	1.79109	0.743378	0.814682	0.896807	0.857552	0.425017	-0.821945	1.94512	-2.21399	-0.60735	-0.307852	-0.683524	-0.93172
importin 9	ENSDARP00000137497	akajin_mus_all_contig_2667	-1.19033	-1.15108	-0.868099	-0.848195	-0.943621	-0.606634	-1.02882	0.240399	1.68406	1.47484	1.75366	1.3386	0.976391	0.448436	0.889768	-0.249402	-0.504823	-0.992045	0.152242	-0.0685579	-0.506781
zinc finger, CCHC domain containing 9	ENSDARP00000003488	akajin_mus_all_contig_26697	-1.69261	-0.438216	0.095507	-1.36623	-0.86023	0.0627925	1.3101	0.252709	0.7054	2.25119	-0.367079	0.757327	0.282583	0.927951	0.902914	0.739135	-0.0287439	-1.24265	-0.561505	-1.41725	-0.313083
CCR4-NOT transcription complex, subunit 6-like	ENSDARP00000071278	akajin_mus_all_contig_2677	-1.66817	-1.45826	-1.15638	-1.13037	0.366645	-0.505341	0.413576	0.646114	1.40481	1.07014	1.09953	1.65075	0.956233	0.711276	0.366039	-0.397342	-0.17859	-0.895172	0.479601	-1.10426	-0.670825
N-ethylmaleimide-sensitive factor attachment protein, alpha b	ENSDARP00000009285	akajin_mus_all_contig_2681	-1.29242	-0.377395	-1.01286	0.0128273	-0.0524148	-0.14605	0.772988	1.13259	1.3579	0.955297	0.918899	1.2001	0.651371	0.950489	-0.650145	-1.83317	-1.60476	-1.46981	0.37444	-0.277624	0.389754
ATP-binding cassette, sub-family D (ALD), member 1	ENSDARP00000137751	akajin_mus_all_contig_26828	-0.817385	-1.30805	-0.950209	-0.667082	0.0856746	-0.281698	1.0265	1.45517	2.45813	1.32035	0.560875	1.05336	0.299733	-0.350294	-0.466351	-0.950655	-0.26882	-0.416495	0.278956	-1.1371	-0.924605
aminoacylase 1	ENSDARP00000141049	akajin_mus_all_contig_2701	-1.80411	-1.28275	-0.924255	-0.481796	0.0623495	-0.16834	1.25262	1.14123	1.61486	1.55798	0.617285	0.054285	0.80593	1.15904	-0.153308	-0.0483577	-1.20261	-1.29194	-0.707238	0.0339822	-0.234849
coiled-coil domain containing 142	ENSDARP00000138176	akajin_mus_all_contig_27011	-1.01768	-1.01768	-1.01768	-1.01768	0.45312	-0.431601	-0.182406	-1.01768	2.20395	-0.0807612	0.575249	0.450387	0.730974	1.34226	-0.402278	2.07071	0.19919	0.301749	-0.106798	-1.01768	-1.01768
phosphoribosyl pyrophosphate synthetase 1B	ENSDARP00000054618	akajin_mus_all_contig_2702	-0.866147	-1.35435	-1.48597	-0.842285	0.62324	0.664405	0.217915	0.600348	1.91469	1.36858	0.538741	0.090946	-1.22833	-0.948134	0.830892	-0.498593	1.48619	-0.564786	0.557735	-1.11223	0.00714492
dystrobrevin, alpha	ENSDARP00000132737	akajin_mus_all_contig_272	-0.640837	-0.97514	-0.328072	-0.650643	2.19259	0.24482	-0.104739	-0.0684305	0.389685	0.227927	1.55758	1.21802	1.25264	0.618853	-1.02833	1.03781	-0.706338	-0.972004	-1.05981	-0.990421	-1.21515
ADAM metallopeptidase with thrombospondin type 1 motif, 3	ENSDARP00000078846	akajin_mus_all_contig_27206	-1.52115	-0.526514	0.178805	0.302245	-1.40892	0.308595	-0.763676	0.171551	1.65739	0.436415	0.813501	-1.77403	1.97803	0.519954	-1.17734	-0.459699	0.548838	-0.699703	0.218266	1.10396	0.093483
R3H domain and coiled-coil containing 1	ENSDARP00000139628	akajin_mus_all_contig_27309	-1.14539	-0.340735	-0.275251	0.0794022	0.0717121	-1.72264	0.578155	0.21552	1.38944	1.22644	0.899412	1.765	-0.569818	-1.71598	0.514849	0.059941	0.63962	-1.80656	0.181969	0.493622	-0.538715
mannosidase, beta A, lysosomal	ENSDARP00000073766	akajin_mus_all_contig_27323	-0.0148095	-1.84226	-0.562515	-0.236509	0.557749	0.455874	0.00233451	0.846438	0.450389	0.710413	1.20037	1.75373	1.47469	0.393345	0.757082	-1.3626	-0.978992	-1.01165	-0.251966	-1.509	-0.832115
guanine nucleotide binding protein-like 2 (nucleolar)	ENSDARP00000140260	akajin_mus_all_contig_2735	-0.759843	-1.14044	-1.45536	-1.01275	0.212036	0.0600185	0.471799	0.956075	1.48537	1.51591	1.04749	1.09312	1.10748	0.497187	0.427828	-0.162655	-0.372491	-1.12319	-0.130353	-1.67833	-1.03891
0	ENSDARP00000104336	akajin_mus_all_contig_2747	-1.20207	-0.476366	-0.396161	0.292399	0.668246	0.745968	1.06246	1.5837	1.60766	0.995908	0.956773	0.996659	0.733441	-0.779248	-0.966796	-0.656762	-0.996614	-0.893643	-0.936325	-1.3193	-1.01994
eukaryotic translation initiation factor 4A, isoform 2	ENSDARP00000104653	akajin_mus_all_contig_2751	-1.54523	-2.01488	-1.61758	-1.10573	0.330542	0.403058	0.694211	0.467337	1.17258	1.25659	0.586478	1.05432	0.426695	-0.324716	-0.401457	-0.359527	0.574133	-0.558418	0.981616	-1.04649	1.02647
hect domain and RLD 7	ENSDARP00000132243	akajin_mus_all_contig_2752	-1.02235	-0.786402	-1.00253	-0.0101714	-0.0523714	-0.376578	-0.105843	1.45737	0.716307	-0.185892	1.1394	1.76948	2.08382	0.49636	-0.0739631	-1.31821	-0.957312	-0.670851	0.780014	-0.948502	-0.93178
coiled-coil serine-rich protein 1	ENSDARP00000113027	akajin_mus_all_contig_27598	-0.845506	0.0592095	-0.661207	-0.304622	0.255921	0.971731	1.1446	0.900589	0.390994	2.32082	0.0187597	1.0066	-1.5551	-0.78719	-0.998503	0.161006	-0.149464	0.134721	0.764375	-1.85221	-0.975527
calcium modulating ligand	ENSDARP00000136410	akajin_mus_all_contig_27647	0.522956	-1.38988	0.396098	-0.473791	0.298641	-0.615409	-0.261188	0.703282	2.61068	1.44212	-1.26135	-0.87223	1.58429	0.23936	-0.216113	-0.292281	-0.86553	-1.20307	-0.343	-0.248717	0.245136
CUE domain containing 1b	ENSDARP00000115480	akajin_mus_all_contig_27757	0.050363	-0.996985	0.331617	-1.07963	-0.502353	0.410606	-0.295186	-0.366867	1.46041	1.68418	1.42088	-0.663274	-0.45904	0.557378	-0.1023	-2.15101	0.298977	0.244887	1.16271	-1.61888	0.613499
family with sequence similarity 208, member B	ENSDARP00000119220	akajin_mus_all_contig_27886	-1.20505	-0.54701	-0.0988078	-0.139774	-0.415361	1.14123	-0.0412469	1.40591	0.887189	-0.538378	0.296826	0.109881	-0.209963	-1.49871	1.37968	-2.4281	1.54803	0.017981	0.75257	0.265686	-0.682593
fer-1-like family member 6	ENSDARP00000112882	akajin_mus_all_contig_27900	-1.77283	-1.81123	-0.908036	-0.143113	1.22785	0.537157	0.536939	-0.232416	0.866699	1.15749	0.56594	1.37641	0.880085	0.61867	0.260263	-0.0831152	0.281247	-0.698746	0.305265	-1.46433	-1.50019
si:dkey-193i10.4	ENSDARP00000131067	akajin_mus_all_contig_27913	-0.949778	-0.949778	-0.949778	-0.949778	1.02619	-0.949778	-0.949778	-0.18178	0.338788	-0.155527	0.85037	0.0555381	2.62513	0.0873665	0.149976	0.323862	0.954347	1.69304	-0.169078	-0.949778	-0.949778
ligase III, DNA, ATP-dependent	ENSDARP00000139641	akajin_mus_all_contig_27966	-1.54193	0.0709983	-0.961854	-1.47142	0.40482	0.505415	1.07952	-0.535599	-0.672803	0.389413	2.95471	0.245522	-0.872379	0.541797	0.5481	-0.555962	-0.493122	-0.125635	0.0654781	-0.57591	1.00084
vinculin a	ENSDARP00000039827	akajin_mus_all_contig_28	-0.954695	-1.18803	-1.13026	0.0611566	0.229728	-0.140621	0.538594	0.361804	0.801529	-0.414773	0.749155	2.58425	1.77598	0.666196	0.215171	-1.31116	-0.388986	-1.11509	0.00794618	-0.372492	-0.975395
ankyrin repeat and SOCS box containing 5b	ENSDARP00000123740	akajin_mus_all_contig_281	-1.73382	-1.48858	-0.783672	-0.379227	0.927838	0.122726	1.06133	0.783891	1.83094	1.24921	0.668075	0.93616	0.640545	0.579977	-0.42502	-0.337231	-0.883098	-1.11961	0.331688	-0.894287	-1.08783
zinc finger CCCH-type containing 15	ENSDARP00000017582	akajin_mus_all_contig_2810	-0.0955853	-0.472494	-0.923388	-1.42415	0.297445	-0.449131	-0.246021	0.311561	1.21036	0.909304	1.51127	1.33907	1.41224	1.25858	-0.923301	0.99036	-1.02177	-0.818577	-0.803062	-0.738096	-1.32461
si:dkey-181m9.8	ENSDARP00000119081	akajin_mus_all_contig_28149	-1.09358	-1.42933	-0.901012	0.102828	1.46972	-0.12127	0.782545	1.0111	2.02776	0.934666	0.57012	0.491327	-0.382169	-1.59049	-0.22183	0.237968	-1.48371	-1.15988	0.354178	0.347502	0.0535779
component of oligomeric golgi complex 1	ENSDARP00000132526	akajin_mus_all_contig_28309	-2.14589	1.10894	-0.0254142	0.479221	-0.370105	1.05422	1.85569	-1.04201	1.86175	-0.255624	0.530786	-0.0733067	-1.47357	-0.232393	-0.0745519	0.211272	-0.495033	-0.205559	-0.705143	-0.801215	0.797935
solute carrier family 46 (folate transporter), member 1	ENSDARP00000032054	akajin_mus_all_contig_28407	-0.884958	-1.14415	-0.823603	0.315551	1.08966	-0.264388	1.50745	-0.265755	1.11853	0.552196	1.94726	0.104734	-0.672098	-0.855111	-0.998958	1.54265	-1.37405	-1.23781	-0.187448	0.180855	0.349459
FK506 binding protein 15, 133kDa	ENSDARP00000139908	akajin_mus_all_contig_28451	-0.475268	-1.18787	-0.903591	-1.18787	-0.172124	0.150875	0.739292	0.0109018	-0.120484	0.9287	2.2844	-0.50039	-0.282907	1.13235	2.30195	0.245524	-0.594134	-0.602269	-0.585088	-1.18787	0.00586238
myotubularin related protein 4	ENSDARP00000132845	akajin_mus_all_contig_2853	-1.55247	-0.716221	-0.661515	-0.873574	0.729273	-0.117874	0.749372	0.711824	2.32035	0.499035	0.965331	0.780099	0.596173	-0.0871145	0.0945593	0.207726	-0.577612	-1.20357	0.811016	-1.91024	-0.764571
leucine rich repeat (in FLII) interacting protein 1b	ENSDARP00000116709	akajin_mus_all_contig_28546	-1.54559	-0.358174	-0.645557	0.394425	0.43249	1.37023	0.511848	-0.444378	1.61461	-1.47181	-1.17475	1.53365	-0.111889	-0.464997	1.35431	1.11097	0.147502	-0.828393	-1.35928	0.082062	-0.147272
zinc finger protein 367	ENSDARP00000121731	akajin_mus_all_contig_28608	-1.13536	-0.565024	-0.972122	-0.705597	-0.1918	-0.529049	1.4971	0.406306	2.29442	2.02688	1.05849	0.192968	-0.260535	-0.310693	-0.815575	0.559363	0.313016	-0.573099	-0.288786	-0.856581	-1.14433
BTB (POZ) domain containing 2	ENSDARP00000130005	akajin_mus_all_contig_2863	-0.917814	-1.20207	-0.644187	-0.216655	1.31495	0.543859	1.06676	1.1932	1.86823	0.878892	1.50479	0.813612	0.121405	-0.863166	-1.02126	-0.414491	-0.638151	-1.15363	-0.601799	-1.0003	-0.632167
collagen, type XVIII, alpha 1	ENSDARP00000124041	akajin_mus_all_contig_28664	-0.420875	0.213153	-0.529834	-0.0217569	-0.992516	-0.969252	2.30763	0.190745	-0.00299624	1.00682	1.23476	1.7012	-0.248743	0.283935	-0.980449	-1.17019	-0.44267	-1.33382	1.1725	-0.976939	-0.0207122
0	ENSDARP00000134670	akajin_mus_all_contig_28668	-1.44911	-0.608576	-1.57881	-1.06137	-0.049609	0.308383	0.182857	1.46618	2.17993	0.257374	0.272851	0.219695	0.755845	-0.70433	1.15784	-0.345893	1.29589	-0.381306	-1.41778	-0.567326	0.0672773
LMBR1 domain containing 2b	ENSDARP00000122007	akajin_mus_all_contig_2868	-0.837116	-1.63254	-1.46019	-0.151713	0.89507	-0.343804	0.298435	-0.00394901	0.599452	0.735125	1.20962	0.928163	1.9087	-0.868726	-0.012322	1.17204	-0.941744	-0.952992	0.674138	0.254139	-1.46979
zinc finger, CCHC domain containing 14	ENSDARP00000132026	akajin_mus_all_contig_2875	-1.61718	-0.074144	-0.762449	0.727195	0.92247	-0.768178	-0.247711	-0.356213	1.73429	1.14618	1.58539	0.671603	0.190908	0.497086	-0.697765	0.0553081	-1.97405	-0.369215	1.01116	-0.589948	-1.08473
nucleolar complex associated 4 homolog	ENSDARP00000067000	akajin_mus_all_contig_28776	1.06453	-0.771937	-1.49916	-0.900351	1.33819	-0.732024	0.043471	0.375161	2.19731	0.395137	1.12084	0.542242	0.347727	-0.31182	-0.553651	1.40251	-1.07028	-0.856793	-1.02687	-0.846622	-0.25763
YTH N(6)-methyladenosine RNA binding protein 1	ENSDARP00000005746	akajin_mus_all_contig_2881	-1.33764	-0.54854	-1.30495	-0.095925	2.10447	-0.32318	1.63643	0.873112	0.203059	0.770339	0.459657	0.613076	0.44713	0.755203	-0.950365	-1.61731	-0.811626	-1.10801	0.74002	0.02302	-0.527968
microtubule associated monooxygenase, calponin and LIM domain containing 2a	ENSDARP00000128213	akajin_mus_all_contig_28814	-1.1653	-1.37486	-0.884203	-1.12884	-0.0171149	-0.827279	0.19538	0.194515	2.10927	2.45621	0.982837	-0.116439	0.243515	0.513857	0.223333	-0.741018	-0.702141	0.6063	0.425664	-0.408227	-0.585462
lectin, mannose-binding 2	ENSDARP00000083123	akajin_mus_all_contig_289	-0.822371	-1.78283	-1.59786	-1.22077	-0.472344	0.061784	0.822803	0.549675	1.60223	2.05589	0.851714	0.419943	0.729976	0.699075	0.568549	-0.220703	-0.319082	-0.889114	0.204855	-0.395168	-0.846245
zgc:174563	ENSDARP00000138792	akajin_mus_all_contig_28917	-1.11856	-0.484829	-1.18492	-0.0774728	1.09967	-1.65676	0.725238	1.33335	1.22951	0.701584	1.61216	-0.517346	0.969941	-1.02216	-0.0237342	-0.208733	1.41181	-0.668021	-0.666057	-0.680799	-0.773876
ankyrin repeat and SOCS box containing 1	ENSDARP00000030625	akajin_mus_all_contig_2914	-0.949674	-0.524668	-1.18659	-1.27782	-0.263967	-1.56324	0.211114	0.659792	2.13266	2.29017	0.266582	-0.630398	0.505464	-0.778524	0.583993	0.726253	0.577103	-0.607495	0.178378	-0.207592	-0.141539
kinesin family member 1C	ENSDARP00000140784	akajin_mus_all_contig_2938	-1.12537	0.092414	-1.27471	-1.18335	-0.932507	-0.475994	0.00745874	0.356889	1.03696	0.0677508	1.55111	1.47505	2.18152	1.30713	-0.0801402	-0.571011	-0.662106	-0.801625	0.315697	-0.706237	-0.578932
katanin p80 (WD repeat containing) subunit B 1	ENSDARP00000024623	akajin_mus_all_contig_2956	-0.569529	-0.468306	-0.456945	-1.61836	0.707027	-0.786842	0.50232	-0.160986	3.11435	1.21906	0.793603	-0.694465	0.135255	-0.551688	0.65228	0.221642	-0.225223	-1.09301	0.21422	-0.0151447	-0.919261
cyclin-dependent kinase 7	ENSDARP00000051002	akajin_mus_all_contig_29657	-0.982595	-0.933143	-0.100734	0.427528	0.670833	-0.550909	1.22018	0.0435261	1.37748	0.0719619	1.62288	1.14337	0.920645	0.157758	-0.391367	0.296926	-2.1705	-0.928365	-1.78532	-0.0181779	-0.091982
flotillin 1a	ENSDARP00000123148	akajin_mus_all_contig_29674	-0.902946	-0.149758	-1.91542	-0.855269	-1.2998	-0.188986	-0.0499171	0.412002	1.36084	0.0553643	1.5448	1.14271	1.3162	0.569201	0.895059	-1.17372	0.962923	-1.02784	-0.609817	-0.644086	0.558465
myomesin 1b	ENSDARP00000138459	akajin_mus_all_contig_297	-1.01224	-0.387477	-1.36437	-0.903459	0.323552	-0.302299	0.837394	-0.269441	0.917751	-0.0308998	1.05512	1.53722	1.86983	0.844305	-0.072402	0.844321	-1.2501	-1.77426	0.141909	-1.09191	0.0874517
zinc finger protein 281b	ENSDARP00000120960	akajin_mus_all_contig_29715	-0.842467	0.0687101	-0.624366	0.178282	1.06702	-0.466047	1.86926	-0.610019	-0.383224	1.02132	1.35919	1.3063	-1.44121	-1.63587	0.158176	0.696034	-0.583799	-1.4939	-0.705775	0.547082	0.515299
histone deacetylase 6	ENSDARP00000124246	akajin_mus_all_contig_29756	1.09262	-1.52228	-1.15521	-0.048666	0.354938	0.0408578	-0.789036	-1.05457	1.34308	0.187126	2.25037	-0.499508	-0.303155	1.6136	0.0539947	-0.10917	-0.610544	0.208453	0.950003	-0.775511	-1.22739
glycogen synthase 1 (muscle)	ENSDARP00000043944	akajin_mus_all_contig_2983	0.00775405	-0.617666	0.228132	-0.797415	0.765747	-0.700669	1.13012	-1.3509	2.02594	0.938515	0.159699	-0.150795	0.224719	0.61002	-0.425249	-0.146812	-1.78638	-2.05955	0.511207	0.286222	1.14737
BCL2-like 13 (apoptosis facilitator)	ENSDARP00000126478	akajin_mus_all_contig_29854	0.674621	-0.151157	-0.483547	-0.186933	-0.498936	-1.34319	-0.21663	-0.0314668	0.0536657	-1.59893	-0.951684	-0.111885	0.517626	0.0776207	0.00215188	-0.622369	2.55078	0.515552	2.39378	0.11612	-0.705201
muscular LMNA-interacting protein	ENSDARP00000139099	akajin_mus_all_contig_2986	-0.976663	-1.23669	-0.824291	-0.706677	-0.093918	-0.252999	0.152633	0.945724	2.61712	2.50505	0.150216	-0.510735	-0.524835	-0.735575	0.602117	-0.31285	-0.260432	-0.086392	0.434217	-0.501566	-0.383445
rabaptin, RAB GTPase binding effector protein 1	ENSDARP00000103673	akajin_mus_all_contig_29868	-1.59476	-0.89822	-0.719276	-0.385782	0.610557	-0.53538	1.56354	-0.293639	1.38367	1.82387	0.537628	1.09556	-0.949902	-0.909978	-0.631352	1.1738	-0.675136	-1.06151	-0.469019	0.865328	0.0699985
glutamate receptor, ionotropic, N-methyl D-aspartate-associated protein 1a (glutamate binding)	ENSDARP00000134509	akajin_mus_all_contig_2988	-2.08871	-0.575656	-1.03441	-0.738882	0.330375	-0.598391	0.663184	0.148768	1.95166	1.51182	0.991396	0.338552	0.955827	0.117051	0.37766	-1.07132	-0.614344	-1.36159	1.02582	-0.246234	-0.0825806
interleukin 6 signal transducer	ENSDARP00000130834	akajin_mus_all_contig_299	-1.26819	-1.31448	-1.28465	-0.63328	-0.0974844	-0.192251	0.451187	1.76722	1.51621	1.81403	0.878352	0.635477	0.50918	0.249241	0.442881	-1.29544	-0.315588	-0.683934	0.454162	-1.10989	-0.522749
antifreeze protein type IV	ENSDARP00000060821	akajin_mus_all_contig_29905	0.60059	-0.46807	-0.46807	-0.46807	-0.46807	-0.379023	-0.46807	-0.46807	1.8212	-0.46807	3.52407	0.852431	0.117411	-0.46807	-0.46807	-0.0399552	-0.46807	-0.46807	-0.411822	-0.46807	-0.46807
si:ch211-15j1.4	ENSDARP00000118890	akajin_mus_all_contig_29910	-0.823562	-0.823562	-0.823562	-0.823562	0.462325	-0.823562	-0.823562	0.706656	0.606993	0.668673	2.57474	1.67671	0.802588	-0.823562	0.380923	0.795866	-0.823562	-0.823562	-0.823562	-0.823562	0.38371
chimerin 2	ENSDARP00000122731	akajin_mus_all_contig_29961	-0.944533	-0.487052	-0.997509	-1.05441	1.29453	0.912056	0.0560625	0.541864	0.155876	0.498801	2.40443	1.47602	1.10055	-0.306817	-0.427121	-0.138003	-0.092323	-1.31535	-0.990395	-0.646471	-1.04022
F-box protein 40, tandem duplicate 2	ENSDARP00000125994	akajin_mus_all_contig_3001	-1.41022	-1.3322	-1.22999	-0.820925	0.721332	-0.122288	0.618592	0.573717	1.92448	1.55443	0.977481	1.08478	0.880693	-0.0604026	-0.437264	0.229956	-0.509238	-1.23345	0.362318	-1.0368	-0.735003
ferredoxin 1	ENSDARP00000124949	akajin_mus_all_contig_30032	-1.37982	0.164149	-0.52769	-1.88958	0.108554	-1.35031	-0.429529	-0.236246	2.08198	0.44432	0.754567	0.862219	-0.00284316	-0.0131378	0.831361	0.206162	-0.311435	-1.02424	1.93797	0.45185	-0.6783
transmembrane protein 41aa	ENSDARP00000093207	akajin_mus_all_contig_30035	-1.26075	-1.34839	-1.23573	-0.0463717	0.514292	-0.401936	0.824781	1.55432	2.18002	1.4851	0.256169	-0.164877	0.242391	-1.17097	-0.267549	-0.536519	-0.779222	-1.20729	0.426501	0.557573	0.37846
sphingosine-1-phosphate receptor 3	ENSDARP00000136495	akajin_mus_all_contig_30036	-0.774241	-0.413176	-0.470161	-0.453149	-1.28637	0.125463	-0.444668	1.41457	-0.312995	0.741537	-0.442849	-0.101205	0.244642	-0.680606	2.46663	-0.713585	0.239445	-0.15058	2.33475	-0.134149	-1.1893
ubiquitin associated protein 2a	ENSDARP00000120498	akajin_mus_all_contig_3013	-1.19483	-0.636243	-1.08582	-0.395551	0.706344	-0.0803626	0.332755	0.604914	2.3189	0.65078	1.22451	1.06302	0.395337	0.183604	0.262676	-0.675187	-1.01457	-1.48472	0.857222	-1.5953	-0.437489
Niemann-Pick disease, type C2	ENSDARP00000112245	akajin_mus_all_contig_3015	-1.0816	-0.608206	-1.52836	-0.254699	0.533313	0.14102	-0.282465	0.97254	1.03833	0.86858	-0.0505576	-0.929143	1.90106	1.57777	-0.592825	-1.49847	-0.455372	-0.229457	1.348	0.227004	-1.09646
tubulin tyrosine ligase-like family, member 6	ENSDARP00000066277	akajin_mus_all_contig_30151	-1.09978	-1.59259	-0.774756	-0.473164	0.0380861	0.105671	1.0705	1.81232	2.1316	1.10851	1.30273	-0.342178	-0.0254884	-0.391121	0.411334	-0.688448	-1.34788	-0.249823	0.0790008	-0.271985	-0.802523
chromosome 7 open reading frame 26	ENSDARP00000119765	akajin_mus_all_contig_30220	-0.92757	-0.763013	0.323735	0.058423	0.151319	0.639433	0.828707	0.356672	2.4983	-0.514175	1.64632	0.787432	0.971567	-0.356687	-1.35392	-0.135796	-1.19965	-0.489204	-0.268315	-1.4049	-0.848673
si:dkey-219c3.2	ENSDARP00000100701	akajin_mus_all_contig_30341	-1.18934	-0.453899	-1.06188	-1.03782	0.935105	-0.840009	-0.0767043	0.184682	1.41862	1.60249	2.13917	1.50552	0.510396	0.146451	-1.06662	0.0237879	-0.648631	-0.662913	-0.792606	-0.215636	-0.420171
forkhead box P4	ENSDARP00000130981	akajin_mus_all_contig_30418	-0.455023	-0.577886	-0.598685	1.33419	-0.478124	-0.0454497	0.173304	1.41923	-1.0564	0.0440411	-1.0564	0.701731	1.16338	-1.0564	-0.562981	-1.0564	1.4564	-1.0564	2.2395	-0.373444	-0.158168
MYB binding protein (P160) 1a	ENSDARP00000133844	akajin_mus_all_contig_305	-1.28648	-0.790087	-0.740528	-1.09972	0.595045	-0.0712848	1.20227	0.414562	1.52191	0.328617	1.37847	1.46416	0.46027	0.6106	-0.164475	0.875875	-0.649635	-0.577125	-0.245121	-1.85495	-1.37238
SEC14-like lipid binding 1	ENSDARP00000133172	akajin_mus_all_contig_3051	-0.75353	-1.38922	0.829851	-0.321966	1.30833	0.382731	-0.119776	0.381434	1.12876	1.44341	1.19917	1.09863	0.0358479	1.41038	-1.20236	-1.02689	-0.650375	-0.937903	-1.17336	-0.530556	-1.11259
alkB homolog 5, RNA demethylase	ENSDARP00000086116	akajin_mus_all_contig_3052	-0.802665	-0.249374	-0.551141	0.320664	1.02736	-1.35463	0.180833	-0.108003	2.19631	1.17855	0.0425844	-0.354888	-0.202759	0.169519	-0.720278	-0.0959185	-1.79514	-1.61404	1.14547	0.239765	1.34777
DnaJ (Hsp40) homolog, subfamily C, member 27	ENSDARP00000127972	akajin_mus_all_contig_306	-0.992727	-0.327864	-1.23082	-0.824333	-0.0339789	-0.484262	-0.906926	-0.124588	1.04156	0.520006	1.95539	1.486	1.67884	1.01317	0.367915	0.791682	-0.946121	-1.00388	-0.13446	-1.02829	-0.816307
katanin p60 subunit A-like 1	ENSDARP00000131532	akajin_mus_all_contig_3069	-1.14742	-0.31518	-0.845741	0.979753	-0.252344	-0.421642	-0.110063	2.47928	1.55136	0.911773	-0.400385	-1.61709	0.339231	-0.651192	1.03384	-0.685364	-0.75673	0.787667	0.497723	-0.570465	-0.807015
N-acetylglucosamine-1-phosphate transferase, gamma subunit	ENSDARP00000121022	akajin_mus_all_contig_30721	-0.643464	-1.82815	-1.09913	0.673727	0.386724	1.08333	1.08961	1.66001	0.799045	0.196863	1.9307	-0.0190323	0.456188	0.406116	-0.349089	-0.662441	-1.47449	-0.890086	-0.574666	-0.690063	-0.451719
0	ENSDARP00000131488	akajin_mus_all_contig_30723	0.640881	-1.04299	-1.42903	0.995892	0.139578	-1.29032	1.79039	-1.15179	0.868301	0.44922	0.704278	0.379123	-1.41522	-0.332907	-0.40196	0.28056	-1.38543	-0.359511	0.192002	0.73161	1.63731
0	ENSDARP00000112416	akajin_mus_all_contig_30731	-1.29822	-1.79652	-0.366909	-0.309857	-0.334463	-1.02002	0.519431	-0.118781	-0.0637586	-0.463235	1.69057	0.804724	1.13021	0.34477	1.90872	-0.560954	0.139152	-0.540902	1.50184	-1.32282	0.157024
YME1-like 1b	ENSDARP00000133581	akajin_mus_all_contig_3079	-1.65721	-1.17993	-0.0812241	-0.431495	0.0912365	0.23568	0.373992	1.32212	1.63214	0.826387	1.18776	0.290602	0.406041	-0.0276328	-0.705136	1.84587	-1.23759	-1.19877	-0.701497	-1.14859	0.15725
DnaJ (Hsp40) homolog, subfamily C, member 30b	ENSDARP00000103392	akajin_mus_all_contig_30805	-0.904458	-0.938061	-0.953455	-1.07367	0.19509	0.453722	-0.0688156	0.933227	1.42193	1.84066	2.22183	0.948725	-0.0133781	0.248351	-1.00651	-0.389083	-0.593664	-1.27097	-0.768968	-0.297329	0.0148224
RAN guanine nucleotide release factor	ENSDARP00000137644	akajin_mus_all_contig_30858	-0.676504	-0.689782	-1.10091	-1.18158	-0.0330525	0.0363503	0.366507	-0.719075	1.37534	1.5859	0.269566	1.4013	-0.0261053	1.79907	-0.927933	-0.329322	-1.48553	-0.133577	-0.95408	0.00219313	1.42124
epidermal growth factor receptor pathway substrate 15-like 1a	ENSDARP00000123714	akajin_mus_all_contig_30867	-2.00988	-1.33715	-1.62523	0.511543	-0.324391	0.516098	1.24758	0.0988631	1.24083	-0.623994	0.170877	1.77668	-0.407761	0.991394	0.530791	-0.220487	-1.03453	0.467833	0.871818	-0.829391	-0.0114895
protein kinase, AMP-activated, gamma 2 non-catalytic subunit a	ENSDARP00000125018	akajin_mus_all_contig_30875	-1.17793	-0.62407	-0.115257	-2.00737	-0.574108	-0.0524096	0.654251	-0.0154897	1.02642	1.7511	0.0850186	1.01838	-0.315099	0.102195	-0.154487	2.25157	0.798123	-0.130105	-1.22202	-0.473863	-0.824843
kelch-like family member 25	ENSDARP00000129983	akajin_mus_all_contig_30979	-0.171791	1.08457	-0.352881	0.145371	0.622118	-0.995743	1.48895	1.35726	0.126886	-0.507015	1.67727	0.923119	-0.924067	-1.0253	-1.19615	0.632046	0.285916	-0.407127	0.295959	-1.01889	-2.04051
ribosomal protein S6 kinase, polypeptide 4	ENSDARP00000065261	akajin_mus_all_contig_31077	-1.43655	1.23388	0.780971	0.000770775	0.574013	1.24525	1.62142	0.306556	0.155241	0.0894876	-0.769625	1.36679	-0.888661	0.50367	1.1055	-1.23271	-0.6249	-0.668789	-0.73483	-1.09746	-1.53003
myosin binding protein C, fast type b	ENSDARP00000096449	akajin_mus_all_contig_31079	-0.910973	-1.58385	0.411413	-0.339167	-1.0075	0.0223819	2.24514	0.636401	0.557154	-0.755618	0.847883	0.536819	1.46328	0.653802	-0.95677	-1.58385	-1.07198	0.217544	0.234633	-0.404188	0.78744
zgc:113886	ENSDARP00000069694	akajin_mus_all_contig_31084	-0.245175	-1.30321	-1.10934	-0.170396	-0.24591	0.00452128	0.194012	1.90876	0.565845	1.97749	0.557311	0.0989762	1.28422	0.172194	0.0114923	0.632646	-1.12624	-1.4124	0.620563	-1.05826	-1.35711
CAP, adenylate cyclase-associated protein 1 (yeast)	ENSDARP00000117365	akajin_mus_all_contig_31223	0.407004	0.141827	0.631033	-1.17937	-0.523039	1.80091	0.039224	-0.0456769	1.12029	-0.389432	-1.11659	-1.06089	2.3336	-0.507101	-0.210596	-0.927418	1.16692	-0.234104	0.423918	-0.313635	-1.55687
si:ch211-194e1.7	ENSDARP00000123039	akajin_mus_all_contig_31251	-1.17109	-1.17637	-0.870952	-0.650416	0.509782	-0.267826	1.01564	1.57151	2.35437	1.59058	-0.185259	1.08078	-0.051578	-0.242346	-0.223405	-0.362505	-0.516452	-0.438052	0.146337	-1.04331	-1.06944
calcium channel, voltage-dependent, L type, alpha 1S subunit, b	ENSDARP00000062405	akajin_mus_all_contig_313	-1.47397	-0.958735	-0.788662	0.013316	0.389923	0.096818	0.909582	1.42192	1.53764	0.331223	0.953562	1.5804	0.940407	-0.376691	0.381018	-1.49514	-0.826582	-0.927859	0.415858	-1.14787	-0.976158
STARD3 N-terminal like	ENSDARP00000140335	akajin_mus_all_contig_3158	-1.88175	-1.02999	-0.307216	-0.0394074	-0.889794	0.205251	1.63242	0.415297	0.566072	1.01132	1.58457	-0.629113	0.324816	1.0864	0.290993	1.3039	-1.36357	-0.834216	-0.362212	-1.26193	0.178161
neuralized E3 ubiquitin protein ligase 2	ENSDARP00000084765	akajin_mus_all_contig_3160	-0.700052	-0.62594	-1.1903	-0.184691	1.55477	0.153691	0.423999	0.0411171	1.28925	2.03284	1.42945	1.04813	0.679706	-0.244287	-0.671933	-0.164752	-0.827821	-0.876163	-0.764353	-0.897691	-1.50497
spectrin, beta, erythrocytic	ENSDARP00000040626	akajin_mus_all_contig_3161	-1.59457	-0.679324	-1.06732	0.235518	-0.578773	0.351531	-0.26671	1.12449	2.40362	0.388766	1.31828	0.939088	0.425443	-0.0733227	0.695385	-0.728015	-1.34289	-0.983116	0.760693	-0.781636	-0.547137
F-box protein 43	ENSDARP00000138973	akajin_mus_all_contig_31623	0.844976	-1.33725	-0.806896	-1.33725	0.672381	0.257357	-0.580809	-1.33725	0.707135	-1.33725	1.72629	0.138275	-0.419882	1.64942	0.668046	0.649403	0.649494	0.675138	0.51358	-1.33725	-0.657644
RAB2A, member RAS oncogene family	ENSDARP00000003571	akajin_mus_all_contig_3164	-1.1843	-1.13222	-0.982291	-0.796261	-0.163105	-0.131846	0.460256	1.98281	2.49205	1.34484	0.534473	0.573137	0.418305	0.0796435	0.217578	-0.942149	-0.684154	-0.777532	-0.135644	-0.59674	-0.576854
mediator complex subunit 15	ENSDARP00000003782	akajin_mus_all_contig_31662	-1.10405	-0.958917	-1.08557	-0.384021	1.94033	-0.115605	0.796664	0.314125	0.765594	1.26469	1.10827	0.0969532	-0.0685691	-0.686403	1.43811	-0.152176	-2.34311	0.155239	-0.148804	-0.142078	-0.690668
CD36 molecule (thrombospondin receptor)	ENSDARP00000050752	akajin_mus_all_contig_31768	0.000618391	-0.616201	-1.00466	0.567967	-0.500992	-0.133253	-1.4432	2.11898	0.308434	-0.0630331	0.21657	1.15305	1.92723	1.11733	0.144521	-0.929921	-1.9674	-0.266962	-0.294911	-0.0289252	-0.305248
Tax1 (human T-cell leukemia virus type I) binding protein 1b	ENSDARP00000137903	akajin_mus_all_contig_3177	-1.89817	-1.51086	-1.44076	-0.509676	-0.11851	-0.740202	0.728816	0.553129	1.46589	1.62843	-0.205639	0.901221	0.82297	0.17572	1.57021	-0.494235	0.53982	-0.939651	-0.325374	-0.155028	-0.0480947
si:ch73-12o23.1	ENSDARP00000101564	akajin_mus_all_contig_3184	-0.777817	-1.68224	-0.562909	0.0790053	0.479329	1.30952	1.39066	1.59269	1.50426	0.636031	1.188	-0.0158136	-0.472236	-0.351232	0.141636	0.374191	-0.724502	-1.28191	-1.45568	-0.600644	-0.770344
adhesion G protein-coupled receptor E5b, duplicate 3	ENSDARP00000137759	akajin_mus_all_contig_31850	-0.269898	-1.54283	-1.54283	0.496075	-0.173067	-0.511476	0.0220548	1.63331	0.0688425	1.03865	0.764847	-0.235713	0.26407	-1.54283	-0.28589	0.321314	1.98235	-0.426608	0.668314	0.81416	-1.54283
NOP2/Sun RNA methyltransferase family, member 2	ENSDARP00000138423	akajin_mus_all_contig_31951	-1.2241	-0.0580181	-1.07187	-1.04654	0.323847	-0.0967285	0.297776	1.13278	0.410316	1.03908	1.00251	0.0545487	-0.271004	-0.153684	0.764775	-1.31776	-0.534953	0.547683	1.72991	-2.39929	0.870725
breast carcinoma amplified sequence 3	ENSDARP00000073750	akajin_mus_all_contig_31955	-1.2371	-0.827238	-1.26415	-0.941038	-0.0797742	-0.485419	-0.0671028	1.02993	1.5745	1.42624	0.506188	1.45317	0.799448	0.786764	0.941367	-0.619741	0.142951	-1.00819	0.3526	-1.65402	-0.829377
0	ENSDARP00000138532	akajin_mus_all_contig_31988	0.607777	-1.06299	-1.22459	-1.12836	-0.151499	0.846296	-1.42615	1.70433	2.11704	0.952326	1.086	0.113261	0.00246275	-0.534785	0.829384	0.0492058	-1.10001	-0.79858	0.197887	-0.648418	-0.430593
progestin and adipoQ receptor family member IIIa	ENSDARP00000018618	akajin_mus_all_contig_3201	-1.35546	-0.19064	-0.761343	-0.0728993	-0.381971	-1.54392	1.25717	0.313571	1.83406	0.984611	1.24102	0.697329	0.945481	0.831895	0.23774	-1.17083	-1.37389	-1.31729	-0.217154	0.401507	-0.358984
arginyltransferase 1	ENSDARP00000137555	akajin_mus_all_contig_3205	-0.676854	-0.489838	0.000625695	-0.610264	0.964972	-0.220181	1.91782	0.149212	1.60694	0.974926	1.20299	0.942657	0.957902	-1.09177	-1.64304	-0.92661	-0.788616	-0.897893	0.134478	-0.497923	-1.00953
zinc finger and AT hook domain containing	ENSDARP00000127519	akajin_mus_all_contig_32116	-0.87024	-1.22183	0.125465	0.586121	0.386076	0.127172	0.00440602	0.816422	1.9453	0.862708	1.76499	0.0407381	1.17028	-0.0483404	-1.07566	-1.37839	-0.0116454	-1.96529	-0.442733	-0.191575	-0.623983
cullin 3b	ENSDARP00000132246	akajin_mus_all_contig_3216	-1.0966	-1.28869	-0.574835	-0.0480296	0.0257562	-0.471406	0.465791	2.29544	1.8084	1.72856	0.81556	0.141258	0.46731	0.133256	-0.58538	-0.543096	-1.27022	-1.1795	-0.169535	-0.203159	-0.450896
centrosomal protein 120kDa	ENSDARP00000131955	akajin_mus_all_contig_32164	-1.28087	-1.54275	1.18944	-1.09303	1.39816	-0.128573	0.45972	0.920236	1.69437	0.949837	1.02316	0.5907	0.358016	0.0206375	-0.86446	-0.516807	-1.54275	-1.05448	-0.511303	0.334515	-0.403769
ankyrin repeat domain 16	ENSDARP00000029899	akajin_mus_all_contig_3219	-0.922448	-1.16613	-1.00187	-0.566563	-0.2778	-0.157041	1.93199	0.858138	1.14452	0.836866	1.863	1.46157	0.582927	0.204165	-0.631993	-0.603713	-0.750415	-0.725012	-0.0719802	-1.10582	-0.902386
nuclear receptor coactivator 1	ENSDARP00000045947	akajin_mus_all_contig_32201	-1.32364	0.672954	0.307219	-1.19506	0.260101	0.780428	0.393163	0.34247	-0.163686	0.52464	0.646943	1.39422	1.33092	-0.0496614	-1.44701	-0.850352	-1.55501	-0.404323	1.39112	-1.75146	0.696023
secretory carrier membrane protein 2, like	ENSDARP00000120811	akajin_mus_all_contig_32305	-0.856681	-0.856681	-0.856681	1.18196	0.81861	0.601008	-0.856681	1.38544	1.68911	1.10645	0.627526	1.74927	0.213738	0.050374	-0.856681	-0.856681	-0.856681	-0.856681	-0.856681	-0.856681	-0.856681
MYB binding protein (P160) 1a	ENSDARP00000097772	akajin_mus_all_contig_32348	-1.25945	-0.77586	-0.786874	-0.667694	1.53708	0.526085	0.56645	0.911018	0.943644	1.27685	1.7816	0.92718	0.170714	-0.21896	-1.33687	-0.671457	-0.949175	-0.860528	-0.217024	-1.44745	0.550724
0	ENSDARP00000088022	akajin_mus_all_contig_32353	-1.29733	-0.507979	-1.80079	-0.728413	-1.14729	0.745311	0.475072	-0.394144	1.78478	0.850136	0.153322	2.16234	1.08	0.122446	-0.719964	0.19322	0.390894	-1.05003	0.00829129	-0.596735	0.276848
ubiquitin specific peptidase 28	ENSDARP00000012821	akajin_mus_all_contig_324	-1.62852	-1.11052	-0.539988	0.0922226	0.125225	0.58072	1.01051	1.43887	1.9673	0.646805	0.745928	0.683041	0.861773	0.238917	-0.154436	-1.19089	-0.843243	-0.474798	0.273824	-1.13922	-1.58352
inhibitor of kappa light polypeptide gene enhancer in B-cells, kinase complex-associated protein	ENSDARP00000135682	akajin_mus_all_contig_3240	-0.972352	-0.834363	-0.765305	-0.824561	0.68246	0.0828133	0.43122	0.985111	2.32078	1.487	1.35066	1.03436	0.354568	-0.391298	-0.461514	-0.368286	-1.09763	-1.23653	0.00842079	-0.984961	-0.800581
beta-site APP-cleaving enzyme 1	ENSDARP00000131623	akajin_mus_all_contig_32408	-0.365668	-1.08026	0.536312	-1.08026	-0.480543	-1.08026	-1.08026	-0.137589	-0.193551	0.322517	-0.458639	1.22375	2.61632	-0.269105	-1.08026	-0.0476595	0.759459	0.86368	1.01072	1.10159	-1.08026
bone morphogenetic protein/retinoic acid inducible neural-specific 3	ENSDARP00000081062	akajin_mus_all_contig_32492	1.51954	-0.405458	-1.20693	-1.17226	-0.660937	-0.874631	-1.52189	1.39334	2.02977	0.687399	1.42362	0.342433	0.555984	-0.708735	0.171101	-0.0602372	0.42609	-0.567127	0.110672	-0.886466	-0.59526
ankyrin 3b	ENSDARP00000082533	akajin_mus_all_contig_325	-1.36345	-1.09129	-1.41872	-1.44559	0.530076	0.153218	-0.265276	1.57287	1.94372	0.484842	0.832456	1.11381	1.31397	-0.32127	0.00576804	-1.24415	0.134532	-0.569904	0.302048	-0.427444	-0.240204
PX domain containing serine/threonine kinase	ENSDARP00000086537	akajin_mus_all_contig_3252	-1.25413	-1.08724	-0.986029	-0.41163	0.613063	0.520249	0.987942	1.32951	2.16557	1.24856	0.719737	0.949538	0.365512	-0.226314	-0.586377	-0.833395	-0.591904	-0.825219	0.235221	-1.08128	-1.25138
pumilio RNA-binding family member 2	ENSDARP00000113580	akajin_mus_all_contig_32539	-1.68002	-0.566276	-0.677461	-1.10505	-1.62026	0.763908	1.11268	0.942629	0.402875	0.859471	1.92581	0.391187	-0.0407128	0.296701	-0.680944	1.35178	-1.50113	0.295966	0.231222	-0.182584	-0.519782
si:ch211-125o16.4	ENSDARP00000073857	akajin_mus_all_contig_327	-1.33467	-1.20931	-1.32113	-1.12309	0.296282	-0.0360807	0.485211	0.648233	0.851775	0.460969	1.74272	1.60158	1.8858	0.468402	0.30141	-0.581123	-0.291109	-0.87951	-0.393107	-0.857526	-0.715729
phosphodiesterase 12	ENSDARP00000067607	akajin_mus_all_contig_32735	0.128363	-0.348115	-1.0535	0.179483	0.212261	-1.76702	-0.0686534	0.85659	1.12134	2.2031	0.442589	0.164723	-0.223276	0.200953	-0.15559	0.448989	-1.96233	-1.41034	-0.736582	1.21575	0.551263
deltex 2, E3 ubiquitin ligase	ENSDARP00000055349	akajin_mus_all_contig_3280	-1.01289	-1.27468	-1.09228	-0.512282	0.532032	0.296358	1.45297	1.53715	1.8522	1.26555	0.828985	0.857805	-0.0499856	0.254487	-0.37785	-1.00772	-0.569208	-1.13135	-0.0045045	-1.09913	-0.745651
inhibitor of growth family, member 3	ENSDARP00000031200	akajin_mus_all_contig_3290	-1.26558	-1.13547	-0.784716	-0.290572	0.405616	0.121418	0.733472	1.98914	2.40417	1.48259	0.717842	0.386226	-0.167702	-0.487279	-0.303007	-0.681066	-0.595667	-0.816642	-0.154509	-0.854615	-0.703646
ryanodine receptor 1a (skeletal)	ENSDARP00000133524	akajin_mus_all_contig_32947	-0.767521	-0.385706	-1.67263	-0.710581	0.0788912	-0.77095	-0.616716	0.387649	1.00514	-0.929352	2.03309	2.24153	1.10446	0.669466	0.341405	-0.733891	-0.839681	-0.359782	0.358194	-0.672958	0.239953
sorbin and SH3 domain containing 2b	ENSDARP00000116991	akajin_mus_all_contig_331	-0.178431	0.409121	-1.08925	-1.06488	1.14256	0.0675242	0.41451	0.935553	1.14449	-0.844875	1.67581	0.714015	1.50674	-0.790803	0.0968315	-1.06431	0.575903	-0.980777	0.226284	-1.12751	-1.7685
PIH1 domain containing 1	ENSDARP00000055307	akajin_mus_all_contig_3312	-1.31533	-1.15105	-0.608553	-0.490402	0.655794	-0.0509093	2.39422	1.26959	0.53795	1.00958	1.16358	0.733144	0.904669	0.0683678	-0.775837	-0.103275	-0.907939	-0.921596	-0.381316	-1.15794	-0.872756
protein phosphatase 1, regulatory subunit 13Ba	ENSDARP00000132034	akajin_mus_all_contig_33249	-0.748648	1.4021	-0.9306	-0.691942	-0.958889	-0.658053	1.27732	1.76733	0.241675	-0.0739189	-0.203612	2.27811	-1.039	-0.152297	-0.919663	0.425093	-0.492065	-0.641108	1.03152	0.0243082	-0.937667
HERPUD family member 2	ENSDARP00000038769	akajin_mus_all_contig_3329	-1.79485	-1.36194	-0.546501	-0.324517	0.305594	-0.195366	0.392078	1.10454	2.33196	1.43481	0.71477	0.0134482	0.284898	0.168967	0.436019	0.594101	-0.419915	-0.969986	0.33215	-1.2683	-1.23195
proteasome (prosome, macropain) 26S subunit, ATPase 2	ENSDARP00000011083	akajin_mus_all_contig_3339	-0.709646	-1.40122	-0.907884	-1.55116	0.643479	0.817764	-0.23848	-0.502219	-0.0820083	0.510883	1.29936	2.49015	0.605762	1.16815	0.0175403	0.197809	-1.22102	-0.252957	0.44505	-1.08082	-0.248528
minichromosome maintenance complex component 3 associated protein	ENSDARP00000121220	akajin_mus_all_contig_33417	-0.231735	-1.92873	-0.85592	0.946725	1.05443	0.192113	-0.623325	1.86065	0.418279	-0.433434	-1.19688	-0.0973359	1.50584	-1.10597	0.0173483	0.219743	0.379005	0.00147353	1.59668	-1.06382	-0.655143
chloride channel, voltage-sensitive 5b	ENSDARP00000124186	akajin_mus_all_contig_33428	-1.12427	-1.3032	-0.570564	-0.404552	0.825364	0.258324	0.853124	2.93776	0.800295	0.495076	0.937814	0.26006	0.52621	-0.26349	-0.603125	-0.242665	-0.958731	-0.802778	0.302327	-1.37178	-0.551194
si:dkey-204a24.11	ENSDARP00000125709	akajin_mus_all_contig_33464	1.49752	-0.94304	-0.94304	-0.94304	0.446303	-0.94304	-0.298844	2.1608	1.83191	1.24153	0.388168	-0.94304	-0.100961	-0.318911	0.224183	-0.94304	-0.94304	0.201782	-0.310552	-0.94304	0.581392
charged multivesicular body protein 2Ba	ENSDARP00000055865	akajin_mus_all_contig_3351	-1.22169	-1.45688	-1.09316	-1.11177	0.671496	0.193497	1.47876	1.21692	1.50896	1.3432	0.701276	1.07542	0.340421	0.404832	-0.758001	0.0248156	-1.04088	-1.06011	-0.654158	-0.739697	0.176739
ubiquitin specific peptidase 28	ENSDARP00000123445	akajin_mus_all_contig_3353	-1.5102	-0.944338	-0.535218	-0.0486533	0.05829	0.227067	0.819896	1.65118	2.24541	0.91762	0.275617	0.563804	0.942731	0.0331933	-0.0357853	-1.39311	-0.771621	-0.378428	0.366431	-1.14763	-1.33625
adaptor-related protein complex 1, gamma 1 subunit	ENSDARP00000133745	akajin_mus_all_contig_3360	-1.22162	-0.853116	-1.12718	-0.0674813	-0.191659	-0.87623	-0.550737	-0.647283	1.74916	0.763964	1.45125	1.40536	1.82772	0.605277	-0.0346249	-0.975115	0.122918	-0.872562	0.866306	-0.935409	-0.438942
TAR (HIV-1) RNA binding protein 1	ENSDARP00000118921	akajin_mus_all_contig_33608	-0.610461	1.03075	-1.14472	-0.140661	0.0927562	0.045942	0.229615	0.331853	-0.353521	0.724959	1.0356	2.59702	1.73688	0.107495	-0.696452	-1.14472	-0.882419	-0.828547	-0.997106	-1.14472	0.0104451
ankyrin repeat domain 45	ENSDARP00000020123	akajin_mus_all_contig_33642	-1.00346	-0.205821	0.146226	-0.465239	1.65126	-1.00346	-1.00346	1.29968	0.708021	0.528109	0.390924	-0.242552	0.933034	-1.00346	-0.313666	-1.00346	2.48027	-1.00346	-0.204213	0.318195	-1.00346
zinc finger protein 1122	ENSDARP00000136542	akajin_mus_all_contig_33694	-0.331559	-0.335582	0.0258111	0.0169575	0.339831	0.154828	-1.01595	1.54219	0.472632	1.43726	2.78446	0.419388	0.204964	-0.470237	-1.10882	-0.923286	-0.945503	-0.714404	-1.12344	0.457771	-0.887309
glucosidase, beta (bile acid) 2	ENSDARP00000082125	akajin_mus_all_contig_33755	0.00108869	0.00549514	-0.197906	-1.28866	-0.492157	-0.793482	0.265975	0.694525	1.71052	0.322116	2.31425	0.922918	1.29929	-0.686397	-0.891122	-0.215926	-1.73425	0.00610355	-0.612129	-1.04213	0.411879
MYC binding protein 2	ENSDARP00000111741	akajin_mus_all_contig_3376	-0.743354	-0.0429129	-1.09484	-0.460564	0.268997	0.145709	-0.321678	-0.0369672	1.8279	0.268879	1.85486	1.36231	1.51296	0.756338	-0.523125	-0.993465	-0.700389	-1.88322	-0.175277	-0.966337	-0.055835
centromere protein W	ENSDARP00000137930	akajin_mus_all_contig_33760	-0.562897	-0.830734	-1.27979	0.880415	-0.540796	-0.194266	-0.214882	0.10881	2.11307	0.410378	2.62114	0.301118	0.645202	-0.255861	-0.116914	0.373541	-0.10765	-0.490593	-0.477239	-1.75903	-0.623023
ATP-binding cassette, sub-family D (ALD), member 2	ENSDARP00000131972	akajin_mus_all_contig_33838	-0.676537	-1.15687	-1.19476	-0.992889	1.09951	-0.408012	0.962026	1.7869	1.88836	0.470076	0.596951	-0.177038	0.895573	0.776876	-0.756443	-1.17395	-0.844323	-1.17618	-0.0404808	0.635479	-0.514275
mediator complex subunit 23	ENSDARP00000119918	akajin_mus_all_contig_33846	-0.419668	-0.611334	-0.78156	-0.0542498	1.38863	-0.545436	0.914906	0.557506	1.60677	-0.807878	2.25646	1.01532	0.102163	-0.817528	-0.362977	-0.505946	-1.49558	-0.34151	-0.677442	-1.24438	0.823718
oral-facial-digital syndrome 1	ENSDARP00000135250	akajin_mus_all_contig_33851	-1.05517	-1.13737	-1.10333	-0.174559	1.12542	-0.120049	0.721982	1.08144	0.298064	2.50992	1.02637	-0.169225	-0.228083	-1.26427	0.396602	0.687678	-1.67965	-0.393845	-0.0387638	0.272056	-0.755233
Ral GEF with PH domain and SH3 binding motif 2	ENSDARP00000004445	akajin_mus_all_contig_33879	-0.0548695	-1.87782	0.167489	-1.02045	0.179055	0.393597	-0.789963	-0.539853	1.38332	0.213016	-0.0766607	1.29356	-0.767989	0.0983707	0.508036	-1.62817	1.37609	-0.914167	1.82425	0.847294	-0.614128
zgc:194114	ENSDARP00000102752	akajin_mus_all_contig_33916	-1.04994	0.0150921	1.39292	-0.281767	0.179446	-1.04994	-1.04994	1.5864	1.06042	-1.04994	-0.123613	2.0832	0.285393	1.42492	-0.0550182	-1.04994	-0.158551	-1.04994	-0.245679	0.186429	-1.04994
embigin	ENSDARP00000077180	akajin_mus_all_contig_34068	-0.817605	-1.55909	0.525245	-1.55859	2.17794	-0.5864	0.28746	0.448358	0.742321	0.0621311	2.19322	1.06867	-0.6813	-0.172155	-0.507173	-0.30354	-0.272928	-1.00371	0.49327	-0.320222	-0.215895
WD repeat domain 35	ENSDARP00000091436	akajin_mus_all_contig_34244	0.888254	-1.03563	-1.42466	-0.709303	-1.20891	-0.79711	-0.473523	1.42534	1.00073	1.17206	0.212917	2.10919	0.325528	0.868491	-0.234169	-0.854575	-0.679415	-1.1475	0.486689	0.637934	-0.562344
solute carrier family 25 (mitochondrial carrier, brain), member 14	ENSDARP00000039365	akajin_mus_all_contig_3434	-0.818263	-1.1065	-0.922947	-1.00254	1.47137	-0.190523	1.04304	1.05415	-0.0698363	0.33226	2.4289	1.53256	0.350783	-0.810219	-0.887536	0.0439151	0.199058	-0.952344	-0.607484	-0.60995	-0.477901
si:dkey-31c13.1	ENSDARP00000129890	akajin_mus_all_contig_34370	-0.0261411	-1.1598	0.912978	1.09523	-0.742294	-0.725545	-1.1598	1.77974	1.39426	0.740217	0.897713	-1.1598	1.61824	-0.64277	-0.176163	-0.482806	0.311429	-0.460267	0.30518	-1.1598	-1.1598
WW domain containing E3 ubiquitin protein ligase 1	ENSDARP00000128654	akajin_mus_all_contig_3442	-1.01114	-0.807104	-0.502472	-0.308494	0.515321	-0.107452	0.308966	0.842914	2.65536	1.31832	1.15159	0.985772	0.455701	-0.206465	-0.315173	-0.965369	-1.15677	-1.15481	0.1848	-1.09587	-0.787624
ubiquitin-conjugating enzyme E2G 1b (UBC7 homolog, yeast)	ENSDARP00000092037	akajin_mus_all_contig_3444	-1.56782	-1.68011	-1.10972	-0.571959	-0.22209	0.0548217	1.64763	1.30352	1.49869	0.996667	0.80592	0.633977	1.11586	0.397499	0.301615	-0.849145	-1.01587	-0.901476	-0.0702654	-0.235512	-0.532249
REV1, polymerase (DNA directed)	ENSDARP00000059651	akajin_mus_all_contig_34549	-0.979917	-1.33839	-0.73594	0.874487	-0.143688	0.00736195	1.16496	1.25222	1.27478	0.283263	-0.927641	-0.50465	-0.989984	-0.791966	1.9082	-1.41193	0.377748	-0.802271	1.37469	0.40908	-0.300413
SEC22 vesicle trafficking protein homolog A (S. cerevisiae)	ENSDARP00000118013	akajin_mus_all_contig_34697	-1.31711	-0.819973	-0.825974	0.887343	-1.13554	0.0945038	1.31985	0.367904	0.844089	-0.830922	-1.04496	-0.361548	-0.200437	-1.20333	1.69183	-0.696909	1.67815	-0.691758	1.28157	0.687471	0.275754
nitric oxide associated 1	ENSDARP00000133804	akajin_mus_all_contig_34732	-0.495664	-1.32429	-0.594848	-0.677786	-0.33921	-0.596129	-0.390451	1.34877	0.53138	-0.307	1.30551	1.15533	0.55942	-1.32429	-0.551955	0.846367	1.78804	-0.557475	-0.650523	1.59908	-1.32429
pogo transposable element with ZNF domain b	ENSDARP00000133430	akajin_mus_all_contig_3478	-0.719812	-0.485654	-0.299688	-1.29351	0.83155	-0.830273	0.171316	-0.258121	1.98178	1.00009	1.45648	1.65059	1.48768	-0.00186458	-1.06084	0.0951944	-0.68354	-0.733455	-0.693672	-0.588145	-1.0261
ryanodine receptor 3	ENSDARP00000131111	akajin_mus_all_contig_348	-1.1558	0.299808	-1.51389	0.0644445	-0.171837	-0.675652	-0.29269	0.687987	1.53263	-0.72363	1.28381	2.43469	0.723224	0.196888	0.244295	-1.305	-0.517266	-0.970215	0.694298	-0.876158	0.0400722
low density lipoprotein receptor class A domain containing 4	ENSDARP00000071690	akajin_mus_all_contig_34876	-1.34364	-1.18132	-0.853174	0.0354078	-0.579182	0.815911	0.243137	0.976192	-0.235164	0.551214	0.66798	0.0101519	0.949164	0.585547	0.895024	-0.995989	-2.44199	-0.031679	-0.101077	-0.0254582	2.05895
homeodomain interacting protein kinase 3b	ENSDARP00000119096	akajin_mus_all_contig_3488	-0.647481	-0.423613	-1.22714	-0.219174	0.368507	-0.376048	-0.305366	0.300478	1.30875	-0.982345	0.582126	0.614426	0.607884	-0.484867	0.429052	-1.99646	0.373589	-0.207291	2.88894	0.201496	-0.80547
protein tyrosine phosphatase type IVA, member 3	ENSDARP00000114815	akajin_mus_all_contig_34902	-0.850452	-0.586822	-0.774261	-0.805422	0.983536	0.585959	0.622162	0.722498	2.06172	1.96912	0.970555	0.998775	-0.270445	-0.311951	-0.704499	-0.920098	-0.464147	-0.940779	0.0668668	-1.09946	-1.25286
chemokine (C-C motif) ligand 39, duplicate 1	ENSDARP00000130968	akajin_mus_all_contig_34937	0.559357	-0.542064	1.14776	-0.542064	-0.542064	0.765147	-0.542064	0.317511	-0.542064	-0.542064	-0.542064	-0.542064	3.56984	-0.542064	-0.542064	-0.542064	0.42686	-0.542064	-0.542064	0.802421	-0.542064
si:ch211-246m6.4	ENSDARP00000126473	akajin_mus_all_contig_3502	-1.48696	-1.45473	-1.28849	-0.6452	0.758494	-0.133921	0.876041	1.25872	2.21671	1.54799	0.673665	0.72448	0.235221	-0.278152	-0.56715	-0.672812	-0.359743	-0.843133	0.377672	-0.595506	-0.343202
exosome component 6	ENSDARP00000052347	akajin_mus_all_contig_35026	-0.225676	-0.402429	-0.0670066	-0.632459	1.68277	-0.50333	0.355182	0.689578	1.27642	1.58669	1.73254	1.09164	-0.316842	-0.0615935	-1.48724	-0.534947	-1.13468	-1.41681	-0.728029	0.0581047	-0.961886
DOT1-like histone H3K79 methyltransferase	ENSDARP00000117281	akajin_mus_all_contig_35040	-1.58792	-0.967986	0.413527	-0.641191	-0.319281	1.00576	1.83107	-0.142277	1.58908	1.35009	-0.240215	0.864296	-0.00438839	-1.03005	0.657786	-0.612226	-1.32131	0.272987	0.834612	-0.856047	-1.09631
neurotrophic tyrosine kinase, receptor, type 3b	ENSDARP00000140914	akajin_mus_all_contig_35100	-0.714111	-0.760228	-0.357216	-0.767155	1.21366	-0.382893	-1.20977	-1.51011	1.27053	2.03425	-0.48241	1.74022	0.90193	0.0323724	0.715128	0.136049	-0.207465	-0.102899	0.519674	-1.10269	-0.966869
hypoxia-inducible factor 1, alpha subunit, like 2	ENSDARP00000141300	akajin_mus_all_contig_35122	0.201353	-1.11341	-1.30639	-0.132516	-0.455702	0.102507	-0.442676	1.62206	1.50473	0.978854	1.43683	1.07449	1.24705	-0.638749	0.40602	0.230655	-0.708145	-1.58506	-0.34548	-0.898989	-1.17743
ubiquitin specific peptidase 24	ENSDARP00000078325	akajin_mus_all_contig_3532	-1.37718	-0.902461	-0.685261	-0.293797	1.14298	0.269564	0.346677	-0.235164	1.21352	0.346792	1.51196	2.29483	1.26776	0.35619	-0.806486	-0.646205	-0.768784	-1.23032	-0.466943	-0.585787	-0.751884
SMAD family member 9	ENSDARP00000031108	akajin_mus_all_contig_35337	-0.726436	0.12139	-1.50176	0.24972	0.959229	0.971052	-0.218483	0.840335	0.159629	0.491095	1.54919	1.13872	-0.890947	-0.899713	-0.012538	0.992631	1.02962	-2.07981	0.0923671	-1.05892	-1.20636
chromosome 21 open reading frame 2	ENSDARP00000130326	akajin_mus_all_contig_35592	-1.55214	-1.31654	-0.346368	0.729448	0.174443	-0.047019	0.985329	0.510568	1.0228	2.05536	1.39103	0.791168	0.25509	-0.393942	-1.03165	-0.838206	-0.558603	-1.69416	0.0554692	0.581793	-0.773873
anaphase promoting complex subunit 1	ENSDARP00000097682	akajin_mus_all_contig_35624	-0.964258	-0.852307	0.561119	-1.71584	1.08936	-0.294469	2.03245	-0.291464	1.02258	-0.311589	2.02153	0.886024	0.206605	0.0186649	-0.243497	0.314614	-0.705973	-1.28776	0.0734545	-0.812207	-0.747043
si:dkey-119m17.2	ENSDARP00000100784	akajin_mus_all_contig_3566	-1.46924	-1.3804	-0.733804	-0.221587	0.633961	0.0994055	0.647698	0.297695	2.28283	1.84373	0.774153	1.21843	0.419605	-0.336229	-1.12606	0.0172252	-0.165233	-0.780027	-0.36675	-0.961767	-0.693637
ubiquitin-conjugating enzyme E2D 3	ENSDARP00000093157	akajin_mus_all_contig_3579	-1.06862	0.821369	-1.30917	-0.673721	-0.545053	-0.738112	0.579959	2.20131	0.797204	-0.651781	0.871898	1.48899	0.631069	0.98878	-0.493969	-0.881353	-0.476727	-1.41466	-0.962088	0.582748	0.251917
lysosomal-associated membrane protein 1	ENSDARP00000123215	akajin_mus_all_contig_3584	-1.60129	-1.9014	-1.36769	-0.44215	-0.0466652	0.291284	1.61389	0.988668	1.20139	1.62987	0.610875	0.343027	0.355179	-0.113963	0.746257	-0.977278	-0.260012	-1.2494	-0.0761872	-0.169276	0.424863
0	ENSDARP00000138411	akajin_mus_all_contig_35957	-0.719281	-1.3722	-0.134282	-0.982324	-0.742232	-0.787477	0.845748	-0.406144	1.98729	0.527981	0.045883	0.33176	-0.433728	-0.553635	1.36063	1.0832	1.88799	-1.58237	-0.72677	0.0420856	0.327864
zinc finger-like gene 2a	ENSDARP00000129579	akajin_mus_all_contig_36019	-1.17572	-0.235351	-0.537455	-0.52759	-0.181293	-1.17572	0.578723	0.111901	1.62847	1.53551	1.40414	0.453129	-0.0773727	-0.186596	-0.377212	2.14685	-1.17572	0.29115	-1.17572	-0.148391	-1.17572
integrin, alpha 2b	ENSDARP00000134037	akajin_mus_all_contig_36054	-0.844433	0.222768	-0.00102371	1.21756	-0.844433	1.5674	0.497787	-0.844433	1.80137	-0.844433	-0.844433	-0.844433	2.25577	-0.844433	0.493608	-0.844433	0.182964	0.124754	0.0813859	-0.844433	-0.844433
influenza virus NS1A binding protein b	ENSDARP00000141741	akajin_mus_all_contig_36147	0.184924	-0.887509	-0.963468	0.442463	0.747397	0.550973	1.91134	0.845078	0.761515	-0.976424	1.6486	-0.201218	0.211527	-0.635678	-0.0641049	-1.66558	0.57919	-1.56513	0.228338	-1.52603	0.3738
nucleoporin 98	ENSDARP00000131290	akajin_mus_all_contig_3619	-0.618065	-0.312351	-0.821334	-0.271817	0.456207	-0.370339	-0.294683	0.923694	1.47937	1.29515	0.641089	0.794364	1.2521	0.443483	0.472135	-0.977045	-1.53035	-1.74903	0.559257	-1.90697	0.535132
odorant receptor, family D, subfamily 111, member 9	ENSDARP00000123411	akajin_mus_all_contig_3630	-1.51281	-1.34795	-1.08431	-0.717681	-0.113943	-0.211977	0.108504	0.954008	2.54954	1.15496	0.91808	1.1709	0.462102	-0.0321156	0.282407	-0.230038	-0.858649	-0.302399	0.594548	-1.05973	-0.723432
oxidative stress responsive 1b	ENSDARP00000115525	akajin_mus_all_contig_3639	-1.25153	-0.383693	-0.932264	-0.564232	0.197118	-1.09043	-0.119651	0.746001	0.320921	-0.580821	2.45741	1.22927	1.74656	0.889235	0.281848	-1.3228	-0.532443	-0.219904	0.548304	-0.696097	-0.722807
guanine nucleotide binding protein (G protein), beta polypeptide 2-like 1	ENSDARP00000061000	akajin_mus_all_contig_364	-1.54215	-1.67504	-0.861834	-0.675762	1.22427	-0.0249945	0.50051	0.961657	1.9149	0.688482	-0.21065	0.147788	-0.112578	-1.84867	0.0784935	-0.256114	1.08865	-0.438308	1.08328	-0.604537	0.562608
RAB15, member RAS oncogene family	ENSDARP00000049461	akajin_mus_all_contig_36405	-0.82649	-0.639936	-0.983956	-0.525866	0.519322	0.122058	0.62439	0.958697	3.22722	0.581831	-0.983956	-0.514381	-0.339228	-0.481055	0.700509	0.136265	1.11354	-0.445678	-0.746762	-0.983956	-0.512563
glutathione reductase	ENSDARP00000113577	akajin_mus_all_contig_3644	-1.25971	-1.41948	-0.321457	-0.893002	0.542223	-0.906177	-0.0482387	-0.151371	1.82409	0.949013	0.588305	0.644265	0.468711	1.33007	0.518554	0.881615	-0.0876937	-1.89563	0.446661	-1.5539	0.343158
RAB3 GTPase activating protein subunit 1	ENSDARP00000131687	akajin_mus_all_contig_3646	-1.06427	-1.00776	-0.689601	-0.754006	0.633829	-0.102788	0.84244	0.65186	2.12091	1.06547	1.03742	1.50187	0.820173	0.123811	-0.388875	0.18859	-1.15994	-1.47376	-0.706628	-0.994198	-0.644544
sema domain, transmembrane domain (TM), and cytoplasmic domain, (semaphorin) 6E	ENSDARP00000000198	akajin_mus_all_contig_3660	-1.22509	-0.434564	-0.691597	-0.0616982	0.0100949	-0.332058	0.679478	1.69767	0.430018	-1.08551	0.824561	2.07683	1.54951	0.674027	-0.0332392	-1.54994	-0.741127	-1.12367	-0.124202	0.357198	-0.896698
interleukin 12 receptor, beta 2a	ENSDARP00000140689	akajin_mus_all_contig_36780	-0.0863839	-0.942311	-0.54798	1.33708	-0.942311	0.714349	0.128033	-0.942311	0.921203	-0.942311	-0.13827	0.863636	2.63462	-0.942311	1.15853	-0.942311	-0.942311	-0.201722	0.217725	-0.942311	0.537664
coiled-coil domain containing 141	ENSDARP00000112984	akajin_mus_all_contig_36823	-1.13544	0.39789	0.341023	0.64582	-0.947661	-0.561932	-0.804125	2.0314	1.64616	-0.868406	1.07909	1.66763	-0.646203	-1.03754	0.116934	-1.22983	-0.689772	-0.513471	0.364104	0.672171	-0.527845
thiosulfate sulfurtransferase (rhodanese)-like domain containing 2	ENSDARP00000136447	akajin_mus_all_contig_3683	-0.238307	-1.13521	-0.974298	-0.736491	0.473171	0.252964	1.0428	0.960788	2.12237	2.12193	0.868135	0.0382819	-0.658544	-0.732272	-0.610559	0.207985	-0.360638	-1.67625	0.0178982	-0.109635	-0.874118
RAB3A interacting protein (rabin3)	ENSDARP00000138116	akajin_mus_all_contig_36868	-2.04277	-1.76465	-0.994615	0.00152567	-1.0163	-0.18218	0.643506	1.42711	1.50419	-0.0760219	1.02224	0.0332696	0.00850336	0.444022	-0.282443	1.1311	-1.16401	0.328533	-0.123911	-0.239057	1.34197
dystrophin	ENSDARP00000003044	akajin_mus_all_contig_3694	-1.50097	-1.32117	-1.57907	-0.800659	-0.0786399	-0.380362	0.317056	0.479198	0.856117	0.980046	1.65093	1.04751	1.20649	0.370579	0.664463	1.47265	-0.731575	-1.14954	-0.352275	-0.684266	-0.466523
developmentally regulated GTP binding protein 1	ENSDARP00000057499	akajin_mus_all_contig_3702	-0.560337	-0.292793	-0.549243	-0.789667	0.43625	0.0110535	0.717844	0.1681	0.769577	0.594548	1.01485	1.5105	1.2072	0.30803	0.158329	1.71233	-1.48856	-1.76051	-0.598081	-1.60137	-0.968043
dual specificity phosphatase 3a	ENSDARP00000081638	akajin_mus_all_contig_3711	-1.0571	-0.490313	-1.08681	-1.46291	0.630025	0.234519	1.18404	1.20054	2.16577	0.752434	1.33364	0.869604	-0.421992	-0.0332894	-0.0160452	-1.38425	-0.712718	-0.898895	0.10423	-0.900933	-0.00955255
ATPase, class VI, type 11B	ENSDARP00000141154	akajin_mus_all_contig_37148	0.133036	-2.09394	-1.30581	0.658765	-0.567679	0.00562799	-1.4003	1.30313	1.39732	0.439223	1.5512	-0.334944	0.998314	1.17764	-0.0904402	-0.558723	-0.299337	-1.40177	0.0730139	0.158408	0.157268
proline-rich coiled-coil 1	ENSDARP00000065044	akajin_mus_all_contig_3719	-0.433458	-0.60432	-1.06556	-1.01422	1.13807	-0.805316	-0.819639	-0.737558	1.65453	1.55506	1.22252	1.5568	0.839749	0.438905	-0.879871	0.0392537	0.83145	-0.50731	-0.408673	-1.36035	-0.64006
ring finger protein 14	ENSDARP00000134390	akajin_mus_all_contig_3722	-1.28999	-1.36839	-1.65441	-1.006	-0.221174	-0.0440812	0.79103	0.999218	2.13791	1.34453	0.849592	0.941295	0.530286	0.192921	0.145837	-0.424351	0.32644	-0.209942	0.129874	-1.15597	-1.01463
sec1 family domain containing 1	ENSDARP00000121390	akajin_mus_all_contig_3727	-0.823378	-1.76703	-0.0744743	-0.707827	-0.134711	-0.0419336	1.28715	0.441333	1.59285	2.20878	0.255182	0.20513	0.630595	0.469523	0.879341	-0.434732	-0.920943	-0.843067	0.252484	-1.10558	-1.36869
NIMA-related kinase 4	ENSDARP00000131165	akajin_mus_all_contig_3728	-0.946005	-0.729318	-2.36178	-1.0845	-0.257125	-0.687932	-0.127744	0.808066	1.18493	-0.996813	1.13105	1.75602	0.0336412	1.1712	-0.2455	0.202728	-0.509247	-0.616573	0.683162	0.759749	0.831994
RAB7, member RAS oncogene family	ENSDARP00000022120	akajin_mus_all_contig_3729	-1.03514	-1.06716	-0.94446	0.0729148	0.268269	-0.163774	0.840353	2.22605	1.55287	1.83212	0.478281	0.742274	-0.114872	-0.679089	0.0109284	-1.33719	-0.0592817	-0.845828	0.0115183	-0.931849	-0.856929
poliovirus receptor-related 2 like	ENSDARP00000130272	akajin_mus_all_contig_37290	-0.68852	0.567266	-0.68852	-0.68852	-0.68852	-0.68852	-0.68852	1.32891	2.05952	1.56009	0.361034	-0.68852	2.10555	0.627978	-0.68852	-0.68852	-0.68852	0.340405	-0.68852	-0.68852	-0.68852
sideroflexin 5b	ENSDARP00000037339	akajin_mus_all_contig_37341	0.360066	0.00237327	-0.998008	-1.01356	-0.0436852	0.480779	2.42755	0.391419	-0.366479	1.38849	2.11637	0.502114	0.128292	-0.215828	-0.762868	-1.01356	0.0780042	-0.796982	-0.637388	-1.01356	-1.01356
malonyl CoA:ACP acyltransferase (mitochondrial)	ENSDARP00000005503	akajin_mus_all_contig_3743	-0.519367	-0.784625	-0.712925	-0.623994	0.596251	0.327186	0.353289	0.422879	1.3536	3.22742	1.09858	0.0651612	-0.0903335	-0.318194	-0.568169	0.0161174	-0.671023	-1.33004	-0.462644	-0.394309	-0.984852
dachsous cadherin-related 2	ENSDARP00000110702	akajin_mus_all_contig_37455	-0.000427008	-0.748232	-0.748232	-0.748232	-0.748232	1.06544	1.82083	2.65038	0.834487	-0.748232	0.950986	-0.748232	0.267754	-0.748232	-0.0712095	-0.748232	-0.110392	-0.748232	0.822712	-0.748232	-0.748232
dystrobrevin, alpha	ENSDARP00000042289	akajin_mus_all_contig_3752	-0.989944	-0.925285	-0.804041	-0.670462	1.74967	0.249378	0.140254	0.256534	0.899081	0.508044	1.59682	1.14452	1.84459	0.384544	-0.971416	0.132437	-0.465631	-1.04416	-0.844661	-1.12569	-1.06458
TWIST neighbor	ENSDARP00000032351	akajin_mus_all_contig_37529	-1.12123	-1.34658	-1.73175	-0.766535	1.38529	-0.51993	0.544385	-0.10585	1.28427	1.45359	0.64488	0.842251	-0.0243307	-0.79462	-0.341329	0.527598	1.97238	-0.381345	-0.249539	-0.748202	-0.523389
mitotic spindle organizing protein 2B	ENSDARP00000122770	akajin_mus_all_contig_37668	-0.995273	-0.995273	-0.689695	-0.995273	0.577559	-0.995273	-0.995273	0.289925	-0.555276	0.607291	1.02658	0.0377698	-0.340639	2.46636	1.47132	-0.247503	-0.995273	-0.0709539	-0.194096	-0.123912	1.71692
fem-1 homolog a (C. elegans)	ENSDARP00000110111	akajin_mus_all_contig_378	-2.08564	-1.47876	-0.731189	0.103776	0.727651	0.269647	0.853895	-0.0882724	2.35984	0.322234	0.419627	1.37398	0.794508	0.27887	-0.118127	-0.807695	-0.725369	-0.78605	0.603427	-0.386889	-0.899468
E74-like factor 1 (ets domain transcription factor)	ENSDARP00000133548	akajin_mus_all_contig_37819	-0.0383364	-0.0818604	-0.533057	2.15716	-0.211274	0.0288379	-0.697042	1.52321	1.39399	0.771078	-0.49341	-1.64712	0.368395	-1.52523	0.536484	0.702281	-0.98424	-0.432896	0.896754	-0.901236	-0.832501
coiled-coil domain containing 127a	ENSDARP00000134669	akajin_mus_all_contig_3783	-1.39315	-1.32774	-0.374141	-0.549674	0.705829	-1.04313	0.884514	0.665506	0.569717	2.69515	-0.24244	-0.0380543	-0.335712	1.75955	-0.234089	-0.290724	-1.11136	0.407579	-0.477509	0.300882	-0.571004
histamine receptor H2b	ENSDARP00000074605	akajin_mus_all_contig_37877	-0.670273	-0.670273	-0.670273	-0.670273	-0.670273	-0.670273	-0.670273	0.70754	2.14373	-0.670273	0.577258	-0.670273	2.61725	0.781642	0.863825	-0.670273	0.525909	0.496394	-0.670273	-0.670273	-0.670273
Usher syndrome 1Ga (autosomal recessive)	ENSDARP00000007488	akajin_mus_all_contig_37887	-0.733467	-0.286668	-0.635601	-0.540961	-1.14261	-0.200393	0.863816	0.451334	2.07838	2.63154	0.837153	-1.14261	0.595541	0.379272	-0.61378	0.0781274	-0.817749	-0.349916	0.0810079	-1.14261	-0.389791
WD repeat domain 37	ENSDARP00000099166	akajin_mus_all_contig_38	-1.71489	-1.16865	-1.79377	-1.65568	0.169081	0.134126	0.968074	0.609507	1.62823	0.769388	0.622577	0.952744	0.993948	0.678827	0.389638	-0.761236	0.615166	-0.920388	-0.496738	-0.316847	0.296885
corticotropin releasing hormone a	ENSDARP00000118835	akajin_mus_all_contig_3814	-0.41588	0.698625	-1.33315	-2.05048	-0.71223	-0.978243	1.13083	-1.08599	0.738863	0.535222	1.27573	0.173316	1.79342	0.612669	1.1079	0.198775	0.525242	-0.76195	-0.376979	-1.04239	-0.033316
tRNA methyltransferase 10A	ENSDARP00000109893	akajin_mus_all_contig_38141	-0.197602	-0.178321	-0.514631	-0.312184	0.847768	-1.27459	0.65737	-0.122649	0.58117	2.23928	0.816049	1.4351	-0.232212	0.290141	-0.856668	1.06533	-1.56382	-1.57699	-1.28256	-0.13164	0.311653
cullin 1a	ENSDARP00000019219	akajin_mus_all_contig_3816	-1.12602	-0.726862	-0.681824	0.0633559	0.442905	-0.53781	0.576665	1.20248	2.83738	1.13828	0.656829	0.444939	0.439891	-0.384811	-0.287858	-0.412652	-1.20212	-1.48998	0.470098	-0.679967	-0.742916
BCL2-associated athanogene 6	ENSDARP00000083193	akajin_mus_all_contig_38223	0.167207	-0.740477	-0.896914	0.73423	0.72699	-0.283877	0.959314	1.96256	1.1492	0.934071	1.14701	-0.349671	0.632725	-0.43503	-1.08242	0.0502462	-0.932084	-2.03003	-0.444972	-1.44415	0.176062
cyclin and CBS domain divalent metal cation transport mediator 4	ENSDARP00000140432	akajin_mus_all_contig_3823	-1.35007	-1.12059	-1.34562	-0.519776	1.00915	-0.719727	0.554063	0.324843	0.888358	0.081252	1.63368	1.95709	1.13957	0.563106	0.505362	-0.679363	-1.24955	-0.700095	-0.484566	-0.89905	0.411936
lines homolog 1	ENSDARP00000110453	akajin_mus_all_contig_38240	-0.347838	-0.544759	-0.179265	-0.737114	2.23458	0.223055	0.575779	-0.591041	0.947881	1.59097	1.6868	1.13849	-0.701908	-0.918206	-0.730014	0.0284791	-1.31736	-1.31329	-0.371816	-0.428949	-0.24448
immune-related, lectin-like receptor 2	ENSDARP00000116363	akajin_mus_all_contig_38248	-1.24639	-1.24639	-0.75294	-0.38072	-0.249443	0.522986	1.75764	1.63741	2.09623	0.576883	0.564159	-0.298997	-0.175988	0.779731	0.542053	-0.640515	-1.24639	-1.24639	-0.00567034	-0.455491	-0.531784
nuclear factor of activated T-cells 5, tonicity-responsive b	ENSDARP00000131570	akajin_mus_all_contig_3831	-1.77686	-0.898319	-1.44786	0.868875	-0.00910676	0.559433	1.42004	1.37877	0.415126	-0.681211	1.15004	-0.0540508	1.41053	-1.06714	-0.0299783	-1.53482	0.386343	-0.688015	0.906434	-0.0663316	-0.241884
Yes-related kinase	ENSDARP00000122444	akajin_mus_all_contig_38388	-0.986121	-0.986121	0.843459	0.163804	-0.986121	0.0619495	-0.986121	0.212637	0.372785	-0.986121	0.10018	0.204772	3.29079	-0.986121	0.348814	-0.986121	0.0592568	0.0234534	-0.0183163	1.11534	0.123924
upstream transcription factor family member 3	ENSDARP00000099979	akajin_mus_all_contig_38436	-0.640035	0.43	-1.6776	-0.25168	0.144537	0.678269	0.208716	-0.751719	1.10593	1.49697	1.00049	0.632117	1.74276	-0.507761	-0.197522	-0.864302	-0.782908	-2.04302	-0.965184	0.659269	0.582675
neurochondrin	ENSDARP00000134745	akajin_mus_all_contig_386	-0.719514	-0.996394	-0.837231	-0.914566	1.92598	-1.00048	0.790024	-0.331336	1.3193	1.25694	1.67281	0.993109	1.01632	-0.571014	-0.632021	0.122476	-0.357826	-1.22224	-0.856311	-0.159164	-0.498865
si:dkey-7i4.24	ENSDARP00000127909	akajin_mus_all_contig_3865	-1.17255	-0.829035	-1.59381	-0.0946525	-0.233664	-0.772791	-0.00595521	2.34524	1.30711	1.27882	0.331734	0.140251	0.539181	0.481694	0.338097	-1.3543	-0.414593	-1.44385	1.01256	0.0640781	0.076433
transforming growth factor, beta receptor associated protein 1	ENSDARP00000082230	akajin_mus_all_contig_387	-0.802747	-0.748912	-1.3372	-0.364315	-0.470359	-0.743275	0.961097	1.10076	1.7467	0.178867	0.488026	1.13767	0.349834	1.68726	1.20051	-1.20529	-0.404822	-0.768047	-0.224243	-1.6308	-0.150713
ADP-ribose/CDP-alcohol diphosphatase, manganese-dependent	ENSDARP00000096471	akajin_mus_all_contig_3877	-0.618478	-0.231156	-0.965184	-1.25319	1.16637	-0.58242	0.728871	0.180951	2.09351	1.60682	1.18792	0.540961	0.441478	0.205912	-0.603617	0.190642	-1.48512	-1.44814	-0.00937596	-0.057799	-1.08896
splicing factor, suppressor of white-apricot family	ENSDARP00000121684	akajin_mus_all_contig_3883	0.175587	-1.49951	-1.50738	-1.64566	0.667631	0.0187099	1.01967	0.190225	1.24154	-0.112341	2.3581	0.85683	0.41898	-0.725105	0.413658	0.23621	-1.16026	-0.153448	0.139525	-1.02181	0.0888467
NPL4 homolog, ubiquitin recognition factor	ENSDARP00000133068	akajin_mus_all_contig_3889	-1.58372	0.404091	-0.989315	-0.422766	0.0519024	-0.856532	-0.231596	0.749037	2.32523	1.69161	0.1412	0.00434408	0.646826	0.494156	-0.0554027	-0.824193	-1.02639	-0.751642	1.3878	-1.27584	0.121196
mitochondrial ribosomal protein S28	ENSDARP00000130962	akajin_mus_all_contig_3913	-1.73659	-1.06024	-0.741831	-0.6554	1.32457	1.63309	0.217518	0.556909	0.995198	0.706474	0.940652	0.144648	0.704816	0.698277	-0.731189	0.106485	-1.35431	-1.63577	0.494668	-1.09022	0.482261
si:ch211-222e20.4	ENSDARP00000113649	akajin_mus_all_contig_39184	-1.37173	0.290949	-1.05229	0.10188	1.00316	-0.118175	0.712909	0.172663	2.12906	1.67284	1.14197	-0.423223	-1.26192	0.0607867	0.74585	-1.20499	-0.933967	-1.01377	0.505063	-0.817511	-0.339564
plac8 onzin related protein 3	ENSDARP00000123028	akajin_mus_all_contig_39254	0.552688	-0.885397	-0.885397	-0.885397	1.33121	-0.885397	0.647215	1.09407	0.54883	-0.885397	0.346997	-0.200886	2.27076	-0.112168	-0.227773	-0.885397	1.88186	-0.885397	-0.16423	-0.885397	-0.885397
cholinergic receptor, nicotinic, alpha 1 (muscle)	ENSDARP00000021860	akajin_mus_all_contig_3926	-1.24841	-1.42791	-1.28333	-0.925883	0.719622	0.474463	0.940052	1.52155	1.27199	1.63349	1.47041	0.168162	0.0196983	-0.0363593	-0.421529	0.546908	-1.26791	-0.376578	-0.706912	-0.83429	-0.237233
coiled-coil domain containing 150	ENSDARP00000138846	akajin_mus_all_contig_39413	1.00074	-1.35484	-0.726009	-1.00331	-0.647371	0.0686068	0.614982	1.66453	1.79437	1.05746	0.542771	-0.709826	0.962053	0.174442	1.12401	-0.0728828	-0.536709	-0.468321	-0.882089	-1.19358	-1.40902
glutamate receptor interacting protein 1	ENSDARP00000140390	akajin_mus_all_contig_39545	-0.229395	0.825384	-1.5412	-0.718254	0.0663623	-0.936048	-0.255134	1.52742	-0.140824	0.483297	-1.09958	0.619469	0.170993	1.63439	0.310558	0.987146	-0.576606	-0.643381	1.61465	-2.02986	-0.0693721
sodium channel, voltage gated, type VIII, alpha subunit a	ENSDARP00000024690	akajin_mus_all_contig_39575	-1.53638	-1.61808	-0.815884	-0.0937487	-0.347352	-0.341105	-1.01837	0.10077	1.1398	-1.26936	1.88825	0.458243	1.41919	1.04553	0.688686	0.474758	0.888579	0.764655	-0.559773	-0.83148	-0.43692
SNW domain containing 1	ENSDARP00000138373	akajin_mus_all_contig_3984	-0.784413	-1.37824	1.62408	-0.334333	0.321426	0.203881	0.827434	0.294029	1.99605	1.44425	1.29941	0.116519	0.491765	-0.576988	-1.19379	0.084095	-0.738212	-0.784297	-1.09486	-0.787011	-1.03079
prospero homeobox 1b	ENSDARP00000106319	akajin_mus_all_contig_39907	-0.881946	-0.848201	-1.97757	0.427091	0.473154	0.0181028	-0.596706	1.06283	1.01512	-0.414245	0.48887	0.108108	1.45739	1.50625	0.0492285	-2.02502	1.1329	-0.639415	0.701532	-0.467587	-0.58987
ankyrin repeat and KH domain containing 1	ENSDARP00000137048	akajin_mus_all_contig_4000	-2.06413	-1.06014	-0.791772	-0.19949	0.112692	-0.328475	0.304655	-0.389642	1.5691	1.12954	1.51292	1.04971	1.74275	-0.153872	0.311101	-0.923293	-0.978804	-0.872793	0.320726	-0.683764	0.392976
patatin-like phospholipase domain containing 7a	ENSDARP00000125891	akajin_mus_all_contig_40151	-0.878188	0.127946	0.43478	1.25327	-0.30864	-0.23944	-0.681185	1.28187	1.5691	-1.12715	0.435881	2.30558	0.227052	0.0590726	-1.00133	-1.71323	-0.441876	-0.83206	0.547471	-0.152061	-0.866849
Pim proto-oncogene, serine/threonine kinase, related 183	ENSDARP00000141660	akajin_mus_all_contig_4019	-1.37402	-0.89442	-0.284074	-0.455829	0.809297	0.429726	1.15297	0.648494	0.198035	0.663745	2.49708	0.400172	0.907116	-0.58677	-0.240909	-0.23853	-1.67091	-1.30129	0.600465	-0.0659867	-1.19436
si:ch211-208h7.4	ENSDARP00000116593	akajin_mus_all_contig_4022	-1.23261	0.207557	0.391733	-0.296992	0.714213	1.21626	1.49726	0.535299	0.433905	-0.240264	1.52439	0.813673	0.12503	-1.07087	-0.0743143	-0.250062	0.817384	-1.26346	-0.128758	-1.9546	-1.76478
si:dkey-7i4.21	ENSDARP00000141075	akajin_mus_all_contig_4038	-1.43185	-0.233869	6.93e-05	-0.629439	0.908386	-0.550751	1.39749	0.83323	1.24441	2.21428	1.12536	0.681878	0.340543	-0.49793	-0.951171	-0.650121	-1.01432	-0.899684	-0.263211	-1.37014	-0.253173
lysosomal-associated membrane protein 1	ENSDARP00000136132	akajin_mus_all_contig_40416	-0.588993	-0.588993	-0.588993	0.646524	-0.588993	-0.588993	-0.588993	3.30009	0.870467	-0.588993	-0.588993	-0.588993	1.09424	0.769548	-0.588993	-0.588993	-0.588993	-0.588993	0.95956	-0.588993	0.605479
zinc finger protein 606	ENSDARP00000132172	akajin_mus_all_contig_40512	-0.957407	-0.284076	-1.32059	-1.14848	1.45903	-0.714257	1.61815	0.177257	1.28712	-0.218599	-0.0103111	1.07354	0.890999	-1.52511	-0.530916	0.049108	-0.693117	-0.201513	-1.04679	1.58486	0.511112
ATPase, Na+/K+ transporting, alpha 1a polypeptide, tandem duplicate 2	ENSDARP00000024210	akajin_mus_all_contig_40574	-0.507161	-0.417506	-0.116602	-0.527796	0.125272	-0.528774	0.344996	-0.651066	-0.400812	-0.344492	0.576076	1.59752	-0.297156	-1.16635	0.961683	0.607571	0.605599	-1.16635	3.02331	-1.16635	-0.551599
GTPase-activating Rap/Ran-GAP domain-like protein 3	ENSDARP00000139400	akajin_mus_all_contig_40594	-0.660306	-0.497053	-0.840303	-0.537323	-0.109106	0.219733	-0.0747297	3.11005	1.55249	1.50986	1.01721	-0.310767	-0.214579	-0.450036	-0.0107961	-0.59745	-0.686057	-0.379906	-0.360333	-0.840303	-0.840303
calpain 12	ENSDARP00000089743	akajin_mus_all_contig_40644	-0.365304	-1.23911	-0.653655	-0.422036	0.43849	-0.51224	1.57724	-0.371121	-1.23911	0.496189	1.80432	-0.359045	-0.118581	0.830546	1.32668	-1.23911	0.608537	-0.472309	-0.585719	-1.23911	1.73448
histone deacetylase 4	ENSDARP00000138997	akajin_mus_all_contig_40795	-1.22619	-1.06906	-0.548606	0.219523	-0.127648	-0.29679	-0.738045	-0.769961	2.99885	1.05967	0.507056	-0.486421	-0.835656	-0.0871455	0.976728	-0.82639	0.0650559	-0.296464	1.39689	-0.575325	0.659932
zgc:174160	ENSDARP00000134189	akajin_mus_all_contig_40874	-0.7946	0.553219	1.59486	0.611896	-0.7946	-0.7946	-0.7946	0.669877	0.865914	-0.7946	-0.7946	2.22505	1.12167	0.929693	-0.7946	-0.7946	-0.7946	-0.7946	0.963028	-0.7946	-0.7946
choline dehydrogenase	ENSDARP00000133553	akajin_mus_all_contig_410	-1.34443	-1.50671	-1.08748	0.107085	-0.656571	-0.410692	-0.196537	0.410724	2.39214	-0.0159788	1.302	1.62248	0.806368	0.839606	0.315228	-0.630815	-0.507432	-0.679778	0.135553	-1.11079	0.216031
chromosome 20 open reading frame 194	ENSDARP00000102078	akajin_mus_all_contig_41024	-2.12922	-0.693889	0.0931886	-0.298683	0.216852	-0.355165	-0.84893	1.5423	1.3769	0.840887	-0.692811	1.31163	-0.545631	0.0823143	-0.358012	-1.02878	1.80583	-0.0482109	0.880273	-1.13207	-0.0187716
phospholipase A2, group IVC (cytosolic, calcium-independent)	ENSDARP00000050657	akajin_mus_all_contig_4105	-1.73216	-1.56206	-0.383513	0.546847	-1.02076	0.414842	-0.509034	1.13928	1.09516	-0.426461	1.9756	0.904441	1.26119	0.142995	0.238425	-1.77619	-0.574093	0.196486	-0.146824	0.0613688	0.154458
exocyst complex component 2	ENSDARP00000072428	akajin_mus_all_contig_4108	-1.21749	-1.02731	0.07619	-0.13308	0.45315	0.23997	0.62394	0.624831	1.43832	1.47973	2.25299	0.813513	0.11399	-0.0914941	-0.111925	-0.85331	-1.34997	-1.10563	-0.000633577	-1.35388	-0.871906
adherens junctions associated protein 1	ENSDARP00000138073	akajin_mus_all_contig_4109	-0.532604	-0.674119	-0.92941	-1.69178	1.52495	-0.36356	0.10105	-0.254734	1.44335	1.42351	0.960881	1.44324	0.287204	0.892721	-1.05902	0.707537	0.124723	-0.783234	-1.18566	-1.11835	-0.316677
T-box 21	ENSDARP00000006762	akajin_mus_all_contig_4113	-0.094626	-0.919963	-1.30458	-1.85337	-0.495179	-0.0393692	-0.260803	0.299958	0.153433	-0.652867	0.805147	1.06608	1.04892	-1.50024	0.0483814	0.641285	0.333457	1.45898	1.62126	0.977972	-1.33388
transmembrane protein 87A	ENSDARP00000123025	akajin_mus_all_contig_4116	-1.04488	-0.903512	-0.980966	-1.23969	0.953071	-1.25335	-0.38509	0.221371	-1.13424	0.60516	1.21026	1.84738	1.16065	0.921721	1.61293	-0.0143367	0.0797708	-0.987066	0.0183069	0.0865076	-0.773995
fun14 domain containing 2	ENSDARP00000137788	akajin_mus_all_contig_4122	-0.711886	0.0684999	-0.39304	-0.608011	0.243574	-0.175089	0.709495	1.65705	1.24028	-1.07766	0.14191	-0.171218	1.28855	0.0619159	-0.179207	-1.72418	0.288496	-0.826127	2.27773	-1.16698	-0.944117
spectrin repeat containing, nuclear envelope 1a	ENSDARP00000118057	akajin_mus_all_contig_41384	-0.636426	-1.71361	-1.51057	1.5713	-0.230764	-0.378442	-0.400852	0.125234	1.2261	-0.022522	-0.087704	-0.453426	1.76046	0.119183	1.01961	-0.760815	0.393978	0.114648	0.182648	-1.71361	1.39559
ER membrane protein complex subunit 1	ENSDARP00000095043	akajin_mus_all_contig_4142	-0.360693	0.557984	-0.364655	0.80822	0.833776	-0.339187	-0.0120163	0.660334	2.03932	0.632201	0.461222	-0.161913	1.04116	0.678071	-0.0735416	-0.148794	-1.47604	-2.14993	-0.395779	-2.04056	-0.189186
dual specificity phosphatase 16	ENSDARP00000141033	akajin_mus_all_contig_4144	-1.93683	0.315898	0.0222608	0.177823	0.0412916	-0.86987	-0.480082	0.957203	2.2277	1.77749	0.604901	1.44601	0.430617	-0.562865	-0.645767	-0.759659	-0.835854	-0.447956	0.0924188	-0.677619	-0.877115
Pim proto-oncogene, serine/threonine kinase, related 105	ENSDARP00000121979	akajin_mus_all_contig_4145	-1.55084	-1.90986	-1.49438	-1.44485	0.76773	-0.648642	0.38831	1.60402	1.12228	1.5963	0.896868	0.498992	0.160075	-0.0477422	0.535757	-0.165784	-0.101721	-0.233663	0.493901	0.135063	-0.601799
zinc finger protein 1097	ENSDARP00000134583	akajin_mus_all_contig_41567	1.65808	-0.0972256	-0.122293	0.55713	-0.706986	0.5815	-0.706986	0.305487	1.04291	-0.706986	-0.706986	0.0913823	3.22093	-0.706986	-0.706986	-0.706986	-0.113098	-0.706986	-0.706986	-0.706986	-0.0549379
UFM1-specific ligase 1	ENSDARP00000021768	akajin_mus_all_contig_4167	-0.0765241	0.465972	-0.38138	-0.688536	-0.0107833	0.181683	0.612264	-0.399339	1.58046	1.62235	1.58837	0.732287	1.37158	0.44708	-1.23917	-0.348709	-1.08165	-0.855192	-1.13145	-1.75449	-0.63482
glucosidase, beta, acid	ENSDARP00000098103	akajin_mus_all_contig_4176	-1.02132	-0.568492	0.0227893	-0.475749	0.349391	-0.460593	0.847442	-0.251583	2.30592	2.03178	1.12067	1.14749	-0.27149	0.00557974	-1.2533	-0.183589	-0.950686	-0.853029	-0.192782	-1.38739	0.0389375
interleukin 12a	ENSDARP00000129202	akajin_mus_all_contig_41762	0.0943437	-0.978279	0.495303	-0.202478	0.153663	-1.09119	-0.933394	1.67233	1.53547	0.786362	0.298466	1.31501	0.0171793	-1.50872	-1.05919	-1.50872	1.54509	-0.177349	-0.636559	0.61852	-0.435847
acyl-CoA dehydrogenase, C-2 to C-3 short chain	ENSDARP00000014757	akajin_mus_all_contig_4190	-0.946858	-1.49843	-0.955107	-0.787334	0.178879	-0.212989	1.03461	1.64468	2.22065	1.75407	0.0728245	0.333575	0.262982	-0.115557	0.236002	-0.381231	-1.05109	-1.10934	0.221791	-0.820913	-0.0812091
HAUS augmin-like complex, subunit 2	ENSDARP00000053407	akajin_mus_all_contig_41922	0.410825	-1.16709	0.46883	0.405462	-0.7391	0.399451	1.42237	1.414	-0.619584	1.66954	1.90114	0.394805	0.172596	-0.741029	-0.890369	-0.93767	-0.129854	-0.941962	-0.0562412	-0.837556	-1.59856
inhibitor of growth family, member 3	ENSDARP00000107369	akajin_mus_all_contig_41923	-0.905085	-1.28464	-0.858193	0.536231	-0.510463	0.282778	1.33189	1.17539	1.7157	-0.472323	1.0164	1.91293	-1.35932	0.284923	-0.0610145	-1.20158	-0.613555	-0.596225	0.511007	-0.883995	-0.0208576
ring finger protein 25	ENSDARP00000038815	akajin_mus_all_contig_4211	-0.870698	-1.08194	-0.382333	-0.724393	1.29129	0.359899	0.196203	0.24165	2.38888	1.28241	1.4377	0.864879	-0.118028	-1.03984	-0.972336	0.276462	-1.05033	-0.589638	0.188559	-1.23291	-0.465485
family with sequence similarity 72, member B	ENSDARP00000094659	akajin_mus_all_contig_42131	-1.15035	1.40649	-1.00548	1.98854	0.835438	0.666063	0.337333	0.894234	0.162441	-1.50056	-0.252896	1.33869	-0.158253	-0.366344	0.0804935	-1.23062	0.859645	-0.483643	-1.24503	-1.15782	-0.0183626
tubulin tyrosine ligase-like family, member 4	ENSDARP00000098039	akajin_mus_all_contig_42184	-0.24573	-0.974085	-0.974085	-0.150511	-0.566774	-0.656105	-0.974085	1.08017	2.95313	0.722625	-0.194562	-0.149705	1.92169	0.404761	-0.357562	-0.974085	-0.538291	-0.715409	0.0317407	0.334788	0.022096
ubiquitin-conjugating enzyme E2M	ENSDARP00000138225	akajin_mus_all_contig_4222	-1.8055	-0.98245	-0.978244	-1.22481	0.972059	-0.92041	0.863159	1.46135	1.61209	1.48211	0.745539	-0.895449	0.504328	0.303616	0.542493	-0.629098	0.00660045	-0.611385	0.0711056	0.428055	-0.945162
SEH1-like (S. cerevisiae)	ENSDARP00000135312	akajin_mus_all_contig_42277	0.413372	-1.5489	-1.46941	-1.32274	0.075858	-0.879041	-1.56782	-0.194998	0.386627	0.906152	0.504537	-0.0806994	1.47345	0.188132	1.52184	-0.136923	0.695351	1.74566	-0.951642	0.0563178	0.184868
karyopherin (importin) beta 3	ENSDARP00000058875	akajin_mus_all_contig_4250	-1.91295	-0.100637	-0.708928	-0.186865	0.387708	-0.529175	0.497327	0.218319	3.0597	0.694176	0.715866	0.459329	0.0212173	0.100477	-0.219271	-0.500735	-0.950386	-1.00483	0.994428	-1.13141	0.0966331
YTH domain containing 2	ENSDARP00000132196	akajin_mus_all_contig_42609	-1.36715	-0.249793	-1.07631	-0.849712	1.19947	-1.39795	-0.644159	-0.231547	1.90311	1.17986	1.39071	0.760121	-0.000172065	0.488381	0.137058	-0.453399	-1.47136	-1.0125	0.593261	0.858132	0.24394
si:ch73-236c18.8	ENSDARP00000138903	akajin_mus_all_contig_4262	-1.22762	-1.22388	-1.53766	-0.554079	0.218615	0.785946	0.488968	1.07578	0.92327	1.63465	1.53944	1.06708	0.94399	-1.05782	0.0176879	-0.48432	-0.753562	-0.738386	0.287676	-1.33528	-0.0704946
chromosome 6 open reading frame 106	ENSDARP00000129179	akajin_mus_all_contig_4265	-1.2329	-1.21746	-1.04377	-0.319879	0.631658	0.633229	0.897	1.19012	1.93582	0.972467	1.11436	1.37024	0.326739	-0.36052	-1.05548	-0.940117	0.0657811	-1.06074	-0.154961	-1.03459	-0.716995
G protein-coupled receptor 82	ENSDARP00000130621	akajin_mus_all_contig_42775	-0.814004	-0.814004	-0.814004	0.876942	1.28616	-0.814004	-0.814004	1.91995	1.1904	-0.814004	-0.814004	-0.814004	1.48794	-0.814004	-0.814004	-0.814004	0.730599	0.792259	0.590216	-0.814004	0.893586
transmembrane protease, serine 5	ENSDARP00000127719	akajin_mus_all_contig_42801	-0.526368	-0.526368	0.190468	0.270183	-0.526368	-0.526368	-0.526368	-0.526368	3.39319	1.48594	-0.526368	-0.526368	1.45647	-0.526368	-0.526368	-0.526368	-0.526368	-0.526368	0.334697	-0.526368	0.238208
GRIP1 associated protein 1	ENSDARP00000102905	akajin_mus_all_contig_4290	-0.127908	-1.07395	-0.945922	-0.971032	0.934323	0.266231	1.27888	1.80852	1.02141	1.27593	1.30391	0.976097	0.270985	-0.420057	-0.322029	-0.752462	-0.875701	-1.26561	-0.14166	-1.14341	-1.09653
leucine rich repeat and Ig domain containing 4a	ENSDARP00000113678	akajin_mus_all_contig_4308	-1.21658	-1.27799	-1.19885	-0.408001	-0.345441	0.243201	-0.00141065	0.0438651	1.17547	0.661909	1.37944	2.48409	0.143189	0.387693	0.936149	-0.815325	-0.252319	-0.438419	0.0364468	-1.78311	0.245992
spleen tyrosine kinase	ENSDARP00000122788	akajin_mus_all_contig_43097	-0.00535767	-0.0880822	-0.264696	-0.0277994	-0.688802	-0.688802	-0.688802	3.02177	2.2097	0.199421	-0.688802	0.778844	0.243458	-0.688802	-0.688802	-0.688802	0.655917	-0.688802	-0.688802	0.164845	-0.688802
DnaJ (Hsp40) homolog, subfamily A, member 2, like	ENSDARP00000010419	akajin_mus_all_contig_4312	-1.87868	-0.821679	-1.16879	-0.996496	-1.35133	0.0441529	0.522332	0.494849	1.27914	1.5345	0.3404	1.01667	0.913336	-0.232718	0.983942	1.20336	-0.533396	-0.392939	0.802884	-0.96382	-0.795711
LIM homeobox 3	ENSDARP00000105450	akajin_mus_all_contig_43125	-0.131997	0.194753	-0.138989	-1.09198	-0.821008	2.07654	-1.16235	-0.68787	1.50087	-0.643243	-0.712883	0.178211	1.52315	-1.57385	1.47152	0.0824331	0.594531	-0.0579516	0.531083	-1.04959	-0.0813749
OTU deubiquitinase with linear linkage specificity a	ENSDARP00000102435	akajin_mus_all_contig_4315	-1.22196	-1.1274	-1.03819	-0.737976	0.0423715	-0.129672	0.563377	1.42087	1.71003	1.0859	1.48735	1.56669	0.931049	-0.175598	-0.754462	-0.560648	-0.392042	-0.969455	0.0122644	-1.12747	-0.585024
adaptor-related protein complex 1 associated regulatory protein	ENSDARP00000041467	akajin_mus_all_contig_4324	0.267607	-1.59719	-1.21683	0.133192	-1.29218	-0.326031	-0.772297	0.453687	0.532178	-1.04962	-0.829766	0.0371741	2.52779	0.533542	1.03361	-0.471925	0.965959	-0.231572	0.550369	-0.54248	1.29478
IKAROS family zinc finger 4 (Eos)	ENSDARP00000136803	akajin_mus_all_contig_43264	-0.300738	-0.340272	-0.915633	-1.19597	-0.102438	-1.19597	-0.251873	-0.0820982	0.806581	-1.19597	0.673412	2.24729	-0.0181376	0.635319	0.478355	0.21161	-1.19597	-0.0577988	1.0516	-1.19597	1.94469
drebrin 1	ENSDARP00000116862	akajin_mus_all_contig_43293	-1.07421	0.556255	-1.07421	-1.07421	-1.07421	-1.07421	0.600557	0.836821	0.980513	-1.07421	0.384044	0.522531	0.972162	0.768801	0.428887	1.18009	0.59429	-1.07421	-1.07421	-1.07421	1.84295
mitochondrial transcription termination factor 4	ENSDARP00000128211	akajin_mus_all_contig_43341	-0.405837	-1.07592	-1.74489	-1.74489	0.511237	0.791767	1.11171	-0.477617	0.200591	0.347594	1.69584	-0.394464	1.7383	0.192936	0.840735	0.608974	-1.25732	-0.675424	-0.540358	-0.380886	0.657934
pleckstrin homology domain containing, family G (with RhoGef domain) member 7	ENSDARP00000106435	akajin_mus_all_contig_43357	-1.07249	0.601636	-1.07249	0.570206	-0.200049	0.925761	-1.07249	-0.216119	2.20089	-1.07249	-1.07249	-0.20497	1.98992	-0.0760049	1.41885	0.0411846	0.449012	-0.326621	-0.46987	-1.07249	-0.26889
tRNA isopentenyltransferase 1	ENSDARP00000110903	akajin_mus_all_contig_43435	-0.470444	0.0750374	-1.27762	-1.17445	0.807394	-0.122579	0.852799	-0.00778909	0.242707	0.795057	2.6327	0.990539	0.125884	-0.410793	-0.317369	1.25857	-1.10165	-0.157559	-0.941938	-1.65806	-0.140449
neuronal guanine nucleotide exchange factor	ENSDARP00000128350	akajin_mus_all_contig_43519	-0.615059	-0.876865	-0.214114	-1.45074	-1.97093	0.131412	0.214395	2.05907	0.24324	0.785642	1.46668	0.657653	-0.313732	0.890681	0.952035	0.642135	-0.445641	-1.1351	-1.09638	-0.381853	0.457476
BCL2/adenovirus E1B interacting protein 3-like b	ENSDARP00000038022	akajin_mus_all_contig_4356	-1.37888	-1.86558	-1.20924	-1.28465	1.22917	0.15169	-0.308357	0.560031	1.31699	0.767329	1.06694	0.170607	-0.341883	-0.773092	0.945788	-0.0848957	0.851012	-0.174321	1.64825	-0.923383	-0.363531
zinc finger protein 609a	ENSDARP00000137322	akajin_mus_all_contig_43699	0.0547178	0.337883	0.337982	0.494114	-1.21121	1.82038	-1.38975	0.238962	0.637939	-1.51081	-0.0727026	0.900473	1.99345	-0.0799382	0.18433	-1.6265	0.361795	-0.5961	0.542322	-1.34311	-0.0742343
calpain 3a, (p94)	ENSDARP00000124573	akajin_mus_all_contig_43801	-0.334295	0.230403	-0.781904	-1.43494	-0.95574	-0.934954	0.514845	-0.538225	1.57593	1.12968	1.24533	-0.886146	0.714044	1.16058	1.02926	0.331829	-0.395429	-0.532064	-1.10816	-1.43494	1.40491
stomatin	ENSDARP00000120230	akajin_mus_all_contig_4383	-1.39807	-1.57772	-1.19981	-0.373517	-0.23579	-0.0876498	0.876956	1.63302	1.19535	0.605174	0.418714	1.32897	1.67807	0.238763	0.502067	-1.29149	0.225911	-0.222206	-0.585764	-0.924135	-0.806836
protease, serine, 12 (neurotrypsin, motopsin)	ENSDARP00000083086	akajin_mus_all_contig_43841	0.868993	-1.66019	-0.623267	-1.47492	-0.688918	0.258954	-1.65291	2.44655	1.10679	0.725163	0.116189	-1.04134	0.769926	0.388127	0.408867	0.231359	-0.816934	0.0088834	0.166324	0.0722346	0.390112
nucleobindin 1	ENSDARP00000132797	akajin_mus_all_contig_439	-1.99572	-1.23412	-1.73276	-1.54642	-0.963061	-0.284414	0.453882	-0.750836	0.178858	0.955917	0.253338	0.514033	1.2452	0.443266	0.859553	0.700913	1.13101	-0.143743	1.17666	0.130793	0.607656
tripartite motif containing 3b	ENSDARP00000101294	akajin_mus_all_contig_4391	-1.19099	-0.884082	-1.2576	-1.06853	-0.301305	0.0101822	0.214975	0.124113	2.26557	2.21249	0.748662	1.35947	0.609559	-0.163782	0.0416753	-1.02581	0.15727	-0.459108	-0.175168	-0.726458	-0.491139
katanin p80 (WD repeat containing) subunit B 1	ENSDARP00000110726	akajin_mus_all_contig_4393	-1.48168	-0.939816	-0.273713	-0.950178	-0.200931	-0.246332	0.717653	-0.0139171	0.80496	2.15855	1.1058	1.45475	-0.312585	-0.96775	0.923771	-0.867553	-0.97529	-0.530246	0.989445	-1.13325	0.738314
family with sequence similarity 171, member A1	ENSDARP00000132306	akajin_mus_all_contig_43986	-0.306773	-0.970523	-0.545752	0.297385	0.224428	0.482038	-1.23104	0.074474	0.427277	-1.55497	0.522863	1.98834	0.193283	-1.20559	-0.306434	-0.708874	2.50481	-0.975937	0.389178	0.693761	0.0080582
zinc finger, CCHC domain containing 16	ENSDARP00000133352	akajin_mus_all_contig_44042	-1.57189	0.85201	-0.682002	-0.0280068	-0.590216	-0.1517	1.82926	1.77628	1.51406	0.191736	0.543252	0.363243	-1.23713	-0.338837	-0.0985514	0.935082	-0.671299	-1.5979	0.240591	-0.251308	-1.02666
guanidinoacetate N-methyltransferase	ENSDARP00000095135	akajin_mus_all_contig_4407	-0.857001	-1.27663	-2.36022	-1.79171	0.464667	0.262915	0.908229	-0.00138638	0.506277	0.33968	0.851501	1.41388	1.12874	0.657274	-0.776879	-0.195835	0.401236	-0.535291	0.296202	-0.614118	1.17847
RUN and SH3 domain containing 2	ENSDARP00000113579	akajin_mus_all_contig_4408	-0.751777	-0.573036	-1.27199	-0.971383	0.70561	0.211493	0.589282	1.30763	2.51756	1.21357	0.588203	0.49262	0.404271	0.374996	-1.29494	-0.617798	-0.280445	-1.04464	-0.126222	-1.41189	-0.0611179
vacuolar protein sorting 18 homolog (S. cerevisiae)	ENSDARP00000094129	akajin_mus_all_contig_4424	-1.13391	-0.852113	-0.422622	-0.464672	1.25529	0.155247	0.888243	0.174517	2.57835	0.8306	1.28047	1.17972	-0.223315	-0.436356	-0.766879	-0.832254	-1.1447	-0.864643	-0.00386282	-1.10337	-0.0937397
cat eye syndrome chromosome region, candidate 1a	ENSDARP00000067907	akajin_mus_all_contig_4426	-1.85982	-1.09461	-0.65253	0.065483	-0.275655	0.485369	0.577558	1.1609	1.84548	1.08766	1.62673	0.773829	0.543384	0.364492	0.117626	-0.519218	-0.661501	-0.858352	-0.539481	-0.585259	-1.60208
major facilitator superfamily domain containing 2aa	ENSDARP00000140948	akajin_mus_all_contig_4430	-1.06006	-0.621599	-0.858804	-1.41549	2.03031	0.331688	-0.291272	0.0738762	1.26394	0.409041	0.636792	1.41575	0.659923	0.996701	0.435132	-0.0723922	0.440269	-0.78824	-0.630685	-1.32021	-1.63467
cAMP responsive element binding protein-like 2	ENSDARP00000137889	akajin_mus_all_contig_4432	-1.45318	-1.55634	-1.49048	-0.544349	0.476258	0.252643	1.18458	2.35767	0.585856	0.340461	1.06722	-0.0161666	-0.162346	0.0666224	0.507321	-1.39437	0.53585	0.353656	-0.100107	0.177178	-1.18799
lethal giant larvae homolog 2 (Drosophila)	ENSDARP00000035593	akajin_mus_all_contig_4435	1.09555	-0.774527	-1.5773	-1.45785	-0.261984	-0.168085	0.301406	-0.863276	0.301027	0.35098	1.51421	1.0013	1.93814	-0.307563	1.18628	-1.20969	0.670405	-0.562771	0.237731	-1.25496	-0.15903
ubiquitin-conjugating enzyme E2Ka (UBC1 homolog, yeast)	ENSDARP00000110951	akajin_mus_all_contig_4439	-1.44264	-0.752407	-0.843594	-1.04941	0.471617	-0.410081	0.365873	0.693078	1.80777	1.27323	0.925683	1.15596	1.38339	0.346239	0.11893	-0.288798	-0.578081	-1.21958	0.465672	-1.62852	-0.794339
NPR2-like, GATOR1 complex subunit	ENSDARP00000077473	akajin_mus_all_contig_4441	-0.954513	-1.55954	-0.340485	-0.679601	0.763077	0.697883	1.60138	1.11585	1.26843	1.14344	0.955636	0.997172	0.744814	-0.40421	-1.28159	-0.205586	-0.244209	-0.711311	-0.668402	-0.641621	-1.59662
target of myb1 like 2 membrane trafficking protein	ENSDARP00000088115	akajin_mus_all_contig_44411	-1.64807	0.321235	-0.584517	-0.128217	-0.178773	0.00120734	-0.86762	1.76193	1.04205	0.356172	-0.588701	0.288737	-0.685787	-1.81531	0.19896	-0.632697	2.01487	-0.158558	1.28087	-0.813368	0.835586
vesicular, overexpressed in cancer, prosurvival protein 1	ENSDARP00000102467	akajin_mus_all_contig_44484	-1.41517	-0.0553946	0.799947	-0.28201	-1.41517	-0.143965	-0.199635	0.0145713	1.55677	0.187675	1.64958	-0.798117	-0.655118	1.02833	-0.324982	-0.52941	-0.829012	-0.218168	1.79613	-1.41517	1.24831
ERBB receptor feedback inhibitor 1	ENSDARP00000130213	akajin_mus_all_contig_44738	0.299398	-0.0190738	0.118635	1.2589	-0.0337714	0.222295	-0.910953	1.29364	0.563199	-0.26061	-1.0854	3.08503	-1.21181	-0.152107	-1.05532	-1.12588	0.0457351	-0.631039	0.269544	-0.105019	-0.5654
leucine rich repeat containing 8 family, member Aa	ENSDARP00000120833	akajin_mus_all_contig_4481	-0.71557	-0.579283	-1.31464	-0.814304	-0.770602	-0.0851746	1.03483	1.30393	1.18494	1.6331	1.6884	1.02234	0.804818	-0.264206	-0.423255	-1.10333	-0.950963	-1.41628	0.0534981	0.27614	-0.564386
estrogen receptor 2a	ENSDARP00000017514	akajin_mus_all_contig_44885	-1.37524	-1.11962	-0.733852	0.938843	-0.553699	0.958509	-0.302718	1.29275	1.06138	0.920767	0.695095	0.228387	-0.591439	1.38199	0.976834	-0.907741	-1.59673	-1.06605	0.750532	-1.25079	0.292789
si:dkey-264f17.5	ENSDARP00000136635	akajin_mus_all_contig_44969	-1.58536	-0.892869	-0.563639	-0.636414	0.474564	0.576484	1.21574	1.3888	0.295112	-0.353595	1.18471	1.66086	-0.150335	-0.854959	0.316537	-1.58536	1.28842	-0.632192	0.69656	-0.827138	-1.01592
golgi reassembly stacking protein 2	ENSDARP00000017335	akajin_mus_all_contig_4510	-2.05189	-0.255006	-0.920796	-1.24093	0.508373	-0.294034	-0.76793	0.491878	1.38179	2.31157	0.929585	1.25946	0.990282	-0.103098	0.118886	-0.22395	0.0254125	-0.722232	-0.126012	-0.699467	-0.611886
novel immune-type receptor 7a	ENSDARP00000067958	akajin_mus_all_contig_45147	0.209987	-0.269525	-0.475849	-0.09871	0.332872	-1.53805	1.66987	-0.357567	1.32807	0.560599	1.34909	0.975301	-0.969236	-0.563073	1.25889	0.892113	0.0368737	-0.817881	-0.506279	-1.88864	-1.12886
chromosome 9 open reading frame 116	ENSDARP00000076347	akajin_mus_all_contig_45289	-0.130033	-1.25243	-1.22081	-0.95619	0.0664242	-0.956954	-1.25243	0.933985	2.19863	-0.613626	1.48213	0.944066	0.272689	0.677188	0.0614371	1.41921	-0.88368	0.104973	-0.114897	0.197646	-0.977337
solute carrier family 38, member 5b	ENSDARP00000004787	akajin_mus_all_contig_454	-1.44209	-0.503401	-1.3658	-1.17113	-0.0910255	-0.496945	-0.337974	-0.59106	1.01139	0.634818	0.166791	2.16275	1.6827	0.402029	-0.184204	-0.813499	0.293068	-1.16153	1.42504	-0.230175	0.610255
transforming growth factor, beta receptor III	ENSDARP00000133083	akajin_mus_all_contig_4563	0.746824	-1.43916	-0.759709	-0.827107	0.522334	0.251323	-0.54773	1.3537	0.48149	0.274973	2.03249	1.41027	0.948985	-0.496517	0.769107	-1.06245	-0.642489	-1.25264	0.341192	-0.924099	-1.1808
novel immune-type receptor 3b	ENSDARP00000135320	akajin_mus_all_contig_4579	-1.39511	-1.05098	-0.557152	-0.322284	1.6866	0.531226	1.18499	1.00811	0.956779	1.02791	1.17559	0.844521	0.435468	0.110176	-1.0114	0.268671	-1.29023	-0.832746	-0.23857	-1.30974	-1.22182
leucine rich repeat containing 8 family, member Db	ENSDARP00000135454	akajin_mus_all_contig_45828	-1.14327	-1.50962	-0.717986	-1.48604	-0.495409	-0.248907	2.12933	0.406682	1.72982	0.131659	-0.116927	0.506971	-0.190253	0.722035	0.382691	0.274831	-0.793798	-1.19807	-0.442826	1.37744	0.681643
taxilin beta b	ENSDARP00000098654	akajin_mus_all_contig_459	-1.46321	-1.45144	-0.907745	-1.06257	0.296381	-0.388973	0.203641	0.674495	1.27786	1.32002	0.930974	1.91003	1.08651	0.284861	-0.0917057	0.290608	-0.533187	-1.00153	0.629734	-1.25285	-0.751903
RAD50 homolog, double strand break repair protein	ENSDARP00000124284	akajin_mus_all_contig_4591	-0.346908	1.60217	-0.189287	0.527615	-0.93096	1.30926	0.912095	-0.739136	0.997975	-1.42808	0.589372	2.39542	-0.907786	-0.690663	-0.877226	-1.10931	0.000134869	-0.324407	0.156406	-0.614197	-0.332481
calcium channel, voltage-dependent, alpha 2/delta subunit 2b	ENSDARP00000099574	akajin_mus_all_contig_45976	-0.757851	0.0919929	0.714078	-0.527667	-0.537853	-0.514968	-0.664877	-0.808188	1.12718	0.723415	0.0231656	0.794363	-0.445613	-0.583661	1.1587	0.270704	-0.530161	-1.01788	3.09411	-1.25924	-0.349749
si:dkey-16l2.16	ENSDARP00000055338	akajin_mus_all_contig_4626	-1.31786	-0.305607	-0.0952154	0.233822	0.273117	1.20322	0.210075	2.2615	0.604885	0.815689	-0.786377	-0.267145	0.0171291	-1.92161	-0.944062	-1.13963	0.482968	0.413696	1.23495	0.355254	-1.32879
si:dkey-110k5.10	ENSDARP00000117268	akajin_mus_all_contig_46264	-1.1115	-1.17704	-1.15336	-0.786844	0.442745	-0.686404	-0.742173	0.491379	2.20518	1.87836	1.8309	0.808725	-0.537827	-0.325219	-0.371595	-0.550955	-0.628274	-0.182646	-0.0417134	0.545963	0.0922896
AT rich interactive domain 4A (RBP1-like)	ENSDARP00000094005	akajin_mus_all_contig_4645	-1.31536	-0.926313	-1.38997	-0.11918	0.864704	0.230867	0.265482	1.1032	1.45689	0.824535	1.45629	0.997311	-0.339344	-0.637023	-0.0304134	0.160051	-0.623731	-0.67332	1.47403	-1.52343	-1.25526
si:ch73-127m5.1	ENSDARP00000080209	akajin_mus_all_contig_4655	1.99811	-1.60152	-1.10308	-0.624955	-0.639646	0.148352	1.63747	0.929735	0.724471	0.295336	1.34748	0.591413	0.0663793	-0.404045	-0.369909	-1.20324	-0.330725	-0.524429	0.258313	0.442181	-1.63769
ATP-binding cassette, sub-family F (GCN20), member 3	ENSDARP00000110864	akajin_mus_all_contig_466	-1.04609	-0.635269	-0.798634	-0.0551918	1.08872	-0.832928	0.782733	0.551289	1.84884	1.62405	1.04055	-0.101872	1.0508	0.676367	0.0364599	0.00623907	-1.15482	-0.846413	-0.3579	-1.30196	-1.57496
ubiquitin specific peptidase 20	ENSDARP00000014964	akajin_mus_all_contig_4682	-0.410716	-1.93482	-1.15768	-0.300313	1.00235	0.520136	0.62151	-0.477041	1.361	0.365396	1.09497	1.50042	1.47433	0.0160701	-0.617618	-0.79082	0.49532	-1.60935	0.126181	-1.13051	-0.14882
protein arginine methyltransferase 7	ENSDARP00000068099	akajin_mus_all_contig_4696	-0.807169	-0.69839	-1.23271	-1.46723	-0.0737664	-0.445643	-0.0705689	0.200966	1.24166	1.73774	0.943909	1.41015	0.969265	1.32325	0.135679	0.592215	0.32113	-1.19186	-1.19083	-1.01542	-0.682376
protein tyrosine phosphatase, receptor type, Nb	ENSDARP00000102983	akajin_mus_all_contig_47079	0.304954	-0.163384	-1.14072	0.0822693	0.29289	-0.797642	0.103619	2.15744	0.567307	0.978547	-0.48915	0.361607	-1.5772	0.567764	-1.204	-1.75525	0.340255	-0.0121554	1.69302	-0.918242	0.608064
potassium channel, voltage gated shaker related subfamily A, member 4	ENSDARP00000103530	akajin_mus_all_contig_47294	-0.792365	0.294235	0.793752	0.0120486	-0.792365	-0.792365	-0.792365	-0.792365	1.51795	0.437171	0.173523	-0.792365	1.68176	-0.792365	-0.792365	-0.792365	2.30212	-0.792365	1.29639	-0.792365	0.207074
cholinergic receptor, nicotinic, alpha 10a	ENSDARP00000015717	akajin_mus_all_contig_4736	-0.864891	-0.840466	-1.1922	0.210463	-0.000153322	-0.914718	-0.910981	1.38317	1.29914	-0.205	0.939954	0.0915057	2.45013	1.11108	0.520239	-1.42999	-0.938688	-0.543154	-0.360692	0.101203	0.0940462
activated leukocyte cell adhesion molecule a	ENSDARP00000109779	akajin_mus_all_contig_4742	-1.58654	-0.84793	-1.1454	0.123867	-0.186807	-0.747896	-0.128289	1.68899	1.81374	0.933327	0.96392	0.0387488	1.34269	0.596773	0.265586	-1.78164	-0.778611	-0.835496	0.35889	-0.187452	0.0995177
zinc finger, DHHC-type containing 15a	ENSDARP00000131560	akajin_mus_all_contig_47450	-0.639533	-0.389415	-0.511138	0.341863	-1.1511	-0.952497	-0.579532	1.22324	0.546418	-0.811296	1.37895	1.30045	-0.555103	1.38365	-0.162374	-1.05065	-0.597368	-0.272235	2.40004	-0.949266	0.0468986
zgc:113333	ENSDARP00000117020	akajin_mus_all_contig_47497	0.516134	-1.18623	-0.719901	-1.18623	-0.0244433	1.06146	1.21653	1.75006	1.36574	0.138094	0.779619	-0.0524486	-0.595567	-1.18623	-0.571577	-1.18623	0.341235	-0.69474	1.63911	-0.218156	-1.18623
family with sequence similarity 72, member B	ENSDARP00000141015	akajin_mus_all_contig_4760	0.155063	-0.126765	-1.71705	0.679994	0.0494041	-0.285327	1.16504	1.91931	0.960286	0.578499	0.7048	0.549812	0.0642794	-0.967159	-1.72697	0.318946	0.903939	-1.25355	0.012802	-1.69456	-0.290799
dual specificity phosphatase 27 (putative)	ENSDARP00000141748	akajin_mus_all_contig_4761	-1.48883	-1.0628	-0.819512	-0.305292	0.76034	0.0286356	0.869341	0.890505	2.06648	1.46986	0.94821	1.15479	0.332984	-0.453924	-0.66593	-0.426907	-1.03124	-0.930625	0.578826	-1.12662	-0.788295
sialidase 3 (membrane sialidase), tandem duplicate 4	ENSDARP00000125746	akajin_mus_all_contig_47640	-0.870354	-1.22009	-0.300648	-1.57663	0.316066	-1.05397	0.693592	-0.586672	1.01606	0.403522	1.2801	1.33802	-0.767003	0.516973	1.31952	0.561442	1.02462	-1.2123	1.06662	-0.817241	-1.13162
zinc finger and BTB domain containing 21	ENSDARP00000118058	akajin_mus_all_contig_47764	-1.08217	-0.236859	-1.15525	-0.526804	-1.40126	0.0283295	-0.580521	1.94143	-0.234666	1.1887	0.333012	0.321332	-0.510559	-0.625185	1.77191	-1.40126	1.41831	-0.332551	1.23266	-0.0905429	-0.0580566
ferric-chelate reductase 1	ENSDARP00000097970	akajin_mus_all_contig_47850	-0.894601	0.111282	-1.53289	0.439263	0.487162	-0.935669	1.15309	-0.162807	1.5701	-0.385847	-0.20997	0.891993	-1.24052	1.74957	0.360469	-0.35964	-0.794718	-0.902229	-1.2951	0.328819	1.62224
sperm associated antigen 9a	ENSDARP00000098142	akajin_mus_all_contig_4788	-1.33346	-0.290213	-0.864738	-0.676838	0.806901	0.0119107	0.811283	1.3028	0.212011	0.380251	0.841285	1.77778	1.38256	0.299148	-0.286137	-0.685568	-1.59759	-1.4925	-1.14321	-0.462503	1.00685
desmin a	ENSDARP00000075991	akajin_mus_all_contig_48	-1.37476	-0.611943	-0.30744	-0.55331	0.325451	-1.08285	0.605152	0.466863	1.47875	0.0622938	0.771713	2.03702	1.01056	1.60579	0.218256	-0.235479	-0.945869	-0.248654	-0.547071	-1.36582	-1.30864
enhancer of zeste 1 polycomb repressive complex 2 subunit	ENSDARP00000132269	akajin_mus_all_contig_4804	-1.59171	-1.79813	-1.58833	-0.469577	-0.752285	0.333715	0.816602	0.889671	2.04195	1.31701	0.273311	0.494485	0.0868793	0.238172	0.957851	-1.35783	-0.00221534	0.102325	0.0993478	-0.42045	0.32921
1-acylglycerol-3-phosphate O-acyltransferase 3	ENSDARP00000114086	akajin_mus_all_contig_48192	0.0759362	0.139435	-1.02307	0.0742137	1.51111	-1.02307	-1.02307	-1.02307	1.29657	-1.02307	0.999717	1.25418	-1.02307	1.55118	0.267127	-1.02307	0.854542	0.820012	0.363581	-1.02307	-1.02307
TELO2 interacting protein 1	ENSDARP00000019450	akajin_mus_all_contig_48199	0.108134	-0.790113	0.757835	0.664003	0.0282114	-0.790113	-0.790113	0.972475	-0.00197004	2.81584	0.0251526	1.90834	-0.790113	-0.790113	0.215871	0.407242	-0.790113	-0.790113	-0.790113	-0.790113	-0.790113
si:dkey-16p6.1	ENSDARP00000125615	akajin_mus_all_contig_48235	-0.655164	-0.655164	-0.655164	0.468706	-0.655164	-0.655164	2.83581	-0.00870572	0.788198	1.56771	0.492208	-0.655164	-0.655164	-0.655164	1.28905	1.08416	-0.655164	-0.655164	-0.655164	-0.655164	-0.655164
tectonin beta-propeller repeat containing 2	ENSDARP00000094999	akajin_mus_all_contig_4841	-0.966562	-0.960137	-0.890325	-0.583478	0.0303604	-0.165646	0.691674	1.54265	2.65243	1.52723	0.858431	0.772408	0.0689056	-0.385056	-0.197881	-0.74792	-0.930473	-0.979856	-0.0633306	-0.760431	-0.512996
Src-like-adaptor 1	ENSDARP00000131676	akajin_mus_all_contig_4857	-0.975312	-0.300679	-0.299713	-1.28709	1.5337	-0.713559	0.0750365	-0.0673718	1.67165	1.3782	0.0858552	0.972138	1.50225	0.23085	0.262984	0.217536	-0.93733	-1.31025	0.551546	-1.21518	-1.37526
oxysterol binding protein-like 1A	ENSDARP00000070318	akajin_mus_all_contig_4875	-1.39015	-1.58248	-1.11708	-0.550043	0.915113	0.254577	1.15297	0.453176	2.25677	1.07885	0.47576	0.470937	1.28605	-0.288022	-0.470132	-0.397941	-0.805785	-1.31189	0.319865	-0.364524	-0.386018
ubiquitin specific peptidase 45	ENSDARP00000118184	akajin_mus_all_contig_4883	-1.32569	-1.61833	-0.505588	-1.03298	-0.254515	0.420857	1.54572	1.25609	1.65307	0.991084	1.06291	0.778996	1.21979	0.00344063	-0.631664	-0.480396	-1.14603	-0.736288	-0.0625808	-0.658299	-0.479599
tubulin tyrosine ligase-like family, member 10	ENSDARP00000109202	akajin_mus_all_contig_48907	0.00227883	-0.0397406	-1.08912	0.880315	-0.046313	-0.12021	-1.08912	-0.28848	0.704358	0.151466	0.773678	2.04083	-1.08912	-1.08912	-1.08912	-1.08912	1.58981	1.56976	-0.278499	0.684557	-1.08912
si:ch211-13f8.1	ENSDARP00000114898	akajin_mus_all_contig_48928	-0.860016	-1.91167	-0.356615	-0.804494	-0.021328	0.131998	0.928909	0.252272	0.981987	1.53613	1.0963	0.758748	0.162315	1.78299	-0.680234	0.297123	-1.49173	-0.921407	-0.665452	0.754866	-0.970692
si:ch73-386h18.1	ENSDARP00000103045	akajin_mus_all_contig_4932	-0.764219	-1.17861	-1.33866	-0.200009	0.891726	0.0268758	0.942662	0.593559	1.65012	1.22576	2.11527	0.837959	0.568982	-0.546172	-0.418267	-0.696283	-0.613511	-0.944036	-0.198	-1.33549	-0.619643
si:dkey-279j5.1	ENSDARP00000131837	akajin_mus_all_contig_4936	-0.931544	-1.01544	-0.336302	0.552424	1.61971	-0.412242	-0.647073	-0.0348915	0.712146	1.55562	1.95195	1.3844	-0.472477	-0.914122	-0.727301	1.04861	0.129079	-0.823302	-0.624933	-1.09252	-0.921799
hippocalcin	ENSDARP00000130908	akajin_mus_all_contig_4944	-0.815408	-0.392246	-1.22844	-0.861549	0.530315	-0.397204	0.155609	0.0844488	1.50041	1.67924	1.33877	1.35978	1.4165	0.550773	-0.187175	0.10458	-1.46818	-1.31079	-0.765547	-0.42956	-0.864331
synaptic vesicle glycoprotein 2Ba	ENSDARP00000106886	akajin_mus_all_contig_49563	-0.765273	-0.765273	-0.765273	-0.765273	0.709756	1.04961	0.913714	-0.765273	0.657363	0.512428	2.74434	0.789887	-0.765273	1.06246	-0.765273	-0.765273	-0.765273	-0.765273	-0.765273	-0.765273	0.743713
si:ch211-203k16.3	ENSDARP00000122074	akajin_mus_all_contig_49595	-1.43012	-0.756673	0.717438	-0.330692	0.256736	1.19623	-0.686329	0.442761	1.01207	-1.43012	0.977187	-1.43012	1.77713	-0.578882	-1.00924	-0.0945287	1.64753	-0.640926	-0.343828	0.858273	-0.153889
ubiquitin fusion degradation 1 like (yeast)	ENSDARP00000035108	akajin_mus_all_contig_4960	-0.892885	-1.25921	-1.01424	-0.367539	0.302746	-0.668675	1.47527	0.899183	1.49998	1.60276	0.413217	0.461508	0.482431	0.142562	1.69654	-0.486688	-0.269976	-0.775379	-1.09508	-0.771721	-1.37481
PDZ and LIM domain 5b	ENSDARP00000139485	akajin_mus_all_contig_49655	-0.700866	-0.30564	-0.704431	-0.282419	-0.577343	0.506353	-0.341737	-0.00796357	0.930293	0.70176	2.60991	1.41217	0.953902	-0.427666	-1.17768	-0.303242	-0.587113	-0.693717	1.20049	-1.69376	-0.511294
F-box and WD repeat domain containing 5	ENSDARP00000132048	akajin_mus_all_contig_4972	-1.174	-0.746631	-0.163001	-0.447864	-0.0279362	0.202607	0.659755	0.000705763	2.40102	0.776074	1.22818	0.768127	1.64445	0.316709	-0.262825	-0.522721	-0.224056	-0.839902	-0.520207	-1.45203	-1.61645
potassium channel, subfamily K, member 3b	ENSDARP00000069324	akajin_mus_all_contig_49815	-0.968365	0.779242	-0.258804	-0.968365	-0.968365	0.123711	2.13005	0.841626	1.75318	0.179336	0.75844	0.968545	-0.968365	0.0228819	-0.968365	-0.968365	0.67876	-0.968365	-0.968365	0.738319	-0.968365
chromobox homolog 4 (Pc class homolog, Drosophila)	ENSDARP00000137702	akajin_mus_all_contig_49907	-0.899833	-1.24226	-0.838214	0.322215	0.538711	-1.7489	-0.836515	0.0924141	2.8057	0.691247	0.504995	0.986834	-0.384504	-0.527364	-0.162919	-0.563622	0.252331	-0.853496	0.280925	0.396222	1.18603
zinc finger protein 410	ENSDARP00000112663	akajin_mus_all_contig_4994	-0.993831	-0.938365	-0.868979	0.469761	0.817498	-0.719598	0.941024	1.96039	2.12404	-0.38079	-0.21694	0.260918	0.374459	-0.31462	-1.02803	-0.248534	0.849237	-0.994874	-0.334167	-1.60431	0.845722
elongator acetyltransferase complex subunit 3	ENSDARP00000113240	akajin_mus_all_contig_4996	-1.13167	-1.17541	-0.920724	-0.317109	0.647636	-0.0831715	0.767452	1.26976	1.85194	0.917061	1.0136	1.44627	1.2757	-0.0615135	-0.631986	-0.772921	-0.585394	-1.00773	-0.582559	-1.27957	-0.639648
tankyrase, TRF1-interacting ankyrin-related ADP-ribose polymerase	ENSDARP00000117475	akajin_mus_all_contig_5002	-1.21428	-0.996041	-0.31361	-0.728348	1.76857	0.184605	0.660751	0.787074	1.2255	1.07878	1.39371	1.32529	0.16454	-0.0547238	0.0414145	-0.0672646	-0.705884	-0.906593	-0.968559	-1.81175	-0.863197
prickle homolog 2b	ENSDARP00000132218	akajin_mus_all_contig_50058	0.196886	-0.537732	-0.0351493	0.657204	-0.280263	0.276032	-1.38232	1.78533	0.91402	0.0801178	1.61116	1.27339	-0.307609	-1.38232	-1.38232	-1.38232	0.698249	0.759395	0.14331	-0.322765	-1.38232
calcium binding and coiled-coil domain 1a	ENSDARP00000093924	akajin_mus_all_contig_501	-0.985878	-0.977015	-0.945046	-0.944217	-0.549601	-0.835231	0.521417	1.38735	1.57521	0.564781	1.39956	1.68831	1.31085	0.826179	0.0439004	-0.720895	-0.853188	-0.903389	-0.279093	-0.838248	-0.485768
WD repeat domain 3	ENSDARP00000023281	akajin_mus_all_contig_5010	-0.88298	-0.498567	-0.353269	-1.01253	1.00483	-0.393824	0.24399	-0.681562	0.66458	1.64411	1.20282	2.00568	1.04696	0.633272	0.296102	0.292901	-1.03141	-1.0704	-0.517449	-1.23272	-1.36055
si:dkey-261j11.1	ENSDARP00000140369	akajin_mus_all_contig_50140	-1.12412	0.126509	-0.931948	-0.629519	0.0599764	0.390001	0.309368	-0.531608	1.51589	1.09777	0.949264	0.162922	-1.02552	-0.353346	1.90013	-0.746135	0.441978	0.432285	1.18054	-1.31833	-1.9061
BRCA1 interacting protein C-terminal helicase 1	ENSDARP00000124530	akajin_mus_all_contig_50169	-0.919845	2.02301	-0.502891	-0.404784	0.336842	0.750629	1.78985	0.168753	0.201959	-0.919845	0.703561	2.16269	-0.16837	-0.919845	-0.390061	-0.919845	-0.919845	-0.461419	-0.919845	-0.919845	0.22914
lysine (K)-specific methyltransferase 2D	ENSDARP00000119354	akajin_mus_all_contig_50262	-1.26126	-1.66947	-0.324322	-0.471814	0.300862	-0.912401	0.743341	1.72769	1.40831	-1.06985	0.225869	1.40528	0.880545	1.3892	-1.21181	-0.70942	-0.47405	-0.0452507	0.340097	-0.694233	0.422695
glucosamine (N-acetyl)-6-sulfatase a	ENSDARP00000031210	akajin_mus_all_contig_503	-1.58166	-1.24519	-1.0023	-1.09281	0.100087	-0.477491	0.951961	0.872307	1.77478	1.11972	0.842795	1.38608	0.472554	-0.164752	0.981205	-0.441281	0.42369	-0.651361	0.0152706	-1.44947	-0.834144
SNF8, ESCRT-II complex subunit, homolog (S. cerevisiae)	ENSDARP00000075332	akajin_mus_all_contig_5035	-1.04949	-1.51331	-1.07134	-0.901495	0.278105	-0.168408	0.804622	1.07363	1.8747	1.76645	1.12076	0.752937	0.526338	0.291981	0.0906939	-0.173397	-0.685705	-1.21757	0.152152	-1.01752	-0.934145
upstream binding transcription factor, like	ENSDARP00000116387	akajin_mus_all_contig_50442	-0.57462	-0.57462	-0.57462	-0.57462	-0.57462	0.713741	-0.57462	1.69844	-0.57462	-0.57462	0.792398	2.46379	-0.57462	-0.57462	-0.57462	-0.57462	2.02361	-0.57462	0.927319	-0.57462	-0.57462
serine/threonine/tyrosine interacting protein	ENSDARP00000028338	akajin_mus_all_contig_5053	-0.922594	-1.37539	-1.25911	-0.576785	1.17575	0.456874	0.254933	1.01016	0.827252	2.82294	0.604146	0.593428	0.634046	-0.505435	-0.592837	-0.0925081	-0.927816	-0.85389	-0.285815	-0.733959	-0.253394
F-box and WD repeat domain containing 4	ENSDARP00000043116	akajin_mus_all_contig_5066	-1.42811	-2.2964	-1.55699	-1.21074	-0.151915	-0.128698	0.89021	1.04237	1.83546	0.0342927	1.18467	-0.48519	0.510149	0.553466	0.733886	0.561456	-0.466881	0.22157	0.342211	0.06198	-0.246792
retinoid x receptor, beta a	ENSDARP00000119017	akajin_mus_all_contig_507	-1.74766	-1.70792	-1.44836	-0.778266	0.37988	0.11365	1.05933	0.977973	1.77728	0.949984	0.566182	1.12745	1.16208	-0.0821283	0.453292	-0.3566	-0.205923	-1.0969	-0.176019	-0.517334	-0.44999
partner and localizer of BRCA2	ENSDARP00000100652	akajin_mus_all_contig_50786	1.07955	-1.2745	-0.93155	-1.05281	-1.55022	0.874106	0.464886	1.20768	1.05406	1.91496	0.964199	0.33626	0.0838088	0.192769	-0.0324458	-0.930892	0.791546	-1.28214	-0.417459	-0.520046	-0.971762
WD repeat, sterile alpha motif and U-box domain containing 1	ENSDARP00000106094	akajin_mus_all_contig_5079	-1.20896	-1.20104	-0.733612	-0.613235	0.500709	-0.198102	1.62669	1.08097	1.41	1.21387	1.4911	1.19268	0.5233	-0.375892	-0.938827	0.0258395	-1.3094	-0.809432	-0.482922	-0.174345	-1.01938
amyloid beta (A4) precursor protein-binding, family B, member 1 (Fe65)	ENSDARP00000102273	akajin_mus_all_contig_5081	-1.56651	-1.17278	-1.08177	-0.753014	-0.929221	-0.730623	-0.0436579	0.675501	1.7605	1.02529	1.15399	1.284	1.36384	1.06743	0.475122	-0.69803	-0.632476	-1.14431	-0.122824	0.0961248	-0.0265917
mevalonate (diphospho) decarboxylase a	ENSDARP00000138332	akajin_mus_all_contig_50881	-1.05893	0.508427	-0.666491	-1.05893	1.38491	0.680259	0.743111	1.33494	-1.05893	-0.000278979	-0.318006	2.34118	-1.05893	-0.145061	-0.368295	0.0469667	1.38986	-0.373944	-0.204016	-1.05893	-1.05893
0	ENSDARP00000107174	akajin_mus_all_contig_50937	-0.925503	-0.925503	-0.925503	-0.925503	-0.925503	1.0836	0.343061	0.214832	0.107414	1.89752	1.16225	0.235749	-0.925503	0.401623	1.44281	-0.925503	-0.925503	1.04987	1.3163	-0.925503	-0.925503
calpastatin	ENSDARP00000135159	akajin_mus_all_contig_5098	-0.832844	-0.480671	-1.50961	-0.0255044	0.580082	-0.165341	-0.693225	2.18732	1.29612	0.916157	0.542249	0.56955	0.0723907	0.387817	-0.00861589	-2.05968	0.684028	-0.387634	0.440294	-1.67156	0.158681
si:ch211-153l6.6	ENSDARP00000132992	akajin_mus_all_contig_50989	-0.90222	0.822244	-0.296908	0.646005	0.0434802	0.0255113	-0.90222	0.328059	1.55244	-0.24239	0.510562	3.01185	-0.90222	-0.0603187	-0.90222	-0.90222	0.498361	-0.90222	0.378875	-0.90222	-0.90222
cadherin 17, LI cadherin (liver-intestine)	ENSDARP00000042894	akajin_mus_all_contig_51147	-0.0534913	1.10131	-1.1371	-0.0961571	-0.104607	-1.1371	-1.1371	1.28393	0.093069	-1.1371	-0.126925	1.09072	1.10537	0.0764848	-1.1371	0.281728	-0.196412	-0.146123	2.60162	-1.1371	-0.0879002
programmed cell death 2	ENSDARP00000017163	akajin_mus_all_contig_5118	-0.128069	-0.0313708	-1.05513	-0.82403	1.11969	-0.751268	-0.580106	-0.00656615	0.892626	2.44528	0.191124	1.82782	0.477676	0.125311	-0.191145	0.0204959	-0.642741	-1.51912	-1.38848	-0.68102	0.699025
tubulin folding cofactor E	ENSDARP00000132970	akajin_mus_all_contig_514	-1.95147	-0.960059	-0.99868	-0.690284	-0.205152	-0.254401	-0.390144	0.87704	2.19643	1.51554	1.42523	0.73779	0.75547	0.0625464	0.161696	-0.044765	-0.460651	-1.3493	0.355388	-0.431887	-0.35034
si:ch211-247l8.10	ENSDARP00000092411	akajin_mus_all_contig_51449	-1.15567	1.13584	-1.1715	-0.556041	1.89052	-0.575555	0.0697987	0.310539	2.28657	0.57477	1.11808	-0.0720759	-0.512456	-0.877127	0.199599	-0.272437	-0.979791	-1.20314	-0.0372734	0.720563	-0.893206
nucleolar protein with MIF4G domain 1	ENSDARP00000122404	akajin_mus_all_contig_5149	-0.0921392	-0.947191	-0.628512	-0.467822	1.67112	-0.136894	-1.05114	1.1438	0.614984	1.47434	1.54945	0.969784	1.18977	-0.145706	-1.34093	0.462617	-0.495423	-0.888588	-0.82438	-1.23268	-0.824457
short coiled-coil protein a	ENSDARP00000107068	akajin_mus_all_contig_5162	-1.46817	-1.40101	-1.56098	-0.86267	0.311698	-0.719265	0.909094	1.00304	1.72969	-0.132653	0.0972782	1.32805	0.494263	1.06979	1.29876	0.140303	-0.326288	-0.40903	0.29929	-0.458784	-1.34242
ribosomal L24 domain containing 1	ENSDARP00000095488	akajin_mus_all_contig_5170	-1.09228	-1.69252	-1.40266	-1.77974	0.111485	0.219634	-0.388552	0.785423	0.574811	1.26926	-0.152389	0.122198	-0.294998	-0.110594	1.3976	-0.225587	1.69862	0.101611	1.5701	-0.731189	0.0197727
autophagy related 14	ENSDARP00000088045	akajin_mus_all_contig_5171	-1.1643	-1.17498	-0.751935	-0.902341	0.702539	-0.04434	0.4369	1.30963	2.50877	1.74869	1.00149	0.391578	0.149007	-0.109103	-0.331021	-0.428523	-0.635528	-0.806322	-0.124838	-0.859425	-0.915937
UBX domain protein 6	ENSDARP00000010246	akajin_mus_all_contig_5187	-1.19274	-1.27674	-0.871778	-0.749399	0.713039	0.868867	0.23938	0.115012	1.22666	0.627398	1.80025	1.13047	1.81889	-0.118991	-0.825506	-1.23773	0.300788	-0.682627	-0.0503111	-0.698106	-1.13682
kelch-like family member 31	ENSDARP00000093566	akajin_mus_all_contig_52	-1.57364	-1.35504	-1.13493	-0.728236	0.198251	-0.302524	0.425053	0.326132	1.44971	0.847281	1.09597	1.67692	1.51088	0.483353	-0.0674243	-0.289923	-0.507842	-1.07143	0.889152	-1.11676	-0.754965
zinc finger protein 998	ENSDARP00000116302	akajin_mus_all_contig_5205	-1.136	-0.8243	-0.828871	-0.0318169	0.425504	0.387555	0.434303	0.868453	1.87405	1.25887	1.53458	0.639835	-0.353981	-1.33584	-0.32745	-0.437883	-0.801595	-1.31596	1.54171	-0.864835	-0.70633
0	ENSDARP00000122447	akajin_mus_all_contig_52096	-1.00485	-1.00485	-0.36262	0.502218	0.671699	0.0178822	1.93397	0.707615	-0.207208	-0.296035	2.15924	-0.0609712	-0.0608631	-1.00485	1.63337	-1.00485	-1.00485	-1.00485	0.591081	-1.00485	-0.195412
ATG13 autophagy related 13 homolog (S. cerevisiae)	ENSDARP00000052323	akajin_mus_all_contig_5210	-1.28077	-1.21928	-0.817315	-0.805853	-0.113937	-0.588335	1.35634	0.982227	2.37284	0.982594	0.784208	1.11411	0.799362	0.0492309	0.037288	-0.945796	-0.372989	-1.0287	0.173153	-0.536101	-0.942281
0	ENSDARP00000115186	akajin_mus_all_contig_52108	-0.275892	-1.03989	-1.02412	0.166794	1.1709	-0.675597	0.773344	0.500599	0.207627	2.59186	1.64952	0.579106	0.364751	-0.639008	-0.997833	-0.876306	-1.48652	-0.759939	-0.401111	0.134658	0.0370594
EYA transcriptional coactivator and phosphatase 4	ENSDARP00000122519	akajin_mus_all_contig_5224	-0.550868	-1.72739	-0.43628	-0.00734146	0.579663	-1.1456	0.675534	2.10109	0.311766	-0.95373	1.91468	1.40052	-0.0688288	-0.552823	-0.0367671	0.422422	-0.367724	0.194901	0.111622	-1.62309	-0.241744
0	ENSDARP00000132098	akajin_mus_all_contig_524	-1.26111	-1.33923	-0.906948	-0.568039	1.0959	-0.0475338	0.842634	0.727811	2.42797	1.25737	1.11952	0.310267	0.613112	0.140224	-0.336301	-0.292665	-0.954489	-1.23517	-0.0664758	-0.787503	-0.739359
neuropilin 2b	ENSDARP00000056102	akajin_mus_all_contig_525	-0.999294	-1.03218	-1.95867	1.33862	-0.549019	-0.795284	-0.781699	0.819513	0.549203	-0.502806	1.01697	1.54297	0.794672	1.63162	-0.366161	0.40503	-0.90424	-1.09015	0.482726	-0.126131	0.524315
ATPase type 13A2	ENSDARP00000083210	akajin_mus_all_contig_52651	-1.14912	-0.895007	-0.397843	-1.25887	0.0155339	0.1459	0.877355	1.15901	1.79888	0.692093	-0.625008	1.29694	-0.21773	-0.307102	1.28848	0.618221	0.134356	-1.00045	-0.802225	-1.99504	0.621634
si:dkey-238d18.4	ENSDARP00000110256	akajin_mus_all_contig_5284	0.229124	-0.863908	-1.27273	-0.465614	0.273168	-1.8057	-0.495869	0.0377339	2.2246	1.4438	0.441039	-0.192954	1.11122	0.572183	-0.616379	0.47899	-1.60192	-0.911412	0.437419	0.114632	0.862577
si:dkey-26m3.1	ENSDARP00000138566	akajin_mus_all_contig_52927	-0.694098	-1.25624	-0.811019	-0.260444	0.591237	-0.0225686	0.822673	0.323428	2.41761	1.87046	-0.727311	-0.671413	0.958875	0.807754	-0.0625364	-1.25624	-0.361763	-0.403741	-0.609922	0.601505	-1.25624
si:ch211-132e22.4	ENSDARP00000107872	akajin_mus_all_contig_52955	1.26119	-1.25859	-0.990396	-0.835193	1.38701	-0.58261	-0.464457	-0.774499	0.609963	-0.0288142	0.32202	1.26711	0.936686	-0.444315	0.40475	-0.822908	2.22829	-0.255062	0.0649184	-1.71437	-0.310731
ring finger protein 126	ENSDARP00000140544	akajin_mus_all_contig_5301	-0.781836	-0.497886	-0.176365	-1.0333	1.6291	-0.572843	0.487011	-0.00104953	1.93752	1.69678	0.841392	0.686375	0.259755	-0.956606	-1.095	0.213514	-1.30977	0.733636	-0.11444	-0.414786	-1.53121
coactivator-associated arginine methyltransferase 1	ENSDARP00000125959	akajin_mus_all_contig_537	-1.02621	-0.882372	-0.636421	-0.885993	0.0557929	-0.986477	-0.364235	-0.798142	2.0322	0.809971	0.466387	1.38251	0.55595	1.27912	0.543004	0.762731	-0.56544	-1.66328	0.567093	-1.29242	0.646239
glycine receptor, alpha 3	ENSDARP00000012434	akajin_mus_all_contig_53867	-0.123136	-1.16171	-0.173807	-1.16171	-1.16171	0.708433	-0.606227	1.36487	2.19305	2.02249	-0.246441	0.370422	0.403043	-1.16171	0.412146	-1.16171	-0.0807082	-0.299452	-0.151905	0.687942	-0.672198
centrosomal protein 104	ENSDARP00000079400	akajin_mus_all_contig_5392	-1.34169	-0.842027	-0.87722	-0.287525	0.0217021	-0.169597	0.777911	1.66857	1.94054	1.49273	1.23494	0.101032	1.18079	-0.670202	-0.553206	-0.594858	-1.02376	-0.999184	0.0275482	-0.0187572	-1.06773
zgc:77439	ENSDARP00000117867	akajin_mus_all_contig_53972	0.42742	-0.137411	-1.84349	-1.8072	0.473354	-0.207645	-0.940537	1.4478	1.7932	0.0410576	0.770029	1.29413	-0.424576	0.144944	0.861734	-0.748162	-0.346991	0.104094	0.760634	-1.46599	-0.196403
DENN/MADD domain containing 1C	ENSDARP00000062504	akajin_mus_all_contig_53993	0.846775	0.713663	-0.000901211	-0.856979	-0.856979	-0.856979	-0.856979	1.46601	-0.856979	-0.856979	1.8944	2.52052	-0.254327	-0.280543	-0.856979	-0.103397	-0.257492	-0.41493	0.638027	-0.856979	0.0880203
mitochondrial rRNA methyltransferase 1 homolog (S. cerevisiae)	ENSDARP00000077572	akajin_mus_all_contig_54193	-0.208183	-1.11943	-0.729441	-1.17566	1.3602	-1.38411	0.412667	-0.0616195	1.80124	1.52085	-0.670551	1.18498	-0.26899	-0.120685	-0.283884	0.0656419	-1.22469	-1.25205	0.909022	1.16903	0.0756653
sideroflexin 5a	ENSDARP00000139189	akajin_mus_all_contig_54448	-0.927994	-0.213366	-0.927994	-0.425975	-0.532784	0.579328	-0.0329141	1.18821	1.01772	-0.207494	2.50938	1.17018	1.78625	-0.927994	-0.927994	-0.927994	-0.670258	-0.353402	0.00528806	-0.927994	-0.252195
carbohydrate (chondroitin 4) sulfotransferase 12b	ENSDARP00000122258	akajin_mus_all_contig_54552	0.288505	1.4949	-0.448035	-0.323676	-0.274286	-0.812502	-0.739102	0.559524	0.329636	-0.035274	1.26645	2.8899	-0.687738	0.460113	-1.32304	-0.630503	-0.852782	-0.390307	0.501293	-1.32304	0.0499556
MGA, MAX dimerization protein a	ENSDARP00000122330	akajin_mus_all_contig_5462	-0.524964	-0.923356	-1.53014	-1.81173	0.486398	0.614228	2.00555	0.919543	1.07042	1.0392	0.570922	0.411465	0.680878	0.377924	-1.23402	0.00320895	-1.48364	-0.589251	-0.285688	0.465964	-0.262911
peroxisomal biogenesis factor 6	ENSDARP00000095384	akajin_mus_all_contig_5463	-1.35261	-0.903187	-0.606371	-1.71946	0.0467176	-0.707563	0.0317975	1.44731	1.80619	2.22273	0.433964	0.545749	-0.484257	-0.390733	-0.217583	0.700137	0.0165058	-0.758887	-0.520902	0.870979	-0.46053
LSM14A mRNA processing body assembly factor b	ENSDARP00000140356	akajin_mus_all_contig_5469	-1.32588	-1.53195	-1.1792	-0.835562	-0.257107	-0.153267	-0.101125	0.124064	2.40286	0.872613	0.98726	0.639518	-0.11296	-0.28041	1.06218	-0.834346	0.331923	-0.644258	1.65999	-0.755764	-0.0685648
F-box protein 3	ENSDARP00000116343	akajin_mus_all_contig_5477	-1.16176	-1.45924	-1.12694	-0.690706	0.100611	0.0286365	0.555492	1.35388	2.18585	1.51033	1.11022	0.822888	0.878522	-0.158261	-0.0380073	-0.441749	-0.327451	-0.967704	-0.636246	-0.886222	-0.652138
zgc:193726	ENSDARP00000139480	akajin_mus_all_contig_548	-0.384723	0.0686143	0.0683858	0.137025	1.54819	-0.789535	1.43583	-0.634674	0.742322	1.32935	0.0905102	1.37105	-0.457967	-1.8156	-2.02429	1.05423	-0.0218376	-0.966646	0.193556	-0.474478	-0.469306
chromosome 11 open reading frame 95	ENSDARP00000111219	akajin_mus_all_contig_54863	-0.758518	1.00048	-0.857535	-0.772771	-0.0594843	-0.553585	1.40368	0.751462	2.47394	-0.460085	0.430277	1.27134	-1.02416	-0.623536	-0.75147	-0.474194	-0.0853865	-0.729641	-0.563521	1.40686	-1.02416
3-hydroxy-3-methylglutaryl-CoA reductase a	ENSDARP00000124862	akajin_mus_all_contig_5530	-1.34713	-0.347137	-1.09022	-0.678381	-0.255322	-0.0348802	1.61564	0.517773	2.35108	1.41347	0.428078	0.767914	1.05992	-0.675097	-0.217338	-0.212367	-0.522525	-1.48802	0.102873	-0.83499	-0.553341
RRN3 homolog, RNA polymerase I transcription factor	ENSDARP00000131383	akajin_mus_all_contig_5547	-0.74077	-0.902343	-1.05999	-1.02158	0.960741	0.50733	0.966204	1.32161	0.950649	1.3275	1.74303	0.75193	0.367694	0.20605	0.131575	-0.456355	-1.23684	-1.24623	-0.783032	-1.46081	-0.326348
vacuolar protein sorting 13 homolog D (S. cerevisiae)	ENSDARP00000046612	akajin_mus_all_contig_5550	-1.22953	-0.951996	-1.17367	-0.768929	0.478112	-0.132473	0.105852	0.139877	1.09932	0.824572	1.43077	2.22374	1.23736	1.0591	-0.00785431	-0.441279	-1.06099	-1.12538	-0.279907	-0.958255	-0.468445
phosphoinositide kinase, FYVE finger containing	ENSDARP00000073001	akajin_mus_all_contig_55914	-0.805645	0.138272	-0.0769517	-0.805645	-0.805645	0.712147	1.95228	-0.805645	1.98946	-0.805645	1.0671	0.926954	-0.805645	-0.805645	0.906166	1.31709	-0.0704189	-0.805645	-0.805645	-0.805645	-0.805645
si:dkeyp-89c11.1	ENSDARP00000091487	akajin_mus_all_contig_55966	-1.01486	-1.48027	-1.09378	2.36587	0.428344	-0.0569935	-0.958517	2.0943	1.3262	0.516722	-0.651594	-0.0464884	0.588891	-0.997123	-0.201472	-0.20344	0.401115	-0.23953	-0.0359487	-0.122074	-0.619351
RNA polymerase II associated protein 3	ENSDARP00000107727	akajin_mus_all_contig_5611	-0.559391	-0.793166	-0.680114	-1.64979	0.0159116	0.600711	-0.210191	1.00765	2.19577	0.793561	1.52286	1.20914	0.689905	0.575874	-0.00976739	-0.167545	-0.552306	-1.24329	-1.02581	-0.823758	-0.896243
upstream transcription factor 2, c-fos interacting	ENSDARP00000116833	akajin_mus_all_contig_5622	-1.63656	-1.53291	-0.93725	0.0236075	1.40795	-0.562895	0.651289	0.36122	0.434488	1.84588	0.350853	0.659838	-0.252314	-0.866773	-0.675093	-0.288274	0.0356166	-1.17664	2.07226	0.196114	-0.110404
si:dkeyp-86h10.3	ENSDARP00000138276	akajin_mus_all_contig_56268	-0.690431	-0.910127	0.387268	0.332996	0.432665	-1.21531	-0.60452	0.68838	-0.370265	-0.480398	-0.441663	1.16819	-0.606732	-1.21531	0.906163	-1.21531	1.15412	0.145776	2.74341	0.587815	-0.796702
N(alpha)-acetyltransferase 25, NatB auxiliary subunit	ENSDARP00000141827	akajin_mus_all_contig_5637	-1.39168	-1.52427	-0.688831	-0.608085	1.42069	1.14577	0.888302	0.694588	1.42781	1.1927	0.935934	1.25455	-0.288238	-0.444684	-0.807423	-0.184385	0.154723	-1.16128	-0.349169	-1.34886	-0.318166
polymerase (DNA-directed), delta interacting protein 2	ENSDARP00000072478	akajin_mus_all_contig_564	-1.12276	-0.554053	-1.14557	-1.34075	0.54381	-0.553631	-0.117085	0.116036	1.50338	0.806435	1.31617	1.45625	1.79576	0.807859	0.0206169	-0.446479	-0.360778	-1.3799	0.419242	-1.08914	-0.675418
PDZ domain containing ring finger 4	ENSDARP00000067167	akajin_mus_all_contig_56466	-0.0184527	2.39408	-0.167245	-0.709716	-0.709716	-0.709716	-0.709716	1.58983	-0.0891862	-0.709716	0.539076	2.47485	-0.709716	-0.709716	-0.0229271	-0.709716	-0.162869	0.46473	0.0952779	-0.709716	-0.709716
ATPase, H+ transporting, lysosomal V1 subunit H	ENSDARP00000113453	akajin_mus_all_contig_5653	-0.849271	-1.36451	0.144838	-0.766912	0.224873	-0.734427	1.39026	0.401422	1.35095	1.50774	1.4612	0.487992	0.805918	0.183428	-0.0564339	0.677252	-1.39864	-1.37679	-1.59082	-0.229759	-0.26831
zinc finger protein 646	ENSDARP00000125650	akajin_mus_all_contig_5669	-1.10391	-0.863006	-1.74933	0.100839	0.0677153	-0.543512	0.334039	0.772116	0.827209	-0.233192	1.75602	0.853106	0.965281	0.870599	0.0262802	-0.854611	0.450332	-0.973709	-1.49999	-0.879551	1.67728
mediator complex subunit 1	ENSDARP00000118820	akajin_mus_all_contig_5673	-0.952212	-0.361992	-0.136145	-0.305861	0.695276	0.116254	0.736139	0.816133	2.37798	0.362491	1.93749	0.702026	0.274126	-0.889633	-1.00233	-1.03171	-0.740446	-1.08829	0.0940079	-1.5599	-0.0433915
fermitin family member 1	ENSDARP00000069034	akajin_mus_all_contig_56781	-0.469922	-0.790158	-0.137409	-0.592581	0.478105	-0.280862	-1.38899	2.07192	1.53856	-0.262788	0.617778	0.451139	0.771995	-0.338716	-1.38899	-0.139373	1.69899	-0.31057	-0.9785	-1.38899	0.839368
polyamine modulated factor 1 binding protein 1	ENSDARP00000137506	akajin_mus_all_contig_56793	-0.849439	-0.849439	-0.849439	-0.849439	-0.849439	0.130333	-0.849439	-0.849439	0.176105	0.980701	1.22229	1.47988	-0.849439	1.67878	1.44443	0.698051	0.133473	-0.849439	1.39978	-0.849439	-0.849439
solute carrier family 38, member 4	ENSDARP00000032533	akajin_mus_all_contig_56828	-1.02669	1.19107	0.971569	0.641917	0.980954	-0.165928	-1.02669	0.608875	0.184003	-1.02669	1.31075	2.18797	-1.02669	-1.02669	-1.02669	-1.02669	-0.167233	-0.115974	-0.290305	-1.02669	0.875888
homeodomain interacting protein kinase 1	ENSDARP00000136260	akajin_mus_all_contig_5709	-1.3468	0.0848441	-0.617468	1.19592	0.111376	0.207787	-0.0668322	1.91215	0.89851	-0.0544895	0.0466569	-0.0427956	1.02315	-1.83781	0.201227	-1.29789	-0.359842	-1.03069	1.93698	-0.855506	-0.108482
sortilin 1b	ENSDARP00000119088	akajin_mus_all_contig_5710	-1.37149	-1.2504	-1.08315	-0.798654	0.562339	0.708667	1.58437	1.30089	1.51471	0.620462	1.23209	1.1463	0.750611	-0.507984	-0.263838	-0.706727	-0.848777	-0.997729	-0.944019	-0.274959	-0.372712
RNA binding motif protein 17	ENSDARP00000103860	akajin_mus_all_contig_5724	-1.39832	-1.02668	-0.256794	0.311246	0.167907	0.39547	1.18954	-0.284222	2.03437	0.864258	1.05557	1.57381	0.679685	0.538665	-0.704632	-0.245639	-0.50107	-1.03537	-0.700407	-1.42157	-1.23581
myosin, heavy chain 14, non-muscle	ENSDARP00000047408	akajin_mus_all_contig_5735	-0.138812	-0.947465	-1.48617	-0.735386	0.685473	0.528002	0.568812	0.681828	-0.551748	0.469493	1.01944	1.97556	1.38843	0.994046	0.381113	-1.10172	-0.386793	-1.32891	0.260869	-1.62828	-0.647789
ddb1 and cul4 associated factor 13	ENSDARP00000028109	akajin_mus_all_contig_5748	-0.250323	-0.895057	-1.28642	-0.943741	1.06085	-0.39786	0.654087	1.14175	0.611805	1.30643	0.806606	1.61297	1.37304	0.231913	-0.752939	-0.480964	-1.34668	-1.36062	-0.357433	-1.21454	0.487125
ArfGAP with GTPase domain, ankyrin repeat and PH domain 1	ENSDARP00000140511	akajin_mus_all_contig_575	0.0777143	-0.990305	-0.943721	0.708213	0.949019	-0.157067	0.217393	1.42203	1.94045	-1.15106	0.52595	0.180341	1.18029	1.16965	-0.366991	-0.760602	-1.25314	-1.52726	0.408712	-1.23598	-0.393624
sperm associated antigen 9	ENSDARP00000082784	akajin_mus_all_contig_5753	-1.60193	-0.982675	-0.267731	-0.402106	-0.627992	0.0300073	0.0587953	2.48832	0.625535	-0.213913	1.09167	0.448499	1.9778	0.163059	-0.58185	-1.03583	-1.19703	-0.771514	-0.0686798	0.600294	0.267276
LSM14A mRNA processing body assembly factor a	ENSDARP00000104913	akajin_mus_all_contig_5760	-0.712355	-1.16858	-0.947047	-1.34545	0.0251899	-0.542434	-0.235229	-0.073099	1.68118	1.59527	0.0308685	0.57339	1.57586	1.54621	1.19046	0.146386	-0.221024	-1.06869	-0.426484	-1.2355	-0.388937
si:ch211-59o9.10	ENSDARP00000129621	akajin_mus_all_contig_5784	-1.78442	-1.55531	-1.34483	-0.919729	0.631867	-0.226789	1.21975	0.936652	1.48792	0.953556	1.36555	0.733074	0.755365	0.198431	0.279584	-0.102848	0.35126	-0.899343	-0.245751	-0.798215	-1.03578
sodium leak channel, non-selective	ENSDARP00000117434	akajin_mus_all_contig_57914	-1.0633	-1.0633	0.33494	0.511204	-0.325833	-0.314109	-1.0633	1.87602	1.27578	0.235231	-1.0633	2.24528	-0.11371	-1.0633	0.706196	-1.0633	0.47198	-1.0633	0.544717	0.338676	-0.343245
si:dkey-83h2.2	ENSDARP00000131132	akajin_mus_all_contig_57994	-0.278064	-0.263402	-0.50616	0.152198	1.45083	-0.502304	0.850439	-1.18602	1.31531	2.12334	0.489738	1.60416	-1.18602	-1.18602	-0.1254	0.0821662	-0.498934	-1.18602	-0.243031	-1.18602	0.279238
adhesion regulating molecule 1	ENSDARP00000075874	akajin_mus_all_contig_580	-1.08842	-0.144929	-0.894879	-0.182906	0.272778	-0.166611	1.36009	0.173102	2.27885	1.28378	0.396124	0.755067	0.894283	0.115478	0.388604	-0.195326	-1.031	-1.34085	0.124826	-1.635	-1.36306
PRP6 pre-mRNA processing factor 6 homolog (S. cerevisiae)	ENSDARP00000105670	akajin_mus_all_contig_5812	-0.660322	-1.49147	-0.974008	-0.312636	0.293993	0.0429832	1.58246	0.819259	0.923031	1.65927	0.43292	1.14316	1.85561	-0.558442	-0.487427	-0.268118	-0.146306	-1.03047	-1.00629	-1.15189	-0.665319
two pore segment channel 1	ENSDARP00000118062	akajin_mus_all_contig_584	-1.04152	-1.06044	-0.485024	-0.392582	0.934364	0.238356	0.680466	2.50639	2.15177	1.03675	0.581538	-0.365764	-0.102248	-0.440994	-0.336318	-0.453015	-0.704472	-0.985446	0.00339329	-0.86156	-0.903652
vacuolar protein sorting 26 homolog A (S. pombe)	ENSDARP00000072602	akajin_mus_all_contig_5851	-1.14448	-0.677227	-1.73826	-0.133616	0.674833	-0.0845416	1.80242	0.942899	0.261299	1.03033	1.03273	1.16067	-0.291106	0.54105	-1.72206	-1.119	-0.983088	-0.822097	0.827444	0.340462	0.101337
KN motif and ankyrin repeat domains 3	ENSDARP00000098697	akajin_mus_all_contig_5868	-1.65595	-1.27301	-0.829493	-0.0223219	0.132037	0.191872	0.849509	1.28285	1.68594	0.408327	1.00423	1.52934	0.302425	0.210117	-0.233302	-0.297625	-0.180876	-0.0536917	0.287561	-1.35058	-1.98737
cell cycle associated protein 1b	ENSDARP00000089659	akajin_mus_all_contig_5878	-1.05772	-1.73766	-0.0498353	-0.635681	0.0735749	-0.0176728	0.0729548	0.464391	2.54919	0.438841	-0.751833	0.244766	-0.145618	0.301122	0.0169112	-1.38307	0.843609	-0.950871	1.76216	0.744622	-0.782181
pseudopodium-enriched atypical kinase 1	ENSDARP00000129280	akajin_mus_all_contig_5893	-0.737153	-0.319335	-0.978876	0.15385	-0.23004	0.359041	0.993396	2.31461	1.31776	-0.685072	0.509663	0.944485	1.29097	-0.244382	-0.650306	-1.64795	0.13498	-0.100781	0.232015	-1.24958	-1.40729
myosin light chain, phosphorylatable, fast skeletal muscle b	ENSDARP00000023063	akajin_mus_all_contig_5917	-0.919047	-1.20731	-0.463436	1.09737	-0.47741	0.0745891	0.585978	1.81056	0.551906	0.555624	1.14385	1.0633	0.161316	-1.43044	-0.670133	-1.71257	1.65524	-0.716068	0.0302611	-0.670133	-0.463436
relaxin/insulin-like family peptide receptor 3	ENSDARP00000074526	akajin_mus_all_contig_59298	-0.945391	-0.181839	-0.722462	-0.588309	0.0724935	0.0886454	-0.945391	-0.945391	1.02308	1.66609	-0.945391	1.68052	-0.483113	0.0474507	2.40595	-0.312814	0.524064	-0.310978	0.763567	-0.945391	-0.945391
monocyte to macrophage differentiation-associated 2b	ENSDARP00000119996	akajin_mus_all_contig_59369	-1.12358	-0.676985	-1.47548	-0.164301	0.064984	-0.658725	0.0135665	0.637746	0.838745	-0.104848	2.73512	2.11095	0.212055	0.231732	0.0311949	-0.981443	-0.288253	-0.783655	-0.207211	-0.793583	0.381973
cysteine conjugate-beta lyase 2	ENSDARP00000139652	akajin_mus_all_contig_5945	-0.998654	-0.599771	-0.425317	-0.725977	0.226464	-0.90895	-0.505465	-0.494151	2.25175	0.456023	1.45597	0.769533	0.828026	0.447704	1.10809	1.10372	-0.344796	-0.402331	-0.120769	-1.37427	-1.74683
Sad1 and UNC84 domain containing 2	ENSDARP00000116173	akajin_mus_all_contig_59473	-0.254565	-1.19077	0.214154	-0.337043	-0.159774	0.347703	0.70841	2.25143	1.03845	-0.480995	-1.19077	0.509594	1.75823	-1.19077	-0.390705	-1.19077	1.27048	-0.39822	-0.494775	0.371469	-1.19077
ankyrin repeat and SOCS box-containing 12a	ENSDARP00000014061	akajin_mus_all_contig_5962	-0.826365	-0.949127	-0.707909	-0.426155	1.15059	-0.217406	1.69737	0.660063	2.16038	1.15086	0.423513	0.778719	0.634434	-0.233515	-0.436953	0.101716	-1.02946	-0.864536	-0.574535	-0.816694	-1.67498
sine oculis binding protein homolog (Drosophila) b	ENSDARP00000017417	akajin_mus_all_contig_5974	-0.83721	-0.761338	-1.43575	-0.940239	0.434881	-0.646673	0.10015	-0.0606949	1.13008	0.347519	1.57125	2.60418	1.51224	-0.182416	-0.203834	-0.767266	0.0966283	-0.739225	-0.0428847	-0.977664	-0.201743
solute carrier family 5 (sodium/monocarboxylate cotransporter), member 12	ENSDARP00000128187	akajin_mus_all_contig_60113	-0.669361	-0.669361	0.334918	0.633578	-0.669361	-0.669361	-0.669361	0.386539	0.541447	0.949874	-0.669361	2.06685	-0.669361	-0.669361	-0.669361	1.23516	-0.669361	-0.669361	2.55333	-0.669361	-0.669361
ring finger protein 139	ENSDARP00000053621	akajin_mus_all_contig_603	-1.30663	-0.751496	-0.908143	-0.20664	1.01756	0.057235	0.801701	0.300175	2.54421	1.24808	1.23132	1.00095	-0.343238	-0.0847041	-1.48998	-0.225097	-0.409165	-0.453153	-0.163018	-1.01799	-0.841978
prune exopolyphosphatase	ENSDARP00000097509	akajin_mus_all_contig_6030	-1.36205	-1.08331	-1.04754	-0.676897	0.375337	-0.921562	0.493278	0.45928	2.16705	1.64262	0.88686	1.31147	0.561005	0.41481	0.0880228	-0.479581	-1.29427	-1.19874	0.24602	-0.245646	-0.336159
HECT and RLD domain containing E3 ubiquitin protein ligase 2	ENSDARP00000098322	akajin_mus_all_contig_6039	-1.0941	-0.728613	-0.78562	-0.456968	0.140891	-0.30628	0.217514	1.47078	3.13568	0.774257	1.08427	0.444934	0.0504442	-0.260886	-0.620583	-0.679243	-1.1103	-0.902332	0.267533	-0.514372	-0.127005
argonaute RISC catalytic component 4	ENSDARP00000140263	akajin_mus_all_contig_6051	-0.448144	-1.26573	-0.406842	-0.459812	-1.40994	-0.194226	0.639128	1.60153	0.776495	0.530598	1.44814	0.255658	0.801303	0.436395	0.196939	-2.1312	0.531713	-0.215658	1.28662	-0.522852	-1.45013
lymphocyte-specific protein 1	ENSDARP00000067029	akajin_mus_all_contig_6076	-1.36701	-1.52126	-1.38894	-1.22255	0.696135	-0.207595	0.883242	0.561907	0.813547	0.798269	1.20039	0.679312	1.18724	0.548209	0.655565	-0.423886	0.340949	-0.791903	1.07281	-1.56806	-0.946375
zinc finger CCCH-type containing 3	ENSDARP00000105060	akajin_mus_all_contig_6078	-1.06897	-1.07979	-0.281575	-0.0814078	1.04528	0.408134	1.25522	0.262323	1.04249	1.54637	1.71418	1.30477	-0.0876279	-0.279844	-0.70331	-0.868715	-0.834813	-1.21159	0.0965569	-1.68145	-0.496228
si:dkey-88e18.8	ENSDARP00000139625	akajin_mus_all_contig_60851	-0.673193	-1.16501	-1.11946	-1.31579	0.5766	-1.35273	-0.980936	0.164995	2.29859	1.70828	0.379347	-0.751278	-0.704312	0.0671358	0.856496	0.680416	-0.155141	0.431245	-0.333326	0.978252	0.409815
sodium channel, voltage-gated, type I, alpha	ENSDARP00000135245	akajin_mus_all_contig_60887	-0.930469	1.55255	0.0153562	-0.23049	-0.207718	0.0853206	1.73012	-0.169548	0.338045	-1.05863	1.06595	0.659231	0.605572	0.655886	-1.92386	0.58053	0.529562	-0.699596	0.115506	-0.492729	-2.22058
diphosphoinositol pentakisphosphate kinase 1b	ENSDARP00000102480	akajin_mus_all_contig_6092	-1.30727	-1.25736	-1.60233	-0.508959	0.0230387	0.577444	0.756119	1.00929	0.680669	-0.27011	2.035	0.351184	0.65098	0.782954	1.16486	-0.748023	-0.965572	-1.51413	0.846562	-0.264008	-0.440346
leptin receptor	ENSDARP00000073629	akajin_mus_all_contig_6120	-1.60366	0.391762	0.00879773	0.752167	0.53318	1.04863	1.74142	1.0924	-0.327061	-1.09633	0.189894	0.437055	-0.682694	-1.55761	0.209058	0.139323	1.35599	0.319623	0.0887594	-1.38588	-1.65482
chromosome 11 open reading frame 58	ENSDARP00000034658	akajin_mus_all_contig_6132	-1.48607	-0.899593	-0.321443	-0.869195	1.25802	0.143431	0.945104	0.964708	1.96701	0.94061	1.21754	0.563876	0.353896	0.71508	-0.771184	0.0557451	-0.955483	-1.31739	-0.5385	-1.11807	-0.848096
peroxisomal biogenesis factor 1	ENSDARP00000137115	akajin_mus_all_contig_6138	-1.07416	-0.678899	-0.792879	-0.601884	1.28339	-0.0547331	0.834746	0.395442	1.18694	0.843825	2.18848	1.33041	0.297625	0.641656	-0.969386	-0.156016	-1.1777	-1.28028	-0.734327	-0.944317	-0.537943
adhesion G protein-coupled receptor G6	ENSDARP00000127298	akajin_mus_all_contig_6147	-0.417917	-0.043177	-1.12821	-1.39206	0.630477	-1.08781	1.49422	0.733941	1.58672	1.89328	1.16568	0.411095	-0.0915064	0.543993	-1.19999	-0.61375	-0.79715	-0.832617	0.502087	-0.740786	-0.616518
kinase D-interacting substrate 220a	ENSDARP00000008817	akajin_mus_all_contig_6148	-1.24972	-0.69779	-0.0406477	0.119714	1.17445	0.0664094	0.548317	0.36127	2.17944	0.302033	1.41595	1.69843	0.427419	-0.450689	-1.49103	-0.498864	-1.00344	-0.964757	-0.12024	-0.855617	-0.920646
myosin XVIIIAa	ENSDARP00000118849	akajin_mus_all_contig_6155	0.137619	-1.06798	-0.00323572	-0.288851	-0.752295	-0.789765	-0.540871	-0.57206	0.492151	-0.330861	2.0805	1.78637	-1.17053	1.74122	-0.0319213	-0.972949	1.20122	0.380533	0.248353	-1.43711	-0.109532
crystallin, gamma M2a	ENSDARP00000109464	akajin_mus_all_contig_61691	-1.02756	-1.02756	-1.02756	-0.0295323	-1.02756	0.131268	-0.390958	0.112387	2.23696	2.06731	0.492603	-1.02756	1.49726	0.204244	0.0392263	-0.287292	0.591517	-1.02756	0.100712	-1.02577	0.425398
interferon lambda receptor 1	ENSDARP00000108103	akajin_mus_all_contig_61873	0.513531	-0.939008	-0.939008	1.93132	-0.939008	-0.939008	0.696699	1.99776	0.758933	-0.939008	0.380671	0.582442	0.82461	0.695598	0.400719	-0.934857	-0.939008	-0.939008	0.594287	-0.929657	-0.939008
0	ENSDARP00000106375	akajin_mus_all_contig_62088	0.548937	0.180863	0.58161	0.121427	1.10471	0.971081	0.827857	-0.0192692	1.95688	-0.10506	-1.49784	1.13853	-0.265748	0.188241	-0.875025	-1.49475	-0.911246	-1.49784	0.786417	-1.49111	-0.248652
zgc:174315	ENSDARP00000099055	akajin_mus_all_contig_62093	-0.723709	0.323055	0.801327	0.19765	-0.723709	0.0943248	0.322773	1.16199	-0.723709	0.0460119	-0.723709	-0.723709	0.281743	-0.723709	-0.723709	-0.721118	1.74423	-0.723709	2.97956	-0.718156	-0.723709
0	ENSDARP00000115173	akajin_mus_all_contig_62338	-0.319799	0.320284	-1.57227	1.76822	0.252322	-0.93928	0.965489	1.46988	0.610307	0.33195	-1.02519	-0.316377	-0.717127	1.18102	-0.434419	-1.1998	-0.923936	-0.550841	1.61522	-0.995336	0.479681
protein-O-mannose kinase	ENSDARP00000109435	akajin_mus_all_contig_6250	-2.05591	-1.27665	-0.925765	-0.647024	-0.310946	0.601612	0.454677	2.08578	1.33536	0.839993	0.322693	0.573551	1.38432	0.627381	-0.322894	0.151461	0.0487644	-0.973293	-0.25973	-0.593356	-1.06002
chromosome 18 open reading frame 8	ENSDARP00000050825	akajin_mus_all_contig_6256	-1.10985	-0.834498	-0.449614	-0.625099	0.61996	0.533487	1.36415	-0.383159	0.919995	1.21918	0.913003	0.989421	1.47289	1.29398	-1.32908	-0.0864358	-1.42733	-0.606842	-0.85483	-1.35366	-0.265676
zinc finger protein 1035	ENSDARP00000129568	akajin_mus_all_contig_6273	-0.877783	-0.714984	-1.66665	-0.9444	0.384615	0.296869	0.292307	0.373224	0.124817	0.445555	-0.0338978	2.40511	1.13899	0.133047	-0.377992	0.0485832	-0.444985	-1.36678	0.625157	-1.44655	1.60574
si:ch73-352p18.4	ENSDARP00000124697	akajin_mus_all_contig_62746	-0.871686	-0.871686	-0.871686	-0.406559	0.0572092	0.246049	-0.360388	1.71327	3.19087	1.07315	0.846261	-0.353092	0.213558	-0.345622	-0.329243	-0.248578	-0.471173	-0.871686	-0.871686	-0.0519599	-0.415314
enhancer of mRNA decapping 4	ENSDARP00000084220	akajin_mus_all_contig_6276	-2.00676	-0.453948	-0.705086	-0.647937	1.96808	-0.287973	-0.639436	0.22763	0.784548	0.768928	0.243687	0.572036	0.166087	0.263122	1.68922	0.0137175	-1.0461	-0.234435	1.10896	-1.87148	0.0871354
proprotein convertase subtilisin/kexin type 2	ENSDARP00000108211	akajin_mus_all_contig_62797	-0.992777	0.580549	-0.992777	0.58431	-0.0260557	2.01398	0.792964	1.25585	0.66867	-0.992777	-0.992777	2.32672	-0.029791	-0.133153	-0.207571	-0.989493	-0.287027	-0.255897	-0.351414	-0.980747	-0.990779
EH domain binding protein 1-like 1b	ENSDARP00000139432	akajin_mus_all_contig_6291	-1.89605	-1.3512	-1.18613	-0.456749	0.0191999	-0.534296	0.327867	0.589433	1.57639	0.549913	1.27753	1.87836	1.2072	0.3623	-0.471178	-0.95922	-0.729507	-0.853973	-0.0635719	0.246563	0.467124
sirtuin 1	ENSDARP00000088981	akajin_mus_all_contig_6294	-1.25199	-0.947022	-0.865043	-0.288659	1.14806	-0.0649159	0.294412	1.64397	1.78462	1.65936	0.766773	0.985156	0.104358	-0.754337	-0.345719	-0.826337	-1.33714	-0.728169	0.412298	-0.334554	-1.05512
ectonucleotide pyrophosphatase/phosphodiesterase 5	ENSDARP00000120472	akajin_mus_all_contig_630	-1.45072	-1.34403	-1.06064	-0.804554	0.479787	0.315637	1.06352	1.36353	1.59682	0.796074	1.27606	1.17351	0.948305	0.205196	-0.0563538	-0.572803	-0.572777	-1.07215	-0.332736	-1.121	-0.830664
paralemmin 2	ENSDARP00000132767	akajin_mus_all_contig_6314	-1.35138	-0.939882	-0.838195	-0.522535	0.498224	0.118577	-0.144359	1.13943	0.0761253	0.0945656	2.28506	2.22691	0.585666	-0.307375	-0.000623921	-1.03163	0.44438	0.0473433	0.0013667	-1.2034	-1.17827
histone deacetylase 11	ENSDARP00000109681	akajin_mus_all_contig_6317	-0.957402	0.0950409	-0.114521	-0.857619	1.01591	1.21446	1.23298	0.840135	1.22004	0.524661	1.13136	1.07975	0.885732	0.0974306	-1.02655	-1.36276	-1.33394	-0.837987	-0.806336	-1.50225	-0.538126
osteosarcoma amplified 9, endoplasmic reticulum lectin	ENSDARP00000120218	akajin_mus_all_contig_6326	-0.942	-1.69535	-0.816891	-0.563443	0.0747441	-0.817996	0.812998	1.02569	1.07968	1.88905	1.55716	1.58206	0.29776	-0.293912	-0.450625	-1.233	-0.969365	-0.42059	0.303721	-0.276176	-0.143511
NADH dehydrogenase (ubiquinone) Fe-S protein 2	ENSDARP00000074214	akajin_mus_all_contig_63311	0.413281	-1.13804	-1.13804	1.59785	0.486463	-1.13804	0.637836	-1.13804	0.925443	-1.13804	0.93589	0.564966	-1.13804	0.608955	0.297844	-1.12053	1.92601	0.149663	0.100518	-1.09326	0.397332
Bloom syndrome, RecQ helicase-like	ENSDARP00000113634	akajin_mus_all_contig_63502	-1.15637	-0.343553	-1.15637	0.268849	-1.15637	-1.15637	0.49493	0.616655	-0.200885	0.0534195	-0.674491	1.86403	0.461001	2.15608	0.344553	-0.019014	-1.15637	-0.247626	-0.895478	0.291782	1.61158
elongator acetyltransferase complex subunit 6	ENSDARP00000112887	akajin_mus_all_contig_63656	-1.0386	-1.0386	-1.0386	-0.0209848	-0.0357315	-1.0386	0.106659	-1.0386	-1.0386	0.220816	-0.080114	1.07571	1.36877	2.37011	-0.0697969	-1.02159	0.0990232	-0.166472	-0.198704	0.875062	1.70886
ribonucleotide reductase M2 b	ENSDARP00000050749	akajin_mus_all_contig_6369	-1.62614	-1.82975	-0.790112	-1.14885	0.00173171	0.650445	0.847178	1.30832	1.27623	1.79619	0.372002	0.368838	1.36612	0.1641	-0.316034	-0.0156046	-0.464525	-0.506871	0.236742	-1.10131	-0.588715
thyroid hormone receptor interactor 6	ENSDARP00000091571	akajin_mus_all_contig_6374	-1.85801	-0.598831	-1.23649	0.463472	-0.161117	-0.387317	1.04613	0.757789	2.00177	0.255877	0.750913	1.31744	0.905571	0.882146	-0.658916	0.0883458	-0.751622	-1.4735	0.303906	-0.785727	-0.861818
vacuolar protein sorting 8 homolog (S. cerevisiae)	ENSDARP00000117166	akajin_mus_all_contig_6378	-0.972601	-1.27631	0.229425	-0.180035	1.16553	-0.0964034	1.06407	0.78291	1.86567	1.45416	1.50695	0.88684	-0.110632	-0.621402	-0.847042	-0.634157	-1.25439	-1.08758	-0.36276	-0.867927	-0.644318
si:dkey-11f4.7	ENSDARP00000132119	akajin_mus_all_contig_63948	-0.885565	-0.0464488	-0.885565	-0.261533	0.0307113	-0.885565	-0.885565	0.420833	-0.885565	-0.885565	-0.0176929	1.30195	0.241089	0.198551	-0.00204473	-0.861145	2.6757	-0.0267293	2.0955	0.44017	-0.875529
USO1 vesicle transport factor	ENSDARP00000138290	akajin_mus_all_contig_6398	-1.58927	-1.16545	0.0969638	0.0124723	0.485249	0.0798378	1.82645	1.28496	0.538716	2.18769	1.01949	0.175167	0.252649	-1.00115	-0.37301	0.0521667	-0.726086	-1.09255	-0.451491	-0.420411	-1.19239
microtubule-associated protein tau a	ENSDARP00000131095	akajin_mus_all_contig_6399	-1.50283	-0.629458	-1.30182	-0.271974	1.3682	-1.35769	0.334849	0.198809	0.388709	0.815261	0.952016	1.08612	0.255878	-0.290183	0.62902	-0.208782	-1.58562	-1.6875	0.71818	0.761813	1.32701
K(lysine) acetyltransferase 2B	ENSDARP00000085190	akajin_mus_all_contig_6401	-1.32585	-1.17903	-0.695783	-0.491829	0.0861558	0.334544	1.10253	0.377601	1.1005	0.707059	1.80336	2.2223	0.510146	-0.522644	-0.756557	0.225481	0.120009	-0.909052	-0.857405	-1.31314	-0.538388
cell adhesion molecule L1-like a	ENSDARP00000103902	akajin_mus_all_contig_64078	-0.771528	0.783068	0.834411	-0.746865	0.0863002	0.359226	-0.924799	0.855376	-0.0441925	0.0096634	0.962838	2.34673	-1.52819	0.717696	-1.99603	-1.01814	0.639295	-0.0606569	-0.133663	-0.895117	0.524579
RTF1 homolog, Paf1/RNA polymerase II complex component	ENSDARP00000110578	akajin_mus_all_contig_6410	-1.57908	-1.77583	-1.88886	-0.270309	0.626673	0.187798	1.43369	0.901968	1.23845	0.899822	1.18336	0.76942	-0.123056	-0.287066	-0.40509	0.404437	-0.563819	-1.40024	-0.153347	0.275845	0.525238
leucine rich repeat containing 57	ENSDARP00000064514	akajin_mus_all_contig_6438	-1.25853	-1.51279	-1.40863	-0.806572	0.250154	0.036598	1.08431	1.15632	2.0727	1.5868	0.406623	0.719584	0.136003	-0.59963	0.74339	-0.358455	-0.26528	-0.788964	0.482719	-0.958199	-0.718151
GATA zinc finger domain containing 2Ab	ENSDARP00000031168	akajin_mus_all_contig_6451	-1.25413	0.782042	-0.0987458	0.725264	-1.40496	0.3654	0.429222	2.16419	0.701974	0.28792	-0.326312	0.296384	0.370972	-1.64748	0.0907805	-0.825684	0.960677	-0.969842	1.1658	-1.65697	-0.156504
transmembrane protein 132E	ENSDARP00000107971	akajin_mus_all_contig_64652	0.547958	-0.892694	0.0892821	0.125067	0.489057	-0.892694	2.06361	-0.892694	0.631864	-0.892694	-0.892694	1.81481	-0.892694	0.524837	-0.892694	-0.859641	-0.892694	0.324396	1.77657	-0.809564	0.423309
myotubularin related protein 14	ENSDARP00000077520	akajin_mus_all_contig_6467	-0.852091	-0.817608	-0.55781	-0.244454	0.12679	-0.225057	0.401408	2.71949	2.58341	1.05448	0.341752	0.117399	-0.115255	-0.506023	-0.602146	-0.619858	-0.505651	-0.584577	-0.311358	-0.696118	-0.706725
phospholipase C, beta 3 (phosphatidylinositol-specific)	ENSDARP00000089334	akajin_mus_all_contig_6471	-0.892296	-0.320986	-0.471428	-0.203358	-0.727844	-0.30979	-0.0552291	1.52682	0.85251	1.06676	-0.0218861	0.0622038	2.4038	1.28171	-0.573353	-1.19943	0.108552	-0.763106	0.54033	-1.95183	-0.352154
si:ch211-1f22.8	ENSDARP00000127009	akajin_mus_all_contig_64710	-0.941372	0.215128	0.86013	1.11438	0.367665	-0.941372	0.276894	-0.941372	1.89773	-0.941372	-0.941372	2.35907	-0.941372	0.215242	0.0775507	-0.920539	-0.941372	0.057845	0.824675	-0.888619	0.132453
0	ENSDARP00000106122	akajin_mus_all_contig_64725	-0.927769	-0.47856	-1.08908	-0.628437	1.43642	-0.625881	-0.0648771	-0.0171709	0.462197	0.315962	-0.622345	0.602127	-0.458518	1.4114	0.758566	-0.2689	-0.448078	-2.00767	-0.0826067	0.145385	2.58783
methenyltetrahydrofolate synthetase domain containing	ENSDARP00000090099	akajin_mus_all_contig_6490	-0.621333	-1.12385	-1.48517	0.365811	0.747971	0.402768	0.279174	1.15583	1.83808	1.14306	0.40465	1.01157	-0.0695322	-0.126723	-1.38386	-1.42888	-1.41192	-1.00776	-0.0170823	0.402896	0.924289
AT rich interactive domain 1B (SWI1-like)	ENSDARP00000119606	akajin_mus_all_contig_6495	-1.11984	-0.28205	-1.17601	-0.817987	1.28672	-1.12684	-0.188912	0.551933	2.11242	0.58632	2.01277	0.692665	-0.218621	-0.848894	0.509172	-0.104521	-0.803395	-0.960116	0.813983	-0.0588117	-0.859982
sideroflexin 2	ENSDARP00000036949	akajin_mus_all_contig_6506	-1.22025	-1.32639	0.0660734	-0.780621	0.478657	-0.567924	0.573227	1.36512	2.38788	0.190946	-0.258074	1.4412	1.36537	0.478105	-0.552222	-0.829541	-0.186278	-0.814183	-0.0257897	-1.15169	-0.633618
lysosomal-associated membrane protein 2	ENSDARP00000119168	akajin_mus_all_contig_6512	-1.39216	-1.16567	-1.35847	0.0183792	0.103593	0.490336	0.877007	0.969604	1.48121	0.752771	0.390417	1.71175	0.249642	-0.387338	0.17208	-2.05517	0.188424	-0.620478	0.841049	-1.20689	-0.0601003
ring finger and WD repeat domain 2	ENSDARP00000101197	akajin_mus_all_contig_6532	0.117349	-0.432455	0.155716	-1.83216	-0.648514	0.359946	0.240066	0.0401699	-0.272171	0.891629	-0.498374	-0.418761	2.6658	0.0762141	-0.848	-0.21065	1.80053	0.645576	0.0859684	-0.205619	-1.71226
cytochrome P450, family 46, subfamily A, polypeptide 1, tandem duplicate 1	ENSDARP00000025234	akajin_mus_all_contig_65378	-0.674775	-1.27913	-1.27913	-0.830236	0.593213	0.0683371	0.0308577	0.355337	2.13193	1.2121	-0.745667	-0.643409	1.48725	0.610515	1.13791	-1.25939	-0.762181	-1.27913	0.420506	0.293588	0.411492
megakaryoblastic leukemia (translocation) 1	ENSDARP00000106190	akajin_mus_all_contig_654	-0.751217	-0.330832	-1.73338	-0.252285	-0.018189	-0.340154	0.588201	-1.11298	2.4229	0.0787092	1.24236	1.8975	0.791398	-0.675218	-0.338621	-0.85134	-0.399953	-0.577079	0.85024	-0.618508	0.128447
cathepsin A	ENSDARP00000132459	akajin_mus_all_contig_6546	-0.922639	-1.55459	-1.07443	-1.47227	0.301611	-0.193756	0.14749	1.82554	1.59027	1.13034	0.475479	-0.793118	0.322264	-0.306288	1.26772	0.730656	0.809136	-1.17491	0.15688	-0.81497	-0.450414
eukaryotic translation initiation factor 3, subunit Bb	ENSDARP00000101986	akajin_mus_all_contig_655	-1.65641	-2.39151	-1.6575	-1.16561	-0.181553	-0.406834	-0.247886	0.374874	0.991652	0.227321	0.100679	0.707196	0.577965	0.048276	0.741918	0.469037	0.985511	0.288324	1.78262	0.0305323	0.381395
adhesion G protein-coupled receptor L3.1	ENSDARP00000081231	akajin_mus_all_contig_6555	-0.573235	-0.396344	-0.970385	0.130446	-0.121693	-0.921507	-0.0440446	1.05071	1.47378	0.460377	-0.0945318	1.64868	2.53099	0.623674	-0.504737	-1.63783	-0.714987	-0.689279	-0.0708179	-0.422418	-0.75685
PR domain containing 11	ENSDARP00000107381	akajin_mus_all_contig_6558	-1.43714	-0.990476	-1.5467	-1.27113	0.232037	-0.58284	0.0851697	0.385466	1.13489	0.955762	1.97175	1.78112	0.644057	-0.338954	0.259801	-1.16215	0.852703	-0.632067	0.00520019	-0.175923	-0.170563
fucosyltransferase 9d	ENSDARP00000031106	akajin_mus_all_contig_65651	0.76708	-0.776639	-0.776639	-0.776639	-0.776639	-0.776639	-0.776639	-0.776639	1.1059	-0.776639	2.39817	0.739449	-0.776639	0.724276	1.90762	-0.725403	0.482252	-0.776639	0.377596	-0.635322	0.624783
Fanconi anemia core complex associated protein 24	ENSDARP00000067890	akajin_mus_all_contig_65716	-0.430955	-0.192651	-1.12105	0.15869	0.849646	0.978626	-0.234144	-1.12105	1.70408	-0.777787	0.166487	1.51309	-1.12105	0.739394	1.12638	1.71698	-1.12105	-0.615715	-0.245001	-0.897845	-1.07508
ADP-ribosylhydrolase like 2	ENSDARP00000027022	akajin_mus_all_contig_6581	-1.7707	-0.996599	-0.77758	-0.63303	0.740586	-0.533598	1.01284	1.31427	1.27277	1.09642	-0.119016	0.696547	1.9228	-0.140022	0.0909334	0.51393	-1.20726	-0.884242	0.137797	-1.18657	-0.550284
decapping mRNA 2	ENSDARP00000132902	akajin_mus_all_contig_6599	0.434663	-0.485701	-0.504954	-0.754986	-0.805308	-0.711376	-0.228326	1.2386	0.877293	-0.519011	1.24313	0.467552	2.16009	0.87444	0.74344	-0.515436	-1.30456	-0.194115	0.130687	-2.27676	0.130638
lysyl-tRNA synthetase	ENSDARP00000134262	akajin_mus_all_contig_66	-1.45895	-0.232679	0.0559719	-0.605466	1.61344	0.183721	0.495384	-0.234204	1.79071	1.00593	1.13085	1.32388	0.159444	0.235214	-0.0506951	-0.232692	-0.649104	-1.28447	-0.0710228	-1.64024	-1.53502
ELMO/CED-12 domain containing 3	ENSDARP00000138147	akajin_mus_all_contig_6600	-0.611046	-0.99564	0.455865	-1.58571	-0.388316	0.475733	0.210205	1.588	-0.0763303	0.747935	-1.26645	1.23864	1.0131	1.07437	-0.218882	-1.16976	-0.313936	0.0732441	0.980302	-2.00252	0.771192
0	ENSDARP00000135867	akajin_mus_all_contig_66007	-0.163069	-1.59191	0.382809	-1.09951	0.744375	-0.310818	0.0519865	-0.350288	-0.640465	1.60059	1.60246	-0.151469	-0.732368	0.799644	0.548141	-0.602906	0.296197	-0.962663	-0.132364	-1.46351	2.17513
GPN-loop GTPase 1	ENSDARP00000121489	akajin_mus_all_contig_6609	-0.648518	-0.538284	-0.924334	-0.78965	0.810405	-0.421217	1.42698	0.078611	1.6909	1.38052	1.23007	1.29425	0.380853	0.600237	-0.544023	-0.211988	-1.49952	-1.27964	-0.793251	-1.27262	0.030218
sema domain, immunoglobulin domain (Ig), transmembrane domain (TM) and short cytoplasmic domain, (semaphorin) 4D	ENSDARP00000088434	akajin_mus_all_contig_6628	-0.416351	-1.17013	-0.609921	-0.590793	1.88219	0.348537	0.736726	0.827888	1.28884	1.148	1.37018	1.06482	0.79402	-0.83851	-0.637158	-0.49671	-1.14639	-1.29179	-0.806018	-1.02278	-0.434667
patched domain containing 2	ENSDARP00000053767	akajin_mus_all_contig_66308	-0.727351	-0.727351	-0.727351	-0.727351	-0.727351	0.762759	1.19855	-0.727351	0.819184	0.684684	-0.723769	1.08497	-0.727351	2.74781	0.855762	-0.625055	-0.727351	-0.727351	-0.727351	-0.496142	0.964754
dymeclin	ENSDARP00000062417	akajin_mus_all_contig_6643	-1.40327	-1.03427	-0.565743	-0.972153	0.590295	-0.0257816	1.39765	-0.0754163	1.73441	1.97777	1.02623	0.291504	1.26195	0.252007	-0.425336	-0.787397	-0.907926	-0.645743	0.0632054	-1.0915	-0.660491
chloride channel 7	ENSDARP00000105498	akajin_mus_all_contig_6647	-0.988584	0.948069	1.28522	0.782687	-0.325776	-0.113298	-0.105417	-0.999272	1.29133	1.42547	0.929619	-0.281598	0.585457	-0.244946	-0.109918	-2.55959	-0.981728	-0.813408	0.81474	-0.855608	0.316541
RAD51 paralog B	ENSDARP00000053846	akajin_mus_all_contig_66541	-0.722577	-0.722577	-0.222268	-0.722577	-0.722577	-0.220937	-0.722577	-0.722577	0.0650249	0.923274	-0.719718	-0.722577	2.97722	0.691977	-0.109996	0.311626	1.86795	1.03295	-0.303605	-0.551171	-0.68429
highly divergent homeobox	ENSDARP00000130885	akajin_mus_all_contig_6669	-0.848203	-1.1714	-0.50035	-0.482805	0.173545	-0.832991	0.46848	-0.449222	1.30934	2.29358	1.32837	0.741267	-1.17003	1.14277	0.29739	-0.975002	-0.420306	-0.491162	-1.43611	0.141719	0.881119
fragile X mental retardation, autosomal homolog 1	ENSDARP00000095251	akajin_mus_all_contig_668	-1.65283	-1.30005	-1.69086	-1.12277	-0.777183	-0.417473	0.426047	0.861135	1.58719	1.32438	0.779218	0.522816	0.784922	0.433528	1.27452	-0.485323	-0.305418	-0.712685	0.993532	-0.588821	0.066123
PTEN induced putative kinase 1	ENSDARP00000014981	akajin_mus_all_contig_669	-1.86076	-1.39223	-0.989345	-0.632896	0.461408	-0.548286	1.03372	-0.497452	2.01256	0.693217	-0.114946	1.42979	0.986039	-0.483193	1.22137	-0.866991	0.226519	-0.500922	0.673981	-0.767613	-0.0839702
si:dkey-174k12.3	ENSDARP00000116632	akajin_mus_all_contig_66947	-0.0975422	-0.792364	-0.792364	-0.792364	-0.792364	-0.792364	-0.00544954	-0.792364	2.12013	1.4704	0.133938	-0.792364	-0.792364	-0.0599458	1.18362	0.199324	-0.0481154	-0.792364	2.32074	-0.686662	0.600841
peroxisomal biogenesis factor 5	ENSDARP00000117217	akajin_mus_all_contig_6706	0.965022	-1.63967	0.231922	-0.372274	-0.0459435	-0.771709	0.772796	0.477849	1.7848	0.317484	-1.26523	0.964664	1.8456	-0.269185	0.681951	-0.784058	0.0553472	-0.24386	-0.161702	-2.00139	-0.542415
transmembrane protein 59	ENSDARP00000105109	akajin_mus_all_contig_672	-1.34526	-1.76541	-1.17177	-1.42797	-0.662252	0.296535	1.04436	1.26946	1.22717	1.13656	-0.108957	0.771099	0.489072	-0.56677	1.20024	0.65631	0.680798	0.237318	0.0292047	-1.21465	-0.775094
epilepsy, progressive myoclonus type 2A, Lafora disease (laforin)	ENSDARP00000132560	akajin_mus_all_contig_6726	-1.35744	-1.70722	-0.137428	-0.057181	0.680285	0.411861	1.6188	0.758784	1.44669	1.34416	0.650948	0.751055	0.744476	-0.183136	-1.02112	0.249012	-0.48996	-0.249712	-0.710682	-1.02135	-1.72084
lysine (K)-specific demethylase 5C	ENSDARP00000110667	akajin_mus_all_contig_6732	-0.657506	-0.635474	-1.10602	-0.234096	2.03778	-0.602823	0.661228	-0.213283	0.408462	1.54324	1.09543	0.799969	1.20146	-1.62133	-0.258506	0.883263	-0.224898	-0.823779	-0.653826	-1.55596	-0.0433405
ubiquitination factor E4A (UFD2 homolog, yeast)	ENSDARP00000140935	akajin_mus_all_contig_6747	-1.74657	1.30408	-1.09039	0.773714	0.600188	-0.605061	-0.0913483	1.17122	1.40009	0.945338	-0.129227	1.4358	-0.738484	0.373487	-0.715459	-0.492366	-1.27275	-1.34657	0.257269	-0.87779	0.844823
dystrophin	ENSDARP00000093677	akajin_mus_all_contig_6787	-1.71435	-1.22492	-1.11737	-0.252529	0.190002	-0.133778	0.591515	1.11935	2.10586	0.469608	1.53983	0.68723	-0.205645	0.432097	0.527899	0.582997	-1.15603	-1.07849	-0.178422	-1.30378	0.118942
retinal outer segment membrane protein 1b	ENSDARP00000115631	akajin_mus_all_contig_67909	-0.518689	0.218658	-0.0982683	-0.538146	-1.06406	-0.312181	0.294463	0.324998	1.35704	0.442653	-0.203327	-1.06708	1.1243	-1.06708	-0.587838	-0.920712	1.83363	-0.711479	2.51276	-0.0374545	-0.98218
myomesin 2	ENSDARP00000137130	akajin_mus_all_contig_68	-1.16651	-0.147246	-1.05351	-0.469963	-0.170028	-0.21765	0.451641	0.88278	1.05562	0.662771	1.0016	2.18643	1.13651	0.300861	0.212307	-0.622492	-1.21266	-1.83337	0.0878604	-1.44999	0.365052
zinc finger and BTB domain containing 34	ENSDARP00000116712	akajin_mus_all_contig_6805	-1.26985	-1.32749	-0.837449	-1.29671	1.21989	-0.290965	0.570257	0.959321	0.776116	0.277691	1.9529	0.835792	-0.132954	-0.675226	0.580955	-1.3173	0.054313	1.05837	0.812806	-0.974505	-0.975969
COP9 constitutive photomorphogenic homolog subunit 7A	ENSDARP00000029462	akajin_mus_all_contig_6807	-1.18763	-0.980086	-1.06324	-0.333905	0.587119	-0.229753	0.262518	0.161148	2.28645	1.84394	0.549229	0.40162	1.07351	0.537799	0.595599	-0.0549651	-1.34652	-1.20895	-0.0901614	-1.11956	-0.684157
un-named sa1614	ENSDARP00000094283	akajin_mus_all_contig_68162	0.0591416	-0.693943	0.29713	-0.693943	-0.690451	-0.691579	-0.693943	1.16994	-0.674337	1.45881	-0.679105	1.65644	0.211925	-0.693943	0.866534	-0.534012	-0.693943	-0.693943	2.7046	-0.395645	-0.595739
serine racemase	ENSDARP00000125157	akajin_mus_all_contig_6833	-1.34472	-0.830235	-0.505505	-0.643874	0.351153	-1.50441	0.500449	0.538233	2.42203	1.85948	0.208649	0.620971	0.996714	-0.874072	-0.170547	-0.199917	-0.0156233	-1.11152	0.163897	-0.92238	0.461223
NOP58 ribonucleoprotein homolog (yeast)	ENSDARP00000136545	akajin_mus_all_contig_6876	0.224106	-0.29574	-0.97738	-1.52201	1.89821	-0.0654985	-0.249902	-0.550269	-0.605756	0.421351	0.514704	1.95913	1.91406	-0.231068	-0.419372	0.137929	-0.774219	-0.777968	0.953209	-1.38434	-0.169169
Ras-related GTP binding A	ENSDARP00000131439	akajin_mus_all_contig_6880	-1.22256	-1.53212	-0.862956	-0.126384	0.308058	-0.331006	1.57946	1.24117	0.975318	1.46663	0.764264	0.698135	0.702247	0.921624	0.583714	-0.675265	-0.932909	-0.918321	-0.770456	-1.5634	-0.305247
osteosarcoma amplified 9, endoplasmic reticulum lectin	ENSDARP00000131533	akajin_mus_all_contig_6898	-1.9706	-1.29816	-1.31888	-1.06217	0.742967	0.439797	1.68134	1.25329	0.993541	1.60072	0.815627	0.847181	-0.109454	-0.0571594	-0.00419981	-0.446165	-0.530338	-0.425925	-0.875167	-0.0776635	-0.198583
REST corepressor 1	ENSDARP00000094994	akajin_mus_all_contig_692	-1.33519	-1.29312	-0.896555	-0.895816	-0.185358	0.218556	0.67724	1.51261	1.57025	2.11921	1.03994	0.225257	0.587273	-0.602177	-0.793107	0.293382	-0.637367	-1.13738	0.578911	-0.612349	-0.434219
engulfment and cell motility 1	ENSDARP00000128912	akajin_mus_all_contig_69212	-1.1946	-1.1946	1.32231	0.149972	0.492121	-1.18839	-1.19012	1.31774	0.478337	-1.15662	0.667121	0.205899	2.02946	0.452636	-1.18988	-0.847332	1.24188	-0.0715784	-0.0942764	-0.601568	0.371495
REST corepressor 3	ENSDARP00000095271	akajin_mus_all_contig_693	-1.33658	-1.34745	-0.860707	-1.06377	0.509537	-0.209336	0.417639	1.15739	1.89233	1.66585	1.19396	1.14829	0.511794	0.00657946	-0.430376	-0.829307	-0.265005	-0.656817	0.300355	-1.25806	-0.546319
phosphatidic acid phosphatase type 2 domain containing 1B	ENSDARP00000140585	akajin_mus_all_contig_69505	0.0281503	1.68503	-0.627103	0.898894	-0.169882	-1.6005	1.86537	-0.0310335	-0.157393	0.9495	-0.202593	-0.0992704	-1.58725	0.188714	-0.238385	-1.17346	-0.320394	-1.61345	1.13999	0.950214	0.11485
retinoid x receptor, beta a	ENSDARP00000126017	akajin_mus_all_contig_6969	-1.32734	-1.25219	-1.89281	-0.611023	0.0595201	0.117591	1.17293	1.43835	0.808883	0.931332	0.852782	1.36274	1.29809	0.25085	0.221654	-0.276143	0.165184	-1.42881	-0.678127	-0.543738	-0.669722
H1 histone family, member 0	ENSDARP00000056285	akajin_mus_all_contig_697	-1.07307	-1.22921	-0.865647	-0.856131	1.21338	1.38196	1.29121	0.788702	0.484549	1.11464	1.57799	0.922741	-0.011163	-0.717807	-1.15366	0.29421	0.29491	-0.753902	-1.20171	-1.07105	-0.430948
ADP-ribosylation factor 1 like	ENSDARP00000114712	akajin_mus_all_contig_6990	-1.11885	-0.0577949	-1.53751	-0.430833	-0.426902	-0.827949	0.269109	0.937629	2.02991	1.0717	-0.731868	-0.329723	1.9286	0.627951	0.742857	-1.64889	-0.750533	-0.445028	0.159175	0.539779	-0.000821054
ankyrin 2b, neuronal	ENSDARP00000114785	akajin_mus_all_contig_6996	-1.14344	-0.896139	-1.54698	-0.82506	0.531838	-1.06497	0.259904	0.688839	1.38367	-0.000467941	1.72206	2.03244	1.28583	-0.0697612	-0.0387819	-1.14404	-0.817121	-0.361297	0.0682219	-0.22237	0.15762
zinc finger protein 185 (LIM domain)	ENSDARP00000133765	akajin_mus_all_contig_70238	-0.13353	0.746601	-0.054995	-0.933588	-0.917591	-0.921793	-0.0429118	-0.109002	1.04296	2.59966	1.13834	1.56846	0.0398665	0.99004	-0.928121	-0.700467	-0.933588	-0.933588	-0.911643	-0.577947	-0.0271645
cullin 3a	ENSDARP00000056881	akajin_mus_all_contig_7032	-1.15932	-1.08224	-0.239149	-0.0576862	0.694443	0.0244002	0.463825	1.85078	2.04949	2.02451	0.493868	-0.151403	0.216355	-0.0257797	-0.583989	-0.351769	-1.41267	-1.08333	-0.297793	-0.579255	-0.79328
acyl-CoA dehydrogenase, short/branched chain	ENSDARP00000102708	akajin_mus_all_contig_7037	-2.09062	-1.31679	-0.803918	-0.414033	-0.0888981	0.739642	1.22956	0.585009	-0.211885	-0.916198	0.978027	1.01008	0.722529	-0.206775	-0.456817	-0.701354	2.03803	-0.0249787	0.941844	0.196755	-1.2092
hematological and neurological expressed 1-like	ENSDARP00000103863	akajin_mus_all_contig_7044	-1.64134	-1.69236	-1.00343	-0.470943	0.00639218	-0.383009	0.518395	1.06144	1.60825	1.57857	0.805195	1.23254	0.967117	0.670176	0.356783	-0.229316	-0.579541	-0.844241	-0.0904201	-1.10142	-0.768819
chromosome 16 open reading frame 13	ENSDARP00000038472	akajin_mus_all_contig_7052	0.449198	-2.39693	-0.401502	1.00892	0.0126009	-0.609003	-0.67295	1.33602	1.04273	1.25433	-0.825192	0.476724	1.3382	0.909579	0.320456	0.596163	-1.11863	-0.24708	-0.405762	-1.08314	-0.984736
ankyrin 2b, neuronal	ENSDARP00000114627	akajin_mus_all_contig_7059	-1.06709	-0.838298	-1.13502	-0.802056	0.160717	-0.722864	-0.124363	0.581842	0.963036	0.069592	2.07975	2.43973	1.39053	0.392914	-0.514618	-0.661344	-0.714012	-0.401889	-0.201072	-0.773204	-0.12228
mediator complex subunit 12	ENSDARP00000135619	akajin_mus_all_contig_70811	-0.739298	-0.738013	-0.73381	-0.0913865	-0.704031	0.0832012	-0.720802	-0.705151	1.56431	0.0765188	0.552705	0.213166	-0.68126	2.60452	0.362335	-0.291606	-0.738341	-0.742136	-0.69505	-0.108363	2.23249
coiled-coil domain containing 130	ENSDARP00000060887	akajin_mus_all_contig_7082	-0.339688	-1.8311	0.190939	0.681076	-0.125439	-0.15429	0.591948	1.0442	1.61371	1.35552	0.97502	0.878908	0.388999	-0.855677	-0.181148	0.213248	-0.529038	-1.26039	-1.79876	0.559044	-1.41708
ring finger protein 141	ENSDARP00000061264	akajin_mus_all_contig_7088	-0.816159	-1.23309	-1.612	-0.783092	0.159677	-0.50869	0.810942	1.62773	1.00613	2.66965	0.172886	0.67922	0.589387	0.211833	0.0195906	-0.572299	-0.098318	-0.248888	-0.373696	-0.881155	-0.819648
G protein-coupled receptor 61	ENSDARP00000114759	akajin_mus_all_contig_70971	-1.16583	0.192473	-0.451083	0.444895	0.116051	0.0370634	-0.381473	0.0492488	1.86654	-0.827835	0.00477737	0.328817	1.73144	-1.79734	0.854053	-1.1439	1.35411	-0.894306	0.618556	0.542234	-1.47849
solute carrier family 25, member 46	ENSDARP00000050965	akajin_mus_all_contig_7121	-0.643483	-1.13316	-0.335056	-1.49742	0.668917	-0.851817	-0.225136	0.737942	2.2325	2.05392	1.12001	-0.595705	0.260521	-0.517243	1.03162	0.0841046	-0.724264	-0.439183	0.291863	-0.805409	-0.71352
si:ch73-206p6.1	ENSDARP00000129281	akajin_mus_all_contig_7128	-1.57374	-0.461279	-0.638767	0.600355	-0.294114	0.288517	0.981339	1.90752	1.42845	-0.130512	0.882859	1.26677	0.825283	0.636631	-0.341047	-0.218245	-1.55584	-0.637337	-0.550704	-1.33012	-1.086
glutamic pyruvate transaminase (alanine aminotransferase) 2, like	ENSDARP00000120487	akajin_mus_all_contig_71315	-1.02042	-0.454486	0.320834	-1.02228	-0.998345	0.59277	-0.449603	0.726369	1.2533	0.0251805	-0.97363	-0.515706	-0.981979	-0.429323	1.45691	-0.782082	2.63683	-0.565691	1.00003	0.623971	-0.44266
palmitoyl-protein thioesterase 1 (ceroid-lipofuscinosis, neuronal 1, infantile)	ENSDARP00000126214	akajin_mus_all_contig_71425	-1.43575	-1.431	-0.64123	-0.88297	-0.142764	1.52013	-0.216986	0.296356	0.902526	0.464678	-0.0220228	-1.43231	1.17824	-0.214045	-1.41375	0.538918	1.5078	-0.59529	1.43724	0.822768	-0.240536
family with sequence similarity 175, member B	ENSDARP00000136248	akajin_mus_all_contig_71724	0.543968	-1.05481	-1.04576	-1.0706	0.443209	-1.01718	-1.00807	-0.978874	2.34552	0.820407	0.901882	0.443466	-0.921658	0.694932	0.411575	1.54092	-1.05973	0.292885	0.580938	-0.142809	-0.720201
vacuolar protein sorting 53 homolog (S. cerevisiae)	ENSDARP00000110309	akajin_mus_all_contig_7189	-2.00063	-0.559425	-0.578549	-0.761149	0.989326	-0.800019	0.10305	0.613382	1.68865	2.13334	-0.116694	0.484175	1.38096	-0.508783	-0.653765	0.352905	-0.347124	-0.894867	0.784998	-0.633242	-0.676541
dual specificity phosphatase 26 (putative)	ENSDARP00000131844	akajin_mus_all_contig_7192	-0.89823	0.399128	-0.167824	-1.01849	-1.49612	0.608025	-0.0254367	-0.230956	0.982515	0.498292	-0.789184	0.163518	1.82481	0.311952	-0.741068	-1.21029	2.23422	0.782191	0.353058	-0.0740533	-1.50606
ankyrin repeat and SOCS box containing 13a, tandem duplicate 2	ENSDARP00000112991	akajin_mus_all_contig_7213	-0.98509	-0.747273	-0.979125	-0.506329	-0.423313	0.0281229	1.47426	0.933241	1.92147	0.163949	1.61526	0.134906	2.14337	-0.423216	-0.344992	-0.544552	-0.81556	-0.80737	-0.433101	-0.648491	-0.75616
SEC24 family member C	ENSDARP00000135644	akajin_mus_all_contig_7259	0.338987	-0.0817585	-1.62823	-0.268873	0.124799	-0.749124	-0.256169	0.615252	1.45119	-0.402393	1.15465	1.69237	1.64757	1.17085	-0.326127	-1.06938	-1.22983	-1.50518	0.158292	-0.718664	-0.118229
potassium intermediate/small conductance calcium-activated channel, subfamily N, member 1a	ENSDARP00000121302	akajin_mus_all_contig_72903	-0.701599	-0.746164	-0.146308	-0.371063	-1.30838	-0.0148334	-0.602366	2.58197	0.661723	-0.700347	0.10954	1.94447	-0.543072	-0.625023	1.27602	-0.990737	0.967543	-0.76406	0.452722	0.0710998	-0.551138
forkhead box N2	ENSDARP00000053331	akajin_mus_all_contig_7300	-0.839473	-0.969497	-0.54987	-0.765649	0.0744265	-1.0971	-0.0620235	1.69565	0.557653	1.94046	1.83939	0.810476	1.31587	-0.0434687	-0.87319	-0.370434	-0.0977901	-0.708423	0.150551	-1.20334	-0.804215
solute carrier family 25, member 40	ENSDARP00000011600	akajin_mus_all_contig_7305	-1.22986	0.0462308	-0.874456	-1.31872	0.41671	0.0741982	0.670798	0.401964	0.927171	1.98884	0.834794	1.28435	0.644047	-0.218832	-0.413366	0.871084	0.438385	-1.64157	-0.688679	-1.74955	-0.463531
si:dkey-181m19.17	ENSDARP00000117472	akajin_mus_all_contig_73102	-0.164243	-1.10408	1.19407	-0.476303	0.889511	0.017198	-1.01517	1.7539	0.178596	-0.884737	-0.963064	-0.145733	2.40965	-1.09103	-0.211305	-0.389096	1.55314	-0.28937	-0.266708	-0.193859	-0.801364
secretion associated, Ras related GTPase 1Ab	ENSDARP00000123126	akajin_mus_all_contig_7352	-1.25529	-1.53504	-0.656484	0.350042	-1.05553	-0.939889	-0.0391176	1.57504	0.305357	0.622262	1.17755	0.995667	1.16248	1.92237	0.506136	-0.826573	-0.759276	-0.620433	0.380468	-0.318725	-0.991015
wingless-type MMTV integration site family, member 9B	ENSDARP00000055224	akajin_mus_all_contig_7355	-0.690719	-0.550516	-0.867161	0.361864	-0.926199	0.350927	-1.37641	2.80134	0.821777	0.461703	-0.803364	1.1111	-0.90265	-0.483818	0.865258	-0.299367	1.17623	-0.693086	0.654489	-0.783804	-0.227592
timeless interacting protein	ENSDARP00000052473	akajin_mus_all_contig_7362	-0.348126	-1.14206	-0.447213	0.153037	-0.210085	-1.08819	-1.04666	-0.229611	2.37847	-0.0394354	2.16204	1.39991	0.933964	-0.241872	0.491245	0.412067	-0.470517	-0.469896	-1.02503	-0.303062	-0.868973
major histocompatibility complex class I ZBA	ENSDARP00000053152	akajin_mus_all_contig_7382	-1.54162	-1.03534	-1.4415	-0.610364	-0.283653	0.0179001	1.68248	1.1611	1.80175	1.09456	0.598999	1.12287	0.10176	0.74158	0.520089	-1.15367	-0.656118	-0.475801	-0.366852	-0.699519	-0.578646
zinc finger protein 839	ENSDARP00000127918	akajin_mus_all_contig_7390	-0.475167	-1.10917	-0.377641	-0.481468	0.353068	-0.146554	-0.0454988	0.146136	1.96544	2.02363	2.00709	0.0176354	0.368547	-0.327318	-0.562285	0.423725	-0.0886222	-1.65671	0.12511	-0.785319	-1.37464
eukaryotic translation initiation factor 6	ENSDARP00000015326	akajin_mus_all_contig_7395	-1.0577	-0.336216	-1.51178	-1.51676	-0.394124	-0.168489	0.558535	0.275877	1.51326	0.968043	0.505956	1.64617	1.40497	1.05084	0.0227677	0.098108	-0.106541	-1.12291	0.488738	-0.904737	-1.41401
RIMS binding protein 2	ENSDARP00000001208	akajin_mus_all_contig_7417	-0.366325	-0.385563	-1.08596	-0.299458	0.280009	-0.0485554	0.598356	1.26538	0.209166	-0.0579531	1.69185	1.80919	1.91263	-0.137145	0.11221	-0.800078	-1.40749	-0.850843	0.0627793	-1.08317	-1.41904
calmodulin binding transcription activator 1a	ENSDARP00000126402	akajin_mus_all_contig_7429	-1.40242	-1.64935	-0.754848	-0.435209	-0.175051	-0.602792	0.0112569	1.22964	2.83352	0.410518	0.861386	0.119536	0.677651	0.522799	0.00164417	-0.275213	-1.18112	-0.660447	-0.0150604	-0.442766	0.926327
solute carrier family 12 (potassium/chloride transporter), member 7a	ENSDARP00000129565	akajin_mus_all_contig_74388	-1.02746	-0.991352	0.0404185	-1.09901	-0.853682	0.300457	-0.79898	2.35392	-0.608017	-0.67515	-0.822993	0.408207	2.51701	0.550322	0.32918	-0.0176588	0.196844	0.0626288	-0.830606	0.219986	0.745946
eukaryotic translation initiation factor 2B, subunit 5 epsilon	ENSDARP00000099342	akajin_mus_all_contig_7442	-1.47751	-1.1636	-1.1101	-0.946156	0.152188	0.00631083	0.125712	0.556497	1.55311	1.32346	1.27161	1.01437	0.79074	0.413602	0.821431	0.402464	-0.534089	-1.25023	0.62245	-1.28226	-1.29
ankyrin repeat and KH domain containing 1	ENSDARP00000138826	akajin_mus_all_contig_7456	-1.28469	-0.0134562	-0.381634	-0.0268121	1.7513	-0.538864	0.235041	0.0434987	1.04078	0.790637	1.75489	1.03561	0.88635	-0.058154	-0.701222	0.677048	-1.86448	-1.52003	-0.298266	-1.03438	-0.493178
G protein pathway suppressor 1	ENSDARP00000059505	akajin_mus_all_contig_7459	-1.43925	-1.06308	-0.937555	-0.824325	0.935397	0.394369	0.610904	0.593371	1.67898	0.515697	1.61245	0.918632	0.57009	0.466862	-0.156859	0.332266	-1.00292	-1.34484	0.268083	-1.81456	-0.313704
patatin-like phospholipase domain containing 3	ENSDARP00000139211	akajin_mus_all_contig_7472	-1.14744	-1.09433	-0.751787	-1.04047	-0.358266	0.0997192	0.835956	0.752056	2.84163	1.20062	0.423013	-0.282672	-0.706732	-0.23354	0.373129	-0.628254	-0.159556	-0.607237	1.57125	-0.78674	-0.300341
Pim proto-oncogene, serine/threonine kinase, related 135	ENSDARP00000060185	akajin_mus_all_contig_74956	0.311087	-0.631377	0.159191	-0.574165	2.57268	-0.423889	-0.467066	0.0231573	1.09648	1.66363	1.30967	-0.646092	-0.52264	-0.428156	-1.27628	0.942118	-1.13942	0.0265871	-1.17946	-0.277822	-0.538245
actin binding LIM protein family, member 2	ENSDARP00000127095	akajin_mus_all_contig_7508	-1.46179	-1.59257	-1.53384	-0.999023	1.17628	0.496043	0.200201	0.506689	1.35433	1.48015	1.61356	0.503019	1.07139	-0.203408	-0.0501925	-0.163631	-0.747116	-0.870809	-0.193398	-0.75336	0.167468
nuclear factor I/A	ENSDARP00000084670	akajin_mus_all_contig_7546	-1.31387	-0.714297	-0.997777	-0.867842	0.248196	-0.626836	0.0192635	1.44765	1.38428	0.0320945	0.750936	1.33949	1.30413	-0.37589	0.486082	-1.43735	1.08484	0.139738	0.68888	-1.20898	-1.38274
DnaJ (Hsp40) homolog, subfamily A, member 3B	ENSDARP00000133104	akajin_mus_all_contig_7566	-0.51211	-1.09981	-0.978306	-1.45077	0.70525	-0.833881	1.74224	0.208848	2.15019	1.42284	1.28566	-0.25321	-0.243024	-0.527866	-0.417411	0.786261	-0.308487	-1.10918	0.230109	-0.357604	-0.439732
si:ch73-309g22.1	ENSDARP00000140643	akajin_mus_all_contig_75967	-1.3753	-1.33651	-0.330858	-1.52471	1.20308	-0.23534	0.132821	1.16508	1.47722	0.213263	1.20294	1.10275	-0.82191	-1.21565	1.03358	1.10213	-0.360588	-0.453212	-1.14176	-0.042647	0.205611
RNA terminal phosphate cyclase-like 1	ENSDARP00000055877	akajin_mus_all_contig_7606	-0.728511	-0.858	-1.26644	-1.11715	0.88647	-0.109719	0.00157717	0.854867	1.01371	1.09563	1.73367	1.72145	1.00406	0.948779	-0.865448	-0.342976	-0.471155	-0.981986	-0.79873	-1.05617	-0.663942
pumilio RNA-binding family member 1	ENSDARP00000140793	akajin_mus_all_contig_7617	-1.2965	-0.763209	-0.6639	-0.522466	0.710789	0.0419364	0.0541128	1.00503	2.28275	1.33282	1.34494	1.45779	0.434183	-0.269761	-0.624066	-0.779925	-0.67243	-1.01221	-0.162702	-0.849515	-1.04766
tuberous sclerosis 2	ENSDARP00000131915	akajin_mus_all_contig_7622	-1.01477	-0.601347	0.430177	-0.0639598	1.0705	0.373037	0.923741	0.782071	1.65574	0.843746	1.82801	1.10807	0.0195096	-0.447796	-1.36666	-0.765591	-1.04685	-1.02811	-0.457805	-1.36237	-0.879331
tribbles pseudokinase 1	ENSDARP00000101435	akajin_mus_all_contig_7646	-0.618598	0.711488	0.254992	-0.379286	1.04085	-0.388518	0.0981157	0.420588	-0.631364	-0.107525	1.29546	3.06787	-0.221065	-1.25836	-0.160928	-0.485076	0.829789	-0.626557	-0.500609	-1.2577	-1.08357
KISS1 receptor a	ENSDARP00000107676	akajin_mus_all_contig_7653	-1.2802	-0.662788	-1.34555	-0.290558	0.855528	-0.591869	-0.413946	0.156353	1.65603	1.48996	1.41632	0.956245	1.47804	0.366704	-0.0630207	0.103323	-1.81623	-0.636772	-0.21207	-0.810779	-0.354726
nucleophosmin 1b (nucleolar phosphoprotein B23, numatrin)	ENSDARP00000054875	akajin_mus_all_contig_7667	-0.889311	-1.32669	-1.66087	-2.35538	-0.00754012	-0.121641	0.258208	0.336273	0.417251	0.605689	1.55438	1.67797	-0.242016	-0.598084	0.449862	-0.552529	1.22117	0.0769866	-0.0273354	0.428793	0.754797
vacuolar protein sorting 54 homolog (S. cerevisiae)	ENSDARP00000131039	akajin_mus_all_contig_7677	-1.8269	-1.36238	-0.12508	0.257508	0.641077	0.678306	-0.518872	0.751009	2.29105	1.40013	0.788683	0.360997	0.349007	-0.246454	-0.234226	-1.16068	-0.016455	-1.29952	0.789697	-0.831676	-0.685229
6-phosphofructo-2-kinase/fructose-2,6-biphosphatase 3	ENSDARP00000130144	akajin_mus_all_contig_76897	-0.304734	-1.19608	-1.29231	-1.41623	-1.02245	-0.309609	0.0644882	0.493597	1.36691	1.00549	-1.00367	0.665409	1.62329	-0.978446	-0.277401	0.999497	0.189695	-0.0273975	1.90809	0.311373	-0.799512
heparanase	ENSDARP00000087587	akajin_mus_all_contig_76904	-1.12257	-1.11031	-0.204933	-1.30359	-0.953032	-0.0927803	0.226685	0.828133	1.35625	-0.738025	0.00209274	1.10484	-0.5205	-0.913565	0.979931	0.0598092	2.60345	-0.535565	0.863598	0.22827	-0.758186
WD repeat domain 45	ENSDARP00000108156	akajin_mus_all_contig_7698	-1.4494	-1.51459	-0.922747	-0.81094	0.396097	0.372848	0.822951	1.34515	2.12836	1.22775	0.932721	0.580383	0.538107	0.225526	0.261076	-0.295449	-0.630557	-0.895362	-0.148592	-1.15981	-1.00353
homeodomain interacting protein kinase 3a	ENSDARP00000084763	akajin_mus_all_contig_77052	-1.0706	-1.06026	0.0182413	-1.29064	-0.857241	0.262475	-0.675576	0.184319	0.781255	-0.602127	1.66923	1.63921	0.981648	-0.805699	1.51922	0.374047	-1.19085	-1.40636	0.278075	0.571413	0.680222
COP9 signalosome subunit 3	ENSDARP00000021983	akajin_mus_all_contig_771	-1.09994	-0.374774	-0.690551	-0.814575	0.409168	-0.337262	0.4707	0.7499	1.72754	2.06502	1.18855	1.238	0.954395	-0.192145	-0.478908	-0.12641	-1.11319	-1.21763	-0.220769	-1.10617	-1.03097
ELF1 homolog, elongation factor 1	ENSDARP00000136794	akajin_mus_all_contig_7718	-0.685134	-0.774832	-0.791532	-0.664673	-0.0598395	-0.639732	0.140969	1.94859	-0.0512117	2.85e-05	-0.167554	2.56635	1.06392	0.970837	0.672477	0.683244	-0.731262	-0.506901	-0.856749	-1.41576	-0.701243
RE1-silencing transcription factor	ENSDARP00000136293	akajin_mus_all_contig_7761	-1.82683	0.222742	-1.08256	-0.381293	-0.150558	1.17753	1.11672	1.86098	0.468648	0.246674	-0.132021	-0.470729	0.720045	-1.10908	-0.910301	-0.831995	0.44236	0.744482	1.72263	-0.905703	-0.921736
ring finger protein 10	ENSDARP00000097766	akajin_mus_all_contig_7772	-1.84437	-1.78767	-0.636717	-0.601138	0.137574	0.399132	1.19613	1.65811	2.00538	0.443661	0.840035	1.08531	-0.0057713	0.122448	-0.592038	-1.15068	-0.415152	-0.414904	-0.0323085	-0.033937	-0.373091
zinc finger protein 985	ENSDARP00000138551	akajin_mus_all_contig_77762	0.215536	-0.43756	-0.725117	-1.00051	-1.39669	-0.209419	-0.678651	1.02005	2.65683	0.0477257	1.48281	-0.108027	1.17262	0.444214	0.840635	-0.560191	-0.947433	-0.344336	0.376841	-0.864806	-0.984513
DnaJ (Hsp40) homolog, subfamily C, member 6	ENSDARP00000129415	akajin_mus_all_contig_77798	-0.756992	-0.766361	-0.876068	-0.931071	-0.576329	-0.711992	-0.438263	0.483324	2.15922	0.753206	2.10306	1.93846	-0.169597	-0.522612	-0.737421	0.350651	-0.883528	0.125025	-0.580963	0.481336	-0.443095
transmembrane protein 131	ENSDARP00000137024	akajin_mus_all_contig_77845	-0.960872	-0.214323	-1.08118	-1.13967	-0.771359	-0.913717	-0.632715	1.04689	1.80061	-0.602112	1.91022	1.58318	0.386337	-0.717341	-0.210135	0.177949	-1.0919	-0.58222	0.675282	0.31083	1.02625
apoptotic chromatin condensation inducer 1a	ENSDARP00000113879	akajin_mus_all_contig_7786	-0.645061	-0.677374	0.0505515	-0.601028	1.59325	0.965072	1.13061	0.30935	-0.117339	0.103191	1.43933	1.03642	1.1009	0.570815	-1.19887	0.790845	-0.983876	-0.860167	-1.17314	-1.57207	-1.26141
acireductone dioxygenase 1	ENSDARP00000025996	akajin_mus_all_contig_7796	-0.888271	-0.979826	-0.636251	-1.13947	0.0522463	-0.44218	0.980813	-0.0262596	1.60662	0.214445	1.82043	0.586985	-0.385956	1.66278	-0.885033	1.45906	0.369222	-0.461159	-0.713206	-1.16245	-1.03254
makorin, ring finger protein, 1	ENSDARP00000061069	akajin_mus_all_contig_781	-1.14557	-2.07764	-1.64008	-1.56795	-0.560846	-0.706154	-0.484993	0.615669	1.22096	0.480602	0.775424	1.05466	0.611858	0.419856	0.47663	-0.246027	1.51867	-0.0428146	0.948149	-0.181074	0.53067
splicing regulatory glutamine/lysine-rich protein 1	ENSDARP00000016374	akajin_mus_all_contig_7853	-1.54438	-1.30541	-0.995008	-1.07626	-0.0413842	0.554198	1.02803	0.507737	2.57348	1.15283	0.0998936	0.432121	-0.551979	-0.749523	0.658465	-0.906279	-0.385245	-0.294573	0.494264	-0.64054	0.989571
polymerase (RNA) I polypeptide E	ENSDARP00000054573	akajin_mus_all_contig_7867	-0.525512	-0.175137	-0.105204	-0.69641	0.612891	-0.362415	-0.0712112	0.15792	1.79826	1.41318	1.19374	1.56584	-1.4911	0.318163	-0.689593	1.32993	-0.126247	-0.533679	-1.41354	-0.735924	-1.46395
chloride channel accessory 2	ENSDARP00000138267	akajin_mus_all_contig_7913	-1.7475	-1.40369	-0.699157	-1.30459	0.676232	-0.221925	0.480586	-0.434038	2.06122	1.19818	0.433086	0.457756	1.54482	0.781467	-0.330396	0.510196	-0.666753	-0.274534	0.52522	-1.21587	-0.370329
heterogeneous nuclear ribonucleoprotein U-like 1	ENSDARP00000098055	akajin_mus_all_contig_7914	-0.903337	-1.17656	-1.61625	-0.337794	-1.56423	0.988272	0.62982	0.845817	0.924979	0.574144	1.22987	0.555927	-0.318939	1.1291	1.21332	-1.53867	-0.988785	0.575338	0.29971	-0.885372	0.363628
transmembrane and coiled-coil domains 6	ENSDARP00000018110	akajin_mus_all_contig_7927	-0.374659	-0.976001	-1.68654	-0.673412	0.578291	-0.255146	0.17046	-0.172314	1.27842	1.00315	1.35577	0.340453	1.2095	0.957368	-0.512351	1.24353	-0.793678	-0.941101	-1.26908	-1.49138	1.00871
LSM14A mRNA processing body assembly factor a	ENSDARP00000118954	akajin_mus_all_contig_7929	-1.72744	-1.16106	-0.877916	-1.53637	-0.195832	-0.369143	-0.458273	1.73523	1.07986	1.49832	-0.0775224	0.375815	0.663306	0.348815	0.783061	-0.52876	0.403389	-0.401359	1.70818	-0.843223	-0.419083
tetratricopeptide repeat domain 4	ENSDARP00000065211	akajin_mus_all_contig_7936	-0.454142	-1.12328	-0.802736	-1.06588	1.03868	0.2672	0.846956	-0.143253	0.797871	1.39383	1.7783	1.01943	0.846942	1.01958	-0.682112	0.231133	-0.659688	-1.37965	-1.02752	-1.50051	-0.401169
MOB kinase activator 1Ba	ENSDARP00000088385	akajin_mus_all_contig_7970	-1.15888	-1.64704	-0.323217	-0.640072	1.73715	0.999939	0.135344	-0.585982	0.453706	1.31178	1.33401	0.251725	1.15308	0.323074	-1.06444	0.959569	-0.385165	-0.929337	0.291979	-1.45368	-0.763545
adenylate kinase 3	ENSDARP00000116187	akajin_mus_all_contig_7971	-1.16849	-1.2978	-0.871682	-0.504365	1.51611	0.139322	-0.0672297	-0.176678	0.130543	-0.641977	1.39912	2.32826	1.68003	0.771081	-0.122142	-1.06799	-0.433444	-0.320882	-0.0477662	-0.361814	-0.882207
vacuolar protein sorting 4a homolog A (S. cerevisiae)	ENSDARP00000140394	akajin_mus_all_contig_7981	-1.14894	-0.818945	-0.810089	-0.767626	0.551276	-0.0253121	0.130243	0.0729617	0.742572	-0.680137	0.851067	2.44234	1.67967	0.478616	0.528434	-0.964565	0.479546	-1.02956	0.613466	-0.933946	-1.39107
muscleblind-like splicing regulator 1	ENSDARP00000124149	akajin_mus_all_contig_7982	-0.790546	-0.596486	-0.793467	-1.24115	-0.355709	-0.0595265	0.0953694	0.665975	0.922154	-0.799172	1.13891	2.32017	2.00057	0.332442	0.457396	-0.908945	0.113832	-0.39381	0.209261	-1.32029	-0.996977
apoptotic chromatin condensation inducer 1b	ENSDARP00000029637	akajin_mus_all_contig_7990	-1.16119	-1.05656	-0.237521	-0.534769	1.36618	0.736586	0.855868	0.723032	0.276654	0.371745	2.04242	1.01442	1.14279	-0.420199	-1.43912	0.570272	-0.695101	-0.57633	-1.0545	-1.43934	-0.485338
lon peptidase 2, peroxisomal	ENSDARP00000140082	akajin_mus_all_contig_80	-1.0247	-1.04838	-0.419156	-0.306498	0.921537	-0.337759	1.57127	0.857577	2.17373	1.00796	0.907984	0.614367	0.650733	-0.120807	-0.507576	-0.15554	-1.41602	-1.40236	-0.192473	-1.17736	-0.59653
WD repeat domain 59	ENSDARP00000106181	akajin_mus_all_contig_8004	-0.970699	-0.890028	-0.510886	-0.775918	0.350919	-0.0916994	0.210772	0.662429	2.723	1.91017	0.818533	0.227954	0.242991	0.354851	0.00433456	-0.0603924	-0.960932	-1.4933	-0.00115827	-1.12787	-0.623069
ubiquitin family domain containing 1	ENSDARP00000133491	akajin_mus_all_contig_8040	-1.09683	-1.47837	-0.9314	-1.0031	-0.387086	0.0893931	0.775934	0.855214	1.2004	2.04843	0.397405	1.15593	0.844086	0.225491	0.863093	0.374981	-1.01323	-0.0963252	-0.244598	-1.14141	-1.438
mesenchyme homeobox 2a	ENSDARP00000059953	akajin_mus_all_contig_8042	-1.12175	-0.477284	-0.416117	0.261561	1.02264	-0.260186	-0.0211562	0.866697	2.08876	0.997188	1.41657	1.83778	-0.0463535	-0.819132	-0.396792	-0.959891	-0.946247	-1.04377	-0.061747	-0.759793	-1.16099
nonhomologous end-joining factor 1	ENSDARP00000076289	akajin_mus_all_contig_8079	-1.14965	-0.638317	-1.1626	-1.0223	0.747616	-1.23286	1.11263	0.376696	2.20733	0.832452	0.359673	0.600438	0.0705317	1.11531	0.938118	0.617524	-1.29495	-0.263407	-0.473931	-0.443098	-1.2972
aminoacyl tRNA synthetase complex-interacting multifunctional protein 2	ENSDARP00000129634	akajin_mus_all_contig_808	-1.21689	-1.13486	-1.09178	-1.63847	-0.302392	-0.147709	0.680154	0.259628	2.42393	0.0327744	-0.274763	-0.126629	0.358377	-1.48726	0.629395	1.07826	0.852785	-0.0532946	1.43297	-0.0295073	-0.244737
exocyst complex component 4	ENSDARP00000020340	akajin_mus_all_contig_8100	-0.877354	-0.705611	-1.6433	-1.03046	0.142847	-0.903777	-0.48533	1.30426	1.37446	0.945085	2.12525	1.16746	0.688229	0.366472	0.619286	-0.225231	-0.548834	-1.19146	0.0337364	-0.803968	-0.351756
meteorin, glial cell differentiation regulator	ENSDARP00000041804	akajin_mus_all_contig_8184	-1.21105	-2.18533	-1.3948	-1.2693	0.443511	0.714314	0.56263	0.562068	0.895869	1.0445	0.708952	1.20704	0.349478	-0.891106	1.06335	0.127177	0.580004	0.376963	0.422768	-1.23853	-0.868508
cytosolic thiouridylase subunit 2 homolog (S. pombe)	ENSDARP00000068045	akajin_mus_all_contig_8198	-0.695174	-0.869563	-0.709835	-1.56696	-0.00809496	0.397394	0.15391	-0.707847	2.15432	0.698499	1.36223	1.86839	0.183894	1.16715	0.104105	0.0870392	-0.342472	-1.20735	-0.423763	-1.06749	-0.578378
tripeptidyl peptidase I	ENSDARP00000124672	akajin_mus_all_contig_82	-1.56535	-1.28991	-0.948824	-0.398284	1.06677	-0.429622	0.9559	0.685522	1.66735	1.35206	1.11737	1.06371	0.961619	0.261505	-0.461374	-0.760662	-0.946396	-1.4838	-0.365037	-0.219305	-0.263234
mannosidase, beta A, lysosomal-like	ENSDARP00000078103	akajin_mus_all_contig_820	-1.14392	-0.633142	-0.453545	-0.787407	-0.813414	-1.47972	0.309905	1.17392	0.506016	2.06	1.29679	0.513961	0.673916	0.942135	-0.449487	-1.3877	0.331768	0.895784	0.457363	-0.811303	-1.20192
ring finger protein, LIM domain interacting	ENSDARP00000100039	akajin_mus_all_contig_8216	-1.09126	0.135283	0.293042	-0.372111	0.496608	1.31456	1.4332	1.58738	0.461219	-0.792206	-0.0982201	1.0732	-0.692095	-0.772618	-0.608483	0.884502	0.784661	0.11943	-0.635604	-1.23256	-2.28792
melanoma cell adhesion molecule a	ENSDARP00000140872	akajin_mus_all_contig_823	-1.59442	-1.83749	-1.84475	-0.885982	-0.0832308	0.140382	0.85021	1.35841	1.35662	1.26324	0.676374	0.32531	0.850793	-0.0720418	1.15983	-0.804267	-0.424232	-0.360655	0.0257805	-0.412115	0.312238
survival of motor neuron 1, telomeric	ENSDARP00000017636	akajin_mus_all_contig_8263	-0.423023	-0.0598034	-0.289535	-0.659304	0.72802	-0.332523	1.46086	0.221269	1.31959	1.97513	1.61629	-0.209709	0.546071	-0.796244	-1.15849	0.856887	-0.828821	-1.03414	-1.42095	-0.402265	-1.10931
ubiquitin-conjugating enzyme E2G 1a (UBC7 homolog, yeast)	ENSDARP00000016596	akajin_mus_all_contig_8267	-1.79998	-0.702796	-1.10588	-0.370605	0.021193	-0.692504	-0.128831	0.777129	2.38873	0.165404	1.46225	1.0699	1.54724	0.0506704	-0.200105	-0.278322	-1.19736	-0.546917	0.134572	0.12017	-0.713948
0	ENSDARP00000140645	akajin_mus_all_contig_8294	-1.14267	-1.56842	-1.04185	-1.34474	0.318679	0.539644	0.498628	1.61937	1.08076	0.621243	0.459217	0.917769	1.019	1.0286	-0.375371	-0.1996	0.92275	-0.430415	-1.35663	-0.0449884	-1.52096
suppressor of Ty 6 homolog	ENSDARP00000013353	akajin_mus_all_contig_8309	0.0919849	0.873231	0.413415	0.366014	1.12111	0.344465	1.10101	1.16345	0.679524	-0.93626	-0.684015	1.56926	0.64184	0.500093	-0.141509	-1.98498	-0.823783	-1.10807	-1.66601	-1.11632	-0.40444
nuclear receptor binding factor 2b	ENSDARP00000029558	akajin_mus_all_contig_8356	-1.25257	-1.6069	-0.832173	-0.0955003	0.547894	-1.0962	1.04387	1.70606	1.26603	-0.291553	1.65916	0.164096	0.0773888	-0.328782	-0.788445	-0.769868	-0.882668	0.394441	1.65572	-0.357808	-0.212191
0	ENSDARP00000130531	akajin_mus_all_contig_8367	-1.32605	0.289552	-0.421702	-0.623858	0.770088	-0.50019	1.74203	0.227937	0.888686	1.6228	0.694785	0.567906	1.79279	-0.0153775	-0.0464609	-1.40971	-0.825293	-0.964713	-0.224462	-0.945497	-1.29325
WW domain binding protein 1	ENSDARP00000134007	akajin_mus_all_contig_8374	-1.62143	-0.931314	-1.23831	0.280178	-0.982061	0.910031	1.80359	1.40691	1.77448	0.255083	0.145184	-0.0587509	0.696624	-0.144908	0.581974	-1.75873	-0.22008	-0.19552	0.302171	-0.442542	-0.562584
family with sequence similarity 184, member B	ENSDARP00000113883	akajin_mus_all_contig_8392	-1.49966	-1.3674	-1.43953	-0.368902	-0.442197	0.591561	0.684356	2.02768	1.1301	0.745814	0.40523	0.0046295	-0.267511	-0.514353	1.8895	-0.0632404	-0.46754	-0.323354	0.899417	-0.50579	-1.11881
amyotrophic lateral sclerosis 2b (juvenile)	ENSDARP00000123908	akajin_mus_all_contig_8424	-1.41336	-0.746187	-0.846544	-0.371415	0.557575	0.460383	0.139919	0.608428	1.75489	1.39427	1.44063	0.955567	0.975823	-0.549763	-0.718919	-0.484274	-0.922263	-2.0162	0.622557	-0.378708	-0.462413
lysine (K)-specific demethylase 3B	ENSDARP00000133582	akajin_mus_all_contig_8438	-0.642368	0.127587	-0.105406	-1.01349	1.84885	0.684662	0.954057	-0.590798	1.3614	-0.597081	2.35285	0.707318	0.0695909	-0.388845	-0.656045	-0.37993	-1.01063	-1.08225	-0.611309	-1.32487	0.296711
SIX homeobox 4a	ENSDARP00000126511	akajin_mus_all_contig_8526	-0.756613	-0.960891	-0.881012	0.00454957	-0.131577	-0.185186	0.820226	1.21692	3.05951	1.57965	0.423846	0.2579	-1.05137	-0.987563	-0.22479	-0.555495	-0.500966	-0.684629	0.204798	-0.25363	-0.393672
epilepsy, progressive myoclonus type 2A, Lafora disease (laforin)	ENSDARP00000123332	akajin_mus_all_contig_8552	-0.766758	-0.195122	-0.251239	-0.103798	0.0132697	0.0609824	0.995864	-0.191303	1.24238	2.11825	2.29733	0.248165	0.807187	-0.347509	-1.15461	-1.12554	-0.881163	-0.556558	-0.00108481	-1.11592	-1.09283
leucine rich repeat containing 40	ENSDARP00000016699	akajin_mus_all_contig_8554	-1.07835	-1.28811	-0.589606	-0.440843	1.19285	0.242853	1.02373	0.724813	1.02868	0.537171	1.52553	1.30444	0.692711	1.24604	-0.361191	-0.605171	-0.981272	-1.15613	-0.529844	-1.24459	-1.2437
casein kinase 1, alpha 1	ENSDARP00000104911	akajin_mus_all_contig_8577	-1.84656	-0.48151	0.22809	0.144191	0.779333	0.728664	1.30156	1.03715	-0.0572779	0.068732	1.46549	1.3562	1.23007	-1.70048	-0.795248	-1.12709	-1.03507	-0.968447	-0.126126	-0.222457	0.0207851
von Willebrand factor A domain containing 8	ENSDARP00000120404	akajin_mus_all_contig_8578	-1.063	0.509199	-1.06596	-0.56464	0.589343	-1.37794	-0.601967	-0.711612	0.817283	1.87449	2.20177	0.624505	0.926737	0.299538	0.838499	-0.302469	-0.754427	-1.1044	-0.135154	-1.03439	0.0345857
chromosome 9 open reading frame 72	ENSDARP00000005597	akajin_mus_all_contig_8607	-1.22007	-0.608985	-0.515866	-1.1122	1.03991	0.258825	1.2329	0.0425172	1.01296	1.10569	1.81961	1.33858	0.163595	0.116114	-1.01139	0.798695	-0.952694	-1.60396	-0.596926	-0.988014	-0.319291
ribosomal RNA processing 36	ENSDARP00000045681	akajin_mus_all_contig_8614	-1.13177	-0.307115	-0.13035	-0.40954	0.296922	-0.348753	-0.193695	0.497237	1.01161	-0.487796	2.23581	2.49311	0.242338	-0.452458	0.399576	0.484996	-1.51341	-1.31802	-0.700401	-0.521166	-0.147126
neutrophil cytosolic factor 4	ENSDARP00000035699	akajin_mus_all_contig_8638	-1.0141	-1.06349	-1.30561	-1.24787	0.280194	-0.394623	0.38076	1.0988	1.64991	1.96596	0.915543	1.16086	0.606166	0.406682	-0.0322897	-1.22986	-0.976311	-0.600428	0.479667	-0.691299	-0.388691
chromosome 19 open reading frame 12	ENSDARP00000141027	akajin_mus_all_contig_8641	-0.353359	-0.0637096	-0.522232	0.255929	0.5039	0.807439	-0.173607	1.24635	2.09862	1.86711	0.961281	0.414206	-0.165836	-0.564594	-1.76174	-0.542113	-0.487552	-1.61048	-0.998778	-0.642389	-0.268441
laminin, alpha 1	ENSDARP00000135371	akajin_mus_all_contig_8647	-1.06872	-1.16004	-1.70798	0.803698	1.55147	-0.936534	-0.228165	-0.129047	2.01851	-0.40399	0.334374	1.01752	0.954776	-0.1051	-0.000505458	0.772733	-0.0230644	-1.83816	-0.255486	-0.0858209	0.48953
activating signal cointegrator 1 complex subunit 3	ENSDARP00000106925	akajin_mus_all_contig_8677	-1.16979	-1.21947	-0.560502	-0.215604	0.594575	-0.577123	0.0297715	0.183336	2.22719	1.42596	1.09583	0.565621	0.972115	1.00107	0.121665	0.0684972	-1.73679	-0.940556	-0.0439758	-1.00849	-0.813317
LMBR1 domain containing 1	ENSDARP00000140434	akajin_mus_all_contig_8710	-1.10583	-1.30663	-1.06632	-0.734781	0.377767	-0.241543	0.731515	1.09802	2.32922	1.69563	1.01641	0.881387	0.333658	0.274194	-0.30869	-0.470954	-1.02877	-0.726447	-0.189677	-0.754952	-0.803207
zgc:85777	ENSDARP00000110052	akajin_mus_all_contig_877	-0.476534	-2.34549	-0.487143	-1.31418	-0.033723	-0.287101	1.95403	1.19257	1.73159	0.944668	0.53433	0.406515	0.190927	0.316325	0.239741	0.393162	-0.767814	-0.383737	-0.0538485	-0.962803	-0.791481
kelch-like ECH-associated protein 1b	ENSDARP00000124136	akajin_mus_all_contig_8814	-1.28793	0.102621	0.512044	-0.00529309	0.629801	0.405359	0.922414	1.45929	0.0914083	-0.240149	2.28549	0.857446	0.624331	-1.36689	0.109079	-0.490361	-0.363639	-1.26774	-0.393565	-1.90823	-0.675478
adrenoceptor beta 1	ENSDARP00000132339	akajin_mus_all_contig_8822	-0.208174	-0.980969	-0.860933	-0.141565	-0.405043	-1.15608	-1.41354	1.5171	1.10204	0.766528	2.13775	0.984581	0.484505	-1.04253	-0.0621697	1.32271	-1.16949	-0.0776525	-0.793641	0.0782961	-0.0817215
NIN1/RPN12 binding protein 1 homolog (S. cerevisiae)	ENSDARP00000013936	akajin_mus_all_contig_8840	-1.34252	-1.14888	-0.616299	-1.2776	0.830784	-0.510117	0.40382	0.897433	1.51094	2.03874	0.174676	1.17801	1.24072	-0.0406782	-0.0182116	0.018642	-0.193894	-1.24859	-0.012504	-1.23808	-0.646388
procollagen-proline, 2-oxoglutarate 4-dioxygenase (proline 4-hydroxylase), alpha polypeptide 2	ENSDARP00000027028	akajin_mus_all_contig_8849	-0.741113	-0.847557	-1.6382	-0.251661	-0.687163	-0.604264	1.63663	1.59416	0.482254	-0.166839	1.60874	0.911288	0.917524	0.825949	0.145396	-0.935179	-1.14313	0.61834	0.194301	-0.598895	-1.3206
transmembrane protein 182a	ENSDARP00000059091	akajin_mus_all_contig_888	-1.38527	-1.54341	-1.13799	-0.588535	-0.180504	0.0269911	1.94065	1.08886	2.18447	0.73976	0.704275	0.634569	0.521615	-0.626761	0.262742	-0.427611	-0.644229	-0.901872	-0.627324	-0.417124	0.37669
metastasis suppressor 1-like a	ENSDARP00000045231	akajin_mus_all_contig_8887	-1.33123	-1.11725	-1.32077	-0.805775	0.502031	-0.0122679	0.788163	1.91666	1.53272	0.607069	1.73404	1.02159	0.601828	-0.248051	-0.399601	-0.768255	-0.521642	-0.493267	0.070037	-1.00998	-0.74605
furin (paired basic amino acid cleaving enzyme) a	ENSDARP00000085901	akajin_mus_all_contig_8922	-1.0918	-1.02411	-1.25603	-0.0349081	-0.340296	-0.52027	0.177957	0.874586	1.54378	0.924288	0.454894	2.11464	0.888187	0.81855	0.405766	-1.54597	-0.290984	-0.523416	0.432234	-1.50747	-0.499624
fragile X mental retardation, autosomal homolog 2	ENSDARP00000004667	akajin_mus_all_contig_897	-0.797136	-0.716381	-1.13356	-0.759665	0.564102	-0.477768	0.0620599	0.704074	1.73867	0.814579	1.60508	1.20377	1.3835	0.120406	0.242326	-1.5531	-0.126147	-1.42995	0.303251	-1.14922	-0.598879
STAM binding protein-like 1	ENSDARP00000096813	akajin_mus_all_contig_8974	-1.35288	-0.99352	-1.25846	-0.132717	0.598859	0.50432	-0.0508234	1.08306	1.94161	1.24858	1.55994	1.15216	0.0666997	-0.197831	0.414218	-0.746419	-0.337298	-1.01848	-0.203704	-1.408	-0.869313
F-box protein 40, tandem duplicate 2	ENSDARP00000111542	akajin_mus_all_contig_8982	-1.11342	-0.947151	0.0995355	-0.7573	0.854122	0.273417	1.02182	0.9767	1.34204	1.75398	1.19439	0.738754	0.787108	-0.895	-1.30396	0.175532	-0.591212	-0.72915	-0.46127	-1.68713	-0.731807
legumain	ENSDARP00000114480	akajin_mus_all_contig_9032	-1.69488	-1.20537	-1.15377	-0.239237	0.157906	0.43863	0.325724	1.14207	1.5587	1.95924	0.866247	0.61757	0.799475	0.431072	0.301737	-0.424338	-0.599517	-1.30365	0.0488468	-1.16769	-0.858758
zinc finger CCCH-type containing 7B	ENSDARP00000127373	akajin_mus_all_contig_9054	-0.980582	-0.591895	-1.37045	-0.199848	-0.342241	0.0139361	0.178236	-0.0537273	1.84972	0.531953	1.4824	1.77307	0.786183	0.070105	-0.799065	-1.91082	-0.313626	-0.425976	1.31824	-0.256551	-0.759067
si:dkey-4c2.11	ENSDARP00000129466	akajin_mus_all_contig_909	-1.5312	-1.62837	-1.20153	-0.85073	0.288787	-0.0347238	1.39964	1.55819	1.49454	1.44368	0.547616	0.832983	0.536175	0.269579	0.328234	-0.631359	-0.178752	-0.80376	-0.123494	-0.962857	-0.752642
isoprenoid synthase domain containing	ENSDARP00000118574	akajin_mus_all_contig_9092	-0.147429	-0.0599498	-1.89146	-0.690433	1.20675	-0.0802149	0.220938	-0.0630196	-0.0171923	-0.179113	-0.0677135	1.02386	0.393444	2.06752	-0.543189	-0.00516153	-1.36989	-1.96945	0.000602339	0.59413	1.57697
endoplasmic reticulum to nucleus signaling 2	ENSDARP00000115811	akajin_mus_all_contig_9134	-1.10765	-1.28322	-0.937498	-0.257496	0.962114	0.278605	1.18967	1.27777	1.98404	1.02584	1.33301	0.903813	0.0604644	-0.942765	-0.600449	-0.844964	-0.456997	-0.980686	0.0703458	-0.880907	-0.793035
PX domain containing serine/threonine kinase	ENSDARP00000138727	akajin_mus_all_contig_916	-0.93058	-1.07942	-1.09117	-0.420351	0.0920168	-0.297086	0.900463	1.25567	2.86794	0.42821	0.566426	1.22372	0.816034	-0.51991	-0.424756	-0.759047	-0.632615	-0.758215	0.256967	-0.605556	-0.888746
methyltransferase like 7A	ENSDARP00000131342	akajin_mus_all_contig_9162	-1.43596	-1.30316	-0.817641	-1.13593	0.00243503	-0.105341	0.612125	0.949842	1.09841	1.31072	1.55959	1.11172	1.14696	1.01196	-0.105185	0.335765	-0.749701	-0.959727	-0.378026	-1.1057	-1.04317
eukaryotic elongation factor 2 kinase	ENSDARP00000124692	akajin_mus_all_contig_917	-0.5737	-0.5293	-0.394326	-0.503076	1.98939	0.561838	0.449668	0.0521334	0.83013	0.764877	1.7186	1.19278	0.448395	-0.531629	-1.40026	0.781611	-0.434969	-1.10831	-0.477786	-1.67359	-1.16248
dual specificity phosphatase 11 (RNA/RNP complex 1-interacting)	ENSDARP00000119897	akajin_mus_all_contig_9189	-1.1095	-0.270743	-1.29458	-1.0627	0.589972	-0.538377	0.798238	-0.170498	1.97188	1.63172	1.037	0.336447	1.25879	-0.142069	0.0884564	0.372658	-1.42389	-1.49996	0.308599	-0.849592	-0.0318479
TNF receptor-associated factor 7	ENSDARP00000079014	akajin_mus_all_contig_9194	-0.880043	-0.465881	-0.990988	-0.577839	0.58612	0.442868	0.266799	0.804438	1.44976	1.07333	2.08778	1.64311	0.397859	-0.0238426	-0.828659	-0.990738	-0.262518	-1.43582	-0.461063	-1.284	-0.550676
ATG5 autophagy related 5 homolog (S. cerevisiae)	ENSDARP00000124077	akajin_mus_all_contig_9199	-0.301884	-1.07728	-0.760507	-0.989033	0.498828	-0.174035	2.31711	1.44813	0.604196	0.489489	1.07495	1.78808	-0.438275	-0.818953	-0.11089	-0.314502	-0.801542	-0.408874	0.228738	-1.3651	-0.888647
autophagy related 4B, cysteine peptidase	ENSDARP00000106508	akajin_mus_all_contig_9208	-1.23836	-1.06835	-0.550794	-0.535788	0.476974	0.100906	1.15254	1.42548	1.43866	2.34938	0.973898	0.473595	0.325056	-0.143812	-0.442186	-0.716283	-0.718448	-1.02374	-0.356183	-0.97646	-0.946077
l-isoaspartyl protein carboxyl methyltransferase, like	ENSDARP00000112514	akajin_mus_all_contig_9214	-1.18611	-0.718995	-0.619397	-0.387059	0.499006	0.146379	1.97871	0.640651	1.92103	1.32031	0.290206	0.396417	-0.0110047	-0.884435	0.369444	0.392083	-0.555415	-1.43974	-0.676234	-1.80361	0.327759
transmembrane protein 39B	ENSDARP00000006893	akajin_mus_all_contig_9215	-0.590768	-0.664315	-0.978142	-0.514003	0.0754194	-0.370586	1.34131	1.1967	2.17825	1.47871	-0.756637	0.915489	-0.721669	-0.766222	-0.543638	0.974136	0.27905	-1.58715	0.23091	-0.0510891	-1.12575
Ral GTPase activating protein, beta subunit (non-catalytic)	ENSDARP00000110828	akajin_mus_all_contig_9219	-0.517422	-1.47743	-1.20117	-0.281575	-0.0745933	-0.705729	0.564904	0.035954	1.50368	1.62581	1.21805	0.663464	0.91015	1.23154	-1.46552	-1.05457	-0.22365	-0.372049	-0.877035	-0.6704	1.16758
cugbp, Elav-like family member 1	ENSDARP00000026582	akajin_mus_all_contig_9295	-1.54762	-0.417244	-1.04884	-0.560868	-0.650642	-0.834557	-0.529066	1.4244	1.64277	0.493141	1.88106	0.488199	0.932658	0.612409	0.515853	-0.0645421	-0.595523	-1.26221	-1.00146	1.05687	-0.534795
snurportin 1	ENSDARP00000016305	akajin_mus_all_contig_9296	-1.14855	-0.316018	-0.831537	-0.745353	-0.389948	-0.949082	-0.625614	0.21193	2.11811	1.88876	0.874536	-0.0285295	0.762108	0.0894262	1.23784	-0.901576	-0.0896295	-0.338683	1.21273	-1.48221	-0.548707
RAB3D, member RAS oncogene family, a	ENSDARP00000028062	akajin_mus_all_contig_9314	-1.0336	-0.183157	-0.737415	0.54276	-0.379006	-0.992212	0.674273	-0.0991483	0.925999	0.237318	1.34526	0.959451	1.98047	0.201166	-0.936417	1.79861	-1.60753	-1.12322	-0.701282	-0.559586	-0.312729
carbonic anhydrase IV c	ENSDARP00000065361	akajin_mus_all_contig_9320	-1.47331	-0.84664	-2.22986	-0.670842	0.130727	-0.548083	0.186569	1.61741	0.459779	1.0898	-0.42149	0.403152	0.523466	-1.64255	0.0132761	0.392518	1.47226	-0.453726	0.755398	0.886553	0.355592
tRNA-yW synthesizing protein 1 homolog (S. cerevisiae)	ENSDARP00000132443	akajin_mus_all_contig_9352	-0.618647	-0.343876	-0.815847	-0.831381	-0.196954	-0.435025	0.568835	0.699055	1.89684	1.25487	1.50359	1.02072	1.12958	0.84255	-0.109288	-1.36096	-1.51726	-1.30893	-0.167536	-0.623637	-0.586695
diacylglycerol kinase, eta	ENSDARP00000016655	akajin_mus_all_contig_939	-0.817136	-1.19105	-0.721444	-0.269369	0.133086	-0.270826	0.703495	0.938469	2.85712	1.582	0.629237	0.551831	-1.07801	-0.583226	-0.207262	-0.947532	-0.281733	-0.449757	0.832679	-0.898656	-0.511909
alpha-kinase 3a	ENSDARP00000097719	akajin_mus_all_contig_9422	-1.62823	-1.16232	0.209589	0.231339	0.772005	-0.972733	-0.318745	1.72278	1.17722	2.08852	0.654015	0.654243	0.495265	0.230512	0.0478123	-0.052057	-1.59162	-0.39818	-0.514972	-0.631709	-1.01275
microtubule-associated protein tau a	ENSDARP00000105066	akajin_mus_all_contig_9423	-1.18688	-0.82335	-1.21403	-0.517153	1.20081	-0.670347	-0.677093	0.265199	1.92927	0.641577	1.59622	1.33869	0.374375	-0.626967	-0.223507	0.570301	-1.10966	-1.52797	-0.407121	0.349263	0.718377
makorin, ring finger protein, 2	ENSDARP00000016210	akajin_mus_all_contig_9432	-1.33556	-1.28574	-0.883295	-1.24109	0.757759	0.276089	0.586039	1.25812	1.28314	1.71	0.813631	0.72487	0.77271	-0.220784	-0.374256	1.04258	-1.12599	-0.971509	0.0518887	-1.1747	-0.663913
calpastatin	ENSDARP00000116399	akajin_mus_all_contig_945	-0.993192	-0.888186	-0.990807	-0.276118	0.568661	0.0985514	-1.29919	1.97654	1.52733	1.26858	1.16762	0.57386	1.3685	-0.94014	-0.613612	-0.60996	0.552924	-0.282924	-0.690572	-0.964512	-0.553356
wu:fj29h11	ENSDARP00000139675	akajin_mus_all_contig_9476	-1.33088	-1.03594	-1.0796	-0.675971	-0.286977	0.258734	0.330938	0.962435	2.35279	0.0607963	1.81019	1.0922	0.433068	-0.594173	-0.66184	-0.100525	-0.247029	-1.0027	0.668498	-1.30824	0.354231
eukaryotic translation initiation factor 2-alpha kinase 1	ENSDARP00000002313	akajin_mus_all_contig_9490	-0.918913	-0.608332	-0.943647	-0.158895	0.754177	-0.638975	1.19671	0.945574	2.07009	1.57205	0.659364	1.08509	0.933804	-0.692768	-1.04397	-0.122177	-0.509327	-1.2719	-0.743917	-0.991005	-0.573037
transmembrane protein 30Aa	ENSDARP00000111935	akajin_mus_all_contig_9497	-0.825978	-2.16199	-1.3403	-1.02747	0.736784	0.0479023	1.64624	0.386611	0.263205	1.25393	-0.294536	0.551197	0.995031	-0.00609538	-0.123855	-0.315016	0.921861	0.724716	0.978469	-1.12892	-1.28178
cytoskeleton associated protein 5	ENSDARP00000130881	akajin_mus_all_contig_950	-1.42594	0.325844	0.647047	0.0629086	-0.868615	-1.11595	-0.268005	0.735234	0.894038	0.627405	1.17945	1.42816	0.32524	1.14583	0.101128	-2.13746	-0.732805	-1.01714	0.0768751	-1.13764	1.15439
ethanolaminephosphotransferase 1	ENSDARP00000079698	akajin_mus_all_contig_9523	-1.1262	-0.260645	-1.23523	-0.238566	0.255815	-0.84714	0.958501	1.373	0.668165	0.516051	1.49132	1.29639	0.687902	0.486445	-0.079239	-1.19214	-2.11724	-1.35248	0.302103	0.560718	-0.147535
CDP-diacylglycerol synthase (phosphatidate cytidylyltransferase) 1	ENSDARP00000026957	akajin_mus_all_contig_9539	-1.55452	-1.59855	-0.526099	-1.54307	0.529658	1.4348	0.762686	1.48738	0.818381	1.32652	1.22465	0.531304	0.0733026	-0.945746	-0.584024	-0.1417	0.689093	-0.529848	-0.0774733	-0.854759	-0.521981
muscleblind-like splicing regulator 1	ENSDARP00000088834	akajin_mus_all_contig_954	-1.34721	-0.63337	-0.790662	-0.625828	-0.472045	-0.472524	0.915132	0.338079	1.28292	-0.706631	0.567835	2.1934	1.67613	0.548202	0.73665	-1.04999	0.418481	-0.56769	0.303965	-1.33965	-0.975199
transmembrane protein 33	ENSDARP00000060576	akajin_mus_all_contig_9571	-0.383254	-1.88061	-1.66822	-0.175405	0.6873	-0.578065	0.67205	0.648776	0.398638	0.682602	0.660817	1.05181	-1.22499	-0.230261	-0.638979	-0.19387	-1.21541	0.00741917	-0.126233	1.65937	1.8465
B-cell translocation gene 1, anti-proliferative	ENSDARP00000031665	akajin_mus_all_contig_9593	-1.23963	-0.133768	-0.282489	-0.47434	0.844777	0.243804	0.528141	-0.279319	2.19032	0.719443	1.46158	1.26368	0.708432	0.320105	-0.0774734	-0.744436	-0.708215	-1.16468	-0.0493016	-1.72059	-1.40604
DEP domain containing 5	ENSDARP00000098526	akajin_mus_all_contig_9604	-1.33442	-1.29373	-0.440069	-0.837842	0.529705	0.798793	0.602434	0.696286	1.2391	0.290333	0.587675	1.75902	2.10499	0.325236	-0.776525	-0.89637	-1.36562	-0.530525	-0.475148	-0.378551	-0.604775
zinc finger CCCH-type containing 10	ENSDARP00000139777	akajin_mus_all_contig_9619	-1.99461	-0.935565	-0.380538	-0.413979	1.33438	0.472997	0.623099	0.978421	0.898938	0.433735	1.03555	1.16604	0.836833	0.38151	-0.440836	-0.1053	-0.121257	-1.31694	0.607741	-1.21403	-1.84619
si:dkey-226k3.4	ENSDARP00000117009	akajin_mus_all_contig_9632	-1.41314	-1.21625	-0.843457	-0.663148	0.639452	-0.0628292	-0.119932	1.99406	0.87713	1.0513	0.637149	1.32841	0.0159628	0.948545	-1.23732	-0.00751499	-1.25703	-1.46875	-0.100851	0.0356101	0.862603
coilin p80	ENSDARP00000109892	akajin_mus_all_contig_9646	-0.471121	-1.39401	-1.66315	-1.08426	-0.276389	-0.269133	-0.147443	-0.315901	1.13126	1.63616	1.294	0.979442	1.89878	0.584338	0.09715	0.822608	-0.221308	-1.34348	-0.523909	-0.336791	-0.396835
CCR4-NOT transcription complex, subunit 4a	ENSDARP00000034129	akajin_mus_all_contig_9676	-1.19627	-0.559382	0.189033	0.768011	0.969103	-0.206496	0.682208	-0.330181	2.02564	0.665106	1.84076	0.449069	0.904676	-0.101257	-0.538209	-0.358229	-1.45672	-1.43379	-0.158542	-1.36709	-0.787433
choline/ethanolamine phosphotransferase 1b	ENSDARP00000076034	akajin_mus_all_contig_9682	-1.11781	-0.554706	-1.62707	-1.19858	0.369635	-0.0647932	0.465633	1.18879	1.6963	0.733708	1.07537	1.49901	1.24317	0.711752	-0.0752144	-1.1699	-0.525818	-0.807863	-0.200905	-0.936491	-0.704207
cytochrome P450, family 2, subfamily U, polypeptide 1	ENSDARP00000048280	akajin_mus_all_contig_9744	-1.09746	-0.78114	-0.512595	-0.833804	0.755262	0.081924	1.43845	0.864627	1.31434	2.33866	0.996823	0.624071	-0.397137	-0.389375	-0.751902	-0.555828	0.626816	-0.876127	-0.696862	-1.31452	-0.834216
sperm associated antigen 7	ENSDARP00000015486	akajin_mus_all_contig_9782	-1.75571	-1.80646	-0.457937	-0.697529	0.198309	0.461306	0.467833	1.22079	1.97484	0.817789	0.939307	0.630072	0.407277	0.605377	0.375876	-0.273551	-1.45117	-0.338827	0.499662	-1.28178	-0.535483
POP4 homolog, ribonuclease P/MRP subunit	ENSDARP00000137725	akajin_mus_all_contig_9823	-0.588536	0.507399	-0.314791	-0.920411	-0.699759	1.01572	1.29655	-0.0799743	1.07714	0.862431	1.76686	1.02452	1.16935	-0.0430891	-1.32431	-1.29698	0.16777	-1.09196	-1.52253	-0.900506	-0.104897
transmembrane protein 165	ENSDARP00000047623	akajin_mus_all_contig_9840	-1.50096	-1.31701	-1.14448	-0.963303	0.200177	-0.0713857	1.27598	0.847423	1.51343	1.09752	1.11586	1.06751	1.16361	0.906156	-0.052391	-0.413331	-0.862959	-1.11358	-0.290246	-0.836317	-0.621704
adhesion G protein-coupled receptor L3	ENSDARP00000140524	akajin_mus_all_contig_9863	-0.930993	-0.490934	-0.65427	0.075413	-0.388148	-0.909338	-0.885448	0.473195	2.06411	-0.0392301	1.08976	2.38628	1.66696	0.14028	-1.00166	-0.858823	-0.500382	-0.482652	-0.511296	-0.033576	-0.209245
poly (ADP-ribose) polymerase family, member 10	ENSDARP00000108181	akajin_mus_all_contig_9868	-1.28164	-0.667542	-0.373447	-0.0298356	0.67109	0.00816281	1.73469	1.34335	1.08142	0.90949	1.39744	1.20579	0.389233	0.0740352	-1.58236	-0.45479	-0.860184	-0.855124	-0.478805	-1.26901	-0.961965
polypyrimidine tract binding protein 3	ENSDARP00000040307	akajin_mus_all_contig_989	-1.34286	-1.15076	-0.20361	-0.360118	-0.46172	-0.440197	0.57708	1.37118	0.978892	2.29846	0.848326	0.235406	1.33946	-0.210399	-0.398719	-0.415199	-1.31671	-1.5501	0.769873	-0.236664	-0.33162
glutamate receptor, ionotropic, N-methyl D-aspartate-associated protein 1b (glutamate binding)	ENSDARP00000069140	akajin_mus_all_contig_9936	-1.01947	-1.85445	-0.585006	0.415781	0.530305	-0.454741	0.088912	0.101604	1.69317	0.219331	1.24147	1.92894	0.929112	-0.631578	-1.38956	0.883114	-1.15103	-0.577615	-0.266673	0.504016	-0.605637
wu:fb52c12	ENSDARP00000107587	akajin_mus_all_contig_9956	-1.88089	-0.502607	-0.610352	-0.416648	0.198092	-0.657543	1.59136	0.435427	1.25849	0.981913	0.150177	0.619347	0.599859	1.51382	-1.14574	-0.835924	-1.50973	-0.885808	1.13214	0.485536	-0.520928
ancient ubiquitous protein 1	ENSDARP00000054866	akajin_mus_all_contig_998	-1.40519	-0.747335	-1.25973	-1.22751	0.401284	-0.458015	0.851534	0.907238	1.54758	1.47668	0.878439	0.895082	1.12646	-0.0296611	0.483968	0.462746	-0.66028	-1.73879	-0.0927908	-0.457637	-0.954068
synaptojanin 1	ENSDARP00000042828	akajin_mus_all_contig_9992	-1.44082	-0.795219	-0.755063	-1.10796	1.33756	-0.0481875	1.03363	-0.25405	0.890891	0.419347	2.26805	1.41108	0.021729	0.122955	-0.156042	0.615241	-0.723639	-0.619939	-0.957119	-1.47548	0.213028
