# Supplementary material for: Trans-omics approaches used to characterise fish nutritional biorhythms in leopard coral grouper (Plectropomus leopardus)
Source: Sci Rep. 2017 Aug 24;7:9372. doi: 10.1038/s41598-017-09531-4 (PMC5570933; doi:10.1038/s41598-017-09531-4)
Supplement: Supplementary file 5 — Table S2C [file 41598_2017_9531_MOESM5_ESM.xls]

## Sheet: cluster 3
Annotations - Description	Annotations - Ensembl(zebrafish)	Feature ID	NF1-ZT2 (Z score)	NF1-ZT6 (Z score)	NF1-ZT10 (Z score)	NF1-ZT14 (Z score)	NF2-ZT2 (Z score)	NF2-ZT6 (Z score)	NF2-ZT10 (Z score)	NF2-ZT14 (Z score)	NF2-ZT18 (Z score)	NF2-ZT22 (Z score)	F1-ZT2 (Z score)	F1-ZT3 (Z score)	F1-ZT6 (Z score)	F1-ZT10 (Z score)	F1-ZT14 (Z score)	F2-ZT2 (Z score)	F2-ZT6 (Z score)	F2-ZT10 (Z score)	F2-ZT14 (Z score)	F2-ZT18 (Z score)	F2-ZT22 (Z score)
Williams Beuren syndrome chromosome region 22	ENSDARP00000124121	akajin_mus_all_contig_10008	1.27637	-0.687452	0.148277	1.24101	1.70214	1.12581	-0.672968	1.11665	-1.05962	0.605538	0.0446139	-0.792547	-0.401103	-0.936189	0.251393	-2.1048	0.247784	-1.22521	0.27783	-0.843371	0.685838
erythrocyte membrane protein band 4.1-like 3b	ENSDARP00000141287	akajin_mus_all_contig_10032	0.403453	-0.81084	-0.277287	1.10454	-0.330823	1.42669	0.079017	1.82344	-1.51445	0.700681	-0.392554	-1.51318	-0.00284673	-1.46094	1.54776	0.731599	-0.264875	-1.17648	0.633967	-0.413758	-0.29311
TBC1 domain family, member 17	ENSDARP00000020784	akajin_mus_all_contig_10047	-0.727973	-0.493848	0.0460098	1.96012	1.30525	0.0964451	-0.689228	2.07054	-0.0359207	0.905551	0.596784	0.418802	-0.584198	-0.917897	-0.210277	-0.912386	-0.335373	-1.01292	0.755064	-1.91985	-0.314704
solute carrier family 9, subfamily A (NHE8, cation proton antiporter 8), member 8	ENSDARP00000138395	akajin_mus_all_contig_10057	-0.0179904	-0.917245	-1.12015	-1.13733	0.920815	0.488187	0.74567	1.60851	1.18289	1.01217	1.17842	1.25924	0.961508	-0.50405	-0.661124	-1.55513	-0.117442	-1.07541	-0.960519	-0.540258	-0.750743
methionyl aminopeptidase type 1D (mitochondrial)	ENSDARP00000010471	akajin_mus_all_contig_10064	-0.04263	-0.0913263	-0.670941	-1.25691	1.1399	0.334415	0.801906	0.428257	1.8932	1.07878	1.00087	1.60156	0.112954	-1.49843	-0.102645	0.0649461	-1.07792	-0.944795	-0.342331	-1.29584	-1.13302
lysine (K)-specific demethylase 4A, genome duplicate b	ENSDARP00000009763	akajin_mus_all_contig_1007	-0.789047	-0.778157	-0.591526	-0.233839	-0.223775	0.164819	2.12737	1.1476	2.13121	0.698044	0.812048	0.933653	0.0817636	-1.14422	-1.16524	-0.474192	0.37213	-0.680744	-0.541771	-1.36398	-0.482143
RB1-inducible coiled-coil 1	ENSDARP00000097746	akajin_mus_all_contig_10072	-1.1432	-1.12449	-0.171685	0.0865109	0.248439	0.897831	1.38092	1.96195	1.30759	0.811602	0.672008	0.836326	0.217556	-0.898994	-1.34946	-1.24746	0.656529	-0.685356	-0.64729	-0.733156	-1.07619
mesothelin-like	ENSDARP00000137154	akajin_mus_all_contig_10078	-0.0454103	-0.133022	-0.121762	-0.892292	-1.4135	-0.993738	0.655925	-1.4135	0.888188	-0.368489	0.724672	-0.813694	-0.560188	2.64413	0.329451	0.339998	1.57106	0.719167	-0.776235	-0.65422	0.313468
tafazzin	ENSDARP00000060717	akajin_mus_all_contig_10086	0.678512	-1.46498	-1.87873	0.0124582	-1.49779	-0.0479803	1.3904	0.919095	-0.391521	0.0542781	-0.0491452	0.367088	-0.282455	2.40107	0.423665	0.0742723	-0.869831	0.301536	-0.960474	0.863051	-0.0425198
phosphatidylinositol-4,5-bisphosphate 3-kinase, catalytic subunit gamma	ENSDARP00000002818	akajin_mus_all_contig_10093	-0.837661	-1.16861	-1.10959	0.490385	-0.252979	0.911819	1.31174	0.51427	2.55079	0.957554	-0.585794	0.53682	1.17858	0.174081	-0.203673	-0.282783	-1.29377	-1.03984	-0.382571	-0.783299	-0.685473
cell adhesion molecule L1-like a	ENSDARP00000141927	akajin_mus_all_contig_10108	-1.18121	-0.868838	0.0124175	0.6491	1.99951	0.151948	-0.366937	0.813559	0.720876	1.40812	-0.19944	-0.322032	-0.735817	-1.47386	-1.19125	0.297982	-0.263483	-0.73069	-0.24914	-0.633364	2.16256
glutamate receptor, metabotropic 5	ENSDARP00000131878	akajin_mus_all_contig_10114	-1.38779	-0.781956	-0.23972	-0.295716	2.1022	0.156752	0.903383	0.557144	1.57071	0.946415	1.55607	-0.0949123	0.309352	-0.225186	-0.915706	0.256905	-0.803879	-1.1341	-0.0483894	-1.13787	-1.29372
macrophage erythroblast attacher	ENSDARP00000070240	akajin_mus_all_contig_10115	-0.442918	-0.494978	-0.0766585	0.603149	0.860953	1.04971	2.01437	0.617319	0.669793	1.21589	1.35592	0.11214	-0.263318	-1.6793	-1.46656	-0.497762	-0.316532	-0.913222	-0.701897	-0.095179	-1.55091
transcription factor binding to IGHM enhancer 3a	ENSDARP00000139251	akajin_mus_all_contig_10132	-0.247321	-1.463	0.0756082	-0.783487	1.79139	0.844179	-0.104238	0.908704	0.907621	1.12358	1.92434	0.570475	-0.886863	-1.31888	-0.321934	-0.653289	-1.40343	-0.791852	-0.0685788	-0.618425	0.5154
solute carrier family 35, member A5	ENSDARP00000000004	akajin_mus_all_contig_10137	-1.29091	-1.07927	0.0207208	0.556497	0.66728	1.10152	0.589013	1.56074	1.67754	1.69647	0.992405	0.179783	-1.18	-0.665988	-1.05502	-0.49038	-0.634227	-0.246073	-0.60518	-0.699474	-1.09545
ubiquitin specific peptidase 7 (herpes virus-associated)	ENSDARP00000002502	akajin_mus_all_contig_10145	0.886632	0.941568	-0.622969	0.174993	-1.26645	-0.691553	1.53751	-1.14338	1.90662	0.0870208	-1.01547	-1.19789	0.109812	1.13909	0.466617	0.98223	-0.686581	-0.521554	0.712633	-0.314192	-1.48469
kelch-like family member 12	ENSDARP00000131425	akajin_mus_all_contig_10173	-0.5967	-0.0901581	1.20025	1.72717	-0.453341	0.153839	1.69432	1.45808	0.146819	1.04958	0.258645	-1.4297	-0.921187	-1.0208	-1.82719	0.0219218	-0.0553771	-0.272223	0.409385	-1.05946	-0.393869
zinc finger protein 1083	ENSDARP00000132099	akajin_mus_all_contig_10177	-0.479542	-0.97584	0.190728	0.974436	1.09727	0.948785	0.584631	1.30307	1.40079	1.9339	-1.1303	0.129475	-0.841437	-0.761299	-1.19053	-0.731782	-0.707197	-0.168099	-0.488172	-1.56703	0.478137
ubiquitin protein ligase E3 component n-recognin 4	ENSDARP00000034465	akajin_mus_all_contig_1018	-1.2663	0.253713	-0.570308	0.517347	1.01979	0.426351	-0.0386291	0.511021	1.65039	0.839534	2.16486	0.798771	0.606212	-0.893698	-0.439568	-0.719587	-1.26121	-1.59619	-0.579362	-0.973811	-0.449316
TAF4A RNA polymerase II, TATA box binding protein (TBP)-associated factor	ENSDARP00000103064	akajin_mus_all_contig_1021	-1.44282	-0.31032	0.054628	-0.427041	-0.898303	0.77499	3.46584	0.714504	0.236454	0.410233	0.6441	-0.200006	-0.0778493	-0.927536	-1.08658	-0.371147	-0.177302	0.0392261	-0.0594219	-0.789404	0.427765
ddb1 and cul4 associated factor 5	ENSDARP00000079302	akajin_mus_all_contig_10218	-1.29522	-0.525075	-0.183161	0.381369	-0.25572	0.501023	1.11869	1.3383	2.17628	2.05408	0.581193	-0.0158856	-0.649013	-1.07564	-0.47831	-0.772297	-0.134559	-0.883849	0.108922	-0.899756	-1.09137
SMAD family member 4	ENSDARP00000112470	akajin_mus_all_contig_10249	-0.198527	-0.609959	1.64646	-0.221071	0.490726	1.71298	0.858517	-0.0683093	0.907607	-0.0663414	0.332903	0.206212	-1.57496	-2.47334	-1.13603	0.0258034	0.715633	-0.466429	0.811296	-0.0897992	-0.803368
F-box protein 11a	ENSDARP00000140781	akajin_mus_all_contig_10268	-0.194512	0.474402	0.00669818	0.373563	1.17207	0.950963	2.66422	-0.317546	0.0289447	0.718454	-0.210039	0.0817277	0.47023	-0.574496	-2.01778	-0.153769	0.00679775	-0.989605	0.19452	-0.964846	-1.71999
F-box protein 42	ENSDARP00000112336	akajin_mus_all_contig_10306	-1.23263	-0.996267	0.13251	-0.0667107	1.88647	0.809865	1.38946	0.269352	2.20266	0.647787	0.2886	0.543111	-0.135773	-0.733196	-1.03292	-1.01927	-0.934686	-0.385777	0.0601309	-0.35744	-1.33527
yippee-like 5	ENSDARP00000124163	akajin_mus_all_contig_10309	-1.0823	-1.17236	0.192357	0.719995	0.519586	0.924358	1.64276	2.29936	0.867267	0.788729	0.414204	0.00492454	-1.16149	-1.29545	-0.669183	-0.0866636	0.213012	-0.399931	-0.724395	-0.854861	-1.13993
lysine (K)-specific demethylase 5Bb	ENSDARP00000102232	akajin_mus_all_contig_10319	-0.611239	-1.0332	-0.034665	-0.479028	0.0889991	0.860113	2.28854	1.03447	0.2751	0.183548	1.71727	0.714586	0.561788	-0.602196	-0.661073	-0.203081	-1.54377	-1.01352	0.386371	-1.71522	-0.213791
exocyst complex component 8	ENSDARP00000111214	akajin_mus_all_contig_10320	-0.310211	-1.86789	1.00133	0.598512	-0.0683667	0.18623	0.771525	0.191867	1.90048	1.4023	0.551518	0.110146	-1.39624	0.245083	-0.366556	-1.45849	-1.87961	-0.2792	0.749675	0.101235	-0.183324
RAP1A, member of RAS oncogene family b	ENSDARP00000130283	akajin_mus_all_contig_10329	0.345448	-0.282636	-1.4682	-0.9934	-0.57064	0.769207	0.783559	-0.0617829	1.12842	-0.956265	0.21783	0.0436476	-1.28053	-0.160678	-0.449159	-0.261557	1.79502	2.12393	0.253955	0.668693	-1.64486
testis-specific kinase 2	ENSDARP00000082077	akajin_mus_all_contig_1033	-0.882547	-0.583658	0.0290629	0.889073	0.745154	0.653937	0.650253	3.43393	-0.188604	0.112942	0.74357	-0.394985	-0.833499	-1.05678	-0.46881	-0.358407	0.0834525	-0.528898	-0.253078	-0.990954	-0.801156
si:dkey-117m1.4	ENSDARP00000115667	akajin_mus_all_contig_10361	-1.46407	-0.948856	-0.628501	-0.196767	0.160926	0.07678	1.11974	1.06551	2.35415	1.02376	0.87228	-1.11808	-0.00886995	0.373439	-1.37717	-0.332416	0.761681	-0.0665073	-0.0103079	0.00733202	-1.66405
si:dkey-112e7.2	ENSDARP00000139304	akajin_mus_all_contig_10393	1.12343	-1.807	0.237454	-1.46661	0.0749518	1.67313	0.156866	-0.245349	1.16676	-0.188358	-0.783749	0.754595	-1.58753	0.594628	1.56675	0.361456	0.114533	-0.0912584	0.341936	-1.31787	-0.678765
myomesin 2	ENSDARP00000131817	akajin_mus_all_contig_104	-1.34605	0.0815919	-0.581203	0.759605	0.515411	0.415392	0.897072	0.954479	1.90692	0.502307	1.34092	1.06834	0.132792	-0.252571	-0.542287	-0.495138	-1.41563	-1.64394	-0.106533	-1.61767	-0.573798
stomatin (EPB72)-like 1	ENSDARP00000083949	akajin_mus_all_contig_10400	-0.976339	-0.505916	0.132703	-0.381744	1.35111	0.603371	1.61688	0.615278	1.04007	0.890315	1.93975	-0.169029	0.313492	0.00692515	-1.05466	-0.343661	-1.07144	-0.139772	-1.03361	-1.10074	-1.73298
carnitine palmitoyltransferase 1B (muscle)	ENSDARP00000077856	akajin_mus_all_contig_10403	-1.38553	-0.795179	1.36773	1.90067	-0.587963	-0.0956088	2.01981	1.11187	1.06686	0.10801	-0.852554	-0.200185	-0.600759	-0.442823	0.0314932	-0.908161	-0.757583	-0.607228	1.02867	-0.624847	-0.776694
SPT2, Suppressor of Ty, domain containing 1 (S. cerevisiae)	ENSDARP00000068017	akajin_mus_all_contig_10416	-0.0688042	-1.94341	-0.09799	-0.538558	0.291632	-0.173566	1.09251	0.763311	0.608219	1.62534	0.412738	1.04809	0.114526	-0.608116	-0.166556	-1.06397	-1.31472	0.838369	1.48473	-1.82817	-0.475607
zinc finger with UFM1-specific peptidase domain	ENSDARP00000078444	akajin_mus_all_contig_10419	-0.810411	-0.590063	0.621436	0.942644	2.49417	0.1932	1.09975	0.83747	-0.817799	0.47861	-0.425518	-1.86022	0.138565	-0.42816	0.293515	-0.487724	-0.547434	0.00883592	-0.275854	-1.79915	0.934145
obscurin-like 1b	ENSDARP00000120503	akajin_mus_all_contig_1042	-0.633394	-0.181777	-0.543996	-0.55336	1.7306	0.100374	0.200397	0.21943	1.39202	0.350382	1.12527	1.95747	1.13732	-0.0235351	-1.79245	-0.313187	-0.839478	-0.896007	-1.38954	-0.769039	-0.277505
PHD finger protein 20, a	ENSDARP00000018050	akajin_mus_all_contig_10505	-1.14374	-0.364301	-0.956393	0.270456	-0.356691	0.485292	0.336844	2.09303	2.01579	0.8733	0.139428	0.426051	1.17795	-0.695442	-0.549878	-0.276257	0.238126	-1.24019	0.117187	-1.78179	-0.808773
churchill domain containing 1	ENSDARP00000022916	akajin_mus_all_contig_10519	-0.234142	-1.37495	-0.484565	-0.110729	1.58954	1.91368	1.23499	0.494	-1.85421	0.627917	-0.430465	-1.42005	0.492567	0.808968	-1.11849	0.665113	-0.441957	-0.439013	-0.667393	0.139221	0.609964
family with sequence similarity 210, member B	ENSDARP00000136703	akajin_mus_all_contig_10554	-0.721031	-0.809289	-0.715927	-0.644849	0.929493	0.216732	0.380429	1.45554	2.0714	1.74965	1.23065	0.72978	-0.0282517	-0.546881	-1.259	-0.421194	-0.0243697	-0.983102	-0.882663	-0.971863	-0.755256
male-specific lethal 1 homolog b (Drosophila)	ENSDARP00000127123	akajin_mus_all_contig_10580	-1.24466	-0.679058	-0.340636	0.81016	0.774479	0.969491	2.00128	1.66528	1.02828	0.688507	0.0294222	-0.65198	-1.50147	-0.732086	-1.0503	0.801183	0.267568	-0.387548	-0.872659	-0.485493	-1.08976
cyclin G associated kinase	ENSDARP00000141649	akajin_mus_all_contig_10597	-0.539845	-0.81611	-1.13085	-0.174588	-0.615797	-0.0821713	0.197235	2.49999	2.20901	0.458914	-0.168604	1.00837	0.307112	-0.766903	0.153633	-0.869181	-0.444665	-1.43232	0.953842	-0.481246	-0.265828
membrane-spanning 4-domains, subfamily A, member 17A.4	ENSDARP00000076558	akajin_mus_all_contig_10599	-1.3438	-0.787243	-0.40233	-0.57974	0.478104	-0.0678893	2.05279	0.58449	1.66699	0.687267	-0.620029	-1.37216	-0.549952	0.578803	0.155126	0.879041	0.236121	-0.311636	1.30447	-1.03871	-1.54971
forkhead box K2	ENSDARP00000016330	akajin_mus_all_contig_10621	-1.05775	-1.04372	-1.03465	0.0110934	0.431825	1.37335	-1.04919	0.796498	0.725557	1.93857	0.58825	1.10504	-1.03596	-1.57025	0.453907	-0.357835	1.32038	-1.02752	-0.0200927	-0.619665	0.0721538
strumpellin	ENSDARP00000131386	akajin_mus_all_contig_10628	-0.79412	0.550737	-0.702809	-0.00522702	1.46229	0.349085	0.606541	-0.394381	2.28714	0.510364	0.855484	1.71292	-0.0487292	0.00914733	-1.2394	-0.267053	-1.02318	-1.23974	-0.875038	-0.618799	-1.13523
DNA-damage-inducible transcript 3	ENSDARP00000078063	akajin_mus_all_contig_10656	-0.0877217	0.558765	-0.35625	2.92297	0.988725	1.35621	-0.260026	0.388505	-0.231164	-0.469371	-0.558711	0.0526743	-0.516083	-1.57086	0.138021	-0.72321	0.633139	-0.636639	0.72464	-1.11249	-1.24113
protein kinase, AMP-activated, beta 1 non-catalytic subunit, b	ENSDARP00000040329	akajin_mus_all_contig_10662	0.536583	-1.90555	-0.127811	-0.213947	1.28402	0.983583	-0.217754	1.18382	0.781341	2.29332	0.490168	-0.661797	0.331017	-0.993118	-0.599451	-0.292347	0.67113	-0.511618	-0.89252	-0.884337	-1.25473
thymidine kinase 2, mitochondrial	ENSDARP00000124415	akajin_mus_all_contig_10683	1.48061	-2.02025	-0.611835	-0.121296	0.475046	1.70477	-0.417229	0.338624	-0.153983	0.562679	-0.717695	0.654981	0.709573	-0.431173	0.920036	0.874575	-1.41572	-0.935486	0.0823884	0.72858	-1.70719
autophagy related 7	ENSDARP00000134373	akajin_mus_all_contig_10686	-0.367596	-1.13969	1.86124	0.907263	-0.676336	0.285263	0.197851	0.234474	0.974327	-0.114613	-0.21859	2.29455	-0.577262	-0.37918	-1.64739	0.0405233	1.19242	-0.486529	-1.21216	-0.155724	-1.01283
GP1 homolog, RAB6A GEF complex partner 1	ENSDARP00000141998	akajin_mus_all_contig_10694	-1.18437	-0.231158	-0.516669	0.615595	-0.207653	1.73786	1.85607	1.95328	0.809525	0.800916	-0.0394807	-0.250412	-1.12182	-1.04494	-0.684993	-0.537902	0.809499	-0.275962	-0.381452	-1.12326	-0.982687
MON1 secretory trafficking family member Bb	ENSDARP00000098438	akajin_mus_all_contig_10724	-0.845042	-0.551706	0.400529	1.64463	-1.05222	0.0167022	1.6057	0.209211	1.71984	0.424816	-1.74723	0.668845	0.736431	-0.442743	-0.10477	-0.267265	0.944371	-1.02801	0.0976441	-1.30873	-1.12101
vacuolar protein sorting 37A	ENSDARP00000073136	akajin_mus_all_contig_10737	-1.47037	-0.751361	-0.300581	1.00664	0.0264705	0.477822	1.03953	2.2883	1.8271	0.540977	-0.0243473	-0.242602	-0.819843	-0.893914	-0.570841	-0.952108	-0.0393177	-0.866027	1.1535	-0.966192	-0.462833
G protein-coupled receptor 156	ENSDARP00000123809	akajin_mus_all_contig_10775	-0.262701	-1.27155	0.891622	-1.03004	1.43074	-0.0411649	1.44081	1.28774	-0.382783	-0.431419	1.40675	0.600797	0.866875	-1.24549	-0.933751	-0.942864	1.02148	0.0963795	-0.219038	-0.799318	-1.48308
regulator of chromosome condensation (RCC1) and BTB (POZ) domain containing protein 1	ENSDARP00000053221	akajin_mus_all_contig_10795	-1.30511	-0.767598	0.736276	2.10945	0.200461	1.41369	1.43036	-0.0150227	0.585833	0.762311	0.0311686	-0.931221	-1.32755	-1.13937	-1.20404	-0.164064	0.75821	0.333381	-1.01103	-0.732743	0.236617
testis expressed 2	ENSDARP00000107338	akajin_mus_all_contig_1080	-0.761077	-0.555928	-0.0390484	2.93566	-0.623582	-0.805488	0.289644	0.672817	-0.221524	1.0287	-0.460715	-1.20384	-1.06991	-0.981652	1.06764	-0.681852	1.38015	0.365277	0.141831	0.124564	-0.601672
cyclin D binding myb-like transcription factor 1	ENSDARP00000131674	akajin_mus_all_contig_10807	-1.00365	-0.826505	0.794608	0.97248	0.565023	-0.191977	0.132086	0.873954	1.43023	2.71087	-0.546463	0.543947	-0.694339	-1.41497	-0.67598	-0.66644	0.0468753	-0.683913	-0.382655	0.257147	-1.24033
late endosomal/lysosomal adaptor, MAPK and MTOR activator 3	ENSDARP00000116826	akajin_mus_all_contig_10809	-2.20973	-1.84496	-0.687881	-0.370541	0.256705	-0.679464	1.02031	0.00775363	1.79956	1.25313	0.263143	-0.99331	0.950608	0.277994	0.40381	-0.195112	-0.415947	0.449867	1.37358	-0.392191	-0.267316
G protein-coupled receptor 108	ENSDARP00000126958	akajin_mus_all_contig_10813	-1.60963	-1.93696	0.0289156	2.35002	0.366924	0.635207	0.291331	0.555149	-0.981878	0.807816	0.438253	-0.208028	-0.699279	-0.242193	0.0697023	-1.95183	0.495981	0.116454	0.545971	0.474143	0.453942
microtubule associated tumor suppressor 1b	ENSDARP00000048854	akajin_mus_all_contig_10881	0.242299	-1.25098	0.323205	0.477748	0.65909	1.27265	-0.406543	1.67003	-0.460778	1.25171	0.95308	1.21765	-1.17986	-1.07902	-0.654628	-0.549124	1.35429	-0.775441	-1.07729	-1.05136	-0.936718
vacuolar protein sorting 4a homolog A (S. cerevisiae)	ENSDARP00000042677	akajin_mus_all_contig_1091	-1.29541	-0.505886	-0.796277	-0.0501022	0.770405	0.881218	1.86551	0.611593	1.4801	1.10114	0.678644	0.696465	0.262753	0.55674	-0.931924	-1.45013	-0.481481	-1.75115	-0.858405	-0.105844	-0.677952
decapping exoribonuclease	ENSDARP00000053501	akajin_mus_all_contig_10923	-1.18456	0.0396074	0.633585	-0.56407	1.83012	-0.275452	1.50159	1.39916	0.40013	1.65053	0.580763	0.297939	-0.0664627	-1.8364	-0.864581	-0.594345	-0.293876	-0.481364	-0.122051	-1.11275	-0.937498
0	ENSDARP00000131415	akajin_mus_all_contig_10948	-0.531805	-0.398416	0.597149	1.24571	1.03656	1.02967	1.2271	1.35634	0.620758	1.23064	-0.523188	-1.73619	-0.129638	0.109689	0.138503	-1.70415	-1.20643	-1.10374	0.319025	-0.859579	-0.718016
SLU7 splicing factor homolog (S. cerevisiae)	ENSDARP00000112935	akajin_mus_all_contig_10955	-0.00778074	-0.270027	-0.565422	0.359326	-0.0962178	1.4439	1.07481	2.77141	-0.466638	0.0476076	-0.0269462	-1.64967	-0.713802	-0.716682	-0.711842	1.54511	0.0977115	0.0649612	-0.532832	-0.95554	-0.691429
suppressor of defective silencing 3 homolog (S. cerevisiae)	ENSDARP00000103896	akajin_mus_all_contig_10962	0.623996	0.0695219	0.536122	-0.506244	0.728918	1.66485	1.70595	-0.237609	0.643885	0.460419	1.08839	-1.4172	-1.63801	-0.76399	-0.79378	0.874574	0.210156	-1.32126	-1.47231	-0.581204	0.124838
ATP-binding cassette, sub-family A (ABC1), member 1A	ENSDARP00000132417	akajin_mus_all_contig_10968	-0.909351	-0.521761	-0.0720676	1.38206	1.31657	0.687945	0.796892	1.49194	0.978252	1.05431	-0.0540749	-0.537986	-2.04852	-1.54284	0.338588	-0.962583	0.347232	-1.06694	-0.112692	-0.786425	0.22144
cat eye syndrome chromosome region, candidate 5	ENSDARP00000133823	akajin_mus_all_contig_10971	-0.929786	-1.42343	-0.4957	-0.451867	0.801342	1.47319	1.38304	1.79867	1.66702	1.05585	0.439963	-0.746465	-0.350174	-0.0918158	-0.519795	-0.947258	-0.0222466	-0.338972	-0.0306442	-1.31021	-0.960709
cytokine induced apoptosis inhibitor 1	ENSDARP00000105419	akajin_mus_all_contig_10973	-1.48512	-0.433415	-0.542078	-0.185204	1.25005	1.45992	0.417099	1.52769	2.05587	1.41656	-0.884714	-0.179904	-0.616811	-1.12166	-0.759106	-0.466203	0.411482	-0.171003	-0.0258986	-0.776556	-0.890994
enhancer of zeste 1 polycomb repressive complex 2 subunit	ENSDARP00000028564	akajin_mus_all_contig_10979	0.00528204	-1.02464	-1.2164	-0.176203	1.08256	0.456692	0.504045	1.24834	1.44554	1.23524	-1.01114	-0.325464	0.610252	-0.85431	1.27281	-0.908787	0.184444	-0.475136	0.925393	-1.93796	-1.04057
ubiquitin-conjugating enzyme E2Kb (UBC1 homolog, yeast)	ENSDARP00000120324	akajin_mus_all_contig_11012	-0.354576	-0.0566385	-0.473268	0.787299	-0.430567	-0.375715	0.535055	0.618741	2.49133	-0.207381	1.16959	0.696989	1.39872	0.163992	0.0265947	-1.2624	-1.91565	-0.420826	-1.36028	-0.762204	-0.268819
carnitine palmitoyltransferase 1B (muscle)	ENSDARP00000075575	akajin_mus_all_contig_11026	-1.22946	-0.697785	1.3004	2.21267	-0.599893	0.0949959	2.04151	0.531321	1.32196	-0.422029	-0.970711	-0.11976	-0.571847	-0.123037	0.149269	-0.844722	-0.611564	-0.615385	0.764851	-0.793187	-0.817592
serine palmitoyltransferase, long chain base subunit 1	ENSDARP00000063119	akajin_mus_all_contig_11032	-0.949883	-0.644412	-0.63673	-0.250454	1.15139	1.09606	0.792888	1.71389	1.06401	0.303445	1.8815	0.944146	-0.545414	-1.22426	-1.08189	-0.213762	0.225633	-0.878398	-0.669433	-0.932564	-1.14575
ankyrin repeat and LEM domain containing 2	ENSDARP00000117092	akajin_mus_all_contig_1104	-0.778999	-0.728167	0.982958	-0.0871803	0.749282	0.782687	0.742093	1.86692	1.95464	0.0482719	0.850455	0.239847	-0.306302	-1.43694	-1.30885	-0.466128	0.305085	-0.111287	-1.04436	-1.48044	-0.773583
1-aminocyclopropane-1-carboxylate synthase homolog (Arabidopsis)(non-functional)	ENSDARP00000068404	akajin_mus_all_contig_11065	-0.19938	-1.04774	0.0807115	-0.590537	1.81695	0.742204	0.667758	0.256447	1.48891	0.335108	0.696129	0.921445	-0.692797	0.912104	-1.48821	0.695219	-1.88084	-0.841979	-1.43591	-0.40134	-0.0342507
carbonic anhydrase Va	ENSDARP00000132972	akajin_mus_all_contig_11070	-0.991259	-0.553089	-0.869209	-0.563912	2.02355	0.459466	0.192674	0.495752	1.53791	-0.118855	1.05968	1.17361	0.381284	0.0137472	-1.55144	-1.20157	1.12543	-1.13279	-0.139386	-0.0774289	-1.26416
phosphoinositide kinase, FYVE finger containing	ENSDARP00000109122	akajin_mus_all_contig_11077	-1.57783	-0.257274	0.758105	1.64598	0.199731	-0.541127	1.37797	1.31267	1.37319	1.42573	0.696108	-0.450678	-0.978038	-0.301825	-0.44368	-0.568455	-1.06948	-1.48901	0.000874399	-0.395655	-0.717305
chromosome 16 open reading frame 62	ENSDARP00000052536	akajin_mus_all_contig_11087	-0.289935	-1.13245	0.281967	-0.1262	1.43214	1.27331	1.62933	-0.715214	1.28243	1.56827	1.2707	0.0139496	-0.254555	-0.691753	-1.50089	-0.287779	-0.936573	-0.415826	-1.09434	-0.6382	-0.668382
zinc finger and BTB domain containing 2b	ENSDARP00000072556	akajin_mus_all_contig_11112	-0.659312	-0.793606	-0.500403	0.953086	1.00532	0.0582113	1.1666	1.508	1.42568	0.130308	0.540094	-0.311942	-0.761796	-0.624971	0.524782	-1.02408	-0.903045	-0.851455	1.79754	-1.20938	-1.46964
lipoyl(octanoyl) transferase 2 (putative)	ENSDARP00000131453	akajin_mus_all_contig_11127	0.0933142	-1.86873	1.76227	-1.07459	1.05819	-0.133857	0.520005	0.31361	1.80717	0.260351	-0.913425	-1.15392	0.0876196	0.247157	-0.731198	0.771655	-0.244229	0.469698	0.924442	-1.59217	-0.60337
family with sequence similarity 129, member Aa	ENSDARP00000061631	akajin_mus_all_contig_11136	-1.03801	-1.66562	-0.305194	0.481206	0.444581	0.891688	0.31493	0.537518	0.633404	1.53852	0.0800093	-0.135615	-1.90869	-1.07362	1.35084	-0.240646	1.3986	-0.695821	0.638901	-1.44364	0.196658
SET and MYND domain containing 4	ENSDARP00000080925	akajin_mus_all_contig_11178	-0.164962	-1.26591	-1.0574	-0.71283	2.27671	-0.174529	0.419267	1.61285	1.55224	-0.456166	0.737825	0.573471	0.306683	0.230191	-0.171433	-0.469963	-0.054695	-1.38965	-1.63568	-0.426794	0.270773
tuberous sclerosis 1b	ENSDARP00000119507	akajin_mus_all_contig_11201	-1.60036	-1.14353	-0.518572	0.0932621	0.187961	0.0301854	1.66609	0.442835	2.98159	0.678581	0.494473	0.0198236	-0.559272	0.538656	-0.993963	0.0856729	-0.357066	-0.466368	-0.160913	-0.339332	-1.07976
myc associated factor X	ENSDARP00000119638	akajin_mus_all_contig_11229	0.378658	-0.374592	-0.0596242	-0.459336	2.05978	0.485433	1.28541	1.49492	0.805999	0.95934	0.3315	0.375893	-1.11184	-0.822075	-0.689487	-0.370466	-1.12089	-0.899291	-1.88113	-0.939562	0.551361
DCN1, defective in cullin neddylation 1, domain containing 2a	ENSDARP00000121845	akajin_mus_all_contig_11249	-1.09265	-1.22286	-0.336308	-0.000251562	0.589557	-0.106453	1.9423	2.69822	0.40481	0.863722	0.852826	0.38595	0.182194	-0.751534	-0.991801	-0.453377	-0.465396	-0.811165	-0.0606385	-0.741634	-0.885506
recombination signal binding protein for immunoglobulin kappa J region a	ENSDARP00000026585	akajin_mus_all_contig_11257	-1.55949	-0.380774	-1.25295	0.392128	1.05652	1.11653	1.35096	0.462638	1.75625	0.381947	-0.211211	0.221593	-1.16793	-0.529595	-0.855847	-0.225237	0.307406	0.620621	-0.330945	0.888637	-2.04125
farnesyl diphosphate synthase (farnesyl pyrophosphate synthetase, dimethylallyltranstransferase, geranyltranstransferase)	ENSDARP00000111961	akajin_mus_all_contig_11265	-0.900714	0.359446	1.35748	1.00255	1.04231	0.445463	2.49406	0.460607	0.876201	-0.736374	0.167382	-0.425234	-0.346286	-0.925398	-1.26073	0.140404	-1.44925	-0.442168	0.0807998	-0.65025	-1.29031
A kinase (PRKA) anchor protein 17A	ENSDARP00000133964	akajin_mus_all_contig_11285	-2.07452	0.420297	-0.38307	1.65689	-0.307141	-0.839056	0.859056	0.423241	2.09931	-0.203329	-0.120223	0.548801	-1.08575	0.725323	-0.521485	1.37561	-0.549219	-0.40688	0.248467	-0.867958	-0.99835
tetraspanin 14	ENSDARP00000072814	akajin_mus_all_contig_11291	-0.695963	-0.975362	-1.20305	0.317055	1.19715	0.387658	0.249926	2.28361	0.280344	0.254051	1.21105	0.46979	-0.340693	-1.83784	-0.78333	0.962824	-1.00098	-0.80824	1.00847	-0.754563	-0.221899
tumor protein p53 binding protein, 2a	ENSDARP00000140287	akajin_mus_all_contig_11303	-1.22955	-1.35031	-1.00699	0.428571	0.748631	0.985712	2.26337	1.32359	0.826136	-0.0557545	-0.727482	0.861845	-1.05396	-0.214729	0.368855	-0.949087	1.19224	-0.676147	-0.582793	-0.459948	-0.692201
family with sequence similarity 73, member A	ENSDARP00000027051	akajin_mus_all_contig_1131	-1.88368	-0.992504	-0.520762	-0.626965	0.760612	-0.340451	1.25206	0.763317	2.84512	0.81704	0.0456411	0.0680412	0.226837	-0.0234933	-0.934463	-0.913419	-0.227807	0.0124226	0.808004	-0.767082	-0.368477
zinc finger protein 319	ENSDARP00000084659	akajin_mus_all_contig_11310	-0.694298	-1.00075	0.74461	0.630588	0.783673	0.309215	1.49969	0.569827	1.92989	1.37926	1.02609	-0.137089	0.190133	-1.08864	-0.90933	-1.18833	-0.305798	-0.897108	-0.517195	-1.5191	-0.805349
solute carrier family 6 (neurotransmitter transporter), member 3	ENSDARP00000111850	akajin_mus_all_contig_11317	-0.936345	-0.204491	-0.196658	-0.43965	1.51121	0.511737	0.765636	1.47478	2.39508	0.480833	1.17899	-0.0497346	-0.331939	-0.77422	-0.984111	-0.0922809	-0.598453	-0.911367	-0.256391	-1.2042	-1.33843
argonaute RISC catalytic component 4	ENSDARP00000131528	akajin_mus_all_contig_11328	0.117823	-1.41578	-1.15991	0.718103	0.685408	0.94284	0.558409	1.24497	0.178898	-0.177375	-1.55484	0.29147	0.088625	-0.041323	1.81708	-0.640989	-0.624678	-1.93823	0.669397	1.11707	-0.876959
fibronectin 1b	ENSDARP00000005796	akajin_mus_all_contig_1135	-1.43707	-1.6887	-0.756322	0.271983	0.0744575	0.652181	0.0826518	0.939841	2.46435	1.43898	-0.440224	-0.242259	-1.13689	-0.601063	0.413964	-0.879803	0.653448	-0.894434	0.557043	-0.207305	0.735166
mediator complex subunit 12	ENSDARP00000130194	akajin_mus_all_contig_11353	-1.14431	-0.871221	-0.562164	-0.191062	0.840394	0.772106	1.01403	0.11846	1.87848	1.37113	1.46799	1.13694	-0.405684	-1.06416	0.126996	-0.860237	0.0709402	-1.0937	-0.131776	-1.39151	-1.08165
v-akt murine thymoma viral oncogene homolog 2	ENSDARP00000023119	akajin_mus_all_contig_11358	-0.585061	0.776621	-1.55714	-0.61424	0.0358791	-0.554224	0.954788	0.242852	2.26962	-0.281466	1.02856	0.441684	0.16965	0.538435	0.756359	-2.12325	0.362839	-1.63611	-0.272008	0.345286	-0.299064
si:ch73-173p19.1	ENSDARP00000112095	akajin_mus_all_contig_11458	-1.31503	-1.37281	-0.3415	-0.124074	0.43272	0.504527	1.1127	1.1592	2.16153	1.28454	1.13579	0.425164	-0.185842	-0.552691	-0.476404	0.254755	-0.399859	-1.07319	-0.0476093	-1.57242	-1.0095
lysine (K)-specific demethylase 2Bb	ENSDARP00000133053	akajin_mus_all_contig_11459	-0.768272	-0.131651	-0.199972	-0.291248	1.16647	2.83573	0.247621	1.8727	-0.533298	0.547257	0.711442	-0.201036	-0.468568	-0.93356	-0.981306	-0.982384	0.486785	-0.446165	-0.33778	-1.20202	-0.390749
MLX, MAX dimerization protein	ENSDARP00000126347	akajin_mus_all_contig_1150	-1.16473	-0.804286	-0.222595	0.135499	-0.213142	0.802623	3.31154	0.907544	-0.446607	0.212035	-0.882139	-0.0423125	-1.16723	-0.772916	-0.106718	-0.46375	0.746675	0.865387	-0.0192798	0.255256	-0.930855
neuregulin 1	ENSDARP00000132632	akajin_mus_all_contig_11507	-1.27593	0.588696	0.559181	-0.40412	2.26733	0.7396	-0.357312	1.9527	1.10075	-0.983735	-1.03376	0.472227	0.235444	-0.475292	0.0130689	-0.491327	-0.275028	-0.289835	-0.0278363	-1.89476	-0.420064
BCL2/adenovirus E1B interacting protein 3	ENSDARP00000140152	akajin_mus_all_contig_11528	-0.797663	-0.907603	-0.309138	0.170557	0.63156	0.653396	1.45061	3.0686	1.06004	0.952631	-0.0882786	-0.388685	-0.741518	-0.839476	-0.566549	-0.398853	-0.301323	-0.720571	-0.19873	-0.8593	-0.869702
oxidative stress responsive serine-rich 1	ENSDARP00000038323	akajin_mus_all_contig_11553	-0.866862	-0.501436	-0.0796027	-0.203799	1.38051	0.849415	0.721062	1.30268	2.345	1.40981	0.374792	-0.363997	-0.411837	-1.19123	-0.886351	-0.152674	-0.143186	-0.885353	-0.220487	-1.35761	-1.11884
t-complex 11, testis-specific-like 2	ENSDARP00000136376	akajin_mus_all_contig_1156	-1.17412	-1.36061	-0.593281	0.166985	1.04034	0.489585	0.224809	1.18697	1.79171	2.17185	0.648642	0.674914	0.167252	-0.68266	-0.974264	0.166043	-0.682256	-1.0945	-0.859441	-0.850585	-0.457375
mediator complex subunit 13a	ENSDARP00000119911	akajin_mus_all_contig_11617	-0.394138	-0.21292	-0.679014	0.750828	0.928616	0.25722	0.77662	0.580443	1.94197	0.213027	-0.107986	-0.182902	0.425815	0.127877	-1.80244	0.192787	-0.806999	-0.364695	1.7232	-1.94593	-1.42137
MORC family CW-type zinc finger 2	ENSDARP00000030104	akajin_mus_all_contig_11628	-0.75753	-0.224942	0.366509	0.411441	0.818533	-0.104343	2.14681	-0.279977	1.89232	1.0179	0.71593	0.483364	0.564123	-0.460968	-0.2781	-1.1398	-1.34636	-1.08084	-1.22127	-1.39448	-0.128311
si:dkey-76k16.5	ENSDARP00000099451	akajin_mus_all_contig_1165	-1.4763	-0.223463	0.8539	0.423047	0.111566	1.59883	1.94183	0.384114	-1.26758	0.43031	0.399175	-0.539037	0.85335	0.331441	-1.51402	0.295318	0.584301	0.113993	-0.409976	-1.11728	-1.77353
zinc finger protein 395	ENSDARP00000007418	akajin_mus_all_contig_11750	-0.787123	-0.957697	-0.468954	-0.556697	1.32677	0.541308	2.05893	1.63699	-0.689032	-0.580787	0.908701	0.322949	0.264458	-0.641326	-0.347704	-1.71824	-0.641106	0.61111	-1.44893	0.807334	0.359049
nuclear transcription factor Y, alpha, like	ENSDARP00000129885	akajin_mus_all_contig_11784	-1.00226	-0.88685	-0.890664	-1.51822	0.433385	1.32754	1.00288	0.233165	0.790765	0.252018	-0.0619758	-0.999319	-0.0652863	-1.24021	0.132428	1.14282	0.929424	-1.22743	1.37405	-1.13734	1.41108
claudin domain containing 1b	ENSDARP00000068720	akajin_mus_all_contig_1179	-0.85917	-1.91891	-0.818652	-0.509361	0.0222787	0.361936	0.926859	1.15358	1.63785	1.51985	0.410718	-0.583052	0.100217	0.156457	-0.0222508	-2.20309	0.91748	0.145752	0.586386	-0.190818	-0.83406
serine/threonine kinase 38 like	ENSDARP00000119740	akajin_mus_all_contig_11800	-1.72527	-0.757018	0.443124	0.625184	-0.726462	0.251368	1.72367	2.19843	0.783389	-0.686574	-0.761135	-0.324821	0.104991	-0.936078	0.56036	-1.29851	-0.761549	0.0353095	1.32256	0.45334	-0.524313
activin A receptor, type IBb	ENSDARP00000068426	akajin_mus_all_contig_11809	-2.21643	-1.41264	0.450051	0.598023	-1.15891	0.62033	1.63602	0.275559	0.458114	0.436247	0.228507	1.3096	-0.769153	-0.410851	-0.0584271	0.437081	0.587771	-1.30446	1.0839	0.439945	-1.23027
strawberry notch homolog 1 (Drosophila)	ENSDARP00000141425	akajin_mus_all_contig_11838	-0.9616	-0.887984	-0.431793	-0.0265804	0.758978	0.339851	0.644317	1.26445	2.47497	1.41116	1.1238	0.478586	-0.989675	-0.809986	-0.858798	-0.293213	-0.668291	-0.868922	0.311127	-1.06436	-0.94604
odorant receptor, family F, subfamily 119, member 2	ENSDARP00000114241	akajin_mus_all_contig_11850	-0.344884	-0.189301	0.409963	0.526103	1.0106	0.367183	-0.272222	3.06225	-0.356741	1.36997	-0.345358	0.0757969	-0.0504941	-0.10258	0.36416	-1.50298	-0.520474	-0.566076	-0.254817	-1.26474	-1.41536
si:ch211-176g6.2	ENSDARP00000126973	akajin_mus_all_contig_11851	-0.365274	-1.17928	0.61952	1.17158	0.306336	-0.770698	-0.080147	1.97694	0.296113	0.553698	0.728058	1.98253	-1.18925	-1.18034	-0.482502	-0.537858	-1.28261	-1.08442	-0.650156	0.642802	0.524964
integrin, alpha 5 (fibronectin receptor, alpha polypeptide)	ENSDARP00000027718	akajin_mus_all_contig_11858	-0.377927	-1.68435	-0.134216	1.57748	-0.172832	0.654338	-0.235926	1.73714	0.432134	1.32468	0.179646	-0.683328	-1.62169	-1.61652	0.403956	-0.70932	1.12181	-0.880445	0.0625266	-0.136206	0.759041
GATS protein-like 2	ENSDARP00000005214	akajin_mus_all_contig_11880	-1.10013	-0.761579	-0.774796	-0.241311	0.601288	1.28428	1.18945	1.69719	1.35967	0.664373	1.20936	0.754691	0.479679	-0.520558	-0.854718	-0.967202	0.0117822	-1.15371	-0.863457	-1.57735	-0.436957
potassium channel modulatory factor 1	ENSDARP00000088195	akajin_mus_all_contig_11890	-1.13178	-0.711759	-0.681623	-0.0806652	0.450178	-0.225676	1.57434	1.62617	2.41149	1.36659	0.238008	-0.6421	0.473531	-0.901196	-0.478516	-0.539576	-0.481045	-0.568698	-0.00126422	-0.272542	-1.42387
Bcl2 modifying factor 2	ENSDARP00000127263	akajin_mus_all_contig_11915	0.152195	-1.17944	-0.277831	1.07586	1.44	2.29799	0.0241485	1.08556	-0.264204	0.265122	-0.247213	-1.97788	-0.357753	-0.164897	0.175317	-1.22743	0.591431	0.10417	-0.586569	-1.43285	0.504273
coiled-coil domain containing 12	ENSDARP00000028398	akajin_mus_all_contig_11921	-0.216993	-0.159536	-0.0541189	0.78478	0.228023	2.2732	1.41314	1.20769	-0.358127	0.216508	0.602715	-0.369409	0.347367	-1.35241	-1.61139	0.299066	-0.695489	0.375194	-1.1805	0.0670369	-1.81676
#NAME?	ENSDARP00000016622	akajin_mus_all_contig_11942	-0.508704	-0.411593	-0.527767	-0.0893692	1.8892	0.479629	0.686334	0.428172	1.33309	-1.0711	1.41642	1.10392	0.411107	-1.91056	-1.05553	-0.412678	0.657648	-1.37171	-0.116276	0.174617	-1.10486
bone morphogenetic protein receptor, type IAa	ENSDARP00000015287	akajin_mus_all_contig_11988	-1.55095	-1.03723	-0.334163	0.240077	0.570501	-0.27115	1.74677	1.10941	2.06094	0.569656	1.25439	0.0398143	-0.979043	-1.69769	-0.607467	-0.930923	0.470242	-0.441331	0.0265191	-0.118281	-0.120077
vacuolar protein sorting 39 homolog (S. cerevisiae)	ENSDARP00000100792	akajin_mus_all_contig_12001	-1.08953	-1.08299	-0.656629	-0.136708	0.817552	0.0549026	0.847129	1.45655	2.22364	1.89956	0.808875	0.00889724	-0.226607	-0.478628	-1.05859	-1.23143	-0.989229	-0.334763	0.0112082	-0.654717	-0.188484
phosphodiesterase 4C, cAMP-specific a	ENSDARP00000114998	akajin_mus_all_contig_12067	-0.644563	-0.709719	-1.61226	-0.289488	1.06976	-0.511684	-0.421005	2.87913	0.491069	0.152969	1.25262	1.38834	-0.492451	-0.122913	-0.123982	-0.584608	-0.703657	-1.04334	0.576092	-0.0727083	-0.477608
TBC1 domain family, member 25	ENSDARP00000078040	akajin_mus_all_contig_12072	-1.16622	-0.598956	-0.622232	0.23911	0.450103	0.300871	2.27986	1.24942	1.97764	1.14083	0.298838	0.38319	-0.407666	-0.844412	-0.513555	-0.756577	-1.60685	-0.735923	-0.287205	-0.155216	-0.625055
BCL2-associated agonist of cell death a	ENSDARP00000110213	akajin_mus_all_contig_12090	-0.669928	-0.724745	0.0264828	0.38722	0.217789	1.16593	1.23355	2.97621	-0.477391	0.329847	0.238783	-0.109403	-0.810727	-0.98463	-0.531316	-0.986421	0.402217	0.887032	-0.200826	-1.1368	-1.23287
ATG9 autophagy related 9 homolog A (S. cerevisiae)	ENSDARP00000065410	akajin_mus_all_contig_12102	-0.363043	-0.645928	-0.577405	0.130548	0.767422	1.09686	1.76538	1.94057	1.15055	0.177969	0.881487	0.361581	0.180189	-0.647357	-1.23377	-0.863837	0.240459	-1.31857	-0.427952	-1.45571	-1.15943
RasGEF domain family, member 1Bb	ENSDARP00000064967	akajin_mus_all_contig_12119	0.526746	-0.944773	-0.473849	0.118829	-0.595883	1.99617	-0.811431	-0.18495	-0.293061	2.20228	-1.31429	0.766173	-1.53666	-0.268621	1.46026	0.503412	-0.286557	-0.580046	0.612113	-0.831849	-0.0640187
TAF8 RNA polymerase II, TATA box binding protein (TBP)-associated factor	ENSDARP00000131962	akajin_mus_all_contig_12120	-1.07513	-1.06954	0.0330141	0.550495	0.88544	1.72687	0.762171	1.14487	1.5784	1.29948	-0.648729	0.306719	-1.12784	-1.34306	-1.25667	-0.0839564	0.845312	-0.549221	-0.490753	-0.837127	-0.65076
URI1, prefoldin-like chaperone	ENSDARP00000122374	akajin_mus_all_contig_12145	-0.320212	-1.06476	-0.649459	-0.103846	1.09198	0.656167	0.994783	0.553682	1.7477	1.29639	0.908534	1.14381	-0.978547	-0.931702	-1.11301	-0.628632	1.12166	-1.42957	-0.836155	-0.632878	-0.825922
CREB regulated transcription coactivator 3	ENSDARP00000068393	akajin_mus_all_contig_12149	-1.42255	-1.36379	0.304704	-0.0989289	2.37562	1.10479	1.69353	-0.107181	1.04364	1.03476	-0.694178	-0.310597	0.396135	-1.27252	-0.427479	0.0133362	-0.728939	-0.494306	0.0633844	-0.25677	-0.852661
WD repeat domain 24	ENSDARP00000008451	akajin_mus_all_contig_12152	-1.2085	0.0842833	-0.17	0.939956	1.1017	-0.591907	-0.202049	0.351162	2.94588	0.809617	0.993811	-0.490027	0.56986	-0.28998	-1.04653	-0.277157	-1.58682	-0.625993	-0.857713	-0.262376	-0.187215
proteasome (prosome, macropain) 26S subunit, non-ATPase, 5	ENSDARP00000122309	akajin_mus_all_contig_12161	-0.207082	0.768354	0.862335	-0.629992	0.154754	0.290428	1.60075	-1.24686	-0.732464	2.05871	1.65641	-1.16514	-0.900706	0.604444	0.859441	-0.998571	-0.656692	-0.0810619	-0.488819	-0.812656	-0.935574
WD repeat domain 33	ENSDARP00000115996	akajin_mus_all_contig_12168	-1.85376	0.714462	0.541719	0.601247	1.15192	-0.517283	0.993487	1.82992	0.576862	1.2805	0.627725	-0.111634	0.245224	-0.411365	-1.15816	-0.540891	-0.697626	-1.74493	0.201513	-1.14657	-0.582359
GTPase activating protein and VPS9 domains 1	ENSDARP00000102755	akajin_mus_all_contig_12178	-2.03958	-0.370747	-0.46233	0.196489	0.12439	1.23065	2.2225	0.402587	1.1616	-0.133108	0.657917	0.519794	0.397007	-0.749492	-0.898922	-1.11671	-0.925236	0.315809	1.15867	-1.19611	-0.495191
ring finger protein 8, E3 ubiquitin protein ligase	ENSDARP00000066071	akajin_mus_all_contig_1221	-1.58782	-0.902742	-0.0610391	0.391966	0.633068	0.477714	1.37632	0.473971	2.22182	1.23979	0.389454	-0.0809165	-0.000201954	-0.844955	-1.16771	0.880803	0.0223009	-0.703054	-0.0385968	-1.55709	-1.16307
N-acetylgalactosaminidase, alpha	ENSDARP00000134512	akajin_mus_all_contig_12224	-0.602034	-1.13802	0.672502	0.441695	0.943936	2.34756	0.919162	1.12689	-0.374777	-0.393577	1.3874	0.318723	-0.490628	-1.06762	-0.153066	-0.173458	-0.265684	-1.04996	0.407702	-1.39106	-1.46569
inhibitor of kappa light polypeptide gene enhancer in B-cells, kinase gamma	ENSDARP00000027612	akajin_mus_all_contig_12246	-1.24042	-0.725978	-0.160156	0.088279	0.122543	1.69271	1.23614	1.55532	1.72646	0.250339	0.467531	-2.00675	-0.20527	-0.93831	0.557243	0.36506	-0.602459	0.0951878	-1.13049	-0.808444	-0.338547
ubiquitin-conjugating enzyme E2Ia	ENSDARP00000052745	akajin_mus_all_contig_12265	-0.841501	-1.22494	-0.433924	-0.0833149	0.475763	0.705539	1.77081	1.89012	1.7113	1.46781	0.533	-0.0255399	-0.466154	-0.917126	-0.986438	-0.840204	0.0253544	-0.595473	-0.41606	-0.891604	-0.857437
0	ENSDARP00000008087	akajin_mus_all_contig_12296	-0.731081	-0.613427	-0.851818	-0.337091	0.00249665	0.944302	-0.598394	3.21175	1.99843	-0.0476087	0.126937	0.444929	-0.00968851	-0.137111	-0.513274	-0.688931	-0.126092	-0.745174	-0.75696	0.166629	-0.738832
activating transcription factor 4a	ENSDARP00000042969	akajin_mus_all_contig_1231	-1.13872	-0.666085	-0.153832	-0.200351	0.536439	0.927201	0.626892	1.16836	2.20832	1.02706	1.58606	0.620042	-0.454088	-1.19524	-0.424995	-0.630339	0.164737	-0.914797	-0.748799	-1.37932	-0.958548
0	ENSDARP00000104474	akajin_mus_all_contig_12327	-1.31956	-0.0294483	-0.430366	-0.050891	-0.531263	-0.323715	0.933885	0.985272	1.08736	-0.25019	-1.33083	0.679669	-0.918551	-0.597495	0.939007	-2.1954	0.655005	1.13959	-0.779035	1.61269	0.724266
biogenesis of lysosomal organelles complex-1, subunit 6, pallidin	ENSDARP00000122569	akajin_mus_all_contig_12343	-0.671848	-1.6842	0.260068	0.664975	0.197934	0.381586	0.774747	0.805018	2.23048	0.367531	0.488993	1.08488	-1.34332	-0.931132	-0.91768	-0.199529	-1.90076	-0.476397	-0.126146	0.909105	0.0856993
ubiquitin-like 3a	ENSDARP00000141003	akajin_mus_all_contig_12357	-0.629478	-1.81818	-1.64602	0.14979	0.243341	0.128432	0.555973	1.64413	0.930667	1.0023	0.350565	0.564274	-0.783361	-1.10537	-0.440306	-0.977858	-1.21147	0.833457	1.11962	-0.220498	1.30999
si:dkey-222h21.4	ENSDARP00000121660	akajin_mus_all_contig_12363	-0.12578	0.0497494	0.384527	-0.577314	-0.91437	0.758719	-0.777064	2.40401	0.29385	0.143107	-0.689968	-0.985827	-0.355206	-0.669718	0.321876	2.13068	0.296985	-1.2176	0.722903	0.434547	-1.6281
activating signal cointegrator 1 complex subunit 1	ENSDARP00000099555	akajin_mus_all_contig_12368	-0.687492	-0.742795	0.391814	0.700842	0.436274	0.710963	1.65515	2.23721	-0.200129	-0.228072	-1.13612	0.227162	0.334212	-1.17438	1.00623	-0.32364	-1.3938	-0.951728	-0.27161	-1.46799	0.877907
misshapen-like kinase 1	ENSDARP00000051235	akajin_mus_all_contig_12376	-0.998157	-1.08485	-0.108252	-0.371578	0.583905	0.298746	2.55964	0.917092	1.76492	-0.245655	0.938871	0.689573	-0.425865	-0.736964	-0.281252	-0.754445	0.191114	-0.361881	0.116701	-1.61536	-1.0763
cell cycle progression 1	ENSDARP00000137001	akajin_mus_all_contig_12397	-1.14672	-1.58352	-0.524124	-0.253108	-0.151078	0.795981	1.61401	1.61015	1.81331	1.02775	0.678875	1.0978	-0.53054	-0.34961	-0.152989	-0.654809	-0.540819	-0.646227	0.0551384	-0.887909	-1.27156
DEAF1 transcription factor	ENSDARP00000107236	akajin_mus_all_contig_12402	-1.68859	-0.667158	-0.467142	-0.119001	1.34176	0.180234	1.47872	0.571127	2.05585	0.398606	1.22196	0.876447	-0.182836	-0.407282	-0.619184	0.530791	-0.406151	-0.601271	-1.20294	-1.21673	-1.07722
RNA binding motif protein 15	ENSDARP00000100758	akajin_mus_all_contig_12408	-0.119895	0.303434	0.637971	1.71323	0.689444	0.963307	1.65371	0.464657	-1.05149	-1.08463	-0.384218	0.00568364	-1.33163	-1.74258	-0.0437129	0.0962506	1.73627	-0.9218	-0.173796	-0.535138	-0.875077
adenosine monophosphate deaminase 3a	ENSDARP00000124263	akajin_mus_all_contig_12417	-0.830297	-0.777889	-0.305857	0.199346	0.0601136	-0.319433	1.26757	2.36717	2.64881	1.11353	-0.116715	-0.302236	-0.615339	-0.666858	-0.329893	-0.647697	-0.62831	-0.454306	-0.459966	-0.534875	-0.666866
zinc finger and AT hook domain containing	ENSDARP00000098492	akajin_mus_all_contig_12434	-0.73359	-0.881806	-1.24681	-0.415714	1.48079	1.77147	0.97405	1.06295	0.930918	0.58983	0.165453	0.591679	1.32986	-0.687776	-1.00711	0.451576	-0.618995	-0.946931	-0.73065	-0.529467	-1.54973
protein-kinase, interferon-inducible double stranded RNA dependent inhibitor, repressor of (P58 repressor) b	ENSDARP00000007187	akajin_mus_all_contig_12441	-1.55821	0.171091	-1.10374	1.26029	-0.714118	0.0965676	1.39744	0.331604	1.0841	1.1676	-0.790901	-0.339732	0.118962	0.011235	-0.76941	0.150664	0.550458	0.072214	-2.26745	1.60395	-0.472622
zw10 kinetochore protein	ENSDARP00000020574	akajin_mus_all_contig_12445	-0.589328	-1.45012	0.00350474	0.108045	-0.248368	1.07344	1.81575	0.99913	1.90377	0.561299	0.97266	0.324819	-0.45927	-0.0746186	-1.11793	0.716804	-0.779549	-1.16821	-0.115072	-1.1875	-1.28925
F-box protein 34	ENSDARP00000127987	akajin_mus_all_contig_12462	-1.10464	-1.04239	0.0924926	0.0419686	1.35789	-0.189611	0.773422	1.29846	2.69525	0.675818	0.885191	0.399153	-0.414696	-1.21814	-1.07037	-0.371884	-0.685358	-0.741644	-0.184699	-0.868051	-0.328168
si:ch211-196c10.13	ENSDARP00000127222	akajin_mus_all_contig_12468	-1.30832	-0.259315	-0.353644	-0.368133	1.35175	0.798282	0.679614	1.64375	0.595932	2.05081	1.27571	0.0933266	-1.14408	-0.293063	-0.193335	0.143356	-1.35475	-0.82027	-0.836929	-0.732969	-0.96772
0	ENSDARP00000138250	akajin_mus_all_contig_12482	-0.154357	0.527396	-0.838992	1.55069	1.21015	-0.240798	0.709553	-0.0182335	-0.349294	0.111738	-0.348203	-0.851963	-0.679675	-1.62094	-1.62094	-1.62094	0.528876	1.57062	0.401396	0.224113	1.50979
zgc:77849	ENSDARP00000011098	akajin_mus_all_contig_1264	-0.132426	0.339819	-0.0186008	0.907842	1.12742	0.408272	1.73135	1.63607	-0.0790013	0.824483	-0.0300124	-0.0441955	-0.195071	0.0145326	-0.922423	-0.697449	-2.11167	-2.14949	-0.183202	0.362239	-0.788486
tetraspanin 5a	ENSDARP00000133263	akajin_mus_all_contig_12646	-1.64972	-0.884595	-0.758705	0.711309	0.290073	1.86243	1.07289	1.59392	0.693056	-0.164466	0.388741	-0.819273	-0.911856	-0.837088	-0.310933	-1.51421	1.36054	-0.254386	-0.284396	-0.4378	0.854471
calcium channel, voltage-dependent, beta 2a	ENSDARP00000135297	akajin_mus_all_contig_12703	-1.10382	-0.0370584	-0.308761	-0.592684	-0.291219	0.201038	1.30921	0.293827	2.66627	1.2791	0.353123	-0.267274	-1.54556	1.4104	-0.76698	0.160977	-0.125304	-0.369576	-1.17766	-0.958462	-0.129581
PTPRF interacting protein, binding protein 1b (liprin beta 1)	ENSDARP00000139561	akajin_mus_all_contig_1272	-0.770296	0.469557	1.19828	0.352965	0.686023	1.75795	0.922359	0.447268	-0.545922	-0.119539	0.346269	-0.492029	-0.519315	1.00154	-1.89719	-0.619036	-0.0350033	-0.444436	0.535793	0.27837	-2.55361
iron-sulfur cluster assembly enzyme b	ENSDARP00000033254	akajin_mus_all_contig_12749	-0.247199	-1.15448	-0.393396	-0.451269	-0.327479	1.39324	1.42482	2.32199	1.00475	-0.260188	-0.686543	-1.36538	-0.973718	-1.01784	0.363399	-0.557715	0.444859	0.0244271	1.48071	-0.403687	-0.619306
COMM domain containing 3	ENSDARP00000066763	akajin_mus_all_contig_12757	-1.12885	-1.81485	-0.902148	0.680868	0.540814	0.183753	0.607727	0.503336	1.42187	0.766094	0.0231886	-0.431632	-2.05675	-0.510651	-0.330452	0.158111	2.17554	0.223333	0.62671	-0.779437	0.0434194
hexamethylene bis-acetamide inducible 1	ENSDARP00000053002	akajin_mus_all_contig_12758	-1.38264	-1.64546	-0.188306	-0.276707	2.10879	0.407455	1.2221	1.4631	-0.73278	-0.0894153	0.942067	-0.233841	0.66409	0.0696728	-0.939911	-0.624351	0.9239	-0.293515	0.658312	-0.616593	-1.43597
pre-mRNA processing factor 38A	ENSDARP00000057289	akajin_mus_all_contig_12778	-1.31585	-0.63336	-0.884879	-0.790544	0.19875	-0.226923	1.32277	0.331798	2.02352	2.15148	0.953057	0.12409	-0.286397	0.0371519	-0.733311	0.452363	-0.353605	-0.265451	-1.87428	-0.502914	0.272534
cactin	ENSDARP00000078145	akajin_mus_all_contig_12803	-0.660174	-0.227377	0.803349	0.110989	1.78476	0.974675	1.40281	1.68162	0.0342182	0.480375	0.44946	-0.48835	-1.4068	-1.30624	-1.38019	0.556213	0.569012	-0.705817	-0.58189	-1.09866	-0.991978
DEAD (Asp-Glu-Ala-Asp) box polypeptide 46	ENSDARP00000132867	akajin_mus_all_contig_12823	-1.1319	0.309531	-0.0631431	-0.411508	1.42099	0.434556	1.39074	0.626321	0.0718986	1.4549	0.343285	-1.41165	-1.55941	-1.29555	-0.240719	1.44765	0.500278	-0.0264326	-1.109	-1.28538	0.534556
FERM and PDZ domain containing 1a	ENSDARP00000099487	akajin_mus_all_contig_12829	-0.859117	-0.175912	-1.08232	-1.3026	0.944389	-0.0627944	0.804655	1.34935	1.51505	1.16831	1.19978	0.626412	0.995381	-1.2209	-0.734405	0.0853398	-0.779254	-1.57164	-0.881436	-0.567788	0.549498
glucose-6-phosphatase a, catalytic subunit, tandem duplicate 1	ENSDARP00000116534	akajin_mus_all_contig_12857	-1.16316	-0.571687	-0.804459	0.214252	2.0741	1.46448	-0.292865	2.32891	0.698466	-0.469783	-0.0475321	-0.356485	0.670237	-0.554018	0.525878	0.452758	-1.10856	-0.684346	-0.890085	-0.714371	-0.771733
alkB homolog 3, alpha-ketoglutarate-dependent dioxygenase	ENSDARP00000118854	akajin_mus_all_contig_12860	-0.130577	-0.875019	1.03704	0.997694	2.19331	-0.248525	1.61448	0.28409	0.228289	-0.993325	-0.802169	-0.499769	-0.849539	-1.30394	-0.875929	-0.781981	0.935719	0.776295	0.797345	-1.30394	-0.199562
tribbles pseudokinase 3	ENSDARP00000036401	akajin_mus_all_contig_1289	-0.0438517	-0.143556	-0.288894	0.640239	0.506377	-0.607717	0.373509	3.04944	0.456986	0.400133	0.27625	1.37631	-0.917131	-0.731374	-0.0115221	-0.837479	-0.986083	-1.03018	0.72721	-1.08052	-1.12815
calpain 7	ENSDARP00000135789	akajin_mus_all_contig_12892	-1.67369	-0.948051	-1.16056	0.00719004	0.850358	-0.226842	1.01534	2.02894	1.58318	-0.0481966	0.759656	1.32664	0.580643	-0.044838	-0.852779	-0.907631	-0.223458	-1.1592	0.336964	-0.537206	-0.706468
lysine (K)-specific methyltransferase 2Bb	ENSDARP00000123759	akajin_mus_all_contig_12895	-1.18391	-0.786595	-0.00849594	1.03345	0.627727	-0.0352589	0.495766	0.671501	2.14393	0.513747	0.810222	0.655962	-0.533727	-0.654296	-1.17984	-1.35355	1.18453	-0.788721	0.838398	-0.90611	-1.54473
SUMO-interacting motifs containing 1	ENSDARP00000140806	akajin_mus_all_contig_12902	-0.823653	-2.13146	1.42011	1.73599	-0.380727	0.976037	0.761471	0.93904	0.732576	0.288971	-0.590195	0.00300822	0.0280891	-0.708505	0.635816	-0.132078	0.526563	-1.15989	-0.493802	0.212298	-1.83966
myeloid/lymphoid or mixed-lineage leukemia; translocated to, 10	ENSDARP00000066762	akajin_mus_all_contig_12935	-0.368339	-0.215928	-0.762994	1.78129	0.582452	-0.174927	1.25648	0.745898	1.50728	-0.536588	1.16021	0.688407	0.802748	-2.08604	-1.04974	-1.1419	-0.169391	-0.883962	-0.960724	-0.204715	0.0304699
formin homology 2 domain containing 1	ENSDARP00000067938	akajin_mus_all_contig_12963	-0.585692	0.415703	0.159894	0.356221	0.851381	-1.25422	0.216152	1.25096	2.28663	0.972278	0.43428	1.46305	0.398269	-0.708079	-1.00237	-1.10311	-1.29287	-1.08905	-0.655545	-0.302179	-0.811699
bloodthirsty-related gene family, member 6	ENSDARP00000070793	akajin_mus_all_contig_12966	-0.00410057	-0.720105	0.277691	-0.782272	1.44146	-0.116396	2.68882	-0.61543	0.408175	-0.31587	1.1832	1.25002	0.772576	-0.602907	-1.26523	-0.439871	0.134517	-0.386963	-0.871878	-1.25162	-0.783823
insulin receptor substrate 4a	ENSDARP00000110181	akajin_mus_all_contig_12989	-1.22818	-0.482551	-0.164109	1.61308	0.46839	0.658116	1.88214	1.47747	0.294341	-0.0559146	0.304415	0.500685	-0.694943	-1.36223	-0.482543	-1.43384	0.391825	-0.781967	1.07166	-0.584234	-1.39162
family with sequence similarity 189, member A2	ENSDARP00000134969	akajin_mus_all_contig_12991	-0.706528	-0.259335	-0.377344	1.86207	2.1957	1.34582	0.352772	0.455651	-0.0464247	0.654792	1.02428	0.163885	-0.480381	-1.0312	-1.69404	-0.462868	0.133469	-0.679155	-0.338989	-1.32971	-0.782466
bromodomain and WD repeat domain containing 3	ENSDARP00000027753	akajin_mus_all_contig_130	0.515454	-1.4811	-0.48725	-1.43324	1.51767	0.266789	0.794523	0.892111	-0.409276	0.786424	1.82163	0.972225	0.181015	0.41765	0.488637	-0.0663666	-1.01163	-0.879583	-0.880012	-1.82887	-0.176799
transmembrane protein 198a	ENSDARP00000104886	akajin_mus_all_contig_13015	1.11594	-0.726461	0.80026	-0.17562	0.165239	-0.172456	1.56976	-1.03948	0.833541	2.73197	-0.745614	0.192617	-0.768496	-1.44467	-0.945194	-0.124704	-1.15334	0.116599	0.334926	-0.268297	-0.296516
ribosomal protein L18	ENSDARP00000043172	akajin_mus_all_contig_1304	-1.56184	-1.84896	-0.0634465	0.404093	-0.0176041	1.97347	-0.015674	1.57676	-0.0498197	-0.715642	-0.218534	-0.9328	-0.651937	-0.476049	-0.90574	0.739297	1.15167	1.08253	1.19156	-0.277529	-0.383798
protein regulator of cytokinesis 1b	ENSDARP00000115405	akajin_mus_all_contig_13056	0.750963	-0.957521	0.0428177	2.61383	1.83547	-0.499757	1.2934	0.471588	-0.291367	0.0969525	-0.553734	-1.07371	0.0597094	-1.31557	-0.897913	-0.547341	-0.826635	-0.80269	-0.0286203	0.668889	-0.0387577
PRAME family member 1	ENSDARP00000053010	akajin_mus_all_contig_13069	-0.627903	0.425638	0.538309	-0.102509	0.861023	0.695857	1.51497	-0.432142	0.904508	1.50542	1.15587	-0.179375	-0.371138	-1.01932	-0.902841	-0.402816	1.50982	-1.25299	-1.13375	-1.16143	-1.52521
sphingosine-1-phosphate lyase 1	ENSDARP00000098071	akajin_mus_all_contig_13088	-0.722913	-0.691594	-0.107192	0.449784	-0.37001	1.06067	2.0415	2.22815	0.204688	1.17019	-1.03593	-1.26805	-1.25768	-1.47369	0.454782	0.0243671	0.254437	-0.318632	-0.112083	-0.360354	-0.170427
UBA-like domain containing 2	ENSDARP00000141595	akajin_mus_all_contig_13094	-0.911344	-0.788668	-0.369972	-0.136652	0.595904	0.837983	0.772922	2.15063	1.8739	0.850656	0.504733	-0.646134	-0.859338	-1.28557	-0.200022	-0.910604	0.84636	-1.27666	0.553658	-0.735208	-0.866574
Ca++-dependent secretion activator 2	ENSDARP00000126389	akajin_mus_all_contig_13135	-0.370454	0.131289	-0.771778	0.776967	0.490282	0.888898	1.18002	-0.799289	2.52553	0.316225	0.623915	0.40989	1.10123	-0.940337	-0.924784	-1.51713	0.181334	-0.646635	-0.331861	-1.29376	-1.02956
bloodthirsty-related gene family, member 26	ENSDARP00000138446	akajin_mus_all_contig_13149	-0.336551	-0.503345	-0.00442722	1.61456	-0.105462	1.08839	0.154901	-0.0578142	2.63657	0.563464	0.842371	0.68362	-0.38059	-0.949774	-0.587747	-1.10479	-0.300189	-0.429263	0.0476423	-1.85118	-1.02038
unc-51 like autophagy activating kinase 1a	ENSDARP00000084967	akajin_mus_all_contig_13154	-0.540644	-0.295756	-0.884504	-0.229222	1.1912	1.42652	-0.941518	1.83533	-0.509041	1.56976	1.3999	0.245974	-0.935149	-1.0613	-0.175041	-0.219179	0.988708	-1.14903	0.194843	-1.16823	-0.743612
regulatory factor X, 7	ENSDARP00000133236	akajin_mus_all_contig_13199	-0.727006	-0.0507753	0.710541	0.345937	1.3922	1.48833	1.66351	0.422884	1.33062	0.617582	-0.0158283	0.23975	-0.614441	-0.669188	-1.25643	0.573657	-0.656999	-1.14522	-0.88067	-1.85921	-0.909247
solute carrier family 48 (heme transporter), member 1b	ENSDARP00000035010	akajin_mus_all_contig_13203	-0.960196	-0.926021	-0.554987	-0.675037	1.02077	0.758113	1.37107	2.08355	1.45137	0.987102	1.275	0.132293	0.00907534	-0.62249	-0.904342	-0.62361	-0.646314	-0.93117	-0.277719	-1.03527	-0.931187
acyl-CoA thioesterase 11b	ENSDARP00000105579	akajin_mus_all_contig_13260	-1.23415	-1.68619	-1.15722	-0.969187	0.496966	1.30697	1.60676	0.616008	0.96351	-0.488802	1.60579	1.09181	0.434742	-0.549089	-0.335355	-0.841612	0.145045	0.690794	-1.25986	-0.152263	-0.284671
COX18 cytochrome c oxidase assembly factor	ENSDARP00000140728	akajin_mus_all_contig_13306	-0.195024	-1.13186	-0.673043	-0.242628	0.39374	0.48852	0.993089	0.527011	2.06319	1.32766	-0.357858	-0.161741	0.583772	0.877067	-0.439224	1.14676	-1.957	-1.1659	-1.47003	0.00142547	-0.607914
DEAD (Asp-Glu-Ala-Asp) box polypeptide 41	ENSDARP00000138168	akajin_mus_all_contig_13315	-0.0259173	-0.294281	-0.261656	0.516895	2.32387	0.634065	0.637549	1.9078	-0.463342	0.120185	0.510813	1.14827	-0.417124	-1.06859	-0.63274	-0.676388	-0.147409	0.115657	-1.03917	-1.92359	-0.964891
Janus kinase 1	ENSDARP00000037399	akajin_mus_all_contig_13341	-0.929848	-1.01765	0.377565	1.47409	-0.323069	1.03582	1.16731	2.50283	0.481229	-0.529612	0.0432445	0.365452	-0.345951	-0.690834	-0.54894	-1.40577	0.818317	0.0014048	-0.881322	-0.188444	-1.40582
zgc:153031	ENSDARP00000090537	akajin_mus_all_contig_13385	-0.403146	-0.648722	-0.752799	-0.24395	1.08895	0.63142	0.237166	3.57711	0.417801	0.79541	0.373497	-0.176997	-0.562066	-0.894033	-0.65712	-0.181955	-0.163388	-0.803842	-0.211398	-0.894313	-0.527628
si:dkey-121n8.3	ENSDARP00000116893	akajin_mus_all_contig_1339	-1.34699	-0.646703	0.837812	0.887608	0.54762	0.778711	2.1985	1.25403	0.559652	0.37613	0.480386	-0.701157	-1.14565	-1.4084	-0.206659	-0.364847	0.667963	0.131145	-0.19829	-1.6388	-1.06206
La ribonucleoprotein domain family, member 1B	ENSDARP00000128243	akajin_mus_all_contig_1340	-0.770715	-0.112437	-0.088295	0.0506991	0.219025	-0.0911399	0.0210118	1.72066	2.27078	-0.154507	0.887073	1.56147	1.07668	-0.216797	-1.45506	-0.782913	-1.13643	-1.20037	-0.453057	-0.973452	-0.372229
tRNA methyltransferase 12 homolog (S. cerevisiae)	ENSDARP00000079349	akajin_mus_all_contig_13438	-1.52136	-0.182744	1.11247	0.166313	0.919637	0.774797	1.22943	1.11235	0.805149	0.608673	-0.249357	0.07646	-0.465593	-1.37013	-1.68647	0.425354	1.499	-1.25615	-1.27007	0.0124301	-0.740205
si:dkey-65j6.2	ENSDARP00000131079	akajin_mus_all_contig_1346	-0.476992	-0.969732	-1.45449	-0.655035	1.26291	0.439289	0.0693631	1.26568	0.827794	0.966887	2.44552	0.809827	-0.0833477	-1.20714	-0.884657	-0.423262	0.353215	-0.297229	-1.27987	-0.586884	-0.121855
si:dkey-207m2.4	ENSDARP00000115222	akajin_mus_all_contig_13464	-2.1516	-1.209	0.68922	0.962253	0.801452	-0.153955	0.615461	0.242009	0.928918	-0.0650286	-0.504555	0.66827	0.345686	1.0006	0.550792	-0.0338524	-0.615061	1.2439	-0.338444	-2.4733	-0.503772
peptidoglycan recognition protein 2	ENSDARP00000124628	akajin_mus_all_contig_13477	-0.51833	-0.428588	-0.32697	-0.320677	-1.10164	0.357091	-0.0922217	3.35464	-0.259703	1.03141	-0.637837	-0.869915	-0.518247	0.41493	-0.154711	-0.702704	0.632629	0.46718	1.13656	-0.230906	-1.23199
trinucleotide repeat containing 6b	ENSDARP00000127361	akajin_mus_all_contig_13478	-1.61175	-0.543352	-0.00500674	1.26364	0.777381	-0.666561	1.79993	1.27877	-0.0433798	-0.24467	-1.02458	0.472636	0.798948	-1.60531	0.568995	-0.0982725	0.413316	-1.27973	-0.71513	-0.834536	1.29866
si:dkey-228b2.5	ENSDARP00000116608	akajin_mus_all_contig_1350	-0.980308	-0.91368	-0.395821	0.503877	1.15835	0.0424775	1.80174	1.92876	1.47386	1.05914	0.640396	0.239974	-0.307854	-1.13478	-1.23667	-0.346967	-0.906352	-0.853553	-0.354669	-0.77451	-0.643411
chromobox homolog 7a	ENSDARP00000055427	akajin_mus_all_contig_13525	-0.928317	-1.30735	-0.658072	0.00557516	0.766875	0.470237	0.0762467	1.2565	2.51995	1.83534	0.294127	-0.379358	-0.768346	-0.846879	-0.373731	0.0566967	-0.405451	-1.13621	0.850796	-0.929681	-0.398938
selenoprotein O	ENSDARP00000090475	akajin_mus_all_contig_1358	-1.09195	-0.304234	-0.242701	-0.14475	0.0521082	-0.324252	0.69994	1.26513	2.51444	1.55935	0.776798	-0.114018	0.452163	0.0344693	-0.107476	-1.39293	0.209996	-1.10991	-0.0543331	-1.4885	-1.18934
growth regulation by estrogen in breast cancer-like	ENSDARP00000057267	akajin_mus_all_contig_13597	0.184828	-0.56387	0.793777	0.995522	1.86891	-0.638902	-0.911139	2.64893	-0.737051	-0.147836	1.32362	-0.443597	-0.432779	-0.744624	-0.664816	-0.228737	-1.22672	-0.884109	-0.455081	0.116692	0.146981
heme binding protein 2	ENSDARP00000062535	akajin_mus_all_contig_13603	-1.41235	-0.798122	0.557444	-0.459056	-0.0738253	0.762679	0.706454	2.08799	0.597871	0.992472	0.309584	-1.12741	0.0951685	-0.283711	0.665873	-1.65092	0.342539	0.0794016	1.25667	-1.65776	-0.990995
REX1, RNA exonuclease 1 homolog	ENSDARP00000074070	akajin_mus_all_contig_13651	-0.897233	0.25983	-0.414926	1.41421	0.732821	0.720746	0.513549	1.14544	1.31743	0.926102	0.710023	0.02202	-1.5229	-0.42112	-0.515169	0.157217	-0.649198	-2.51788	0.237131	-1.27207	0.0539755
dynein, axonemal, intermediate chain 1, paralog 2	ENSDARP00000123669	akajin_mus_all_contig_13667	-0.430935	-1.02953	-0.491104	0.103393	-0.285233	0.0501704	0.541234	0.177735	2.67629	0.796285	-0.209448	-1.88929	0.778365	-0.578667	1.00754	-0.69649	0.23269	-0.952995	-0.743653	1.54016	-0.596515
solute carrier family 17 (acidic sugar transporter), member 5	ENSDARP00000113259	akajin_mus_all_contig_13673	-1.03631	-0.730536	-0.651186	0.318911	0.68051	1.1652	1.16542	2.1685	1.30255	0.835574	0.373586	0.603926	-0.824268	-0.860647	-0.971638	-0.930346	0.357873	-0.59639	0.165946	-1.52108	-1.01558
leukemia inhibitory factor receptor alpha a	ENSDARP00000131917	akajin_mus_all_contig_1370	-0.711908	-1.21604	-0.10271	0.852647	-0.116027	-0.0633079	1.20133	2.47989	0.51249	0.0232542	-0.639055	-1.28396	-0.915136	-0.658054	1.3986	-0.94274	0.289305	-0.312002	1.43227	-0.265532	-0.963307
platelet-derived growth factor receptor, alpha polypeptide	ENSDARP00000132650	akajin_mus_all_contig_13742	-0.422457	-0.678397	0.0177445	0.504489	-0.829969	2.07041	-0.916934	2.12312	-0.357176	1.23463	-0.476317	-0.918945	-1.11142	-1.29021	0.662663	-0.58691	1.09039	0.815743	0.0711724	-0.586913	-0.41472
0	ENSDARP00000136192	akajin_mus_all_contig_13750	-0.52832	-1.12717	2.56453	-0.208733	0.096892	-0.0518396	1.114	0.832807	1.00404	0.619502	0.505213	-0.469564	-0.32042	-0.987247	-2.06463	-0.475374	-0.464998	0.854404	-1.07834	-0.309588	0.494837
transmembrane protein 106Bb	ENSDARP00000116643	akajin_mus_all_contig_13790	-0.872051	-1.09158	-0.611943	-0.457587	0.158989	0.986274	2.09368	1.65973	1.67369	0.602268	-0.683786	-0.512541	-1.70801	-0.637674	-0.50677	-0.591554	-0.170832	0.556272	0.916272	-0.437177	-0.365666
RAB9A, member RAS oncogene family	ENSDARP00000136173	akajin_mus_all_contig_13791	-1.41647	-0.74695	-0.830343	-0.0585825	0.935681	0.207685	0.71403	1.04996	1.2901	1.00515	0.372298	-0.612484	-1.5435	0.218169	-1.24227	-1.20697	0.656902	1.22737	1.15159	0.320765	-1.49213
transmembrane protein 259	ENSDARP00000079593	akajin_mus_all_contig_13813	-0.599997	-1.03642	-0.427985	0.430979	-0.0184016	-0.702285	-0.469774	0.461364	3.26009	1.18928	1.26067	-0.498233	-0.619454	0.726788	-0.616364	-0.178888	-1.18888	-0.717955	-0.334045	0.145316	-0.0658065
cysteine-rich PDZ-binding protein	ENSDARP00000131077	akajin_mus_all_contig_13819	-0.394943	-1.73971	-0.759606	-0.462889	0.239517	0.828615	2.00793	1.93402	-0.846508	1.13763	0.475728	0.147253	-0.0120088	-0.253453	0.101737	0.706851	-1.66709	-0.577755	-0.985941	-0.480285	0.600911
si:dkey-21c1.1	ENSDARP00000131367	akajin_mus_all_contig_13838	-0.518324	-1.50843	0.0106718	0.0224986	0.835231	1.52637	0.991808	1.49513	1.30115	1.74529	-0.0715955	-0.314602	-1.48942	-1.2001	-0.233204	-0.168152	0.492894	-0.386474	-0.596101	-0.915375	-1.01927
STIP1 homology and U-Box containing protein 1	ENSDARP00000132847	akajin_mus_all_contig_13854	-1.16354	-2.09328	-0.231958	0.354149	0.0607832	-0.0988084	1.72637	1.36373	1.1475	1.27833	0.753101	0.0234842	0.500635	-0.692543	-1.0175	-1.09968	0.97166	-0.602754	-0.137854	0.13822	-1.18006
solute carrier family 7 (cationic amino acid transporter, y+ system), member 2	ENSDARP00000053920	akajin_mus_all_contig_13858	0.221908	-0.705603	-1.60937	-1.05839	-0.787338	0.047724	0.951829	-0.968558	0.451656	1.39211	1.14419	-0.569372	1.62904	0.300172	-0.497661	-0.482585	-0.54147	-1.51368	-0.11685	1.34226	1.36999
mediator of cell motility 1	ENSDARP00000009876	akajin_mus_all_contig_13875	-2.06087	-1.56217	0.578357	-0.295771	0.461096	0.284387	0.882148	1.1364	0.723412	-0.143675	-1.04568	1.48849	0.315607	1.41411	0.249718	0.780414	-1.60085	-0.0883428	-0.174043	-0.223398	-1.11934
formin-like 2b	ENSDARP00000102294	akajin_mus_all_contig_13879	-0.738875	-1.24823	-1.3893	1.26871	-0.416173	0.90795	-0.380691	0.218902	0.520423	1.07729	-0.440453	0.453708	-1.26431	-1.68924	0.0303976	-1.10359	1.58993	-0.183952	0.798691	0.501246	1.48756
tumor protein D52-like 2a	ENSDARP00000115292	akajin_mus_all_contig_13888	-0.274021	-0.378659	-0.263526	0.229475	1.16542	1.24428	-1.46579	2.24944	0.0433557	-0.305304	-0.311479	1.00557	-0.625778	-1.57433	1.35366	0.458782	0.154557	-0.560024	0.264942	-0.965353	-1.44521
kelch-like family member 22	ENSDARP00000106872	akajin_mus_all_contig_13909	-0.893849	-0.899596	0.12067	0.128779	0.598928	1.2417	2.0577	1.71904	1.71112	0.363139	0.190909	-0.145942	-0.72013	-1.14345	-0.730311	-0.368429	0.294294	-0.77245	-0.370273	-1.1671	-1.21475
transmembrane protein 150Aa	ENSDARP00000089316	akajin_mus_all_contig_13938	-0.303453	-0.667019	0.307092	-0.200513	1.35675	0.267318	1.25662	1.31634	0.334754	0.843002	-0.184287	-1.63774	-0.69432	0.652679	-0.0349373	1.79639	-1.94762	-0.22841	0.0325803	-1.22522	-1.04001
PQ loop repeat containing 2	ENSDARP00000130903	akajin_mus_all_contig_13986	-0.928112	-0.772083	-0.0921284	0.102272	0.636424	1.21746	1.52887	2.7939	1.19715	0.102774	-0.0542677	-0.363073	-0.827473	-1.09752	-0.799434	-0.4264	0.297592	-0.716946	-0.0379026	-0.723165	-1.03795
zinc finger protein 143b	ENSDARP00000122626	akajin_mus_all_contig_14046	-1.36526	-0.210684	-0.152699	-0.00568348	0.837783	-0.400742	0.478813	1.01052	2.37008	1.41606	1.4386	0.597628	-0.604321	-1.56919	-0.684864	-0.44186	-0.900297	-0.488901	-0.359432	0.137494	-1.10305
small integral membrane protein 19	ENSDARP00000134603	akajin_mus_all_contig_14073	-0.883294	-0.951028	0.506131	0.182131	1.54648	1.19953	2.26977	0.996492	-0.409745	0.204208	-0.187418	-0.422811	-0.345859	0.0546497	-1.99903	0.407745	0.279556	-0.000721836	0.102012	-1.32666	-1.22213
gametogenetin binding protein 2	ENSDARP00000099281	akajin_mus_all_contig_14085	-1.63745	0.827073	0.503333	0.100775	-1.18101	0.415196	2.14733	0.461834	0.478955	-0.809184	-0.364167	-1.0022	0.209019	-0.236135	-0.33895	1.03404	-0.540044	0.835917	1.56101	-0.909482	-1.55584
l(3)mbt-like 1a (Drosophila)	ENSDARP00000013376	akajin_mus_all_contig_14095	-0.738082	-0.332142	0.0222159	0.196189	2.14526	-0.0100641	1.77118	0.756758	0.570513	-0.499946	0.374695	0.725735	1.26601	-0.522646	-0.567897	-0.761306	-0.993906	-0.898831	0.555652	-1.83708	-1.2223
aminoacyl tRNA synthetase complex-interacting multifunctional protein 1	ENSDARP00000110185	akajin_mus_all_contig_14120	-1.08002	-0.985684	-0.682115	-0.404152	0.584367	0.890968	0.694592	1.40192	2.22275	1.07162	1.23637	0.862065	0.376186	-0.386422	-0.819753	-0.59658	-0.778444	-0.885984	-0.649335	-0.962591	-1.10976
ring finger protein 144aa	ENSDARP00000017882	akajin_mus_all_contig_14135	0.11266	-0.918049	-1.5407	0.974614	0.16365	0.932731	-0.532177	2.68236	-0.57878	0.832105	0.328291	-0.62214	-1.39252	-0.194175	-0.6206	-1.16373	-0.542113	0.8009	-0.267733	0.828398	0.717009
si:ch211-130m23.5	ENSDARP00000130286	akajin_mus_all_contig_14148	-0.326687	-1.19203	1.71734	-0.0151088	-0.511588	0.89876	-0.703572	2.11643	0.791475	-0.354093	1.22901	-0.642217	-0.893591	-1.19424	0.743978	-0.890634	-1.21943	-0.357097	-0.46049	1.18314	0.0806514
lysyl oxidase-like 2a	ENSDARP00000131833	akajin_mus_all_contig_14176	0.716701	-0.808703	-0.0429845	0.561981	0.462659	0.127661	-1.09591	1.46298	0.526965	2.36095	0.313401	0.204527	-1.14999	-1.27419	-1.30049	-0.129828	-0.20308	-1.36704	-0.953701	0.465077	1.12301
cell division cycle 34 homolog (S. cerevisiae) a	ENSDARP00000092433	akajin_mus_all_contig_14184	-1.14973	-0.569597	0.379529	0.435831	-0.184158	1.20263	2.96883	1.75144	0.391879	-0.417053	-0.274092	-0.427521	-0.47175	-0.660917	-0.604236	-0.373169	0.113118	-0.203356	0.350942	-0.828604	-1.43001
membrane-associated ring finger (C3HC4) 5	ENSDARP00000043068	akajin_mus_all_contig_14196	-1.78384	-1.09649	-0.530791	-0.394642	-0.33417	0.114151	0.684148	2.06085	1.91791	1.76077	0.0521383	-0.367569	0.207701	0.293129	0.0939764	-0.506445	-0.413012	-0.0286198	0.522916	-1.27862	-0.973491
proline-rich nuclear receptor coactivator 1	ENSDARP00000064471	akajin_mus_all_contig_14218	-0.882165	-1.60821	-0.597499	-0.0313239	0.207439	0.472945	-0.390715	0.935972	1.72822	2.4625	0.37894	-0.347778	-1.40856	-0.699145	0.71885	-0.89741	0.357638	-0.456701	0.682457	-0.973813	0.34835
Dab, mitogen-responsive phosphoprotein, homolog 2 (Drosophila)	ENSDARP00000047669	akajin_mus_all_contig_14221	-0.609704	0.108969	-0.818564	0.749201	-1.04726	0.699075	0.431367	1.68178	0.45815	0.00398956	-0.481838	-1.05518	-1.03429	-1.14499	0.762745	-0.856632	0.404757	-0.584129	2.81292	-0.226818	-0.253548
THAP domain containing 4	ENSDARP00000104190	akajin_mus_all_contig_14236	-0.434311	-1.24483	-1.28834	-0.649644	0.242252	0.0815282	0.722154	0.266509	1.70917	2.4921	0.654128	0.239798	-0.233741	0.845657	0.0874793	0.282616	-1.33499	-1.08407	-1.35732	-0.350039	0.353893
serum response factor b	ENSDARP00000134321	akajin_mus_all_contig_14250	-1.80199	-0.523831	0.404426	-0.205379	-0.753489	-1.00766	2.25872	1.67137	-1.20217	0.911006	-1.05715	0.571614	-0.271943	0.763641	0.121745	0.239909	-0.59371	-0.265123	1.29394	-0.494764	-0.0591677
zinc finger, MYND-type containing 11	ENSDARP00000096546	akajin_mus_all_contig_14252	-2.16583	-0.53708	-0.231244	-0.37406	0.0523234	2.38009	0.91445	1.09427	-0.227827	0.551396	-0.487099	0.508071	-0.589168	-1.27929	-0.592683	-1.07619	0.927235	-0.159701	-0.393722	0.443036	1.24301
phytanoyl-CoA 2-hydroxylase	ENSDARP00000106387	akajin_mus_all_contig_14265	-0.629624	-0.874004	0.185914	0.896816	0.0651079	0.615808	1.56494	2.51618	-0.158701	0.0103843	0.996009	-0.566139	0.0594647	-1.00093	-1.02685	0.63389	0.0340825	-0.208669	-0.371053	-0.631625	-2.11101
IBA57 homolog, iron-sulfur cluster assembly	ENSDARP00000055617	akajin_mus_all_contig_14271	-0.484979	-1.25412	-0.430962	0.588779	-0.289358	1.0489	-0.181712	0.577511	0.486756	0.312118	-0.0629179	0.486648	-1.83212	-1.40438	-0.714482	1.17892	-0.720297	-1.41508	1.40761	1.07916	1.62402
SWAP switching B-cell complex 70a subunit 70a	ENSDARP00000129637	akajin_mus_all_contig_14288	0.181968	-1.69888	-0.629507	0.794574	-1.08947	-0.959727	1.13357	2.57468	0.873121	-0.172296	1.20473	-0.172544	-0.895859	0.246026	0.444201	-0.846684	-0.109312	-0.392024	0.510166	-1.22569	0.228943
SET domain containing 2	ENSDARP00000114457	akajin_mus_all_contig_14294	-1.36688	-0.102758	-0.10374	1.19308	0.303406	0.147756	-0.387411	3.44998	0.692603	-0.652188	-0.822596	-0.26249	-1.108	-0.197276	-0.499416	-0.964787	0.229996	0.0201807	0.593828	-0.0379544	-0.125332
synaptogyrin 2b	ENSDARP00000140737	akajin_mus_all_contig_1433	-1.42269	-1.27663	-0.338013	0.335639	-0.189858	-0.218924	1.25341	2.37501	2.06603	0.530707	0.273066	0.106647	-0.317839	-0.251994	-0.437422	-1.19844	-1.11824	-0.35486	0.874951	-0.258637	-0.431919
family with sequence similarity 3, member C	ENSDARP00000091640	akajin_mus_all_contig_14331	0.0154202	-1.27708	-0.0917366	0.293755	0.250831	1.85148	2.3877	1.20519	-1.40757	0.348393	0.672534	-0.787831	-0.391075	-1.32053	0.0552991	-1.25642	-0.322721	-0.513623	0.245789	-0.501585	0.543776
zinc finger protein 1088	ENSDARP00000132857	akajin_mus_all_contig_14352	0.226291	-0.712355	-0.640313	-0.641151	1.19831	1.01996	0.127231	1.70447	-0.00413227	0.433928	2.13593	1.35623	-0.728891	-0.424107	-1.3639	0.122219	-0.89586	-0.697193	-1.59295	-0.425262	-0.198478
serine dehydratase-like	ENSDARP00000127842	akajin_mus_all_contig_14367	-0.642243	-1.2996	-1.20665	-0.0689953	-0.267908	-0.387174	2.01129	0.0822111	1.415	0.330215	1.20239	-0.827889	-0.757835	-1.1774	-0.100049	1.82613	-0.0077249	-0.13459	0.465479	0.839956	-1.2946
forkhead box P1a	ENSDARP00000107924	akajin_mus_all_contig_14373	-0.422722	-0.370293	0.893022	0.186467	0.914032	2.07486	0.811894	1.23348	0.127266	0.809152	0.474864	-0.939219	-1.34937	-1.51703	-0.553189	0.0735967	1.24596	-1.14663	-0.408649	-1.07032	-1.06717
solute carrier family 35, member F6	ENSDARP00000005033	akajin_mus_all_contig_14409	-1.37397	-1.27242	0.162766	0.849709	0.81939	0.50433	0.915044	0.605616	1.63342	1.65014	0.489731	-0.149479	-0.291461	-0.579268	-1.74106	-0.962415	-0.635608	-0.173987	1.2332	-0.516921	-1.16675
vacuolar protein sorting 33A	ENSDARP00000133149	akajin_mus_all_contig_14425	-1.1622	-1.35975	0.0440875	1.48117	0.917236	0.633561	1.06089	0.211381	1.69098	1.16056	0.752007	0.210912	-1.61192	-0.976382	-1.71558	0.0583753	-0.355443	-0.450571	-0.245267	0.290818	-0.634845
dishevelled segment polarity protein 2	ENSDARP00000021237	akajin_mus_all_contig_14489	-1.56256	-1.28861	-0.800172	1.01329	0.627164	0.222692	0.384688	2.12982	1.77844	1.41574	-0.276374	-0.462685	-1.04963	-0.973621	0.336586	-0.846415	0.152341	-0.233462	0.378832	-0.251592	-0.694465
WD repeat domain 91	ENSDARP00000126101	akajin_mus_all_contig_14508	-1.00075	0.635647	0.442839	1.01396	0.654257	1.63526	0.738457	1.50157	-0.0665374	0.941551	-0.0162694	-0.205851	0.22431	0.172323	-1.33995	-0.158519	0.250202	-2.17252	-0.783958	-0.919771	-1.54624
WD repeat domain 91	ENSDARP00000024476	akajin_mus_all_contig_14509	-1.1076	-0.121604	-0.59101	0.397889	-0.118919	1.10415	1.55601	1.6694	2.24191	-0.0635475	0.584646	0.573697	-0.684049	-1.30302	-0.766314	0.277593	-0.557391	-0.52058	-0.304963	-1.26648	-0.999808
ring finger protein 2	ENSDARP00000002609	akajin_mus_all_contig_14517	-1.16283	-1.02401	-0.204813	-0.24135	1.11671	0.743672	0.937256	1.42427	1.06646	1.66814	0.725167	0.357711	-0.732136	-1.56174	-0.801093	0.642146	0.591174	-0.931671	-0.190568	-1.19025	-1.23224
cell division cycle 14B	ENSDARP00000124917	akajin_mus_all_contig_14528	-0.401642	-0.608098	-0.455857	0.0463631	-0.566907	1.79019	1.63639	1.15049	1.21662	-0.184983	0.10926	0.622022	-1.26641	-0.301527	-0.888134	-2.19224	0.83929	0.979912	-0.266526	-0.656492	-0.601726
chromosome 12 open reading frame 49	ENSDARP00000100969	akajin_mus_all_contig_14545	-1.5004	-0.462285	0.424465	-0.723143	0.659772	0.382961	1.69482	0.470128	2.05828	0.487488	0.46368	0.924748	-0.975792	-1.22698	-1.27569	-0.0840697	-0.116559	1.18567	-0.556694	-0.674745	-1.15567
synapse defective 1, Rho GTPase, homolog 2 (C. elegans)	ENSDARP00000132740	akajin_mus_all_contig_14590	-1.15606	-0.729371	-0.358038	-0.153752	-0.532374	0.738384	2.42462	1.89452	1.43179	0.131904	-0.665848	-0.68892	-0.720943	-1.56557	0.442813	-0.960656	0.364167	-0.487215	0.362031	0.315321	-0.0867994
signal peptide peptidase-like 2	ENSDARP00000105160	akajin_mus_all_contig_14599	-0.59355	-0.734785	-0.700102	0.134753	0.819937	0.722148	1.11202	1.47135	1.83777	1.70723	0.754699	0.309657	0.0872648	-1.10907	-0.654863	-1.29985	-0.882212	-1.13819	-0.132057	-1.11462	-0.597527
zinc finger protein 507	ENSDARP00000141221	akajin_mus_all_contig_14624	-0.415221	-0.477092	-0.677185	-0.340324	0.707258	-0.373105	-0.205141	0.759056	1.64506	0.00149697	1.34623	2.68656	0.0984322	-0.856844	-1.38722	-0.234462	-0.320053	-0.559063	-1.57883	-0.348274	0.528715
paired box 6b	ENSDARP00000113616	akajin_mus_all_contig_14723	-0.531192	-0.0109695	-0.933738	-1.86691	0.479279	0.595934	-0.33308	0.798174	1.66516	-0.164538	-0.216379	0.686234	0.44857	0.974271	-0.499544	-1.37808	-0.21727	-0.260728	-1.09158	2.40826	-0.551883
DEAD (Asp-Glu-Ala-Asp) box polypeptide 47	ENSDARP00000132528	akajin_mus_all_contig_14731	-0.498708	-1.07199	-1.32729	-1.45259	0.850386	-0.121653	0.0797041	0.916927	1.4695	1.78885	1.34358	1.39659	0.83218	-0.336733	-0.753636	0.157232	-0.851524	-1.14161	-0.270932	-0.607879	-0.40041
CDC-like kinase 2a	ENSDARP00000116449	akajin_mus_all_contig_14744	0.0980262	-0.836185	0.676454	0.629085	1.36996	0.989214	0.405165	-0.496174	1.82087	-0.0704161	0.149777	0.819469	-1.84963	-1.07879	-1.04337	-0.791538	1.53155	-1.40505	-0.197997	-0.70595	-0.0144727
zinc finger protein 131	ENSDARP00000089682	akajin_mus_all_contig_14749	0.171266	1.01437	-0.278743	1.04069	-0.528537	0.370634	3.19443	0.762506	0.0367432	-0.763971	-0.936087	-0.680376	0.437596	-1.08316	-1.04753	-0.493282	0.699536	-0.602641	-0.40312	-0.964837	0.054512
DTW domain containing 2	ENSDARP00000138961	akajin_mus_all_contig_14762	-2.15902	0.715358	0.294255	0.987799	0.349228	-0.199631	0.927462	1.37719	1.4984	0.385035	1.00454	-0.236169	0.133602	0.322797	-1.59555	-1.17007	0.145912	-0.481507	-0.0502115	-0.593159	-1.65626
5'-nucleotidase, ecto (CD73)	ENSDARP00000095510	akajin_mus_all_contig_14784	0.978302	-0.420438	-1.08458	0.77229	2.3543	0.510783	-1.05781	0.378557	-1.07079	-0.0243844	1.97426	0.0607966	-0.770471	-0.792472	-0.774198	-0.573473	1.35025	-0.757733	-0.289548	-0.549594	-0.214043
transcobalamin II	ENSDARP00000053000	akajin_mus_all_contig_14790	-0.6246	-1.54454	-0.610537	0.176529	0.57975	0.716767	1.36778	2.95435	0.200712	0.967356	-0.479812	-0.776757	-0.498124	-1.17489	0.432256	-0.351706	0.0545878	-0.104103	0.409222	-0.790886	-0.903343
v-ets avian erythroblastosis virus E26 oncogene homolog 2	ENSDARP00000140939	akajin_mus_all_contig_1480	0.761294	0.22398	0.767417	0.342871	0.967847	0.915999	0.478595	1.33433	-1.8307	-0.693853	0.239063	-1.86434	0.18169	-0.705742	-1.59269	0.00384394	0.209037	1.77495	-0.490496	-0.0181599	-1.00493
nucleoporin 205	ENSDARP00000107575	akajin_mus_all_contig_14821	-0.704984	0.0302188	0.732606	-0.635761	1.74757	0.617441	0.0915369	0.626221	-0.609748	0.292124	-1.05933	0.503142	2.28027	-0.296627	-0.64403	0.506952	-2.08293	-1.28682	-0.795606	0.157399	0.530356
si:ch211-15d5.12	ENSDARP00000137407	akajin_mus_all_contig_14833	-1.3065	-1.03739	-0.609048	-0.451107	1.5201	0.514377	1.36461	1.40357	1.01428	1.43148	1.40002	0.50071	-0.382274	-0.942577	-0.861473	-0.352459	-0.630782	-0.325159	-0.0748223	-1.37905	-0.796495
chromosome 10 open reading frame 88	ENSDARP00000112326	akajin_mus_all_contig_14836	0.250098	-0.995319	0.0665961	-1.17627	0.143658	0.308171	0.489497	1.1523	0.691518	1.91663	0.603031	0.383762	-0.389472	-2.38887	-1.55936	0.78927	-0.267843	0.746291	-1.13876	0.577679	-0.202611
tight junction protein 2b (zona occludens 2)	ENSDARP00000103927	akajin_mus_all_contig_14848	0.725446	-1.55192	-1.15035	-1.07548	2.29676	-0.301821	-1.17734	0.30974	0.781008	0.133466	1.08622	0.647286	0.363721	0.254877	0.639932	-1.46579	0.718694	-1.03097	-0.905054	0.585765	0.115825
akirin 2	ENSDARP00000076084	akajin_mus_all_contig_14860	-1.0075	-1.17737	0.244493	0.188966	0.950344	0.150821	0.751418	1.14477	2.06841	0.612784	-0.752562	-1.12841	-1.02498	-1.88983	0.348244	0.612067	0.891317	-0.243948	-0.181634	0.733353	-1.29075
solute carrier family 44 (choline transporter), member 2	ENSDARP00000109007	akajin_mus_all_contig_14868	-0.493273	-0.488347	-0.090794	1.35417	-0.0371266	1.64744	1.76334	0.704334	1.27684	0.559221	-0.393954	-0.96709	-1.19197	-1.03374	0.809753	-0.842175	0.480052	0.218382	-1.00191	-0.588019	-1.68513
MAP/microtubule affinity-regulating kinase 3b	ENSDARP00000081648	akajin_mus_all_contig_14870	-0.24561	-0.951204	-0.502484	-0.708307	0.460064	0.443592	1.51992	1.222	1.36188	1.01273	1.81408	0.785032	0.460114	-0.762395	-0.865079	-0.437815	0.0843071	-1.34009	-1.09661	-1.16053	-1.09361
melanoma inhibitory activity family, member 3	ENSDARP00000060504	akajin_mus_all_contig_1488	-1.13257	-0.344973	-0.564348	0.395539	1.39964	0.586656	0.76578	0.735858	2.17143	0.780814	0.891802	0.987832	0.188683	-0.870547	-1.53325	-0.839009	-0.797118	-1.55647	-0.671714	-0.473799	-0.120242
nemo-like kinase, type 2	ENSDARP00000107617	akajin_mus_all_contig_14889	-1.49881	0.628904	-1.2371	-1.15071	0.833368	-1.47255	0.933366	0.272468	1.59922	0.147844	1.91163	0.608453	0.388748	0.105734	0.586818	-0.380457	-1.25138	-1.14478	-0.168671	0.640691	-0.352789
YOD1 deubiquitinase	ENSDARP00000003565	akajin_mus_all_contig_14901	-0.793794	-0.284273	-0.171966	-0.040697	0.460155	1.14902	2.62905	1.45216	0.259686	-0.203537	0.363786	-0.60592	-1.30491	-1.3663	-0.653041	-0.0072571	0.855844	0.292395	0.437584	-1.08255	-1.38543
spermidine/spermine N1-acetyltransferase 1b	ENSDARP00000042494	akajin_mus_all_contig_14902	-1.13602	-0.939976	0.194227	0.514301	-0.0590197	1.79407	1.46193	2.09875	1.24747	0.970927	-0.796056	-0.82275	-1.07536	-0.653176	-0.405998	0.0766942	-0.283669	-0.914249	0.116601	-0.305685	-1.08302
CDC-like kinase 2a	ENSDARP00000112318	akajin_mus_all_contig_14963	-0.29534	0.103849	0.239934	0.191912	0.828298	0.749342	1.28867	1.93417	0.690421	0.571156	0.105791	-0.0766658	-2.24148	-1.93866	-0.817742	0.187828	1.04969	-0.789933	-0.806717	-0.498777	-0.47575
zgc:193593	ENSDARP00000129520	akajin_mus_all_contig_14997	-0.490925	-0.285479	-0.569858	-0.178788	1.91858	-0.366212	0.169503	3.1967	-0.612724	1.3055	-0.41745	-0.470726	-0.0602063	-1.00211	-0.7945	0.137216	-0.415146	-0.441813	-0.386866	0.421083	-0.65578
sodium channel modifier 1	ENSDARP00000026288	akajin_mus_all_contig_15003	-1.10083	-0.170486	-0.758874	-0.381217	0.645742	1.66304	1.03045	0.167419	0.53871	1.19476	2.70364	-0.360538	-0.667078	-0.588349	-0.751494	-0.786095	0.15651	-0.0343151	-0.304887	-0.869824	-1.32627
transient receptor potential cation channel, subfamily V, member 1	ENSDARP00000115992	akajin_mus_all_contig_15029	-0.447059	-1.12004	-0.54639	0.15431	-0.214845	0.692821	-0.417424	2.07328	1.84916	1.29786	-1.02649	-0.905899	-0.728614	-0.924693	1.61746	-0.402653	-0.758878	-0.925631	0.701812	-0.263547	0.295459
sorbin and SH3 domain containing 2b	ENSDARP00000082437	akajin_mus_all_contig_15030	-0.993633	-0.619305	-0.641646	0.434241	1.47218	0.590206	1.13418	0.558892	0.906928	-0.581529	1.68774	1.25226	0.984262	-0.896147	-1.07018	-0.764343	0.133311	-0.564392	-0.0252116	-1.55111	-1.4467
general transcription factor IIIC, polypeptide 1, alpha 220kDa	ENSDARP00000134000	akajin_mus_all_contig_15041	-0.355507	0.818653	1.30796	-0.269189	0.547	0.53327	0.901176	0.394234	1.40021	0.872694	0.788302	0.161148	0.677292	-0.524679	-1.1281	0.343348	-1.27105	-1.58128	-1.63899	-0.0883985	-1.88809
F-box and WD repeat domain containing 10	ENSDARP00000112164	akajin_mus_all_contig_15055	0.52206	-0.597291	-0.329871	1.48722	0.297881	1.96326	1.486	0.562889	0.967093	0.217198	-0.654501	-0.159811	-1.2443	-1.64455	-1.07626	-0.252791	0.780091	0.0270524	-1.30522	-1.15962	0.113463
fat mass and obesity associated	ENSDARP00000107656	akajin_mus_all_contig_15072	-0.809434	-0.662668	1.3162	0.844257	1.51197	0.121206	0.268504	1.05318	0.560289	1.03082	0.758059	0.245398	-1.35122	-1.0496	-1.75608	-0.977871	0.317384	-0.634476	0.461893	-1.74294	0.495127
decapping mRNA 1B	ENSDARP00000066893	akajin_mus_all_contig_15108	-1.20784	-0.760939	-0.302388	-0.0621741	-0.784455	0.582544	1.82021	1.90604	1.67325	0.666327	0.117403	-0.750601	0.949504	-0.556064	-1.48197	0.244239	0.659348	-0.999371	-0.991253	-0.331765	-0.39005
tRNA methyltransferase 1 homolog (S. cerevisiae)-like	ENSDARP00000114812	akajin_mus_all_contig_15124	-1.16137	-1.34573	0.327529	0.0693827	1.63443	0.774171	1.63423	1.41239	1.25255	0.174998	0.884204	0.296281	0.058889	-0.76167	-0.9492	0.128078	-0.315952	-0.421095	-1.24578	-1.2098	-1.23654
complement component 6	ENSDARP00000074161	akajin_mus_all_contig_1518	-0.578738	-1.82306	0.0405584	1.41133	0.195162	2.09289	0.923551	0.646103	1.4656	1.35507	-0.14128	-0.554951	-0.721849	-0.832096	-0.120904	0.330897	-0.482262	-0.933537	-0.531085	-0.639066	-1.10233
musashi RNA-binding protein 1	ENSDARP00000140117	akajin_mus_all_contig_15226	-1.03512	-1.06569	-0.750178	1.54634	1.36142	1.7702	1.11323	0.294439	0.352289	0.0812315	-0.881615	-0.784674	-0.804573	0.712259	-0.325691	-0.974171	0.550186	-0.512862	1.33253	-1.48564	-0.493917
Pim proto-oncogene, serine/threonine kinase, related 193	ENSDARP00000074367	akajin_mus_all_contig_15233	-0.644899	-1.18263	0.0211174	0.765697	0.870352	1.17744	0.630321	1.98187	0.144569	0.696707	-0.0896621	-0.950854	-0.568346	-1.62879	-1.27461	-1.10208	-0.624259	0.297696	-0.27402	-0.0724665	1.82686
heme-binding protein soul4	ENSDARP00000141664	akajin_mus_all_contig_15234	-0.902981	-0.555858	-0.41596	0.0646118	-0.505475	1.73744	2.349	0.609046	0.88536	-0.981856	0.746255	0.561832	0.508344	0.0552202	-0.648269	-1.13911	-1.36128	0.0263527	1.00272	-0.967021	-1.06838
si:ch211-271e10.1	ENSDARP00000119022	akajin_mus_all_contig_15237	-0.583526	-0.978427	-1.69021	-1.39517	0.604273	1.07989	-0.363076	1.32203	1.51118	-0.138344	1.01892	1.46527	1.18782	-0.741967	-0.74007	-0.537331	-0.981911	-0.334443	-0.508256	0.923741	-0.120391
ADP-ribosylation factor-like 5A	ENSDARP00000013210	akajin_mus_all_contig_15243	-0.766213	-0.687388	-0.348215	-0.657159	0.460418	0.252849	2.10238	2.46919	1.19685	0.438515	0.0963182	0.658765	0.0142578	0.295501	-1.06856	-0.720104	-0.885874	-0.370488	-0.323075	-1.53932	-0.618637
solute carrier family 41 (magnesium transporter), member 2a	ENSDARP00000100747	akajin_mus_all_contig_15263	-0.967918	0.0202399	0.181493	0.603627	1.67281	0.6372	0.386325	1.63116	-0.735562	-1.23066	1.10297	1.20913	0.619063	0.149767	-0.379599	-1.29533	0.699701	-0.546153	-1.41076	-1.45298	-0.894514
B-cell CLL/lymphoma 6a (zinc finger protein 51)	ENSDARP00000107695	akajin_mus_all_contig_1527	-1.04563	-0.712734	0.691661	1.17588	1.01895	0.592045	1.25593	1.91642	1.3716	-1.14198	-0.811321	-1.13733	-0.901604	0.270393	0.0950802	-1.06846	-1.47021	-0.556429	0.501871	0.000257854	-0.0443845
vacuolar protein sorting 13 homolog C (S. cerevisiae)	ENSDARP00000102140	akajin_mus_all_contig_15322	-1.31747	-0.584665	-0.330556	-0.328732	0.667271	0.290453	0.0278037	1.05766	-0.531671	1.74366	-0.284608	1.70245	2.28571	-1.15215	0.330796	-0.295354	-1.32889	-0.798735	-0.644546	-0.0860942	-0.422324
salvador family WW domain containing protein 1	ENSDARP00000025090	akajin_mus_all_contig_15340	-0.611156	-0.88375	-0.896232	0.491539	1.76958	0.0149087	-0.0799883	1.06331	0.0824331	0.297046	0.20276	2.08797	1.46044	-0.590566	-0.663834	0.926989	-0.68872	-1.50532	-0.71969	-0.403756	-1.35397
mitogen-activated protein kinase kinase kinase 6	ENSDARP00000138696	akajin_mus_all_contig_15369	-0.465069	-0.975667	-0.5774	-1.18771	1.20346	0.43094	0.252838	1.88165	0.589555	1.88995	0.490807	0.0648307	-1.57	-1.15779	-0.473325	1.17235	0.0360319	-0.411459	-0.888386	-0.951002	0.64539
Sin3A-associated protein a	ENSDARP00000112480	akajin_mus_all_contig_154	-1.04442	-0.729973	-0.117398	0.454369	2.02192	1.07521	1.39346	0.105679	1.51567	0.540144	0.363986	0.880715	0.112489	-1.64463	-0.825146	-0.458539	-0.775197	-0.863347	0.211878	-1.15736	-1.05951
protein phosphatase 1, regulatory subunit 37	ENSDARP00000101061	akajin_mus_all_contig_15409	-1.36834	-0.0880756	0.479673	1.57002	-0.751951	0.702367	1.34028	0.762169	1.02976	1.40454	0.668638	-0.470712	-0.626087	-0.488253	0.366247	-2.0714	0.319815	-0.469749	-0.321199	-1.63814	-0.349602
TEA domain family member 1b	ENSDARP00000077175	akajin_mus_all_contig_15428	-0.422328	-0.0832009	0.342954	0.00319956	-1.36027	-0.56056	2.20562	1.34235	0.638168	-0.384248	-1.38279	-0.106023	0.895426	-0.362589	0.00870284	-0.584616	-0.220853	2.11029	0.17188	-0.972095	-1.27901
si:ch211-209j12.6	ENSDARP00000137801	akajin_mus_all_contig_15460	-0.550292	-0.80409	0.0612282	-0.46116	1.35442	1.78452	1.70819	1.38084	1.19503	-0.501597	0.18957	0.7565	-0.369455	-0.899523	-0.854088	-1.01391	-0.157515	0.31897	-1.33494	-0.418606	-1.3841
FERM, RhoGEF (ARHGEF) and pleckstrin domain protein 1 (chondrocyte-derived)	ENSDARP00000140218	akajin_mus_all_contig_15511	1.15375	-0.585734	-0.0779903	-1.31008	1.07803	1.85514	1.85635	-0.0741614	-0.0945402	-0.786949	0.679071	-1.23536	0.059021	-0.527135	-1.34971	0.627446	0.263392	0.107118	0.223965	-0.0442148	-1.8174
lipin 1	ENSDARP00000095032	akajin_mus_all_contig_1552	-1.04597	-0.440855	0.0430303	0.449289	1.43252	1.99653	2.09297	-0.113855	-1.15332	-0.220785	0.231716	-0.0855355	0.54474	0.269749	-1.11937	-0.205825	0.559972	0.0371931	-0.243266	-1.4436	-1.58533
SR-related CTD-associated factor 11	ENSDARP00000067443	akajin_mus_all_contig_15531	-1.07851	-0.894463	-0.832241	0.743867	0.370592	0.637218	1.93191	2.09026	1.36884	0.641678	-0.12388	0.133107	-0.825683	-0.904578	-1.22336	0.348249	-1.18672	-1.13435	-0.0874349	-0.0441426	0.0696336
bromodomain containing 8	ENSDARP00000130479	akajin_mus_all_contig_15550	-1.36881	-0.840487	0.0841247	0.352803	1.24449	0.205052	1.19348	-0.269353	2.14139	1.51273	1.17677	0.60353	0.121521	-0.165991	-1.07492	-0.792937	-0.72006	-0.590891	-0.535553	-1.09026	-1.18663
si:dkey-16p6.1	ENSDARP00000135862	akajin_mus_all_contig_15577	0.16435	-1.76947	0.261097	0.283028	-0.344169	0.517009	1.57955	1.33759	1.31186	1.11915	-0.72982	0.78008	0.292535	-0.298394	-1.72491	-0.62424	-0.271313	0.0250587	0.430653	-1.99835	-0.341293
SCY1-like, kinase-like 1	ENSDARP00000132865	akajin_mus_all_contig_15580	-0.143187	-1.07139	1.35383	0.361165	0.919063	0.994988	1.47126	1.22991	1.23053	0.545882	-0.806281	-0.207839	-1.38358	0.720008	-1.66855	-0.499473	0.104089	-0.859729	-0.0419689	-1.35304	-0.895674
phospholipase A2 receptor 1, 180kDa	ENSDARP00000098758	akajin_mus_all_contig_15592	-1.72267	-0.569426	-0.286177	0.0229044	0.392002	0.993931	1.04428	1.72103	1.59415	-0.0861779	0.75522	1.58025	0.507102	-0.567902	-1.0963	-1.00449	0.00643944	-0.78403	-0.573274	-1.29895	-0.627912
actinin alpha 3b	ENSDARP00000000803	akajin_mus_all_contig_156	-0.662156	1.34491	-0.415577	0.706867	0.193901	-0.212332	-0.434814	0.539671	1.96978	0.197824	1.5443	1.14371	0.67143	0.0749121	-0.167086	-0.802251	-0.774624	-1.60617	-0.496756	-1.84771	-0.967834
tumor protein p53 binding protein, 2b	ENSDARP00000118842	akajin_mus_all_contig_15602	0.288806	-0.756844	0.0708163	-0.0660602	0.589683	2.61585	1.07965	0.588781	0.816654	0.208724	0.752805	-0.922626	-1.43075	-0.426239	-0.558067	0.0204875	0.337231	-0.32001	-0.0627365	-2.34823	-0.477929
suppressor of cytokine signaling 3b	ENSDARP00000096314	akajin_mus_all_contig_15614	0.431017	-1.0216	0.862616	0.70143	2.00799	-0.389736	-0.186261	-0.642	-0.812917	2.62823	0.656745	0.0363794	-1.16075	-1.0041	0.392519	-1.18197	0.0493647	0.219507	-0.268688	-0.609534	-0.708248
transmembrane protein 87A	ENSDARP00000115155	akajin_mus_all_contig_15620	-0.256805	-0.292452	-0.394127	-2.25816	1.0789	1.03699	-0.701029	-0.242501	1.15771	0.986002	1.22473	0.439221	0.846341	1.86618	-0.485978	-0.45441	-1.07632	-0.634371	-1.17114	-0.309253	-0.359527
zinc finger, FYVE domain containing 1	ENSDARP00000102738	akajin_mus_all_contig_1567	-0.952611	-0.582282	-0.220296	0.210258	0.855909	0.88881	0.937874	2.73486	0.920115	0.403346	0.929809	0.204831	-0.515497	-0.94682	-1.0705	-0.423998	0.332674	-0.983611	-0.175944	-1.38034	-1.16658
pyridoxal (pyridoxine, vitamin B6) phosphatase	ENSDARP00000055881	akajin_mus_all_contig_15694	-0.816361	-1.10442	-0.701827	-1.05053	1.08947	0.871169	-0.0899621	0.409963	1.03281	0.334193	2.07443	-0.57527	0.175599	1.51115	-0.527063	0.755646	-1.2268	-1.78974	-0.770302	0.0590983	0.338745
SUMO1/sentrin specific peptidase 6a	ENSDARP00000135570	akajin_mus_all_contig_15705	-1.73724	-0.683429	0.0675049	0.249687	0.46601	0.132931	1.23439	1.80004	1.99298	1.04363	0.303344	-0.239022	0.224938	-1.14594	0.0220395	0.175099	-0.159231	-1.28989	0.0526879	-1.27444	-1.2361
si:ch73-138n13.1	ENSDARP00000098143	akajin_mus_all_contig_15714	0.698097	-1.34633	-0.514755	-0.135723	1.81042	2.09049	1.43674	1.46609	0.00827705	-0.219225	0.0749292	-0.86919	-0.717974	-1.28154	-0.867012	-0.0500089	-0.00366445	-0.220279	-1.31147	0.155419	-0.203286
immunoglobulin heavy variable 5-3	ENSDARP00000125782	akajin_mus_all_contig_15733	-1.0697	-0.350259	0.250723	-0.0141994	-0.578669	-0.446678	1.48039	0.76122	2.34299	1.93505	-1.01573	-1.24974	-0.784499	-0.791925	0.603398	-0.459858	-0.750056	0.0584379	0.895608	-0.501594	-0.314912
ggolgi-associated, gamma adaptin ear containing, ARF binding protein 3	ENSDARP00000130660	akajin_mus_all_contig_15743	-1.17565	-0.922692	-0.733913	1.30547	0.136384	1.30962	0.655318	2.55675	1.04318	0.446368	0.282134	-0.165683	-0.88109	-0.575969	-0.950885	0.120192	0.507266	-0.237608	-0.396588	-0.819229	-1.50336
zinc finger, DHHC-type containing 4	ENSDARP00000112009	akajin_mus_all_contig_15776	-1.12285	-0.587054	1.04574	-0.539958	-0.703732	-0.843712	1.50706	-1.605	1.73925	-0.25335	0.735161	1.21149	0.0312195	1.6811	-0.976055	0.659583	-0.949221	-0.0424048	0.139133	-0.355377	-0.771026
Kruppel-like factor 8	ENSDARP00000080163	akajin_mus_all_contig_15783	-1.3782	-0.735666	0.0535686	0.190762	-0.791441	1.30892	1.71579	1.45668	1.61704	-0.10065	-0.574099	0.0831027	-0.051898	0.161935	-0.601288	-1.70767	0.295726	0.00665962	1.15324	-0.720511	-1.38201
ring finger protein 130	ENSDARP00000134816	akajin_mus_all_contig_15787	-0.0938681	0.0327881	-0.722956	-0.329961	-0.392436	-1.79898	1.06561	0.258737	0.818724	0.0640839	1.21446	-0.760653	-0.518085	0.378893	2.91496	-1.49162	-0.122982	0.361795	0.0951655	-0.116137	-0.857543
synaptosomal-associated protein, 47	ENSDARP00000087173	akajin_mus_all_contig_15820	-1.4582	-0.915752	-0.496183	0.0503885	0.885092	0.626491	1.42568	1.96408	1.71677	1.3027	0.269032	-0.0631976	-0.229018	-0.684465	-1.05947	-0.230963	0.227495	-0.995111	-0.246671	-1.14086	-0.947835
minichromosome maintenance complex binding protein	ENSDARP00000072121	akajin_mus_all_contig_15831	-1.02931	0.22003	0.449558	-1.70199	-0.34138	0.796737	-0.638161	1.43922	1.31398	0.0562996	-1.31528	-0.665972	1.87292	-0.321924	0.810826	0.905164	-0.347998	0.00275125	-0.294537	0.541453	-1.75239
si:dkey-26i13.8	ENSDARP00000114100	akajin_mus_all_contig_15836	1.20733	-0.255509	-0.816544	0.632499	-0.329398	0.761845	-0.261446	1.69645	-0.970357	2.57284	-0.970357	-0.380658	-0.0468837	-0.970357	0.810359	-0.970357	0.708132	-0.970357	-0.0297951	-0.970357	-0.44708
retinol dehydrogenase 14a (all-trans/9-cis/11-cis)	ENSDARP00000057420	akajin_mus_all_contig_15846	-0.950197	0.728855	1.25808	0.315485	0.723635	0.691695	0.670799	2.36029	0.511949	0.521712	1.0833	-0.730223	-1.17618	-1.13628	-0.896086	-0.365459	-0.59987	-0.907964	0.236522	-1.04693	-1.29314
0	ENSDARP00000131357	akajin_mus_all_contig_15847	-1.13445	-0.702045	0.0784425	0.238458	0.801388	1.4877	1.59861	1.34594	1.09248	0.447474	0.386385	0.235511	-1.25931	-1.23818	-0.774641	0.132643	1.06943	-0.527191	-0.463547	-1.42484	-1.39025
si:ch211-180a12.2	ENSDARP00000108304	akajin_mus_all_contig_15861	-0.0882251	0.974989	0.107131	-0.97243	-0.97243	0.639544	1.86917	1.94094	-0.256118	-0.97243	2.02976	-0.97243	0.132903	-0.97243	-0.19199	-0.97243	-0.318906	-0.394781	-0.116523	0.47911	-0.97243
carboxypeptidase N, polypeptide 1	ENSDARP00000108195	akajin_mus_all_contig_15871	-0.49533	-1.9441	-0.382157	0.716713	0.2237	1.86519	-0.274846	0.488375	0.641508	1.97827	-0.0463304	-1.01263	-1.2721	-1.14881	0.698061	-0.222152	1.09535	0.281859	0.115337	-1.15288	-0.153035
target of myb1 membrane trafficking protein	ENSDARP00000141619	akajin_mus_all_contig_15893	-1.75534	-1.09414	-0.0123126	-0.243604	0.308913	1.1394	1.49675	1.64794	1.68895	0.742056	0.0893904	0.249671	-0.436748	-0.133107	-1.0559	-0.397039	-0.0763919	0.347453	0.355822	-1.36037	-1.50139
heparan sulfate (glucosamine) 3-O-sulfotransferase 1	ENSDARP00000022348	akajin_mus_all_contig_15903	-0.315434	-1.57135	-0.124475	-0.00352341	-1.08601	0.169369	-0.0845535	2.31411	0.730116	0.401577	-0.341432	-0.888132	-0.941893	-0.506358	1.76999	-0.889286	1.78685	0.103094	0.552475	-0.751919	-0.323218
si:ch73-167c12.2	ENSDARP00000138292	akajin_mus_all_contig_15948	-0.651675	-1.34525	-0.583801	-0.266947	0.65811	0.78251	1.74715	1.90841	1.07239	1.11158	1.39141	0.0782167	-0.540282	-0.705813	-1.05605	0.18403	-0.372544	-0.602307	-0.666688	-1.3009	-0.841555
solute carrier family 52 (riboflavin transporter), member 3	ENSDARP00000062715	akajin_mus_all_contig_15950	-0.585364	-0.027835	0.119917	-0.160288	0.00466231	1.45894	1.13293	2.00616	1.31583	0.570688	-0.627491	-0.642563	-1.36319	-1.04113	0.465733	1.07015	-0.770113	-0.687955	-0.470586	0.155008	-1.9235
nuclear receptor coactivator 2	ENSDARP00000107210	akajin_mus_all_contig_15982	-1.24315	-0.568733	-0.833807	0.663839	-0.319225	-0.486271	2.21558	1.42996	1.07064	-0.953283	-0.338177	-1.65828	-0.0531309	-0.396788	1.37743	-0.711545	-0.011899	-0.0534248	1.09754	-0.816032	0.588741
attractin-like 1b	ENSDARP00000042513	akajin_mus_all_contig_16010	-0.419333	-0.782764	-0.212548	-0.141326	0.110011	0.120837	1.1981	1.4014	2.00055	2.34907	-0.891233	-1.31789	-0.513377	-1.34497	0.455073	-0.852087	0.308138	-0.304477	-0.341851	-0.513914	-0.307407
si:ch211-11n16.2	ENSDARP00000138454	akajin_mus_all_contig_1602	-1.48059	0.293828	0.158294	1.71579	1.17582	-0.163756	1.02809	1.52621	1.46517	1.10924	0.0667922	-0.436543	-0.681143	-1.35763	-1.12013	-0.769633	0.135883	-1.19919	-0.577075	-0.293758	-0.595656
peroxisomal biogenesis factor 13	ENSDARP00000009932	akajin_mus_all_contig_1604	-1.46741	-0.848289	-0.0550751	0.138636	1.2378	0.770394	1.25559	1.185	1.89399	1.23062	0.631354	0.616475	-0.557805	-0.844849	-1.25863	-0.276224	-0.859766	-0.98257	-0.0990514	-1.21284	-0.49736
bromodomain adjacent to zinc finger domain, 2Ba	ENSDARP00000126215	akajin_mus_all_contig_16070	0.132039	-1.14781	-0.767945	-0.0911348	-0.161498	-0.0330205	0.765304	0.460831	1.88005	0.166586	-0.796271	-1.09351	-1.86191	-1.06683	0.794116	-1.07844	0.19261	0.600133	-0.0598234	1.44746	1.71907
sex hormone-binding globulin	ENSDARP00000020485	akajin_mus_all_contig_16072	-1.71291	-0.150388	1.35651	0.744828	0.552854	1.37145	1.73304	1.11977	0.801135	0.455862	0.204666	-0.354274	-0.981386	-1.8278	-0.538368	-0.323726	0.0622017	-0.0680756	-0.284968	-1.26121	-0.899208
spectrin repeat containing, nuclear envelope family member 3	ENSDARP00000129264	akajin_mus_all_contig_16077	-1.65144	1.05312	-1.23265	-0.660133	0.838158	-1.59513	0.979198	1.09948	0.365642	1.43652	0.376974	-1.05125	-0.488258	-1.21669	0.456216	-0.816473	0.727069	0.179374	-0.630765	1.16126	0.669786
BRO1 domain and CAAX motif containing	ENSDARP00000115398	akajin_mus_all_contig_16140	-0.776339	-0.195723	-0.650327	0.0961544	0.0478166	1.15162	-0.352917	2.38214	0.209766	0.284052	1.18071	0.684367	-1.7275	-0.659481	-0.595253	-1.03314	1.83411	-0.257761	-0.826251	-0.918237	0.122209
UDP glucuronosyltransferase 5 family, polypeptide G1	ENSDARP00000041614	akajin_mus_all_contig_16148	-0.102036	-0.915083	-0.615251	1.18395	1.13029	-0.230148	-0.871458	2.18302	0.341316	2.22979	0.307901	-0.531859	-0.781101	-0.988014	-0.227956	0.28077	-0.924558	-1.13609	-0.777067	-0.270877	0.714452
DnaJ (Hsp40) homolog, subfamily B, member 14	ENSDARP00000093113	akajin_mus_all_contig_16156	-0.273673	-0.660346	-0.0171824	-0.00667085	1.66762	1.78556	2.15671	-0.449822	0.238043	1.32558	0.18683	0.502952	-0.588821	-1.21582	-0.923688	-0.719755	-0.508199	0.381426	-0.701485	-1.31039	-0.868875
si:dkey-260c8.6	ENSDARP00000125996	akajin_mus_all_contig_16173	-0.708952	-0.390491	0.8989	-0.191359	0.626317	1.6908	1.52952	0.615138	-0.49763	1.50478	0.22802	-1.00725	-0.724529	-0.813712	-1.49258	1.61275	-0.208763	-0.266787	-0.0385288	-1.28913	-1.07652
ADAM metallopeptidase domain 17b	ENSDARP00000127197	akajin_mus_all_contig_16198	-0.806497	-0.464939	-0.232125	-0.715335	1.09572	1.01101	0.7261	2.09947	0.942165	0.67484	0.89296	1.49526	0.0490956	-0.923852	-1.01963	-0.800159	-0.0555704	-0.606552	-0.639668	-1.43975	-1.28255
SKI family transcriptional corepressor 1a	ENSDARP00000090876	akajin_mus_all_contig_16227	-1.12781	-1.51609	-0.712211	1.1173	1.17982	2.50931	0.871261	0.142281	-1.12771	-0.136005	-0.134322	-1.106	0.593369	-0.548614	0.160598	0.454922	0.631178	-0.72413	-0.506034	0.886547	-0.907653
mitogen-activated protein kinase kinase kinase 15	ENSDARP00000114050	akajin_mus_all_contig_16231	-0.480835	-1.37035	-0.965143	-0.222326	0.776516	-0.251327	2.00701	1.1154	2.16146	1.16381	0.967904	-0.536845	-0.910203	-1.03798	-0.31405	0.299684	-0.198891	-0.927735	-0.478499	-0.697661	-0.0999421
WD and tetratricopeptide repeats 1	ENSDARP00000099567	akajin_mus_all_contig_16295	-0.922274	-0.58286	0.0992933	-0.654676	0.809999	1.00295	0.924004	0.337243	1.49247	0.395208	2.27252	1.00591	-0.333297	-1.35174	-1.4268	-0.429397	0.0888907	-0.780192	-0.670448	-1.39412	0.11731
UDP-glucose pyrophosphorylase 2b	ENSDARP00000115076	akajin_mus_all_contig_16299	0.499035	-0.385402	-0.749972	1.97663	-0.670991	1.77923	-1.013	-0.631079	-0.927721	-0.44977	-0.315714	0.218194	0.0486529	-0.161025	1.37495	-0.187334	2.13955	-1.04462	0.0783826	-0.853721	-0.724279
transmembrane protein 55Bb	ENSDARP00000029568	akajin_mus_all_contig_16313	-0.966379	-1.36697	-0.615313	0.467045	0.189693	-0.164308	1.38104	1.94267	1.94872	0.335909	1.42594	0.504335	-0.66163	-0.11024	-0.490541	-0.869087	-0.110546	-0.502276	0.0707248	-1.34934	-1.05945
itchy E3 ubiquitin protein ligase a	ENSDARP00000128218	akajin_mus_all_contig_1632	-1.63275	-1.33833	-0.708616	0.322299	0.69828	0.450247	0.63649	1.39763	2.14165	1.47658	0.798804	0.488162	0.0306621	-0.313829	-0.804436	-0.652033	-0.744275	-1.23422	0.31075	-0.77129	-0.551772
protein-L-isoaspartate (D-aspartate) O-methyltransferase domain containing 2	ENSDARP00000070398	akajin_mus_all_contig_16342	-1.05553	-0.612812	1.84818	1.54523	-0.368122	0.663851	1.19271	0.686661	0.592043	0.695801	0.292514	-0.481368	-1.5426	-0.866598	-1.69711	-0.522662	0.30424	0.191379	0.767332	-0.20455	-1.42859
RPTOR independent companion of MTOR, complex 2 a	ENSDARP00000131421	akajin_mus_all_contig_16381	-1.05011	-0.31368	0.111101	1.22844	1.59021	1.10034	1.29761	1.40078	0.531635	0.722516	0.758877	-0.140819	-1.23884	-1.27163	-0.193409	-1.04464	0.482975	-0.984999	-1.01375	-1.11749	-0.855098
aarF domain containing kinase 4	ENSDARP00000132291	akajin_mus_all_contig_16386	0.745983	-0.653591	-0.860207	-0.186272	-0.509654	-0.296243	-1.03715	1.52438	1.40802	1.60025	-0.185294	0.171859	-0.605704	-0.907724	-0.477898	0.863158	-0.664958	-1.19118	-1.04698	0.12996	2.17925
neuropeptides B/W receptor 2a	ENSDARP00000103540	akajin_mus_all_contig_16394	-0.0042988	0.871943	-0.108916	0.561464	1.6348	-0.175885	0.244694	1.04815	1.58214	1.08729	0.420761	0.178276	-1.49057	-1.07695	-0.787584	0.0867363	-1.70678	0.808821	-1.09888	-1.36843	-0.706785
cytochrome b5 reductase 4	ENSDARP00000003991	akajin_mus_all_contig_16405	-1.01437	-0.249029	-0.356977	-0.339246	1.4352	0.561529	1.17502	1.97117	0.221876	0.281093	-0.110085	0.135005	-0.176151	-0.0426619	-0.914704	1.53104	-1.77786	-0.0602719	-0.203754	-2.1084	0.0415745
AT rich interactive domain 4B (RBP1-like)	ENSDARP00000107839	akajin_mus_all_contig_16407	-0.00603327	-0.112939	-0.266866	-0.236509	-0.216448	1.95547	1.55522	1.69438	0.245668	-0.0117505	-0.496139	0.218544	-0.543949	-1.38008	-0.0541477	-1.76843	1.39879	-0.676889	0.534403	-0.352462	-1.47983
zinc finger and BTB domain containing 14	ENSDARP00000141581	akajin_mus_all_contig_16466	-1.24301	-0.900671	-0.64821	0.421742	0.872363	0.36033	1.52318	0.670467	1.94719	1.32079	1.24336	0.852522	-0.344877	-0.705504	-0.364791	-0.830535	-0.218294	-1.08064	-0.650382	-1.00509	-1.21994
si:ch211-149a19.3	ENSDARP00000118398	akajin_mus_all_contig_16485	-0.311157	-0.683144	-0.940768	0.258478	1.96531	1.63304	-0.606349	0.64684	0.654628	-0.139809	1.22522	1.47383	-1.0769	-0.904914	-1.16345	-1.23339	-0.177778	0.432551	-1.24588	-0.353061	0.546693
neighbor of brca1 gene 1	ENSDARP00000103076	akajin_mus_all_contig_16491	-1.50095	-0.785406	-0.0586081	0.119414	0.979329	1.07963	1.35092	2.46406	0.76237	0.421205	0.332451	-0.182113	-0.163527	-1.18013	-1.22028	-0.557116	0.183829	-1.04244	0.612112	-1.1	-0.514751
HAUS augmin-like complex, subunit 1	ENSDARP00000076392	akajin_mus_all_contig_16494	-0.726615	2.11064	-0.340068	-0.163549	0.624108	0.253879	2.82535	-0.498296	0.78712	-0.689935	-0.511145	-0.64495	0.549226	-0.173813	-1.36091	0.373351	-0.733619	-1.08255	-0.355606	0.216231	-0.458847
dynein, axonemal, heavy chain 12	ENSDARP00000078912	akajin_mus_all_contig_16497	-0.471402	-0.245451	0.059644	-1.01869	-0.220577	-0.206737	-1.57683	-1.49552	0.615477	-1.36305	1.13557	0.668638	-0.915492	2.15917	0.130697	1.3531	-0.494153	0.32306	-0.292752	1.36647	0.48883
unc-50 homolog (C. elegans)	ENSDARP00000059211	akajin_mus_all_contig_16533	-1.05194	-0.85608	0.36307	0.950075	1.12692	2.98908	-0.219913	-0.463058	0.403299	-0.167298	-0.909166	-0.537592	-0.733772	0.604779	-0.86372	1.45599	-0.240334	0.231983	-0.593016	-0.673222	-0.816074
PDZ and LIM domain 5b	ENSDARP00000035494	akajin_mus_all_contig_16540	-0.76489	-0.686252	-0.682611	1.62518	0.281751	0.730277	0.163091	2.72781	-0.329449	0.922576	-0.584005	-0.186255	-1.44188	-1.62315	-0.692791	0.75287	-0.544153	0.226952	-0.350639	0.435704	0.0198634
leucine-rich repeats and IQ motif containing 3	ENSDARP00000114653	akajin_mus_all_contig_16542	-1.40809	-1.26344	-0.372899	0.376555	2.04886	1.05621	0.332188	-0.902569	-1.05801	0.36604	1.21429	2.02489	-0.527259	-0.728835	-0.372867	0.776126	-0.362465	-0.669217	0.264628	0.131397	-0.925517
ectopic P-granules autophagy protein 5 homolog (C. elegans)	ENSDARP00000078079	akajin_mus_all_contig_16552	-0.831284	-1.53209	0.646993	-0.419275	0.818355	0.572184	1.37898	2.16798	1.42033	0.25019	0.680229	0.195025	-0.936132	-0.642348	-1.40442	-0.404437	0.784311	-1.01415	-0.35824	-0.528886	-0.843303
timeless circadian clock	ENSDARP00000099210	akajin_mus_all_contig_16558	-0.797187	-0.797187	0.429659	0.0808408	-0.797187	-0.797187	0.441677	1.38108	-0.797187	-0.797187	-0.797187	-0.797187	1.89407	-0.797187	1.31361	2.2322	0.189461	0.231535	-0.797187	0.574929	-0.797187
0	ENSDARP00000134546	akajin_mus_all_contig_16572	-0.94551	-0.822581	-0.186558	0.532105	0.468849	0.847442	2.79647	1.14742	-0.26482	-0.0262659	-0.196245	-0.330486	-1.10921	-0.805434	-1.42217	0.315782	1.16045	-0.885545	0.249727	-1.12384	0.600415
zgc:162193	ENSDARP00000120589	akajin_mus_all_contig_16574	-0.602483	-1.36676	0.0848391	1.69582	-0.134624	1.6784	0.244182	0.227945	1.91432	0.695474	-0.759743	0.0549872	-0.539962	-0.400785	-0.854437	-0.720823	-1.25445	0.645598	-0.650099	-1.22267	1.26527
solute carrier family 37, member 3	ENSDARP00000141570	akajin_mus_all_contig_16584	-1.1025	-1.16326	-0.289779	-0.153662	1.37248	-0.222257	1.62846	1.17509	1.50866	1.75217	0.364207	-0.141995	-1.13813	-0.540552	-1.43562	0.202842	0.0318331	-0.099897	0.288904	-1.01141	-1.0256
syntaxin 18	ENSDARP00000051892	akajin_mus_all_contig_16629	-1.12984	-0.277214	-0.559202	-0.474731	0.454469	-0.218487	1.03301	1.76371	1.30947	1.64558	1.64102	0.576782	0.410819	-0.465222	-1.14854	-0.894132	-0.657598	0.0285728	-0.912699	-0.747677	-1.37809
sorting nexin 13	ENSDARP00000021266	akajin_mus_all_contig_16630	-2.15904	0.666555	-0.31443	1.72059	-0.556969	0.41754	0.875767	1.48634	0.406546	0.21365	-0.105428	1.27365	-0.305243	-0.411272	-0.966886	-1.11787	0.839551	-0.684893	0.829461	-1.04407	-1.06356
autophagy related 2A	ENSDARP00000139956	akajin_mus_all_contig_16649	-1.04741	-0.659165	-0.293583	0.133955	0.575442	0.558959	1.26217	1.97584	2.21897	1.20182	0.50802	-0.097003	-0.95375	-1.21819	-0.671801	-0.500291	-0.159606	-0.976038	-0.12739	-0.87825	-0.852705
0	ENSDARP00000134221	akajin_mus_all_contig_16653	-0.944293	-0.481557	-0.216182	0.803752	0.0478783	-0.393832	2.75149	1.43859	-0.113676	-0.112425	-1.42894	-1.30182	0.155596	0.456156	1.28839	-0.195655	-0.900319	0.611692	0.110341	-0.429971	-1.14522
TBC1 domain family, member 8B (with GRAM domain)	ENSDARP00000121850	akajin_mus_all_contig_16658	-1.27173	0.182849	0.0484166	0.458256	-0.455843	0.81739	1.20105	1.70487	1.56165	0.879733	-0.398558	-0.740365	-1.39518	-1.11555	-0.620947	-1.42281	0.638608	0.143319	0.857819	0.372193	-1.44517
filamin A interacting protein 1-like	ENSDARP00000105723	akajin_mus_all_contig_16662	0.951517	-1.15831	0.185433	3.21228	-0.0292312	0.478228	0.0404916	0.140748	-0.709296	0.0786881	-0.357785	0.640712	-1.25367	-0.667444	0.348403	-0.234381	0.294263	-0.522272	0.879866	-0.950701	-1.36754
collagen, type XV, alpha 1b	ENSDARP00000122740	akajin_mus_all_contig_16663	0.765056	-0.597094	-0.181216	0.970952	0.378187	0.637317	0.560841	0.341316	0.0974723	0.406895	-1.75167	0.198101	-1.8525	0.645274	-1.10358	-2.35718	-0.312934	0.94913	0.321465	1.3422	0.541964
pipecolic acid oxidase	ENSDARP00000072446	akajin_mus_all_contig_16672	0.586675	-1.04304	-0.705517	0.204932	0.603168	-0.0734232	-0.0182246	2.53348	0.200955	0.993638	0.344435	1.90025	-0.533482	-0.115924	-1.37659	0.0735899	-1.42829	-0.539944	0.302923	-0.817473	-1.09214
RAB11B, member RAS oncogene family, b	ENSDARP00000141150	akajin_mus_all_contig_16690	-0.930883	-0.175654	-0.191034	0.81362	-1.02531	0.797199	0.132035	2.92385	0.434031	0.223415	-0.641794	-0.318177	0.968118	0.205869	1.00432	-1.72106	-1.15906	-0.771755	-0.324206	-0.555047	0.31153
si:dkeyp-110e4.3	ENSDARP00000054188	akajin_mus_all_contig_16703	-0.496517	-0.141978	-0.601592	-0.478251	0.512299	-0.381551	-0.182847	0.539866	1.89207	0.0496484	1.32581	2.68934	0.286928	-0.781202	-1.49494	-0.353239	-0.671866	-0.841666	-1.16126	-0.196685	0.487631
sodium channel, voltage-gated, type I, beta a	ENSDARP00000058610	akajin_mus_all_contig_1671	-1.63501	-0.876092	-1.39851	-0.640882	0.828026	-0.767215	1.45584	1.46401	-0.612767	0.440616	-0.656814	0.12154	0.000847306	-0.956416	0.290675	-0.56807	1.06105	-0.572508	-0.0494507	1.80565	1.26548
replication factor C (activator 1) 1	ENSDARP00000108871	akajin_mus_all_contig_16729	0.263452	-0.8828	0.441647	-0.529849	0.248462	0.599977	-0.350836	-0.215518	1.89747	1.11996	2.18213	-0.325528	-0.557065	1.30867	-1.75489	-0.144732	-0.473758	-0.999541	-1.16778	-0.795373	0.135897
SCY1-like, kinase-like 3	ENSDARP00000033868	akajin_mus_all_contig_16733	-0.591004	-1.132	0.0400936	-0.0020268	0.518374	1.32851	2.03069	1.17791	2.09301	-0.104811	0.656494	-0.127822	-0.251757	-1.02719	-1.62383	-0.0182148	-0.0381782	-0.565161	-0.947051	-0.770582	-0.645451
zinc finger, MYM-type 2	ENSDARP00000114731	akajin_mus_all_contig_16781	-1.69305	-0.278108	-0.90631	0.384479	1.38292	2.22202	0.213306	0.372641	-0.105145	1.12501	0.341848	0.912006	-0.944095	-1.1535	-0.814144	-0.270451	-0.266264	-1.0409	-0.355675	1.48726	-0.613842
KRIT1, ankyrin repeat containing	ENSDARP00000138856	akajin_mus_all_contig_16784	-1.00303	-0.529643	1.8292	-0.238339	-1.8035	1.32345	1.9317	1.08191	-0.497911	0.657397	-0.652938	0.398328	-0.464609	0.169324	-0.561994	-0.502378	1.2351	-0.0912474	-0.869605	-0.848607	-0.562604
complement component 4	ENSDARP00000031658	akajin_mus_all_contig_16831	-0.808446	-0.768938	-1.29452	-0.734568	0.210701	-0.138107	2.20885	1.92424	1.82614	1.02734	-0.0823724	0.0658166	-0.0976551	-0.677644	0.00859071	-0.0966464	-1.06811	-0.295085	0.51553	-0.7335	-0.991631
ATPase, H+ transporting, lysosomal accessory protein 1a	ENSDARP00000060713	akajin_mus_all_contig_16868	-1.49216	0.197889	-0.89256	1.57725	1.2414	-0.799137	1.8304	1.08737	1.16243	0.918052	0.821973	0.0139353	-0.694497	-0.82525	-0.452972	-0.529481	-0.516655	-0.141992	-0.341078	-1.56817	-0.596751
origin recognition complex, subunit 5	ENSDARP00000033056	akajin_mus_all_contig_16871	-1.03143	0.878608	-1.03143	-0.468355	-1.03143	0.764194	0.917488	-0.133037	1.03956	-0.385431	-0.267833	-0.0522367	1.23795	2.23537	-1.03143	1.35004	-1.03143	-1.03143	-0.426319	0.529989	-1.03143
zinc finger and BTB domain containing 44	ENSDARP00000128160	akajin_mus_all_contig_16924	-0.955926	-0.32196	-0.142947	-0.316887	0.0649552	1.03828	2.21868	1.15588	0.646841	0.092297	0.371426	1.00832	-0.756395	-2.29948	-0.666377	-0.192338	0.39577	-1.25769	1.0842	-0.538442	-0.628205
potassium channel, two pore domain subfamily K, member 4	ENSDARP00000131960	akajin_mus_all_contig_16954	-0.339847	-1.16777	-0.225994	0.678647	0.388233	0.00747393	1.7892	1.35393	1.31172	1.07811	-0.394793	-0.791267	-1.7537	-1.32019	-0.745022	0.494697	-0.741834	-0.956873	-0.542979	0.848834	1.02943
vesicle transport through interaction with t-SNAREs 1B	ENSDARP00000057378	akajin_mus_all_contig_16958	-1.37633	0.347138	-0.698666	2.33833	0.181336	-1.09806	0.264362	-1.06151	-0.768843	-0.380499	-0.329757	0.879482	-0.189687	0.635568	-1.58122	1.42227	1.09642	-0.838106	-0.252278	0.863851	0.546194
transmembrane protein 178B	ENSDARP00000036408	akajin_mus_all_contig_16974	-1.37662	-0.945456	-0.017153	0.242563	0.828422	1.08944	0.750227	0.530625	0.520927	1.1864	0.354767	0.344547	-1.03795	-1.86485	0.255349	0.143595	2.12207	-0.979863	-0.258543	-1.4718	-0.416701
sphingomyelin synthase 1	ENSDARP00000031713	akajin_mus_all_contig_1699	-0.540105	-0.27499	-0.796097	1.29819	-0.417454	1.10205	1.80732	1.40586	1.32578	-0.418088	-0.655266	-0.162233	-0.525239	-2.06206	-0.0190106	-0.377973	1.09234	-0.401655	0.450309	-0.475514	-1.35617
nucleotide-binding oligomerization domain containing 1	ENSDARP00000129412	akajin_mus_all_contig_17003	-0.213905	-0.653388	0.882518	1.35384	-0.39143	1.44871	1.30336	1.7144	0.403986	0.494246	-0.599284	0.240684	0.261397	-1.4836	0.904295	-1.4836	-0.524835	-1.34782	-0.607257	-0.811153	-0.891154
CLOCK-interacting pacemaker a	ENSDARP00000128481	akajin_mus_all_contig_17011	-0.235294	-0.793432	-0.617001	1.43873	0.500194	-0.537592	-0.995369	2.30581	0.801776	1.56976	0.462861	-0.364148	-0.870777	-0.921889	-0.449541	0.055121	-0.907373	-1.08891	-0.729233	-0.106422	1.48274
nuclear factor of kappa light polypeptide gene enhancer in B-cells inhibitor, alpha b	ENSDARP00000015303	akajin_mus_all_contig_17040	-0.929893	-0.803428	0.0426529	-0.106015	1.1145	1.78087	1.33155	0.87353	1.45294	1.03091	0.802962	0.314904	-1.44138	-1.36978	-1.00993	0.346394	-0.328701	-0.796424	-0.760622	-0.795326	-0.749715
smu-1 suppressor of mec-8 and unc-52 homolog a (C. elegans)	ENSDARP00000089117	akajin_mus_all_contig_17059	-0.880021	-0.852155	0.829791	-0.660313	-0.111747	1.45371	1.56993	0.301748	2.65506	0.292095	0.201857	-0.535363	-0.753271	0.225704	0.496596	-0.852763	-0.09814	-0.60888	-0.132271	-1.34667	-1.1949
PRP18 pre-mRNA processing factor 18 homolog (yeast)	ENSDARP00000075597	akajin_mus_all_contig_17102	-0.623885	-1.26165	-0.407949	1.21055	-0.157412	0.0129085	3.1307	0.83598	0.967368	0.734479	0.258711	0.0610328	-0.17779	-1.02942	-0.387755	-0.0744431	0.0126512	-0.273887	-0.638744	-1.39951	-0.791933
synuclein, gamma a	ENSDARP00000073336	akajin_mus_all_contig_17104	-1.14767	0.420748	-0.999103	1.12296	0.565735	2.34094	0.0228644	0.740939	0.331056	1.66	0.633754	-0.956227	-0.623721	-0.0702624	-0.755745	-0.619047	-1.63325	-0.148331	-1.25956	0.0830259	0.290894
transmembrane and coiled-coil domain family 1b	ENSDARP00000080872	akajin_mus_all_contig_17130	-0.925333	-1.07973	0.535782	0.482859	0.641011	1.24149	1.20942	2.01563	0.962094	0.0793275	0.26283	-0.196591	-1.32595	-1.18933	-0.835371	0.783583	0.452234	-1.17777	0.345474	-0.874443	-1.40722
thioredoxin-like 4B	ENSDARP00000100887	akajin_mus_all_contig_17138	0.00561668	-0.559626	0.498865	0.83514	-1.89546	0.545706	1.7855	0.593019	-0.66094	0.733083	-0.547349	-0.675555	-1.23482	1.16129	-0.927488	1.48428	0.405923	0.517274	-0.561638	0.188355	-1.69117
transmembrane and ubiquitin-like domain containing 1	ENSDARP00000056641	akajin_mus_all_contig_17148	-1.12545	-0.574221	-0.272282	-1.03432	0.194977	-0.376249	-0.886368	0.603897	0.370466	-0.706787	1.30704	-1.57731	1.03415	2.26078	1.21653	0.649192	-0.403493	0.953781	0.273439	-0.799558	-1.10821
glutamine-rich 1	ENSDARP00000040170	akajin_mus_all_contig_17200	-1.31894	0.812815	-1.5811	-0.256128	0.650535	-1.77173	0.565402	-0.333684	2.27458	0.387238	0.688937	1.02147	-0.517629	-0.153176	0.126619	0.208508	0.186454	0.826817	0.110644	-0.170124	-1.7575
arginyl aminopeptidase (aminopeptidase B)-like 1	ENSDARP00000002127	akajin_mus_all_contig_17224	-1.1665	-1.02319	0.00854236	1.31795	0.739844	-0.137318	-0.038109	-0.333161	2.3547	0.387308	1.02498	0.309669	1.18581	0.208983	0.173644	-0.816088	-1.67955	-1.59548	-0.731782	-0.462213	0.271944
zgc:162941	ENSDARP00000096987	akajin_mus_all_contig_17235	-0.357841	-2.00317	-0.340703	1.24194	-1.19088	2.11245	0.514791	1.6379	-0.26524	1.1362	-1.35725	-0.320188	-0.200513	-0.0824377	-0.0620975	0.878258	-0.544697	-0.153413	-0.168368	-0.863068	0.388334
F-box and leucine-rich repeat protein 2	ENSDARP00000018003	akajin_mus_all_contig_17248	-1.09626	-1.0141	-0.464765	0.0875438	0.527892	0.777982	2.48474	1.57821	1.30477	0.45909	0.51114	0.387029	-0.339839	-0.379525	-0.797943	-0.923533	0.470839	-0.919456	-0.302954	-1.20748	-1.14336
cysteine/histidine-rich 1	ENSDARP00000081094	akajin_mus_all_contig_17260	-1.11475	-1.22762	-0.322499	0.925694	0.00463762	-0.728077	1.58609	1.07035	1.23799	0.473774	1.15832	-0.81152	-0.294459	-0.206363	-0.197243	-1.34658	1.45563	0.522906	0.331014	-0.671746	-1.84554
RAB11a, member RAS oncogene family	ENSDARP00000060765	akajin_mus_all_contig_17268	0.150996	1.8127	0.347137	-1.92227	-0.106413	0.15085	0.903926	-0.560857	1.61672	-0.104219	0.771371	-2.38237	0.942043	-0.0104527	-0.433587	-0.731637	-0.835371	0.667534	0.00758529	-0.241956	-0.0417296
core 1 synthase, glycoprotein-N-acetylgalactosamine 3-beta-galactosyltransferase, 1a	ENSDARP00000134314	akajin_mus_all_contig_17315	0.0662397	2.06989	-1.33717	0.0787127	2.34258	-0.254797	0.4013	-0.454927	-0.862092	-1.29332	-0.676604	-0.455809	0.32226	0.616078	-0.89694	0.0197249	-1.62752	0.326033	0.546755	0.551345	0.518252
inhibitor of growth family, member 4	ENSDARP00000045244	akajin_mus_all_contig_17353	-1.82076	-0.768253	-0.335517	1.12169	-0.476247	1.32663	1.30479	1.10082	1.45182	1.65124	-0.189569	-0.353886	-0.268058	-0.122161	-0.315632	0.391454	-0.345071	0.183699	-0.931243	-1.11232	-1.49344
KAT8 regulatory NSL complex subunit 2	ENSDARP00000105294	akajin_mus_all_contig_1739	-1.0231	-0.897127	-0.229795	0.711316	1.56746	0.370615	0.59249	0.544745	2.14237	1.33073	0.712353	1.15588	-0.780231	-1.04529	-1.30146	-0.535088	-0.334661	-0.960181	-0.473232	-0.829629	-0.718172
ubiquitin protein ligase E3B	ENSDARP00000137168	akajin_mus_all_contig_17403	-0.968828	-0.788408	-0.129594	0.0184956	1.95995	1.45465	0.356014	2.02655	1.54692	0.321406	-1.06149	0.173207	-0.494128	-0.663117	-0.992421	-0.0443448	0.380363	-1.2316	-0.565475	-0.85388	-0.444273
ankyrin repeat and IBR domain containing 1b	ENSDARP00000117914	akajin_mus_all_contig_17410	-0.934872	-1.32597	-0.433644	0.421513	0.580392	0.935781	2.85981	0.46439	0.520788	-1.26775	0.80781	0.678899	0.586275	-0.609694	-1.4237	-0.248713	0.0712299	-0.418715	-1.18895	-0.0021722	-0.072719
dephospho-CoA kinase domain containing	ENSDARP00000082563	akajin_mus_all_contig_17445	-1.57219	-0.760508	-0.738099	-0.749424	0.818167	0.495956	1.10593	1.63081	1.2319	1.15988	1.76209	0.258298	0.382447	-0.171732	-0.608793	-0.529085	-0.0505596	-0.650308	-1.50635	-0.334501	-1.17393
chaperonin containing TCP1, subunit 8 (theta)	ENSDARP00000003468	akajin_mus_all_contig_1749	-1.44617	-0.30569	-0.595706	-0.656047	-0.665973	0.631988	-0.263243	1.72932	0.261776	0.475513	0.455704	-1.06605	0.61711	-0.279781	0.15596	-0.534694	2.3365	-0.200208	1.45168	-1.72299	-0.379007
kalirin, RhoGEF kinase b	ENSDARP00000133649	akajin_mus_all_contig_17494	-1.33736	-0.895293	-0.608997	0.891093	0.666743	0.7534	0.0865251	1.08569	1.48436	1.13159	0.00654002	-0.518432	-1.66072	-1.69369	-0.609268	-0.86961	1.11313	-0.895646	0.208644	0.636675	1.02462
si:ch211-212k5.3	ENSDARP00000138904	akajin_mus_all_contig_17498	-0.0208826	-1.28844	0.689374	-1.14993	0.107371	0.896299	1.67471	-0.328924	1.40334	0.800577	-1.76201	-0.293867	0.346885	0.315259	1.59358	-1.17297	-0.613346	-1.18376	0.833434	-0.577089	-0.26962
odorant receptor, family E, subfamily 126, member 5	ENSDARP00000062829	akajin_mus_all_contig_17521	-0.217396	0.474838	-0.828962	0.63913	2.80751	-0.828962	-0.828962	-0.828962	-0.828962	-0.828962	0.678632	-0.195494	2.04504	0.379448	-0.828962	-0.828962	0.935152	-0.324476	-0.22334	-0.0911119	-0.276242
erythrocyte membrane protein band 4.1-like 3a	ENSDARP00000016443	akajin_mus_all_contig_17549	-1.10151	-1.28381	-1.12124	-0.157524	1.03137	0.104264	1.42322	1.73731	1.63603	1.43494	0.839752	0.334094	-0.0473875	-0.945495	-0.577639	-0.63606	-0.829572	-0.697876	0.337447	-1.02868	-0.451632
neural precursor cell expressed, developmentally down-regulated 1	ENSDARP00000117911	akajin_mus_all_contig_17551	-0.795274	-0.919873	-0.638767	0.280925	1.0281	1.81416	0.654578	0.259763	1.6025	2.06758	0.56449	0.331021	-0.299791	-0.979464	-0.391291	-0.280584	-1.29594	-0.544468	-0.16938	-1.23175	-1.05654
protein phosphatase 6, regulatory subunit 2a	ENSDARP00000066960	akajin_mus_all_contig_1756	-1.55147	-1.30118	-0.788797	0.0606575	0.769584	0.282821	1.24187	1.61595	2.23461	0.373049	0.79418	0.895686	0.0223279	-0.15447	-0.652457	-0.608273	-0.508496	-0.912908	0.156998	-0.929684	-1.03999
gem (nuclear organelle) associated protein 5	ENSDARP00000113067	akajin_mus_all_contig_17576	-1.06664	-0.487134	-1.17341	-0.211931	0.0308057	0.230343	0.692444	0.633438	-0.271131	1.95949	0.543898	-1.10453	-0.532761	-1.56314	0.300281	0.398624	-0.83481	-1.2882	0.974162	0.78472	1.98547
RAB11B, member RAS oncogene family, b	ENSDARP00000111631	akajin_mus_all_contig_17602	0.437205	-0.624711	0.179009	0.523117	-0.57349	2.51064	0.0248978	0.816684	-0.824119	1.75157	-1.02406	0.427888	-0.839725	-0.624056	0.939068	-1.26255	0.791753	-0.328288	-0.658301	-1.43229	-0.210241
enoyl CoA hydratase domain containing 2	ENSDARP00000009555	akajin_mus_all_contig_17603	0.169257	-1.41084	-0.944706	-1.40504	0.419779	0.453945	1.58565	-0.52645	0.986369	0.758173	-0.407221	0.465588	-0.124477	-1.0072	-1.74427	0.379977	0.644427	0.160284	2.05628	0.450332	-0.959859
0	ENSDARP00000132977	akajin_mus_all_contig_17615	0.190175	-1.73144	-0.434033	-0.492447	1.60504	0.107116	-0.272941	1.10888	0.256727	0.349788	0.995041	0.0327606	0.549588	-1.01447	0.638379	0.902397	-1.20476	-0.644268	1.72666	-0.83244	-1.83575
si:dkey-27j5.8	ENSDARP00000132894	akajin_mus_all_contig_17616	-0.129774	-0.941347	0.897705	-0.183831	0.851153	-0.00189878	2.41599	1.95726	1.30776	0.150314	0.0158809	-0.554098	-0.292367	-0.89083	-0.52624	-0.239255	-0.514518	-0.657945	-1.12111	-1.62786	0.0850092
GID complex subunit 8 homolog b (S. cerevisiae)	ENSDARP00000054737	akajin_mus_all_contig_17630	-1.0945	-1.04061	-0.101989	-0.404852	0.498341	1.38169	2.45283	1.12293	0.0287568	1.74784	0.198134	0.19383	-0.308718	-0.17762	-0.738319	-0.481125	-0.798305	-0.621176	0.419414	-0.761642	-1.51491
si:ch73-168d20.1	ENSDARP00000126848	akajin_mus_all_contig_17639	-0.308741	0.0416622	0.443898	-0.0344998	1.48221	0.904212	0.510032	2.77115	1.07855	0.406873	0.173939	-0.603332	-0.832839	-1.06211	-1.00498	-1.28607	-0.786852	0.00355259	-1.14124	0.0316463	-0.78705
tankyrase, TRF1-interacting ankyrin-related ADP-ribose polymerase	ENSDARP00000099067	akajin_mus_all_contig_17653	-1.19742	-0.706705	-0.644151	-0.553047	0.870641	2.45476	-0.564346	0.632666	0.343373	0.281246	-0.612074	2.32015	-0.289711	-1.10859	-0.149427	0.230121	-1.206	-0.733962	0.535254	0.377267	-0.280061
F-box protein 28	ENSDARP00000119405	akajin_mus_all_contig_17687	-0.956155	-0.0864901	-0.30332	0.761763	0.12177	-0.17582	0.55551	0.676023	2.06069	1.33438	1.48754	0.0439564	0.497555	-0.554802	-0.399207	-0.398113	0.00832121	-0.894666	-0.342932	-0.807352	-2.62865
microtubule associated serine/threonine kinase 2	ENSDARP00000103727	akajin_mus_all_contig_17691	-1.19351	-0.745	-0.86669	-0.195309	0.970708	0.522258	2.68924	1.18412	0.333319	-0.599892	0.371741	0.673271	0.793987	-0.213782	-0.528426	-1.50104	-0.236612	-0.0530228	0.785193	-1.23037	-0.960185
cilia and flagella associated protein 52	ENSDARP00000138481	akajin_mus_all_contig_17700	-1.33465	1.30051	0.627043	-1.51509	1.97751	0.621057	-0.358842	1.75619	-0.259557	-0.918391	-0.67781	0.0185613	0.766628	-0.279832	-0.516524	0.589182	0.246188	-1.80342	0.33718	-0.0799852	-0.49595
pleckstrin homology domain containing, family M (with RUN domain) member 1	ENSDARP00000132290	akajin_mus_all_contig_17714	-0.619883	-0.649662	-0.38688	0.0729447	0.700688	-0.0860865	-0.177446	3.88857	0.752975	0.794533	0.20207	-0.301874	-0.544243	-0.619584	-0.565393	-0.264977	-0.372668	-0.557435	-0.397448	-0.394201	-0.473999
protocadherin 1 gamma 1	ENSDARP00000136773	akajin_mus_all_contig_17739	-0.134285	0.905564	0.629025	1.73886	-0.169357	-0.792763	2.8206	-0.536218	-1.1296	0.388951	-0.417335	-1.12638	-0.393947	-1.0784	0.650774	-0.754111	-0.551127	0.536132	0.57047	-0.773239	-0.383611
family with sequence similarity 134, member B	ENSDARP00000099481	akajin_mus_all_contig_17743	-0.520202	0.113136	-0.279046	-0.517396	-0.477526	-1.1478	-1.1478	0.574795	2.88899	-0.239963	-0.00955783	-0.151202	-0.727858	0.954408	-0.209927	-1.1478	-0.805508	1.29029	0.948175	1.18591	-0.574111
Rho guanine nucleotide exchange factor (GEF) 10	ENSDARP00000124695	akajin_mus_all_contig_1779	-0.751946	-0.300801	0.234358	0.919494	2.7606	0.746793	-1.38092	0.934876	0.321039	0.257257	-1.14019	0.231165	-0.0289699	-1.60292	-0.2226	-1.19894	-0.469751	-0.698187	0.453317	-0.057313	0.993635
general transcription factor IIIC, polypeptide 1, alpha 220kDa	ENSDARP00000132798	akajin_mus_all_contig_17810	-1.03697	-0.777905	-0.304001	-0.490986	0.624139	0.784781	2.28687	1.11211	0.951061	1.48263	1.07778	0.850693	-0.645415	-1.07807	-0.982614	-0.561683	-0.897569	-1.09398	-0.672843	-0.230619	-0.39741
si:dkey-16p6.1	ENSDARP00000135290	akajin_mus_all_contig_17814	-0.658045	-0.201625	-0.0140469	-0.366621	3.00286	-0.250089	-0.0157161	0.323113	-0.484874	2.08955	0.425514	0.432488	-0.49739	-1.23166	-0.286539	-1.23166	0.16669	-0.441668	0.344128	-1.23166	0.127246
insulin-like growth factor 1a receptor	ENSDARP00000017066	akajin_mus_all_contig_17823	-1.43823	-1.26408	0.067092	0.56713	0.418995	-0.793723	1.43513	1.03295	2.6377	0.807651	0.634368	0.0384732	-0.680537	-0.719354	-0.706508	-0.721254	-0.239211	-0.6453	0.663429	-0.0235736	-1.07115
5,10-methenyltetrahydrofolate synthetase (5-formyltetrahydrofolate cyclo-ligase)	ENSDARP00000138246	akajin_mus_all_contig_17831	0.25621	-1.39206	-1.45735	-0.491175	-0.599549	-1.15065	-0.410676	-0.633352	1.38206	-0.456997	2.23455	0.138295	-0.456413	1.62682	-0.014309	1.24666	0.193279	0.374061	-0.829594	0.88164	-0.441453
N-sulfoglucosamine sulfohydrolase (sulfamidase)	ENSDARP00000063146	akajin_mus_all_contig_17849	-0.81548	-0.33997	0.29999	0.997889	1.57404	1.84413	0.828668	1.04151	0.616335	0.0456112	0.779072	0.789414	-0.119162	-1.12905	-1.38764	0.0510348	-0.69053	-1.19609	-1.37712	-1.22867	-0.583979
cylindromatosis (turban tumor syndrome), a	ENSDARP00000078684	akajin_mus_all_contig_17866	-1.11912	-0.471894	0.0962843	-0.433306	0.507622	0.0185606	1.2929	1.22285	2.35211	0.0628324	1.40734	-0.191221	-0.200625	0.331721	-0.604273	-2.02282	0.529458	-1.14438	-0.440879	-0.245853	-0.947303
diacylglycerol kinase, epsilon	ENSDARP00000131345	akajin_mus_all_contig_17873	-0.228443	1.40126	-0.488383	-0.0324448	-0.027918	-0.884822	0.511004	0.849755	2.05175	0.62588	1.66812	0.948113	0.208678	0.148102	-1.16028	-0.219114	-0.585466	-1.14984	-1.41277	-1.33855	-0.884638
zinc finger, AN1-type domain 2A	ENSDARP00000139704	akajin_mus_all_contig_17900	-0.202588	0.108758	0.153122	-0.429793	1.05409	0.372787	0.835276	0.282852	1.26275	0.854793	-0.56403	-1.13613	-0.924718	-1.66988	2.66129	-0.0311848	-0.620913	-0.0392939	0.295488	-1.22002	-1.04266
Scm-like with four mbt domains 1	ENSDARP00000041724	akajin_mus_all_contig_17911	-0.693222	-0.0276249	-0.739976	-0.214976	0.912029	-0.450208	0.57674	1.29144	2.10243	0.487905	-0.074217	1.77648	0.686657	-0.0129279	-1.61112	-0.915449	-0.161909	-1.48354	0.241162	-0.369382	-1.32029
si:dkey-14o6.8	ENSDARP00000129949	akajin_mus_all_contig_17912	-0.287117	-1.0144	-0.537789	1.05762	0.642139	1.00123	1.35373	-0.389014	1.97173	1.13888	-0.747224	-0.0599573	0.127819	-0.369479	-1.95834	0.11418	0.614192	-1.44313	0.513335	-1.10638	-0.622017
ATPase, H+ transporting, lysosomal V0 subunit a1a	ENSDARP00000020867	akajin_mus_all_contig_17914	-0.968177	-1.05351	-1.9555	-0.331426	-1.40829	-0.952544	0.866293	0.18853	1.60873	1.29009	0.026539	1.0408	0.111944	0.879817	-0.568877	1.60286	0.22938	-1.06119	0.11592	-0.027038	0.365654
intraflagellar transport 52 homolog (Chlamydomonas)	ENSDARP00000066190	akajin_mus_all_contig_17925	-0.44068	-0.993158	2.19877	-0.67926	-0.0334801	0.0437266	1.25078	1.28105	0.718996	0.0122222	-0.208744	-0.627223	-0.761345	-1.27204	-1.14908	1.58496	-0.351394	1.1132	-0.560266	0.150221	-1.27726
zinc fingers and homeoboxes 3	ENSDARP00000141318	akajin_mus_all_contig_17936	-0.637641	-1.15496	-0.702357	1.31579	0.278226	0.236411	0.576909	2.30697	2.21764	0.505061	-0.0849146	-0.168161	-1.10385	-0.782426	0.0868334	-0.412417	0.0947309	-1.58317	0.0176717	-0.565558	-0.440775
MORN repeat containing 3	ENSDARP00000029276	akajin_mus_all_contig_17942	1.21802	0.624834	-0.388254	0.127363	0.0900281	-0.794725	0.586919	0.255604	2.55005	-0.53921	0.456505	0.355634	-0.344766	-0.328791	0.0435536	-0.903678	-0.909995	-0.522482	-1.98643	1.54742	-1.1376
loss of heterozygosity, 12, chromosomal region 1 homolog (human)	ENSDARP00000130942	akajin_mus_all_contig_17967	0.929681	0.0388346	0.125307	2.32071	-0.900629	-0.216426	1.49692	0.610328	0.371877	0.332071	-0.45372	-0.865594	-1.67208	-1.19182	-1.34284	0.581454	-0.0257104	-0.32031	-1.20111	0.376973	1.0061
MAD2 mitotic arrest deficient-like 2 (yeast)	ENSDARP00000062253	akajin_mus_all_contig_1797	-1.05763	-0.84149	-0.437019	1.01252	0.472245	0.858491	1.55657	0.265104	0.578229	1.66099	0.0465875	-1.09935	-1.13773	-0.521032	-1.39185	0.0887972	1.36804	0.354584	0.120782	0.0206128	-1.91745
CD9 molecule a	ENSDARP00000116547	akajin_mus_all_contig_1799	0.593333	0.155834	-0.834872	-1.23702	0.814734	-0.254012	1.24499	0.845996	0.499432	2.13723	-1.28179	-1.80919	0.258224	-0.210136	-0.254351	0.103681	-0.0743488	0.985183	-1.65912	-0.625811	0.602011
ferredoxin 1-like	ENSDARP00000088240	akajin_mus_all_contig_18003	-0.607452	-0.145185	-0.6855	0.775425	0.454944	0.931361	0.463819	3.33478	0.545264	0.475319	0.0313585	-0.532658	-0.678844	-1.20863	-1.17222	0.291602	-0.330085	-1.28462	-0.198797	-0.0970864	-0.362791
forkhead box D2	ENSDARP00000116120	akajin_mus_all_contig_18004	0.120571	-0.919632	-0.927326	0.56238	-0.543455	0.909407	3.00269	-0.158592	0.131796	-0.136051	-0.460499	-1.25101	-0.698512	-1.12634	0.10092	-0.118568	1.32834	0.671317	0.956971	-0.59574	-0.848658
cylindromatosis (turban tumor syndrome), like	ENSDARP00000111349	akajin_mus_all_contig_18017	-1.13828	-1.36346	0.747343	0.730035	1.38093	-0.367533	1.07087	0.831108	1.51677	0.194065	-0.308372	-0.893202	-2.00325	-1.24471	0.320948	0.000369445	0.333938	1.05984	0.693351	-0.631455	-0.929284
si:dkey-285b23.3	ENSDARP00000131010	akajin_mus_all_contig_18021	-0.0277317	0.329984	-1.18108	1.93834	1.67902	0.0860834	-0.945011	0.309005	-1.93249	-0.838288	0.164075	0.0702734	-0.406068	0.377002	-0.355133	0.347786	-0.374878	-1.00626	1.48234	1.26168	-0.978637
somatostatin receptor 1a	ENSDARP00000138468	akajin_mus_all_contig_18027	0.460678	-0.116731	-0.0265126	1.04654	-1.30476	0.126275	0.420925	1.63686	0.887811	2.27183	0.687429	-1.20226	-0.144778	-0.916145	0.118517	0.662727	-0.419878	-1.28534	-0.553825	-1.29198	-1.05739
solute carrier family 2 (facilitated glucose transporter), member 8	ENSDARP00000133291	akajin_mus_all_contig_18040	0.135501	-0.695415	-1.45578	-0.925442	0.591138	0.422666	1.58371	0.746205	1.12895	0.676176	0.0342853	-1.27496	-2.21482	-0.43	-0.265879	1.52106	-0.0210748	0.706789	0.372243	-1.11007	0.474723
VPS33B interacting protein, apical-basolateral polarity regulator, spe-39 homolog	ENSDARP00000132081	akajin_mus_all_contig_18062	0.339462	-0.862248	0.225463	0.584329	0.853436	0.0682297	2.3245	-0.591244	1.56158	1.0598	-0.244575	-0.761309	-0.904137	-1.03009	-1.67849	-0.304547	0.586952	-1.13336	-0.530862	1.01448	-0.577381
zinc finger protein 507	ENSDARP00000136223	akajin_mus_all_contig_18096	-1.20087	-1.47923	0.149954	-1.39546	2.16007	-0.518274	1.28245	-1.1564	1.40386	-0.613032	-0.486439	-0.564882	0.128807	0.662335	-0.665723	0.291739	0.369974	-0.122675	-0.384663	0.994211	1.14425
catenin (cadherin-associated protein), delta 2b	ENSDARP00000084725	akajin_mus_all_contig_18100	0.450763	-1.66495	-0.942392	0.0785354	0.744323	0.799566	1.33689	0.25005	1.77096	0.813846	0.923099	-1.31151	0.0741792	1.2185	-0.478501	-1.01388	-1.58207	-0.711319	0.34573	-0.208919	-0.892899
coiled-coil domain containing 108	ENSDARP00000122711	akajin_mus_all_contig_18149	-1.87716	-0.200287	0.955212	-0.759813	0.256277	-0.0524802	0.49475	1.20645	0.782489	1.03729	1.4148	0.38646	0.223309	-1.71448	0.573962	-0.0939614	0.547318	0.10756	-2.10023	-1.13397	-0.0534923
estrogen receptor 1	ENSDARP00000082277	akajin_mus_all_contig_18150	-0.330258	-1.97251	-0.0873603	1.05307	0.508636	0.205517	-0.175404	1.50818	1.00231	1.51346	1.17904	-0.036265	-2.14535	-0.64039	0.710817	0.143678	-0.111504	-1.10404	-0.196227	-0.870846	-0.154556
acyl-CoA thioesterase 11a	ENSDARP00000114919	akajin_mus_all_contig_18161	-1.134	0.213299	0.15745	0.0241993	0.881356	1.50095	0.380345	1.42701	0.420703	1.67119	-1.34419	0.493116	0.237875	-0.965391	0.0169435	-1.27993	0.280479	-0.407733	0.622797	-1.74667	-1.4498
glutaminyl-peptide cyclotransferase-like b	ENSDARP00000084331	akajin_mus_all_contig_18192	-0.414807	-0.588861	-1.0137	0.768012	0.0421436	-0.0719015	1.49533	0.561713	1.65163	1.1967	2.04032	0.355085	-0.145455	-0.702787	-1.34013	-0.703597	0.173522	-1.71117	-0.160776	-0.570848	-0.860415
zinc finger and BTB domain containing 22	ENSDARP00000015726	akajin_mus_all_contig_18195	-0.0291916	-0.558888	0.663275	1.85355	1.12159	-1.23093	-0.228806	0.947611	-0.0159271	1.63806	0.87624	-0.0354256	-0.552176	0.972064	0.305926	-1.38968	-0.56612	-0.0858817	-0.749631	-1.18351	-1.75216
polyhomeotic homolog 1	ENSDARP00000058495	akajin_mus_all_contig_18233	-1.44873	-1.10124	1.5295	-0.549496	0.601174	-0.398181	2.04639	0.885425	1.96967	0.365355	0.225214	-0.395294	-0.317901	-0.530268	-1.15176	0.0378512	-0.27743	0.649429	-1.18088	-0.848408	-0.110407
ATP/GTP binding protein-like 5	ENSDARP00000094377	akajin_mus_all_contig_18237	-0.85398	-0.167865	-1.2604	-0.643558	0.178254	1.44163	-0.0263368	1.3494	1.87855	1.15818	1.09481	-0.216247	-0.421558	-0.865241	-0.565302	-1.05091	1.38014	-0.674214	-1.16078	-0.983798	0.409222
scavenger receptor class B, member 1	ENSDARP00000137986	akajin_mus_all_contig_18269	-0.727217	0.791713	1.12952	0.987945	-0.484974	0.565627	1.73334	1.44705	1.08683	-0.603387	-0.652578	-0.818052	-0.0219462	-0.916916	-0.354684	-0.924024	-0.391422	-1.07324	1.56198	-1.22009	-1.11547
zinc finger, DHHC-type containing 13	ENSDARP00000138295	akajin_mus_all_contig_18281	-0.0893319	0.777049	-1.24866	1.69794	2.18583	0.33435	0.894924	-0.162255	-0.335066	0.926387	0.335418	0.066565	-1.04093	-1.67033	0.381735	-0.827398	0.344137	0.141378	-1.21882	-1.33791	-0.155009
nuclear receptor coactivator 6	ENSDARP00000120410	akajin_mus_all_contig_18282	0.180596	0.336814	0.174392	-0.429784	1.08513	-0.457833	1.16901	-0.00289324	1.15516	-0.532366	1.4387	1.45677	-0.840049	-1.60745	-0.554225	-1.92584	1.00934	-0.542838	-1.00342	-0.904139	0.794931
mediator complex subunit 17	ENSDARP00000023604	akajin_mus_all_contig_18307	-1.1839	-0.499207	-0.22069	0.850876	0.553514	0.782358	2.39813	-0.589624	1.81079	0.262061	0.993308	0.00148095	-0.219034	-0.749945	-1.3072	0.404444	-0.83016	-0.870069	0.0617679	-1.50741	-0.141489
ring finger protein 103	ENSDARP00000138760	akajin_mus_all_contig_1834	-0.71713	-0.704013	-0.591421	-0.336157	0.0943599	-0.404567	0.720422	1.64332	2.59309	1.60488	0.963645	0.416962	-0.0896916	-0.942953	-0.292523	-0.682822	-0.0416714	-0.97822	-0.179531	-1.30085	-0.775137
chromosome 16 open reading frame 70	ENSDARP00000138445	akajin_mus_all_contig_18347	-1.24281	-0.539144	-0.575774	-0.385055	0.678812	0.920732	1.13626	2.45556	1.94601	0.218492	0.41721	0.446006	-0.410547	-1.11175	-1.31189	-0.518316	0.0619184	-0.881785	-0.189813	-0.645435	-0.468676
unc-51 like autophagy activating kinase 1	ENSDARP00000098248	akajin_mus_all_contig_18405	-1.49153	-0.885364	-0.012663	0.840882	0.130714	1.50637	1.19886	1.72978	1.06215	0.477163	0.245746	-0.625209	-1.56888	-0.920211	-0.31392	-0.5166	1.53296	-0.755644	-0.206891	-0.484817	-0.942901
adenosine deaminase	ENSDARP00000005284	akajin_mus_all_contig_18426	0.628334	-1.23914	-0.985173	1.76038	0.366875	0.510887	-1.33482	0.227032	0.236221	2.49641	0.000232404	0.204548	-1.6171	-0.698683	0.639206	-0.725102	-0.975946	-0.171926	-0.161255	0.271031	0.567982
GTPase activating protein and VPS9 domains 1	ENSDARP00000139737	akajin_mus_all_contig_18445	-1.04163	0.284371	-0.826337	0.508817	-1.24917	0.72978	2.3971	0.260021	1.81488	0.159978	0.281246	1.15809	-0.0465957	-0.877213	-1.09498	-1.44167	0.118074	-0.724945	0.476517	-0.306083	-0.580263
tubulin, alpha 4 like	ENSDARP00000098004	akajin_mus_all_contig_18452	-0.464553	-0.202084	0.433643	0.553178	1.06747	0.713539	1.15254	0.551882	1.59114	-0.43021	-0.644262	0.480473	-1.05526	1.18455	-0.725975	-0.741269	-0.611032	0.049859	0.887751	-1.321	-2.47038
conserved helix-loop-helix ubiquitous kinase	ENSDARP00000013115	akajin_mus_all_contig_18458	-1.46282	-0.603943	-0.909714	0.310511	1.35469	-0.0221152	1.76842	2.12733	0.689307	0.464318	0.890422	0.526458	-0.441056	-1.32204	-0.936911	-0.479933	0.00637175	0.0411523	0.055692	-0.751497	-1.30464
phospholipase B domain containing 1	ENSDARP00000128717	akajin_mus_all_contig_18460	-0.700532	-0.973984	-0.381451	1.69597	-0.593857	1.03179	1.0252	1.24169	0.998832	0.553625	-0.361615	-1.04552	-2.1925	-1.52456	-0.21064	-0.411024	-0.0837819	-0.213965	0.925166	0.581674	0.639479
ubiquitin-conjugating enzyme E2D 2 (UBC4/5 homolog, yeast)	ENSDARP00000063836	akajin_mus_all_contig_18462	0.143459	-0.0850625	-1.10366	-0.139347	2.4129	2.27049	-1.18261	1.0761	0.723735	0.19493	-0.384181	0.407231	-1.07381	-0.616925	-0.374407	0.0578405	-0.0163283	0.37424	-1.15987	-0.778619	-0.746102
ubiquitin-conjugating enzyme E2A (RAD6 homolog)	ENSDARP00000132012	akajin_mus_all_contig_1855	-1.33253	-1.02482	-0.532357	-0.703079	0.0435534	0.0181313	1.70495	2.59843	1.81404	-0.00884759	-0.137542	0.647461	-0.293823	0.00693561	-0.397383	-0.695392	0.00648649	-0.528924	0.548308	-0.554081	-1.1795
mediator complex subunit 6	ENSDARP00000044114	akajin_mus_all_contig_18586	-1.02857	-1.05827	-0.192556	1.50198	0.107496	1.09711	1.646	0.56886	1.41525	1.22942	0.970771	-0.396177	-1.04256	-1.27206	-0.839936	0.514439	0.109626	-0.575057	-0.641746	-1.09495	-1.01909
chromosome X open reading frame 38	ENSDARP00000107725	akajin_mus_all_contig_18606	0.123622	-0.552532	1.29146	-0.652332	1.00419	1.58589	-0.13076	0.380926	2.65394	-0.787434	0.641916	0.2588	-0.865475	-1.27925	-0.891336	-0.325039	-0.146625	-1.48043	-0.136274	-0.355959	-0.337311
valosin containing protein lysine (K) methyltransferase	ENSDARP00000108585	akajin_mus_all_contig_18622	-0.142127	0.234129	-0.322657	-1.8085	-0.144308	-0.0165164	0.23467	-0.990767	0.000675517	-0.805282	1.62226	1.25018	-1.23678	0.584525	1.37087	0.422008	-0.850043	0.751932	0.0844222	1.52336	-1.76206
caspase 3, apoptosis-related cysteine peptidase a	ENSDARP00000006831	akajin_mus_all_contig_18631	-0.627602	-0.885031	-0.185511	-0.038037	0.517003	1.7177	0.849441	2.32487	1.36114	1.24851	-0.269932	-1.00781	-1.3865	-0.618944	-0.580514	-0.126591	0.180247	-0.0141758	-0.422045	-1.00919	-1.02704
WD repeat domain 81	ENSDARP00000129633	akajin_mus_all_contig_18648	-1.47704	-0.901839	-0.181639	0.955985	0.55996	1.38828	1.29986	-0.182321	0.815442	0.473167	0.65292	1.3199	-1.12796	-0.880859	-0.914406	-1.43643	0.295226	-0.376766	1.48232	-1.11376	-0.650053
zinc finger, DHHC-type containing 15b	ENSDARP00000097436	akajin_mus_all_contig_18664	-0.280289	-0.282977	1.00129	1.08548	-1.14207	-1.10334	1.88182	0.694456	1.23774	1.72054	0.208469	-0.758795	-0.385842	-0.460234	-1.3623	0.0688721	1.00878	-0.525739	-1.03995	-1.08377	-0.482133
zgc:194626	ENSDARP00000134664	akajin_mus_all_contig_18714	-0.653809	-0.696855	-0.250258	3.36671	-0.680445	0.131625	-0.236714	0.106434	-0.318048	0.315747	-0.832081	-0.819321	-0.792268	-0.56468	1.1352	-0.795637	1.36804	0.578598	0.430282	-0.353944	-0.438579
dishevelled-binding antagonist of beta-catenin 1	ENSDARP00000130519	akajin_mus_all_contig_18732	-1.62557	-0.492947	0.156439	0.998935	1.25928	-0.189506	-0.0865452	1.36449	2.66959	0.944744	-0.476561	-0.230943	-0.373189	-1.28116	-1.25479	-0.0235523	-0.718248	-0.0857151	0.266719	-0.494346	-0.327121
von Willebrand factor C domain containing protein 2-like	ENSDARP00000115777	akajin_mus_all_contig_18772	0.816818	-0.380822	0.136257	-0.608749	0.907636	2.42856	0.541457	-0.15835	0.284209	0.198865	-1.02568	1.30903	0.554072	-1.08918	-1.50133	-0.176957	0.132424	-0.151943	0.622684	-0.855678	-1.98333
Hermansky-Pudlak syndrome 5	ENSDARP00000095605	akajin_mus_all_contig_18809	-1.30119	-0.0191453	0.74945	1.34274	0.947412	-0.0605079	0.607246	1.24135	2.10386	0.386517	0.414686	-0.180831	-1.17345	-1.03903	-1.49479	0.110764	-1.22394	-0.0713666	0.568209	-0.978857	-0.929132
transmembrane and tetratricopeptide repeat containing 3	ENSDARP00000128595	akajin_mus_all_contig_1881	-1.35222	-0.293858	-0.775058	-0.0608055	0.15676	0.652936	1.36898	1.72971	2.14467	0.288045	0.512216	1.23237	-0.785466	-0.753009	-1.37525	-0.618815	0.381281	-0.797103	-0.350026	-1.14598	-0.159389
BRCA1 interacting protein C-terminal helicase 1	ENSDARP00000102913	akajin_mus_all_contig_18816	0.89755	-1.08609	2.42853	-0.439608	0.676976	1.4918	0.722754	-0.450609	0.532949	-0.209242	0.664431	-1.04082	-0.94062	-0.153398	-1.36308	-0.251528	0.0171519	0.384021	-1.9146	-0.0792479	0.112686
microsomal glutathione S-transferase 1.1	ENSDARP00000116058	akajin_mus_all_contig_18821	-1.07801	-1.00453	-0.443073	0.182333	1.79519	0.430528	0.865769	0.577013	2.57415	0.699816	0.433638	0.704175	-0.479021	-0.61061	-0.987404	-0.00643703	-0.855349	-1.23586	-0.0481842	-0.354648	-1.15949
testis expressed 264a	ENSDARP00000064968	akajin_mus_all_contig_18836	-0.819412	0.477261	-0.5994	0.966605	-0.136699	0.272033	1.29571	1.52721	0.205527	0.659635	-0.593656	-0.289629	-1.65911	-0.763648	-1.18711	1.22416	0.136747	-0.47928	-1.10368	1.96697	-1.10024
striatin interacting protein 1	ENSDARP00000103366	akajin_mus_all_contig_18884	-0.0157758	-0.34459	-0.038276	0.708056	-0.192192	1.26996	2.20677	1.82955	-0.203277	0.106757	-0.963973	-1.60247	-1.2196	-0.518538	-0.668171	0.973764	0.467065	0.566019	-0.399018	-0.674495	-1.28757
TIA1 cytotoxic granule-associated RNA binding protein-like 1	ENSDARP00000020234	akajin_mus_all_contig_18907	-0.889035	0.0641637	-0.112323	-1.3159	-0.609632	1.11742	2.00082	0.0623739	0.594166	1.18127	-0.0983125	0.101187	-0.54346	0.803276	0.278172	-0.637563	-0.536031	0.358921	0.805578	-2.74963	0.124542
Fanconi anemia, complementation group E	ENSDARP00000090524	akajin_mus_all_contig_18932	0.560978	-1.14583	-0.108829	-0.618251	-1.07454	-0.205728	0.86498	0.337748	0.884732	1.35247	-0.159094	-1.47087	-0.695584	-0.72857	2.23319	1.7191	-0.619873	-1.31446	0.0959555	-0.0874496	0.179928
myotubularin related protein 3	ENSDARP00000132756	akajin_mus_all_contig_18942	-1.4351	-0.78394	-0.0510714	0.581385	-0.0425597	0.510223	1.60779	1.50313	2.38268	0.154369	0.480504	0.165355	0.131936	-0.436377	-0.360633	-1.5622	-0.843491	-0.386174	0.34077	-0.624507	-1.33209
insulin receptor substrate 2b	ENSDARP00000136042	akajin_mus_all_contig_18947	-0.72558	-0.686989	-0.227419	0.907763	0.520663	0.808097	-0.164834	3.51089	0.797922	0.440526	-0.035976	-0.490445	-0.97052	-0.84189	-0.171759	-0.333272	0.257133	-0.877914	-0.243261	-0.776905	-0.696233
SRSF protein kinase 2	ENSDARP00000023666	akajin_mus_all_contig_18965	-0.335064	-1.20466	1.07293	0.329805	-0.55987	2.36204	0.00948345	2.06797	-0.784434	0.473471	0.256028	0.531598	-1.305	-1.37338	-0.160125	-1.28832	0.166395	0.296965	0.223359	-0.195039	-0.584157
GRAM domain containing 1A	ENSDARP00000100378	akajin_mus_all_contig_18992	-0.283962	-0.713037	-1.57451	0.348378	0.677422	0.645839	0.570141	1.99269	0.759933	1.18167	-0.102574	0.461648	0.558349	-2.07201	0.0588059	-1.12799	0.53829	-0.941936	0.846848	-0.875309	-0.948683
si:dkey-182i3.8	ENSDARP00000126669	akajin_mus_all_contig_18999	-0.92966	-1.10013	-0.712684	-1.40114	1.28798	-0.123678	-0.232098	1.31434	0.0765412	1.71589	0.823293	1.7169	0.437105	-1.36726	-0.706677	-0.87473	-0.235509	-0.620679	-0.283343	1.25521	-0.039682
eukaryotic translation initiation factor 4E family member 3	ENSDARP00000015325	akajin_mus_all_contig_19019	0.0527585	-0.403645	0.280782	0.00539875	0.0192441	-0.310328	2.77982	2.39255	0.0522039	0.406563	0.070562	0.00330103	-1.13313	-0.0809328	-0.713818	-0.837973	-0.728852	-0.602767	0.728638	-1.25979	-0.720584
si:dkey-126g1.7	ENSDARP00000126888	akajin_mus_all_contig_19021	-0.138842	-0.0398859	1.24714	0.311605	1.49356	1.1701	0.171125	1.29395	1.16009	-1.19373	-0.716176	1.40699	-1.29679	-0.652562	-0.609935	-1.94607	-1.05342	-0.261795	-0.31196	-0.346126	0.312752
Rho guanine nucleotide exchange factor (GEF) 11	ENSDARP00000026889	akajin_mus_all_contig_19023	-1.21929	-0.124315	-0.113169	1.5367	-0.268139	1.06585	1.61912	1.7758	1.45342	-0.16594	-0.417592	-0.742873	-0.756985	-1.28673	-0.387575	-1.48856	-0.0516564	-0.362747	0.761968	-0.971643	0.144373
si:ch211-243a20.3	ENSDARP00000115403	akajin_mus_all_contig_19054	-0.735821	-1.80024	1.35952	-1.05246	-0.284882	1.8779	0.903549	0.905112	0.819481	0.889146	0.327289	0.443496	-1.5133	-0.938671	-0.817024	-0.76197	1.14798	0.297953	-0.379771	-0.191784	-0.495518
melanoma associated antigen (mutated) 1-like 1	ENSDARP00000113968	akajin_mus_all_contig_19128	-0.846123	-0.442899	0.343394	0.778371	0.558069	1.96602	1.66682	1.28872	0.591246	0.423103	0.315438	-0.728167	-1.52227	-1.30825	-0.821975	0.167891	0.828478	-0.537568	-0.935814	-0.437204	-1.34728
beta-1,3-glucuronyltransferase 1 (glucuronosyltransferase P) a	ENSDARP00000059343	akajin_mus_all_contig_1914	0.944792	0.235998	-1.33167	-0.430326	0.238519	-0.433336	0.418603	1.84994	0.87702	0.670704	1.29494	-0.218912	-1.55478	-1.49746	0.608548	-1.61114	-0.00726345	-0.995019	-0.502012	1.16768	0.275171
coiled-coil domain containing 93	ENSDARP00000059573	akajin_mus_all_contig_1917	-1.13662	-0.956222	-0.00550801	0.31882	0.293741	0.376164	0.873018	1.68366	2.36677	1.136	0.597368	-0.377896	-1.0553	-1.18918	-1.10842	-0.284069	0.412986	-0.706381	0.567369	-0.99191	-0.814385
phosphoglycerate mutase 2 (muscle)	ENSDARP00000074719	akajin_mus_all_contig_192	-0.360611	-0.740526	-0.974955	0.0389266	-0.670112	0.84031	0.590612	0.459181	-0.592647	-0.306327	-1.04673	-2.13596	-0.725476	-0.42546	0.458671	2.33497	-0.285175	0.158783	1.1273	0.766028	1.48921
cell division cycle and apoptosis regulator 1	ENSDARP00000118483	akajin_mus_all_contig_1920	-0.47863	0.283336	-0.571196	1.39262	1.59628	0.976158	1.41553	1.08831	0.824162	0.389327	0.156024	-0.153951	-0.543739	-1.2745	-0.592134	0.170208	-1.2033	-1.8204	-0.731831	-1.41893	0.496653
SEH1-like (S. cerevisiae)	ENSDARP00000052237	akajin_mus_all_contig_19223	-1.0162	-1.01776	0.500059	-0.362694	2.53434	-0.502833	-0.564458	1.58753	-0.095548	1.30627	0.548898	0.0696506	-0.544896	0.268856	1.02594	-1.41807	0.109253	-1.18065	-1.05226	0.0585854	-0.254015
si:dkey-77f5.4	ENSDARP00000129804	akajin_mus_all_contig_19250	-0.595152	-0.573818	0.00966804	-1.8805	0.296528	1.85667	0.487618	1.60156	2.16085	0.269056	0.800107	-0.397657	-0.83624	-1.25315	-0.723299	0.306038	-0.62135	-0.471767	0.208867	-0.0426045	-0.601413
RAS p21 protein activator (GTPase activating protein) 1b	ENSDARP00000120120	akajin_mus_all_contig_19265	-0.57902	0.240604	-1.53757	-0.390763	-0.274277	3.21038	0.76888	1.14857	-0.131061	-1.56905	0.0945607	0.26935	0.473487	-0.15384	-0.707041	0.194422	0.267045	-0.0795789	-0.908586	0.327702	-0.664214
TBC1 domain family, member 4	ENSDARP00000114595	akajin_mus_all_contig_19277	-0.438116	-1.1978	0.0788252	0.941014	-0.407179	-0.783498	0.0349151	2.59252	0.723797	-0.133602	1.50138	1.50393	-0.577236	-1.02734	0.315165	-1.35243	-0.632938	-0.614163	-0.549749	-0.500888	0.523385
phosphodiesterase 4B, cAMP-specific a	ENSDARP00000129333	akajin_mus_all_contig_19318	-0.992305	-0.807354	-0.533134	-0.157605	-0.923863	0.360488	1.51517	-0.0910086	1.24814	-0.324721	-0.918442	1.4085	-1.68799	-0.806051	1.14679	-0.981709	0.664429	1.25505	1.45356	-0.299633	-0.528311
Smith-Magenis syndrome chromosome region, candidate 8a	ENSDARP00000069232	akajin_mus_all_contig_19349	-1.28097	-1.04691	-0.124805	0.310254	1.22237	-0.13061	1.18555	1.57615	2.47721	0.278268	0.779984	-0.112351	-0.595717	-0.534933	-1.17413	-0.545152	-0.884531	-1.16083	0.467758	-0.358801	-0.347808
asparagine synthetase domain containing 1	ENSDARP00000137194	akajin_mus_all_contig_19358	-1.00225	-1.25307	-0.550536	0.150692	-0.072517	-0.110608	2.42778	-0.0771114	1.6627	1.56962	0.826147	-0.792056	-0.974997	-0.897147	-1.05727	0.746372	-0.228528	-0.463684	-0.0714104	-0.596879	0.764749
Down syndrome cell adhesion molecule b	ENSDARP00000116627	akajin_mus_all_contig_19361	-0.687136	-1.32407	-0.21809	0.337197	-0.0968476	2.58445	0.739789	0.798674	1.58799	-0.0985086	-0.438881	-0.716826	-1.04219	-0.986259	0.335594	-0.628364	0.694494	-0.448844	1.32873	-0.809279	-0.911622
myosin IIIA	ENSDARP00000027033	akajin_mus_all_contig_19378	0.268017	-0.166493	0.533733	-0.643461	0.861377	-1.12127	-0.777679	-0.287845	0.911204	1.85007	0.987673	0.444823	0.381332	-1.66652	-0.402003	-2.05348	-1.09594	-0.376767	0.214158	1.30458	0.834489
ATPase, class II, type 9B	ENSDARP00000084909	akajin_mus_all_contig_19382	-0.175748	-1.27202	0.0244681	-0.728855	0.139111	-0.0640339	2.11201	1.82507	1.23503	0.453936	1.20402	-0.267389	-0.682297	-0.22445	-0.791075	0.616046	-0.599792	-1.59603	0.14699	0.154342	-1.50934
family with sequence similarity 13, member A	ENSDARP00000074839	akajin_mus_all_contig_19385	-0.863009	-1.11872	-0.690102	1.23746	-0.277928	-0.192211	1.07372	1.54585	2.41678	0.214991	-0.0775568	0.145425	-1.24637	-1.14633	1.49358	-0.75995	-0.365887	-0.40143	-0.0490953	-0.395693	-0.543525
ADP-ribosylation factor related protein 1	ENSDARP00000109919	akajin_mus_all_contig_1940	-0.379732	-0.640877	0.151927	0.306176	0.868136	1.38179	1.613	1.66495	0.601972	1.46673	-0.146138	-0.680631	-0.802674	-1.58202	-1.13188	-0.866971	0.706605	-0.263255	-0.611202	-0.195441	-1.46046
regulation of nuclear pre-mRNA domain containing 2a	ENSDARP00000075341	akajin_mus_all_contig_19425	0.951067	0.176866	0.232107	0.301778	0.29628	0.327148	-0.609607	1.47727	1.71957	0.168424	1.4561	-0.801438	-1.2755	-1.1699	-0.0994001	-0.854966	-1.04964	1.46422	-1.7099	-0.409866	-0.590618
nuclear protein, transcriptional regulator, 1-like	ENSDARP00000141443	akajin_mus_all_contig_1950	-1.14046	-1.06354	0.0575685	0.536013	-0.263924	0.751733	2.53678	2.59348	0.428966	-0.307434	0.0575941	-0.157187	-0.604381	-0.784961	-0.018207	-0.873595	-0.473482	-0.174575	0.300529	-0.472795	-0.92813
trafficking protein particle complex 4	ENSDARP00000032254	akajin_mus_all_contig_19504	-1.30527	0.124417	1.04	-0.438873	0.578799	1.88834	0.523487	1.18145	-1.17442	0.184011	0.95143	-1.19151	-2.16894	-0.682877	-0.593089	0.310741	-0.537601	-0.372016	-0.106581	1.037	0.75151
von Hippel-Lindau tumor suppressor	ENSDARP00000094654	akajin_mus_all_contig_19547	-1.35119	-1.07634	0.592004	0.0449275	-0.22958	0.160481	2.22902	0.436709	0.980042	0.525912	1.06762	-0.19591	-1.41855	-1.09074	-1.31362	-0.921217	-1.01951	1.04163	0.385253	0.191477	0.961568
SH2B adaptor protein 1	ENSDARP00000136345	akajin_mus_all_contig_1955	-0.74199	-0.488551	-0.86817	0.172561	0.221817	0.431339	2.38911	1.66178	1.4751	-0.551641	0.12317	0.756865	-0.154888	1.16766	-1.38934	-0.977746	-0.280026	-0.486228	-0.674693	-0.98136	-0.804759
si:ch1073-390k14.1	ENSDARP00000105169	akajin_mus_all_contig_19599	-0.496977	0.847069	-0.847238	0.0788705	0.0508354	3.13124	-0.531648	2.14454	-0.50642	-0.0374165	-0.154397	-0.320288	-0.0646818	-0.844461	-0.0955719	-0.446528	0.654974	-0.926373	-0.248692	-0.723094	-0.66374
TSC22 domain family, member 3	ENSDARP00000054114	akajin_mus_all_contig_19623	-0.228581	-0.705977	-0.527373	1.62877	0.439909	1.21709	-0.350975	1.2901	-0.622739	2.00276	-0.376948	-1.28395	-1.43429	-1.72465	0.271207	0.00781842	-0.15862	-0.714951	-0.0848854	1.06414	0.292159
fuzzy planar cell polarity protein	ENSDARP00000103777	akajin_mus_all_contig_1966	-1.17643	-1.53249	-1.11456	-0.00811325	0.482586	-0.190681	0.737094	2.10307	1.44098	0.788196	1.48793	0.97675	0.0614689	-1.14404	-0.203698	0.254454	-0.154822	-0.80355	-0.10161	-0.863525	-1.03901
F-box protein 8	ENSDARP00000008391	akajin_mus_all_contig_19684	-0.883122	-0.762191	-0.134372	0.0394592	0.315645	1.71272	1.85647	2.08765	0.345204	0.46893	0.534052	0.0244868	-0.801376	-1.07635	-1.01719	0.0588949	0.854172	-0.54292	-0.763021	-1.27442	-1.04272
DEAH (Asp-Glu-Ala-His) box polypeptide 8	ENSDARP00000066281	akajin_mus_all_contig_19732	-1.75297	-0.802339	0.60521	0.344821	0.388905	0.994223	0.131403	0.334831	1.38357	1.55902	-0.107481	0.912026	-0.320107	-0.0455602	-0.459521	1.44174	-0.364276	-0.162664	-1.01381	-2.26026	-0.806773
ADP-ribosylation factor guanine nucleotide-exchange factor 2 (brefeldin A-inhibited)	ENSDARP00000116831	akajin_mus_all_contig_19743	-0.991274	1.15698	-0.296816	-1.33364	0.133162	-1.62558	1.00262	0.909239	1.8641	-0.385597	1.35824	0.45772	0.408685	-0.151258	1.07142	-1.11851	-0.553847	-0.755303	-0.0301827	0.319561	-1.43973
G protein-coupled receptor 183b	ENSDARP00000099273	akajin_mus_all_contig_19750	-0.136875	-0.814184	-0.301204	1.0396	1.19759	0.398383	-0.0814486	2.69995	-0.814184	-0.25497	0.40565	-0.814184	1.74947	-0.814184	-0.814184	-0.814184	-0.814184	-0.814184	0.794232	-0.814184	-0.182729
tankyrase 1 binding protein 1	ENSDARP00000090344	akajin_mus_all_contig_19752	-0.280089	0.142876	0.247254	0.899198	0.927612	0.954451	-0.2267	1.04802	-0.483891	1.84876	-0.569178	-0.705749	-1.16543	-2.12427	-1.48552	1.23806	0.171265	-0.880292	0.075095	-0.57338	0.941919
dachshund d	ENSDARP00000091844	akajin_mus_all_contig_19755	-0.19439	-1.54684	2.26226	0.178458	-0.0411844	1.48267	-0.41052	1.28477	-0.0560587	-0.589211	0.932	-0.715378	-1.35403	0.618443	-0.314043	-1.17139	-0.124407	0.512345	-0.642932	1.0138	-1.12436
si:dkey-65j6.2	ENSDARP00000135707	akajin_mus_all_contig_19796	0.216869	-0.231957	-1.41449	2.84371	1.10424	0.544685	0.820614	-0.460927	-0.609508	-1.20742	-0.243572	0.197103	-0.892769	-0.970802	-0.277053	-0.246857	-0.0108279	1.09526	-0.963914	-0.429094	1.13671
claudin 15a	ENSDARP00000052976	akajin_mus_all_contig_19835	0.090101	1.07269	-0.716108	-0.716108	0.0322925	-0.716108	0.177359	3.15001	-0.716108	0.941437	-0.716108	0.195214	0.385162	-0.716108	-0.716108	0.420152	1.41277	-0.716108	-0.716108	-0.716108	-0.716108
family with sequence similarity 219, member B	ENSDARP00000133801	akajin_mus_all_contig_19836	0.372457	-0.357683	-0.265849	1.27432	1.91293	1.26952	1.4219	-0.0742976	-0.921547	0.748277	-0.379877	0.0510351	-0.3145	-1.13213	-0.894581	-0.0826936	0.975792	-0.649739	-2.12022	-1.04105	0.207938
novel immune-type receptor 1m	ENSDARP00000107351	akajin_mus_all_contig_19856	-0.380338	-1.53183	0.418232	-0.114272	0.308718	0.950867	1.17948	1.96439	-0.257735	-0.823237	-0.256286	-0.738357	1.26746	-1.07294	-0.858786	1.53773	-0.56519	0.376076	0.383989	-1.80226	0.0142822
prostaglandin E receptor 1a (subtype EP1)	ENSDARP00000125736	akajin_mus_all_contig_19866	-0.932571	-0.487129	0.521271	0.220338	0.108062	0.612265	2.818	0.768871	0.184042	0.22832	0.870408	0.0144201	-0.906486	-1.34798	-1.60045	0.096853	-1.27529	-0.325683	-0.952896	0.688214	0.697426
periphilin 1	ENSDARP00000114622	akajin_mus_all_contig_19871	-0.449887	-0.447635	-0.418818	-0.321145	2.34263	0.926509	-0.384136	-1.02146	-0.36212	1.79169	0.865346	-0.006723	-0.235916	-1.38914	-1.38914	0.335217	1.21193	-0.967993	-0.915634	0.604999	0.231422
WW domain containing adaptor with coiled-coil a	ENSDARP00000129936	akajin_mus_all_contig_19888	-0.455014	0.277755	-0.584749	1.30454	0.817066	0.546346	0.877663	0.6949	2.00342	0.937869	1.1469	0.453792	-0.996113	-1.06529	-0.555778	0.0410035	-0.889165	-1.46228	-0.584896	-1.55777	-0.950196
myelin transcription factor 1b	ENSDARP00000136943	akajin_mus_all_contig_1992	-1.54905	-1.6967	0.24409	-0.433554	0.127278	0.53763	1.18292	0.607935	1.09443	1.47232	-0.447463	-1.26278	-1.75781	-1.24818	0.0151541	0.0225439	0.364868	0.155735	1.24471	0.611557	0.714369
transporter 1, ATP-binding cassette, sub-family B (MDR/TAP)	ENSDARP00000124923	akajin_mus_all_contig_19923	-0.536488	-1.35133	-0.433148	-0.325231	1.44075	1.17601	2.17324	-0.0305785	1.44345	-0.0791214	0.769318	-0.292923	-0.848867	-0.965292	0.176057	-0.344285	-0.891067	1.18606	-1.01002	0.0161163	-1.27263
0	ENSDARP00000072648	akajin_mus_all_contig_19949	-0.787221	-0.984735	-0.0515929	-0.616247	-0.225667	1.02376	-0.976026	1.80648	0.837581	1.4172	-0.470065	-0.483238	-2.2128	-0.443632	1.10761	-1.24427	0.675929	-0.054377	0.594233	0.171685	0.915392
LMBR1 domain containing 2a	ENSDARP00000140984	akajin_mus_all_contig_19967	-0.895576	-0.670899	-0.108181	-0.125705	0.0966999	0.497593	1.30536	1.80544	2.2035	1.57983	0.939907	-0.00509842	-0.557008	-0.517824	-0.722805	-0.448086	-0.778339	-0.828827	-0.649426	-1.07713	-1.04342
solute carrier family 7 (amino acid transporter light chain, L system), member 8a	ENSDARP00000012295	akajin_mus_all_contig_1998	-0.72718	-0.660405	-0.717758	-0.613766	1.76647	0.705577	-0.109025	2.24414	-0.196553	0.431283	1.70352	1.3173	-0.51735	-0.807385	-0.837492	-0.24936	0.525913	-0.804278	-0.792917	-0.849748	-0.810978
angel homolog 2 (Drosophila)	ENSDARP00000033311	akajin_mus_all_contig_19983	-0.265994	-0.505379	0.192613	0.374046	-0.335852	1.03607	0.841033	0.183327	1.44902	2.17766	0.803138	-1.15809	-0.918464	-0.147599	-1.40522	1.25971	-0.428333	-0.991457	0.290711	-1.052	-1.39894
tripartite motif containing 35	ENSDARP00000076333	akajin_mus_all_contig_19999	-0.618461	-0.638326	1.05013	0.986486	0.769132	-0.0428963	-0.892028	3.27124	-0.718303	-0.470956	1.03654	-0.00223971	-0.0706422	-0.891699	0.093469	-0.577709	-0.995507	-0.998039	-0.0830802	0.0884234	-0.295544
thioredoxin-related transmembrane protein 3	ENSDARP00000114827	akajin_mus_all_contig_20036	1.29099	1.15268	-0.803737	1.42495	1.14732	1.19462	-0.841806	-0.362762	0.300743	-0.938197	-0.918021	0.0448189	-1.33906	0.918769	-1.85697	-0.23783	-0.880145	0.672507	-0.112682	-0.804734	0.948549
interferon phi 1	ENSDARP00000033132	akajin_mus_all_contig_20068	-1.03154	-0.71518	-0.143919	0.0693702	0.529864	1.57105	1.6154	0.494996	-0.149808	-1.41814	-0.975502	0.172843	-0.358758	-1.31781	-0.817022	1.45832	-0.0334557	1.21721	1.46344	-0.527796	-1.10357
deoxyribonuclease I-like 3	ENSDARP00000095198	akajin_mus_all_contig_20092	-0.572453	-0.237692	0.559534	-0.0766058	-0.626882	1.99048	0.889415	1.34874	1.24194	1.17064	0.149125	-1.57481	-1.356	-1.45369	-0.0978628	-1.16333	0.477104	0.542671	-0.367837	-0.96413	0.121647
transmembrane protein 104	ENSDARP00000106737	akajin_mus_all_contig_20095	-1.3687	-0.211132	0.922126	-0.496906	-1.14542	0.122421	1.03165	2.0531	1.4228	0.256883	1.14593	0.714429	-0.776248	-0.770745	-0.196496	-0.566482	-0.764294	-0.591417	0.169105	0.846432	-1.79704
SIN3 transcription regulator family member B	ENSDARP00000084804	akajin_mus_all_contig_20110	-1.47011	0.711782	0.149046	-2.07983	0.146031	0.890301	0.981626	0.503747	1.16151	-0.715477	-1.04792	-0.983778	-0.185796	1.37865	-0.784873	-1.12867	0.397368	-0.211086	1.36343	1.0589	-0.134854
ring finger protein 13	ENSDARP00000141254	akajin_mus_all_contig_2012	-0.322612	-0.770615	1.80477	1.13356	-0.839164	0.554303	0.468167	0.603918	0.598733	0.732555	0.238029	0.107596	-1.23278	-0.480789	-1.88192	-0.200116	1.61461	0.730806	-0.49428	-0.596211	-1.76856
prostaglandin-endoperoxide synthase 1	ENSDARP00000104772	akajin_mus_all_contig_20122	-1.08999	-0.623119	1.32097	1.15443	1.03225	0.810826	1.06347	1.96923	1.41652	-0.0606924	-0.983424	-0.927389	-1.17619	-0.805648	-0.652474	0.0873649	-0.520829	-0.894159	0.290134	-0.42274	-0.988546
si:ch211-260e23.9	ENSDARP00000141376	akajin_mus_all_contig_20125	-0.97836	-0.822436	-0.512427	0.358807	1.08207	1.72531	1.02763	2.00956	0.434126	1.1259	0.518198	0.0173667	-1.06767	-1.19329	-0.733972	-0.00898218	0.638661	-1.03937	-0.538891	-1.16534	-0.8769
solute carrier family 16, member 13	ENSDARP00000052903	akajin_mus_all_contig_20146	-1.35038	-0.904674	-0.460003	-0.0845545	0.536319	0.551022	0.650408	2.39214	2.37006	0.521018	0.516333	-0.138147	-0.20178	-0.783443	-0.848908	-0.371238	0.386618	-1.25149	-0.181373	-0.503256	-0.84468
RNA binding motif protein 5	ENSDARP00000137187	akajin_mus_all_contig_20148	0.80398	-0.665687	-0.135025	0.415076	-0.896891	0.550491	0.873522	-0.447331	1.89795	0.060797	0.23452	-0.146465	-2.33567	-0.727344	-0.169619	-1.2454	1.30483	0.162504	-1.15998	0.103388	1.52236
gamma-aminobutyric acid (GABA) A receptor, rho 2b	ENSDARP00000134277	akajin_mus_all_contig_20168	0.5651	-0.548487	-0.0364886	-0.591918	1.154	2.01377	0.703817	-0.135482	-0.423166	0.274202	-0.399962	2.04408	1.43125	-0.953476	-1.08592	-0.149709	-0.556088	-0.65792	0.00526111	-1.56592	-1.08694
T cell activation inhibitor, mitochondrial	ENSDARP00000102984	akajin_mus_all_contig_20175	-0.212056	0.21416	0.23248	-0.455083	-0.916688	-2.48093	0.8626	0.732011	1.43927	0.10543	-0.236038	1.60519	-0.907982	1.34131	-0.0895896	1.13631	-0.873691	-0.570438	-0.423722	0.567422	-1.06996
integrin, alpha 2 (CD49B, alpha 2 subunit of VLA-2 receptor), tandem duplicate 3	ENSDARP00000116962	akajin_mus_all_contig_20189	-0.693331	-0.332036	0.305	1.17909	0.597858	1.80225	1.54225	-0.365754	-0.966756	0.2852	1.12369	-0.357505	-1.43562	-1.73578	0.102242	0.982384	0.330374	-1.15711	0.0382169	-1.3733	0.128636
myosin light chain kinase family, member 4b	ENSDARP00000118579	akajin_mus_all_contig_2019	-0.496544	-0.58588	-1.04441	1.71582	1.06112	0.184653	0.196342	0.722846	0.518836	-0.400524	1.09905	0.144248	-0.772162	-2.01034	-1.54626	0.324556	-0.120983	-1.24431	0.365875	1.77551	0.112561
dihydropyrimidinase	ENSDARP00000103150	akajin_mus_all_contig_20201	-1.83271	-0.492027	-0.753086	-0.789941	0.16951	-0.980647	1.84721	-0.973643	0.536153	-0.434666	0.290252	1.61431	-0.549091	0.276563	1.57626	-0.511882	0.760788	0.593483	0.552396	0.531614	-1.43085
thyrotrophic embryonic factor a	ENSDARP00000057123	akajin_mus_all_contig_20203	-0.0404319	-0.729307	-0.72462	0.0630097	0.119121	-0.589343	-0.757825	0.477721	1.77997	2.46924	0.225914	-0.414768	-0.766539	-0.797182	-0.526215	-0.166759	-0.711359	-0.788339	-0.614012	0.209465	2.28226
cullin 4B	ENSDARP00000124267	akajin_mus_all_contig_2024	-0.880751	-0.810527	-0.464249	0.606055	1.53025	0.364304	1.55138	1.80741	1.06117	1.47586	0.128827	0.204645	-0.252552	-0.996026	-0.953713	-0.374591	-0.953262	-1.3847	-1.04108	-0.674562	0.056105
INO80 complex subunit E	ENSDARP00000028787	akajin_mus_all_contig_2029	0.622283	-1.19498	-0.705637	0.33793	0.31421	0.64138	1.22125	3.3152	0.727024	0.234469	-0.376393	-0.225202	-0.905037	-0.896413	-0.558477	-0.19972	-0.480505	0.247926	-0.869529	-0.644847	-0.604927
dishevelled-binding antagonist of beta-catenin 1	ENSDARP00000133221	akajin_mus_all_contig_20300	-1.06729	-0.415783	1.27897	0.843604	0.308195	-0.327634	0.549171	2.07912	1.74247	0.515426	0.113481	0.129581	-1.1733	-0.567736	-0.839966	-1.10767	-1.81456	-0.547782	0.280182	0.673918	-0.652403
0	ENSDARP00000136084	akajin_mus_all_contig_20327	-1.21421	-0.596251	-0.262464	0.115372	1.72039	0.135039	2.41222	1.23964	1.47185	0.333712	-0.259065	-0.0395567	-0.188063	-1.4352	-1.39597	-0.276434	-0.433103	-0.0721578	-0.824022	-0.617575	0.185851
integrin alpha FG-GAP repeat containing 2	ENSDARP00000020383	akajin_mus_all_contig_20344	-0.641446	-0.881461	0.0392672	-0.334487	0.813022	0.327683	1.15838	0.967906	0.831326	0.159001	1.33845	1.73808	0.438709	0.569962	0.758528	-0.979875	-1.3326	-1.0584	-1.11955	-1.49873	-1.29376
circadian associated repressor of transcription a	ENSDARP00000043506	akajin_mus_all_contig_20350	-0.00502489	-0.669585	-0.684211	0.14164	-0.373446	-0.694593	-0.685249	0.597515	1.43243	1.81866	-0.215273	-0.403493	-0.625286	-0.708019	-0.59537	-0.275183	-0.686915	-0.702622	-0.638133	1.13105	2.84111
MKL/myocardin-like 2a	ENSDARP00000127366	akajin_mus_all_contig_20353	-0.761176	-0.494856	-0.675746	0.624381	-0.671247	0.412763	0.732001	1.66789	1.48697	0.813208	-0.0632185	-0.503091	0.140326	-1.20676	-1.65943	0.65015	-0.322475	-2.13214	0.546038	1.28159	0.134813
TBC1 domain family, member 8 (with GRAM domain)	ENSDARP00000134284	akajin_mus_all_contig_2040	-1.40625	-0.704265	-1.25547	-0.1162	0.990329	-0.0745451	-0.0695653	2.32289	2.36879	0.544213	0.703774	0.539954	-0.795395	-0.474872	-0.247828	-0.295653	0.0728657	-0.809411	0.215448	-0.712553	-0.796247
FK506 binding protein 15, 133kDa	ENSDARP00000139795	akajin_mus_all_contig_2041	-0.724394	-0.644583	0.978442	1.00841	1.71712	1.61302	0.764215	0.330511	0.283112	0.0993608	0.2975	1.22573	-0.504303	-0.87138	-1.11294	0.0269376	-0.00730499	-0.945486	-0.289232	-1.04524	-2.1995
collagen, type XXVIII, alpha 1	ENSDARP00000117274	akajin_mus_all_contig_2046	-0.394284	0.065392	0.303607	0.973727	0.457338	0.127299	0.179107	-0.484297	-0.545491	-1.04048	-1.36268	0.0263368	-1.74501	-0.330757	-1.50987	-0.217753	0.880849	0.0116663	0.556542	1.63282	2.41594
0	ENSDARP00000139968	akajin_mus_all_contig_20476	-0.583329	0.99125	-0.98764	0.161115	-0.92064	0.494539	3.21594	-0.342297	0.280864	-0.334175	-1.37782	-0.687683	-0.109089	-0.205848	0.644055	-0.327054	0.330593	0.78779	0.765569	-0.728936	-1.06721
Yip1 domain family, member 3	ENSDARP00000025545	akajin_mus_all_contig_2048	-1.1252	-0.0294527	0.876831	-0.566732	1.1855	-0.549843	0.413811	-0.954892	0.999187	1.43352	1.63985	-0.508386	-0.220921	-0.145889	0.817355	1.04282	-0.205181	0.350446	-1.77569	-1.08942	-1.58772
zinc finger protein 999	ENSDARP00000131267	akajin_mus_all_contig_205	-0.370253	-1.28223	0.0747292	0.228793	-1.10887	-0.288553	0.579231	2.065	0.955823	0.950971	-0.831708	-0.560831	-1.11662	-1.26811	1.78221	-0.854922	1.43131	-0.438905	-0.375649	0.520642	-0.0920644
fatty acid binding protein 2, intestinal	ENSDARP00000021241	akajin_mus_all_contig_20502	0.261301	-0.737644	-0.194507	3.76501	-0.575881	-0.258052	-0.129213	-0.289624	-0.319894	0.613786	-0.674924	-0.845326	-0.858249	-0.703641	0.982489	-0.0873068	0.605776	0.173392	0.0965424	-0.607004	-0.217029
eukaryotic translation initiation factor 2-alpha kinase 3	ENSDARP00000083934	akajin_mus_all_contig_20571	-0.351208	0.0617935	-1.16676	-0.144007	-0.283361	1.13156	0.0408342	2.93745	0.0522274	-0.637951	1.10148	-0.230639	-0.128555	-0.861451	0.0952683	-1.19729	-0.249952	-0.849248	-1.29142	1.32328	0.647947
bromodomain and PHD finger containing, 3a	ENSDARP00000094346	akajin_mus_all_contig_20575	-0.512568	-1.57063	-1.43602	-1.84538	-0.958304	0.0393759	1.31775	-0.707874	0.47932	0.716268	0.422907	0.490641	1.29676	0.643751	0.279083	-0.941919	1.4284	0.196513	-0.764678	0.104758	1.32184
RAB19, member RAS oncogene family	ENSDARP00000131109	akajin_mus_all_contig_20595	0.133264	-0.279346	0.109246	-1.32391	0.666549	2.26197	-0.730514	2.17698	1.11242	0.781751	0.320316	0.203868	-0.614659	0.405675	-0.350936	-1.32391	-0.24712	-0.992938	-0.622942	-0.703449	-0.982303
cell division cycle 73, Paf1/RNA polymerase II complex component, homolog (S. cerevisiae)	ENSDARP00000129750	akajin_mus_all_contig_206	-1.17467	-0.943917	-0.815698	-0.452195	1.48274	0.835006	1.01894	0.369961	1.36929	0.175289	1.9062	1.35127	0.314809	-0.72142	-0.625193	-0.314124	-0.670722	-0.475026	-0.484643	-1.81502	-0.330872
death effector domain containing	ENSDARP00000110279	akajin_mus_all_contig_20601	-0.641707	-1.45737	-0.765074	0.183601	0.92383	-0.145938	1.50175	1.51802	1.63227	0.907043	0.874455	0.262603	-0.0617627	-0.892244	-0.343867	-1.09139	1.00401	-1.53711	-0.0900957	-0.980058	-0.800957
integrator complex subunit 2	ENSDARP00000121278	akajin_mus_all_contig_20663	-0.622549	-1.08186	-1.23867	-0.434809	0.524339	0.542415	2.32847	1.25158	0.831682	1.53194	0.00182809	0.99119	-0.116556	-0.908252	0.153674	-0.922951	-0.590058	-1.34535	-0.260513	0.388758	-1.02431
minichromosome maintenance complex component 3 associated protein	ENSDARP00000019686	akajin_mus_all_contig_2074	-2.23559	-0.461725	0.759785	0.740021	1.01813	0.866554	1.66596	0.94334	1.29798	-1.21145	-0.235659	0.806245	-1.18772	-0.096117	-1.06816	0.145209	-0.957616	-0.837321	0.315414	-0.038739	-0.228546
protein phosphatase 4, catalytic subunit a	ENSDARP00000094516	akajin_mus_all_contig_20774	0.540335	-0.651912	0.168908	2.19861	0.544286	0.439423	0.780316	-0.44133	-0.474428	0.391436	1.08667	-1.68944	1.08182	-1.1293	-1.68944	-0.213858	0.652926	-0.981409	-0.0669836	0.682027	-1.22864
progestin and adipoQ receptor family member VII, b	ENSDARP00000115801	akajin_mus_all_contig_20804	1.49715	-0.911745	-0.911745	-0.911745	-0.911745	0.103273	1.65577	-0.911745	1.13866	0.456166	1.13174	0.331821	1.84866	0.374247	-0.911745	-0.911745	0.0999999	-0.911745	0.47997	-0.911745	-0.911745
solute carrier family 25 (pyrimidine nucleotide carrier ), member 36a	ENSDARP00000004962	akajin_mus_all_contig_20823	-0.903359	-0.845797	-0.300989	0.619261	-0.785841	1.20175	2.74122	0.947708	1.36591	-0.400473	-0.788712	-0.792103	-0.853615	-0.716896	0.863797	-0.868815	-0.141929	0.010481	0.851274	-0.473409	-0.729462
WD repeat domain 45B	ENSDARP00000037790	akajin_mus_all_contig_20824	-0.986576	0.0735045	-0.349977	0.616947	0.681042	0.0584503	1.57411	2.33394	0.193681	-1.07367	0.543026	0.5522	-0.877189	-1.26756	0.234079	-1.85282	0.0827426	0.718953	-0.651121	0.517238	-1.12099
exonuclease 3'-5' domain containing 1	ENSDARP00000134085	akajin_mus_all_contig_20844	-1.04523	0.0711269	0.772705	-1.07447	-1.02537	2.09365	2.43665	-0.335968	-0.606477	-0.537236	0.442719	0.0121962	-0.301904	0.152307	0.749548	-0.850068	-0.894567	0.543578	0.833107	-1.26282	-0.173479
oxidation resistance 1a	ENSDARP00000135734	akajin_mus_all_contig_20859	-0.791726	-0.738875	1.64666	0.582855	-0.845313	1.40706	1.0455	-0.670393	1.20372	-1.33378	-1.33378	-1.33378	-0.0495109	0.403804	0.930446	0.0943775	-0.169914	-0.454937	1.62547	-0.392668	-0.825203
G patch domain containing 3	ENSDARP00000137750	akajin_mus_all_contig_20873	-0.623699	-1.18218	-0.0665726	0.166081	0.862443	1.9204	0.949238	0.382588	1.10292	1.8532	0.388421	0.507704	-0.933195	-1.23576	-0.376454	0.729731	-0.294852	-1.30685	-0.834933	-0.827603	-1.18063
activin A receptor, type I like	ENSDARP00000111550	akajin_mus_all_contig_2094	0.431364	-0.289145	-0.640645	-1.00542	0.490324	1.29999	0.559379	0.416814	-0.0173457	-1.39377	0.63962	0.8282	-0.844197	-1.17839	-0.0428242	-1.17447	1.72001	1.72644	0.806776	-0.99187	-1.34084
zgc:101663	ENSDARP00000101204	akajin_mus_all_contig_20953	-1.64406	-0.361928	-0.320005	0.176127	-0.60198	0.766098	2.30842	1.85674	1.04054	0.582461	-0.550103	-0.387296	-0.124866	-0.861392	0.0760184	-1.55347	0.389725	-0.867953	0.94594	-0.632252	-0.236768
RNA pseudouridylate synthase domain containing 1	ENSDARP00000078984	akajin_mus_all_contig_20985	-0.774696	-1.36621	0.428723	0.451734	0.394187	0.375679	0.97357	1.17834	2.14522	0.335632	1.46468	-0.335241	-1.03765	-1.64157	-1.35436	0.455487	-0.702413	-0.503934	0.231573	0.21847	-0.937215
structural maintenance of chromosomes 6	ENSDARP00000141289	akajin_mus_all_contig_21031	0.00777533	-0.352553	-0.739923	1.05186	0.0526444	1.96091	0.656761	-0.498959	-1.26549	0.588148	0.191219	0.250355	-0.321423	-0.458195	2.25469	-1.9927	-0.883487	-0.421919	0.840402	-0.151033	-0.769086
GID complex subunit 8 homolog a (S. cerevisiae)	ENSDARP00000120570	akajin_mus_all_contig_21060	0.880165	-0.803971	0.155642	-0.547178	-0.360259	0.318099	-0.75242	1.32431	0.542506	-0.441359	1.51933	0.299759	-0.633726	-0.217641	-0.341482	-1.39644	-0.501774	-0.141232	-0.840851	2.89848	-0.959951
C1q and tumor necrosis factor related protein 9	ENSDARP00000110799	akajin_mus_all_contig_21069	-0.695517	-1.47703	-1.14394	0.105456	0.746305	0.258485	0.938249	2.25561	1.17704	-0.0891962	1.15563	-0.649346	1.1266	-0.468824	-1.23042	0.923352	-0.604591	-0.84345	-0.94151	0.11985	-0.662749
putative homeodomain transcription factor 2	ENSDARP00000133157	akajin_mus_all_contig_21085	-1.23397	-0.60559	-0.654765	0.213146	-0.664357	0.988997	1.84414	2.78089	-0.0959629	0.113386	1.08273	-0.126276	-0.356721	0.0426395	-0.474649	-0.649405	0.461528	0.195964	-0.677414	-1.10689	-1.07743
shisa family member 4	ENSDARP00000119549	akajin_mus_all_contig_21140	0.46123	-0.277402	-1.34108	2.27168	-0.118385	-0.583998	0.386165	0.863803	-0.206134	0.925227	-0.534996	-0.506715	-0.000420028	-1.01737	1.63235	-1.60672	-0.448952	-0.969151	1.39643	-0.72602	0.400457
inter-alpha-trypsin inhibitor heavy chain 3a	ENSDARP00000113767	akajin_mus_all_contig_21164	0.0526552	-1.56612	0.901928	-0.429737	0.50183	1.81987	1.2059	1.39329	-0.694613	0.200624	-0.793126	-0.363604	-1.41369	-1.56447	0.525508	-0.585263	1.48664	0.506257	-0.111677	-0.839971	-0.232234
ADP-ribosylation factor-like 13b	ENSDARP00000137590	akajin_mus_all_contig_21175	-1.31336	0.34609	0.255965	0.213612	-0.462781	1.85802	2.31917	0.324646	0.721065	-0.386284	-1.54286	-1.33927	-0.386935	-1.11009	0.584731	-0.676328	-0.126857	-0.362824	1.30118	-0.158084	-0.0588009
Scm-like with four mbt domains 2	ENSDARP00000044376	akajin_mus_all_contig_21196	0.447711	0.0317835	-0.718665	-1.87174	1.6664	0.66463	1.37222	1.1387	1.18795	1.08079	0.31423	0.650074	-0.444453	-0.325826	-0.894008	0.364629	-1.30652	-1.42361	-0.826725	-0.635307	-0.472261
inositol polyphosphate multikinase a	ENSDARP00000136272	akajin_mus_all_contig_21232	-0.412289	-0.201243	-0.142319	-0.0935276	0.424328	-0.112475	-0.619907	0.120863	0.61785	-0.235516	3.07575	0.424492	0.0735574	1.29382	-1.01367	-0.83716	-1.08641	-1.23979	-0.519365	-0.89422	1.37723
si:dkey-77f17.1	ENSDARP00000118301	akajin_mus_all_contig_21238	-1.17315	-0.697056	0.693875	-0.574312	0.259399	1.06856	3.05835	1.27899	-0.339651	0.0827879	0.301288	0.141219	-0.355364	-0.270129	-0.278548	-0.636507	0.442434	-0.382151	0.153987	-1.39365	-1.38037
RNA binding motif protein 11	ENSDARP00000114098	akajin_mus_all_contig_21258	-1.33918	-0.345957	-0.454456	-0.371329	-0.16956	1.92989	0.994136	0.695104	1.91161	-1.10635	1.13441	1.53124	-0.68292	-0.573398	-0.375201	-0.69414	0.34438	-1.46204	-0.429836	-0.320302	-0.216089
teneurin transmembrane protein 4	ENSDARP00000136839	akajin_mus_all_contig_21263	-0.648887	0.244024	-0.648887	0.729253	0.10408	-0.648887	2.84713	2.20062	1.12136	-0.648887	-0.648887	-0.648887	-0.648887	0.283537	0.241183	-0.648887	-0.648887	0.0154574	-0.648887	-0.648887	-0.648887
tensin 1b	ENSDARP00000023241	akajin_mus_all_contig_2130	-0.811782	-0.305338	-1.00799	0.474755	1.20659	0.767886	0.308596	1.11744	1.26274	-0.0500961	1.68815	1.59342	0.380698	-1.39473	-1.17787	-1.33783	0.257445	-0.93141	-0.513537	-0.770386	-0.756762
WD repeat domain, phosphoinositide interacting 1	ENSDARP00000059532	akajin_mus_all_contig_21314	-0.63447	-0.422727	0.173705	1.32537	0.893036	0.843624	1.14157	1.90251	1.57253	0.525997	0.489961	-0.866461	-1.4569	-1.24733	-0.887572	-1.03424	-0.337903	-0.459268	0.232961	-0.930007	-0.824379
DNA-damage-inducible transcript 4	ENSDARP00000054787	akajin_mus_all_contig_21323	-0.459164	-0.993598	-0.481599	1.25415	-0.214583	0.163439	0.0164494	0.84402	0.828879	3.26437	-0.444104	-0.88045	-1.01743	-0.993644	0.696916	-0.0589001	-0.791726	-0.690514	0.239373	-0.444113	0.162227
alkylglycerol monooxygenase	ENSDARP00000122798	akajin_mus_all_contig_21341	-1.22547	-1.32466	-0.540188	0.0273808	0.475678	0.229117	1.68013	1.77005	1.43386	-0.503223	-0.840905	-1.08094	-0.222386	-0.1188	0.644303	-1.40611	0.102434	0.221159	1.56463	0.138181	-1.02425
X-box binding protein 1	ENSDARP00000051648	akajin_mus_all_contig_2135	-1.27845	-0.28287	-0.431884	0.752443	0.327124	0.0297707	1.10838	1.2596	1.89928	1.74263	0.144541	1.07414	0.150923	-0.52896	-1.3092	-1.24466	-1.06898	-0.688101	-0.13389	-0.295455	-1.22638
ubiquitin specific peptidase 37	ENSDARP00000108006	akajin_mus_all_contig_21377	0.810223	-1.41832	-0.66639	-0.25086	-0.0980352	-0.984006	1.28356	1.1402	1.86288	1.27479	-0.345484	0.905222	0.827256	0.00360815	-0.545029	0.537874	-0.539649	-0.93256	-1.07013	0.0181714	-1.81332
thioredoxin interacting protein b	ENSDARP00000093121	akajin_mus_all_contig_21403	-0.945801	-1.16286	-0.86864	0.811894	0.081807	1.69845	1.57935	1.66618	-0.00909329	0.787597	-0.175623	-0.94705	-1.24601	-1.04991	0.046429	0.370894	0.0171108	0.630349	0.957985	-1.16544	-1.07762
receptor-interacting serine-threonine kinase 3	ENSDARP00000110955	akajin_mus_all_contig_21429	-0.948636	-0.701144	-0.45856	0.305139	-0.423411	0.542096	0.854917	1.93672	0.421137	-0.860592	-0.272573	-1.9322	-1.4296	-0.623987	0.459123	0.0237511	0.613909	0.455628	2.11331	-0.718193	0.64316
CD40 molecule, TNF receptor superfamily member 5	ENSDARP00000114636	akajin_mus_all_contig_21504	-0.373986	-0.643855	0.0247406	2.00694	0.0434561	1.38853	1.22829	0.549737	1.82297	-0.0546482	-0.135853	-0.787461	-1.82868	0.0582844	-0.437619	-0.0601898	-0.300802	0.185661	0.0919622	-1.68739	-1.09009
serine carboxypeptidase 1	ENSDARP00000058604	akajin_mus_all_contig_2151	-0.460594	-0.47339	-0.693274	0.15548	-1.13105	2.11664	-0.666056	0.983097	0.47439	2.14263	0.8453	-1.61854	-1.57369	-0.520596	-0.185396	0.413523	-0.0719232	0.555607	0.372917	-0.0955441	-0.569516
angiotensin II receptor, type 2	ENSDARP00000051531	akajin_mus_all_contig_21568	0.670027	-2.10143	-0.110848	-1.24685	1.65873	0.383818	0.105352	1.49492	-0.0207452	1.67622	-1.64123	0.119736	-0.856136	0.83096	-0.083581	0.0792326	-0.291536	-1.09306	0.350482	0.215794	-0.139854
si:ch73-109d9.4	ENSDARP00000105293	akajin_mus_all_contig_21609	-1.23779	-1.37278	-0.532415	-0.612418	0.753315	-0.57048	1.70485	1.84597	0.710048	0.0138314	0.382579	1.46898	0.153734	-0.609847	-0.65065	-0.930486	0.304885	-1.56748	1.09617	0.278676	-0.628696
mutL homolog 1, colon cancer, nonpolyposis type 2 (E. coli)	ENSDARP00000113460	akajin_mus_all_contig_21653	0.182607	-1.74474	-0.751246	-1.05029	1.54216	0.6473	-0.37834	0.852903	0.723401	1.63011	-0.0542094	0.955735	1.09714	-0.395201	0.132204	0.683522	0.514471	-1.3349	-1.30334	-0.989848	-0.95944
transmembrane protein 192	ENSDARP00000054574	akajin_mus_all_contig_21654	-1.13274	-0.802594	-0.0338322	-0.264058	0.605258	1.2935	1.2451	1.3694	1.33699	1.77159	1.01635	0.182954	-0.780559	-0.706913	-1.28176	-0.59809	-0.144804	-0.600932	-0.00740969	-1.29884	-1.1686
F-box and leucine-rich repeat protein 15	ENSDARP00000112101	akajin_mus_all_contig_21669	-0.946973	-1.15615	-0.54676	0.000708052	0.430956	-0.449042	0.119909	0.899008	2.62107	1.72765	-0.449456	0.448896	0.258286	0.702779	-0.972259	0.871017	-1.20053	-0.729043	-1.06179	0.202247	-0.770526
zinc finger protein 837	ENSDARP00000108335	akajin_mus_all_contig_21748	1.4695	0.564034	-0.776585	0.596966	-0.776585	2.34692	-0.776585	-0.776585	-0.776585	0.108352	0.170928	-0.776585	0.165538	-0.776585	0.0294423	-0.776585	1.24664	-0.776585	1.84412	-0.776585	-0.776585
solute carrier family 5 (sodium/sugar cotransporter), member 9	ENSDARP00000008333	akajin_mus_all_contig_21778	-0.789249	0.225413	0.0903009	0.205261	1.26807	-0.28127	-0.235187	-1.35848	2.19346	-0.65284	0.108887	-0.776635	1.03989	1.94999	0.576375	-1.07208	-1.22885	-0.924378	0.579199	-0.876624	-0.0412618
tripartite motif containing 105	ENSDARP00000131990	akajin_mus_all_contig_21808	-0.047852	-0.769456	-0.319734	2.31002	0.388325	-0.0225962	-0.0682563	1.999	0.561886	0.990704	0.37564	-1.26337	-1.43768	-0.763058	0.402422	0.403037	-0.560742	-1.81201	0.066342	0.0198035	-0.452427
si:dkey-210j14.3	ENSDARP00000104735	akajin_mus_all_contig_21829	-0.698837	-1.24427	-0.188043	-1.4616	0.507134	0.269864	1.68511	-0.739828	2.32788	1.11004	-0.410466	-0.478346	1.32245	0.328832	-1.29211	-0.396559	-0.778511	0.467689	0.360135	-0.618714	-0.071848
cathepsin F	ENSDARP00000112297	akajin_mus_all_contig_2183	-1.00294	-1.07698	-0.628126	-0.375561	0.690654	0.390556	0.616488	2.71138	1.28131	1.18647	0.901407	0.692213	-0.140033	-0.396238	-0.526183	-0.460764	-0.105994	-0.985857	-0.602098	-1.42473	-0.744965
zinc finger protein 1110	ENSDARP00000125490	akajin_mus_all_contig_21835	-0.637339	-0.78441	0.406265	0.0779894	-0.615518	1.18455	0.0712288	1.906	1.22122	1.57694	0.39366	0.000839674	-0.946057	-0.694464	-0.838433	-0.310289	1.34538	0.271088	-0.646162	-1.08555	-1.89693
zinc finger protein 687a	ENSDARP00000141063	akajin_mus_all_contig_21862	-1.09257	-1.28938	-0.527935	0.568801	0.737107	0.783709	0.951359	0.693034	1.12969	0.489854	1.11129	0.729561	-0.922485	0.800822	-1.23436	-1.7495	0.431892	-0.4541	1.19304	-1.35041	-0.999425
zgc:152670	ENSDARP00000088915	akajin_mus_all_contig_21925	-0.812076	-0.818291	0.0405133	0.0919052	0.116693	0.0177248	1.12141	2.23519	1.72055	1.03592	0.239444	1.02965	-0.646783	-1.29368	-0.687905	-0.787817	-0.872297	-0.966203	0.946426	-0.898388	-0.81198
0	ENSDARP00000141375	akajin_mus_all_contig_21938	-0.876541	-0.565017	0.317202	-0.3165	-0.967928	-0.556151	1.11978	0.37165	2.39981	2.04346	-0.306149	-0.449327	-0.12397	-1.18132	-0.8949	0.808466	-1.41746	0.905473	-0.00577902	-0.378315	0.0735111
bromodomain containing 1b	ENSDARP00000067969	akajin_mus_all_contig_21945	-1.039	-0.491175	2.28915	0.197239	0.22814	-0.248239	2.32318	0.865017	-0.57452	0.0902263	0.902718	0.327483	-0.979309	-1.37316	-1.3842	-0.592618	-0.39643	0.0171362	0.450853	-0.638355	0.0258583
SWI/SNF related, matrix associated, actin dependent regulator of chromatin, subfamily c, member 1b	ENSDARP00000134018	akajin_mus_all_contig_21953	-1.43444	-0.354806	0.375935	0.372164	0.790224	0.903619	1.14366	0.343827	1.25645	1.45136	1.91762	0.117194	-0.375759	-0.170218	-1.20706	-0.516603	-0.420617	-0.691784	-0.514026	-1.39501	-1.59173
ankyrin repeat domain 34A	ENSDARP00000101974	akajin_mus_all_contig_21963	-0.899956	0.235374	-0.627546	-0.534214	0.882724	-0.13809	-0.0533791	0.595089	2.1912	0.805469	0.964601	2.28961	0.0687559	-0.882594	-1.14624	-0.31901	-0.569794	-0.541412	-1.19148	-1.19825	0.0691356
helicase-like transcription factor	ENSDARP00000120933	akajin_mus_all_contig_22000	-0.398195	0.258612	-0.0986582	0.113464	0.350841	1.44795	1.89947	0.721135	0.735375	1.05932	0.849511	-0.989464	0.241618	0.131533	-0.90373	0.103772	-0.672066	-0.950714	-0.123945	-1.32303	-2.45279
RAB11 family interacting protein 2 (class I)	ENSDARP00000132386	akajin_mus_all_contig_22046	-0.00294495	-1.67359	-1.37557	0.503804	-0.656296	-0.389331	0.128166	-0.0234221	1.89154	0.867742	0.384999	-1.22821	-1.06157	1.27995	-0.00852654	0.299665	-0.962662	1.50811	-0.633116	1.39614	-0.244877
chromosome 1 open reading frame 158	ENSDARP00000046158	akajin_mus_all_contig_22080	-0.22907	-0.393393	-1.01706	-0.0654475	1.70747	0.110757	0.501136	-0.0550587	1.83887	0.282562	1.51143	1.41091	0.424102	-1.5143	-1.73358	-0.298605	0.214257	-1.11113	-0.489421	-0.820522	-0.273895
mbt domain containing 1	ENSDARP00000080522	akajin_mus_all_contig_22087	-1.0937	0.215783	-0.0297779	0.23801	-0.325981	-0.383924	3.29425	1.25029	-0.104722	-0.84172	-0.585418	-0.827068	-0.252966	-0.747381	0.412773	-0.73685	1.17146	-1.03887	0.224626	-0.385046	0.546236
bradykinin receptor B2	ENSDARP00000128244	akajin_mus_all_contig_22107	-1.01923	-1.01923	-0.156033	-0.0476449	0.92702	0.12781	0.0844082	1.67137	0.277897	1.00367	1.17864	-1.01923	1.44132	-1.01923	1.84379	-1.01923	-1.01923	-0.188729	-0.00966344	-1.01923	-1.01923
distal-less homeobox 4b	ENSDARP00000096665	akajin_mus_all_contig_22114	-0.380067	-1.18114	-0.540255	-1.65234	0.468811	0.513044	0.643455	2.58189	-0.79634	1.10992	-0.706288	0.427885	0.394182	-0.713777	0.819478	0.754876	-0.0325891	-0.528912	0.622014	-0.151503	-1.65234
TBC1 (tre-2/USP6, BUB2, cdc16) domain family, member 1	ENSDARP00000121624	akajin_mus_all_contig_22133	-0.854189	-0.760445	0.253381	-0.100373	-0.711612	-0.226507	2.42857	-0.0512952	2.1423	1.90295	-0.472021	-1.15471	-0.459122	-0.569186	0.375477	-0.787408	-0.727136	-0.366291	0.559218	-0.338113	-0.0834916
carnitine O-octanoyltransferase	ENSDARP00000007394	akajin_mus_all_contig_2214	-1.41596	-1.16566	-0.0969208	0.40456	-0.27024	0.489452	2.9818	1.3805	1.58969	0.389885	-0.122081	-0.412634	-0.584227	-0.37486	-0.318393	-0.486864	-0.870949	-0.425904	0.385944	-0.548545	-0.528583
small nuclear RNA activating complex, polypeptide 3	ENSDARP00000138943	akajin_mus_all_contig_22140	0.0453249	-1.08081	-0.552528	0.661247	0.82639	1.43599	0.737808	1.49958	0.794892	1.37905	0.614507	-0.354499	0.712153	-1.31413	-1.41883	-0.2757	-0.578419	-1.18194	-0.220456	0.113219	-1.84285
PR domain containing 12b	ENSDARP00000015394	akajin_mus_all_contig_22155	-0.805927	-1.49211	-1.19249	0.229998	2.12034	0.033102	0.171878	1.18017	0.398164	1.55817	0.0966229	0.0550631	-0.849798	-0.927615	0.719798	-0.369246	-0.737774	-1.04724	0.770433	-1.10806	1.19651
si:ch73-50f9.4	ENSDARP00000106753	akajin_mus_all_contig_22166	0.449162	-0.0548176	-1.3255	0.439872	0.225364	-1.20219	-0.405522	2.0281	0.444782	1.14524	-0.682107	-1.06357	1.34396	-0.987817	0.837088	1.40951	-1.33055	-0.554291	-0.311898	0.584665	-0.989485
zinc finger protein 830	ENSDARP00000131966	akajin_mus_all_contig_22169	-1.51297	-0.921488	-0.433099	0.00592992	-1.13497	1.41507	1.87059	1.34696	0.023398	0.814077	0.0373955	-0.608768	-0.271232	0.312006	-1.02328	0.822175	0.31714	1.11106	0.49679	-1.37356	-1.29323
mucin 5.3	ENSDARP00000132971	akajin_mus_all_contig_22205	-1.19417	-1.15842	0.293908	0.35287	-1.94295	1.38469	0.328163	1.47369	-0.510918	0.894017	0.605501	-0.494356	-0.217649	0.372889	-0.580541	0.288211	1.6787	0.282389	0.59177	-1.7375	-0.710291
fgfr1op N-terminal like	ENSDARP00000126244	akajin_mus_all_contig_22243	-0.374124	-1.30865	0.93265	0.000161395	0.0829637	0.176721	2.23923	-0.0761766	-0.121361	1.91569	1.46039	0.494831	-0.793131	-1.53175	-1.25234	-0.943867	-0.216942	-0.210657	0.0831296	0.206106	-0.762871
si:ch211-106e7.2	ENSDARP00000128934	akajin_mus_all_contig_22275	0.401221	-0.949583	-0.56823	1.18103	-0.143934	2.24095	0.0332147	0.751163	-0.454772	0.515836	-0.883841	-1.14803	-1.71446	-0.796791	0.90713	0.684494	-0.304723	-1.37897	1.36502	-0.243578	0.506856
lactase	ENSDARP00000132225	akajin_mus_all_contig_22309	-0.386143	-0.970288	-0.645614	-2.03112	-1.07936	0.289397	0.973508	-0.613616	1.18203	1.65926	2.00343	-0.109042	1.26527	-0.540247	0.35199	0.495335	-0.575187	-0.812451	-0.130446	-0.547302	0.220599
FK506 binding protein like	ENSDARP00000119473	akajin_mus_all_contig_2231	0.338142	-0.511375	0.889099	0.141037	1.43615	1.44284	1.41338	-0.584094	-0.476441	1.49207	0.0750478	0.634052	-0.647044	-0.93447	-1.95318	0.685488	0.139481	-0.829449	-0.29961	-1.01136	-1.43978
Rho guanine nucleotide exchange factor (GEF) 11	ENSDARP00000118588	akajin_mus_all_contig_22346	-1.39625	-1.49174	-0.403051	1.92525	-0.606402	0.190393	0.823797	2.56708	0.324265	0.140945	-0.0393864	-0.616881	-0.421116	-0.725764	-0.32916	-1.31939	0.868418	0.0891582	-0.213164	-0.0117006	0.6447
progestin and adipoQ receptor family member VI	ENSDARP00000127528	akajin_mus_all_contig_22382	-0.400842	-0.598724	0.387291	2.31254	0.399764	-0.245653	1.1275	1.62629	0.916537	0.874857	-0.269726	-1.08831	-1.5885	-1.16995	0.6494	-0.526911	0.459394	-0.510574	-0.704882	-0.646303	-1.00321
transcription factor AP-4 (activating enhancer binding protein 4)	ENSDARP00000139230	akajin_mus_all_contig_22388	-0.887315	-1.10621	-0.45095	-0.945591	1.58419	1.04354	0.687146	-0.0117869	-0.934853	1.66445	2.08889	1.51572	-0.202519	-0.23361	-0.654242	-0.105231	-0.631173	-0.591551	-0.462142	-0.477579	-0.889189
catalase	ENSDARP00000133760	akajin_mus_all_contig_22389	-1.29497	-0.139203	1.14532	-0.113858	-1.22491	0.603362	0.160553	0.836733	-1.85972	1.83445	0.0481633	-0.942271	-0.487769	-0.655136	0.79163	2.0589	0.455023	-0.193981	0.264074	-0.644805	-0.641587
poly(A) binding protein interacting protein 1	ENSDARP00000062956	akajin_mus_all_contig_2242	-1.02131	-1.19069	-0.188625	0.426055	0.522686	-0.0738791	2.04893	1.95052	1.20179	1.31381	-0.0361214	0.341649	0.122334	-0.718805	-0.800652	-1.06868	-0.702337	-1.10364	0.615867	-0.86437	-0.774521
chloride channel 6	ENSDARP00000047133	akajin_mus_all_contig_22427	-1.36163	-0.734418	-0.153767	0.000523601	1.09571	0.372894	1.47937	0.263578	1.93873	2.13444	0.775492	0.294553	-0.969364	-0.752229	-0.73472	0.0754238	-0.875192	-0.943387	-0.44405	-0.801132	-0.660828
matrix metallopeptidase 28	ENSDARP00000127669	akajin_mus_all_contig_22493	-1.20373	-0.75122	-0.173068	0.172026	-0.593791	0.436113	1.69338	1.71808	1.62301	0.538224	0.685554	0.938835	0.271088	-0.95252	-0.263518	-0.362421	0.434151	-0.784599	-0.219239	-1.36264	-1.84372
phosphorylase kinase, alpha 1a (muscle)	ENSDARP00000077625	akajin_mus_all_contig_2252	-0.398217	-0.584393	-1.26192	0.394336	0.0892926	0.249288	2.77847	0.575497	0.669175	0.495752	-0.118238	-0.321673	0.903018	-0.634275	0.652442	-0.811014	-1.02217	-1.45447	-0.264784	-1.24988	1.31376
sodium channel, voltage-gated, type I, beta a	ENSDARP00000134972	akajin_mus_all_contig_22546	-1.40265	-1.41894	-0.197491	0.152375	0.104602	-0.836927	0.0367835	1.74516	1.31014	1.51809	-0.310248	-0.456818	-1.52057	-1.23146	1.63778	-0.238707	0.423734	-0.425291	-0.0625117	0.941755	0.231208
cytochrome P450, family 4, subfamily T, polypeptide 8	ENSDARP00000071423	akajin_mus_all_contig_22548	-0.645927	-0.842899	-0.224743	1.98139	-0.510027	3.08798	-0.735783	-0.519828	-0.687718	0.0603161	-0.304325	0.0781887	-0.507533	-0.763391	0.377995	-0.412223	1.28372	-0.828295	0.210737	0.248564	-0.346199
alanyl-tRNA synthetase domain containing 1	ENSDARP00000141841	akajin_mus_all_contig_22563	-1.22645	-0.430888	1.09539	0.669397	-0.256621	1.17324	1.68992	1.24463	0.712329	0.278977	-0.75661	-1.2571	-0.911441	-0.552167	-0.778227	-0.811548	-0.454247	-0.0758885	2.08123	-0.487468	-0.946458
Crm, cramped-like (Drosophila)	ENSDARP00000101576	akajin_mus_all_contig_22575	-0.884001	-0.797057	-0.638898	-0.00683976	0.594622	0.934051	1.3785	1.37904	2.03118	0.0840055	0.72067	0.968298	-0.240742	-1.57078	-0.444003	-0.862066	0.564452	-0.775153	-1.70205	-0.423094	-0.310134
RNA binding motif protein, X-linked 2	ENSDARP00000049102	akajin_mus_all_contig_22590	-0.86073	-1.10011	-0.0698666	-1.4298	0.368344	0.638142	-0.202916	0.968742	1.64653	2.25531	0.689071	0.0314222	-0.44595	0.950237	-1.38422	0.841008	-1.04121	-0.0937507	-1.05715	-0.45401	-0.249089
si:ch211-140b10.6	ENSDARP00000139573	akajin_mus_all_contig_22591	-1.05927	-1.04316	-0.26028	-0.324366	0.575948	1.28543	1.06071	2.12275	0.483643	1.77914	0.171804	-0.386622	-1.24962	-0.600032	-1.36641	0.602063	0.285064	-0.180638	-1.01634	0.167673	-1.0475
zinc finger protein 985	ENSDARP00000125172	akajin_mus_all_contig_22659	-0.125726	-1.44123	-0.0846796	-0.0464107	0.197803	0.344501	2.1987	0.332508	1.22268	0.935515	0.865577	0.702319	-1.29779	-1.33561	-1.23833	0.241091	1.20145	-1.15413	-0.418843	-0.0170264	-1.08237
TANK-binding kinase 1	ENSDARP00000132718	akajin_mus_all_contig_22661	0.584869	-0.238369	0.227658	0.82816	1.06307	0.063313	2.02748	0.987162	1.76056	-0.56129	0.642203	-0.152863	-1.45866	-0.949605	-1.65102	-0.904147	-0.662051	0.473988	-0.573875	-0.536749	-0.96982
guanine nucleotide binding protein-like 1	ENSDARP00000082946	akajin_mus_all_contig_22662	-0.709235	-0.764049	0.727595	0.664207	-0.0384031	0.725693	0.401315	2.89903	1.16439	0.260579	-0.0882781	-0.0956106	-1.44241	-0.692613	-0.758379	-0.522485	1.19152	-0.668043	-0.497682	-1.29248	-0.464654
F-box protein 21	ENSDARP00000102614	akajin_mus_all_contig_22680	-1.55228	-0.510221	-0.928332	-0.128721	0.576613	0.989965	1.42583	1.26968	1.97813	0.634435	0.95436	0.779318	-0.184171	0.0138543	-1.27566	0.196002	-0.332662	-0.833948	-1.09234	-0.963429	-1.01642
methylenetetrahydrofolate dehydrogenase (NADP+ dependent) 2, methenyltetrahydrofolate cyclohydrolase	ENSDARP00000132963	akajin_mus_all_contig_2269	-1.23203	-0.826322	-0.722767	0.612523	1.19037	0.899928	0.897191	0.699277	1.51836	1.80814	0.930125	0.703146	-0.0959256	-1.27995	-1.01797	0.0366135	-0.911597	-1.25618	-0.418358	-0.770397	-0.764175
0	ENSDARP00000130431	akajin_mus_all_contig_22720	-0.689446	-1.46009	0.337544	1.06802	1.38204	1.48265	0.464934	1.54268	-0.480554	-0.729736	-0.38754	-0.51012	-0.613172	0.173201	-0.860892	-0.268383	-0.0821142	1.39818	0.990024	-1.76459	-0.992639
si:ch73-311h14.2	ENSDARP00000141065	akajin_mus_all_contig_22759	-1.15021	-0.281916	-0.315268	0.175244	2.07389	0.634398	0.258501	1.61403	1.69405	1.00811	1.01652	-0.451682	-0.66935	-0.683852	-1.31534	-0.101198	-1.42396	-0.791491	-0.425998	-0.204934	-0.659536
si:ch73-278m9.1	ENSDARP00000105303	akajin_mus_all_contig_22774	-1.05667	-0.869219	-0.554265	-0.135841	-0.0568168	0.967427	1.25723	1.96707	1.95357	1.49055	0.741122	0.0172338	-0.1192	-0.77214	-0.807297	-0.752319	-0.632987	-0.709614	0.0830475	-1.18475	-0.826129
adenosine deaminase, RNA-specific, B1b	ENSDARP00000113492	akajin_mus_all_contig_22783	-1.1555	-0.434108	1.62644	-0.588638	0.743446	1.12171	-0.898607	1.95009	-0.818019	-1.18129	-0.367502	0.609814	0.811789	-1.10843	-0.26547	0.847871	-0.233615	-1.50035	-0.282077	1.19354	-0.071096
ribosomal protein S10	ENSDARP00000134332	akajin_mus_all_contig_2282	-1.07923	-0.468436	0.346932	1.02302	-0.538058	-0.57908	0.752378	1.91041	0.486615	-0.0806835	0.69168	0.00941443	-0.803687	-1.14839	-1.28122	-0.416679	1.53936	0.91677	0.522231	0.322624	-2.12597
centrin 4	ENSDARP00000060416	akajin_mus_all_contig_22827	-0.327715	-0.84418	0.386469	0.341672	-0.478321	1.57136	1.09312	1.96044	1.72486	-0.273167	0.974829	-0.277547	0.400624	-1.05126	-0.222776	-1.45773	-0.23729	-0.186517	-1.21175	-0.540002	-1.34511
tubby like protein 4a	ENSDARP00000118167	akajin_mus_all_contig_22846	-1.30708	0.132512	0.530985	0.095301	-0.751534	0.5645	1.91055	2.23799	0.0130755	-0.451873	0.0827114	-0.632604	-0.444384	-0.320029	-0.107579	-1.1076	-2.0264	-0.320513	-0.0272456	1.29653	0.632696
kelch-like family member 8	ENSDARP00000134793	akajin_mus_all_contig_22848	-1.86552	-0.128454	-1.10194	-0.417683	-0.551471	0.394245	1.84391	1.40651	0.993998	1.84764	0.706351	-0.953126	0.101177	-0.752011	-1.24917	0.820907	-0.077817	-0.0799986	-0.522695	-0.585447	0.170593
CDC5 cell division cycle 5-like (S. pombe)	ENSDARP00000064312	akajin_mus_all_contig_2287	-0.51551	-0.198215	0.145799	-0.266175	0.932004	0.430112	0.168883	0.0360405	2.50156	1.59266	0.650438	1.13129	0.135881	-0.607871	-1.73261	0.156097	-0.775035	-1.23837	-0.556503	-0.692838	-1.29765
Rho GTPase activating protein 21b	ENSDARP00000121861	akajin_mus_all_contig_22890	1.01512	1.22996	-1.10139	0.244647	0.153355	-0.876604	0.294267	1.16849	0.74382	1.03486	1.97924	0.163129	0.103232	-0.710326	-0.93367	-0.97419	0.152358	-0.403387	-1.84063	-1.56427	0.121981
transcription factor EB	ENSDARP00000140500	akajin_mus_all_contig_22893	-1.56762	-0.270152	0.349533	0.590437	1.53746	0.602322	0.80714	2.10141	0.880777	-0.0624565	0.455077	0.811695	-0.368581	-1.16432	-1.39953	0.52727	-0.558418	-1.23827	-0.351681	-1.31405	-0.368037
nemo-like kinase, type 1	ENSDARP00000100637	akajin_mus_all_contig_22911	-0.733688	-0.261432	-0.976268	0.780727	-0.926071	0.627438	2.23141	1.29649	1.51038	-1.23664	-0.794932	-0.48364	0.315398	-0.892511	-1.00274	0.39812	-0.337355	1.07758	0.168015	0.511703	-1.27198
general transcription factor IIB	ENSDARP00000137822	akajin_mus_all_contig_22920	-1.34171	-0.656688	1.64511	1.35752	2.30272	-0.21891	0.68301	0.881461	0.629894	-0.379282	0.386938	-0.865567	-1.13901	-0.943997	-0.759723	-1.26159	-0.37425	-0.170578	0.592812	0.162477	-0.530634
FYVE, RhoGEF and PH domain containing 4a	ENSDARP00000134754	akajin_mus_all_contig_22921	0.197821	1.47292	-0.900411	-0.2595	2.1598	0.325231	-0.186813	0.0210538	-1.1999	-0.257979	1.06417	0.931063	-0.990108	-1.52891	-0.742508	-1.52891	0.420414	0.958311	-0.694799	0.891104	-0.152038
zinc finger, MIZ-type containing 1a	ENSDARP00000097539	akajin_mus_all_contig_22931	-0.426873	-0.506104	-1.17452	0.70442	0.61423	0.492415	-0.908782	2.66323	-0.657468	2.0674	-0.514005	0.457338	-0.795405	-0.923375	0.421149	-0.0528131	0.190799	0.491719	-0.281248	-0.606011	-1.25609
cytochrome c oxidase I, mitochondrial	ENSDARP00000087871	akajin_mus_all_contig_23	1.14201	-0.494025	0.674341	1.78873	-0.236863	1.84184	0.616911	0.593987	0.624172	0.445301	-0.494025	-0.331069	-1.50978	-2.25703	-0.10584	-1.16781	-0.0756543	-0.912396	-0.212569	0.175616	-0.10584
si:ch211-136m16.8	ENSDARP00000110001	akajin_mus_all_contig_23018	1.16945	1.00563	0.558253	1.10079	-0.408905	0.514555	-0.611988	1.93078	-0.901225	-0.681778	0.0558641	-1.83104	-1.46684	-0.401356	0.653247	-0.278269	0.885908	-1.5546	-0.598509	0.12678	0.733239
interferon regulatory factor 2	ENSDARP00000130583	akajin_mus_all_contig_23033	-0.328073	-0.120573	0.479039	1.01015	-0.149545	1.5026	1.3659	1.5935	0.240152	0.719083	-0.65748	-0.961153	-1.78487	-1.61706	-0.296044	-0.722823	1.57425	-0.071515	-0.535714	-0.796411	-0.44341
peroxisomal biogenesis factor 12	ENSDARP00000050911	akajin_mus_all_contig_23042	-0.635603	-0.525993	-0.521752	-0.765346	0.1735	-0.161786	1.2083	1.54047	1.95256	0.967279	0.982795	1.03513	-0.769575	-0.162647	-1.46436	1.00539	-0.868392	-1.05915	0.117265	-1.13738	-0.910712
si:ch211-15d5.11	ENSDARP00000128169	akajin_mus_all_contig_23062	0.615593	0.186231	-0.166062	-0.981727	0.712968	1.93632	-0.48418	0.389172	2.69312	0.177469	0.948045	-0.471916	-1.26247	-1.04354	-0.554708	-0.0617606	0.286985	-0.575298	-0.820201	-0.372219	-1.15182
si:ch73-364h19.2	ENSDARP00000133562	akajin_mus_all_contig_23073	-0.808649	-0.240855	1.01226	0.98439	0.686551	0.847236	2.13767	1.46918	1.51426	-0.105684	-0.834884	-0.737233	-0.911853	-1.01644	0.496498	-0.745855	-1.18024	-0.922086	-0.58029	-0.434599	-0.629387
chromosome 1 open reading frame 43	ENSDARP00000072465	akajin_mus_all_contig_23074	0.444913	-1.22991	-0.034845	1.36734	0.462056	-0.0418315	-0.117586	1.17687	1.23183	1.21369	0.699918	-1.08845	-1.49742	-0.132543	-1.27648	1.2383	-0.823834	-1.83028	0.658517	-0.498377	0.0781376
taxilin alpha	ENSDARP00000026470	akajin_mus_all_contig_23083	-0.264678	-1.42706	0.497321	0.386414	0.349127	0.652681	2.49127	2.1002	0.129936	1.11305	-0.650047	-0.753093	-1.06688	0.308768	-0.516783	-0.579717	-0.108879	-1.081	-0.737058	-0.130283	-0.713295
hspb associated protein 1	ENSDARP00000137790	akajin_mus_all_contig_23203	-0.827461	0.722978	0.357434	-0.480735	0.0888606	0.670673	0.582639	0.705416	1.45628	1.57358	2.14698	-0.404696	0.434789	-0.959801	-1.40048	-0.636195	-0.777062	-1.3301	-0.609652	-0.0713927	-1.24204
zinc fingers and homeoboxes 2	ENSDARP00000071951	akajin_mus_all_contig_23228	-1.49728	-0.120808	0.044097	1.69934	-0.0101011	1.12129	1.01691	1.53648	1.40034	0.803519	0.0993762	-0.00846187	-0.4561	-0.957983	-0.154443	-1.23894	-0.201771	-1.20341	0.594826	-1.32001	-1.14686
PAXIP1 associated glutamate-rich protein 1	ENSDARP00000104234	akajin_mus_all_contig_23234	0.0927578	-0.245718	0.113438	-0.040051	-0.368097	2.94278	0.873886	1.67642	0.546307	0.133851	-0.700245	-0.396192	-1.07995	-0.756581	-0.572997	0.00747617	1.08377	-0.208572	-0.789183	-1.14717	-1.16593
G0/G1 switch 2	ENSDARP00000101157	akajin_mus_all_contig_23235	-0.415143	-0.536007	-0.379111	3.87256	-0.50605	0.0369992	-0.281009	0.0629327	-0.417496	0.215679	-0.594903	-0.564051	-0.51733	-0.555514	1.42611	-0.516384	0.133486	-0.0482636	0.210834	-0.433151	-0.194197
mediator complex subunit 16	ENSDARP00000059751	akajin_mus_all_contig_23240	-1.33142	-0.961812	0.486047	0.467852	1.2146	-0.649542	1.28159	0.34337	2.13323	1.71319	1.03656	-0.0486869	-1.12884	-0.572305	-1.16783	-0.174894	-0.666811	-0.76408	-0.626494	-0.151278	-0.432455
leucine rich repeat containing 8 family, member Ab	ENSDARP00000068442	akajin_mus_all_contig_23247	1.45273	-0.471031	-0.537141	-0.00311003	0.110268	0.375217	1.50344	0.380746	1.39209	-0.45768	-0.819065	-0.420782	-0.503315	0.416741	-1.05542	-2.3222	1.15518	-0.00471134	0.824657	0.578161	-1.59477
NCK interacting protein with SH3 domain	ENSDARP00000098947	akajin_mus_all_contig_23248	-0.583441	-1.10014	-0.505367	-0.512937	2.14577	0.483881	-0.421756	1.80606	0.172538	0.973082	1.91156	0.429306	-0.343152	-0.730624	-0.942988	0.483364	-0.647751	-0.963766	-0.814154	0.171646	-1.01113
ARFGEF family member 3	ENSDARP00000098417	akajin_mus_all_contig_23262	-0.677505	0.20545	-0.677505	-0.0829118	0.113376	0.0394053	-0.677505	1.03186	3.17449	0.387847	-0.677505	-0.677505	0.443086	0.325387	-0.677505	-0.677505	-0.677505	-0.677505	-0.677505	1.81456	-0.677505
cugbp, Elav-like family member 2	ENSDARP00000025183	akajin_mus_all_contig_23283	-0.916506	-0.232578	-2.08063	-1.39022	0.938169	0.13669	-0.910805	0.367786	1.53434	0.904678	0.215617	0.0736788	0.0817163	1.38643	0.408137	-0.247141	-0.519995	-0.64641	-0.488951	2.05528	-0.669285
DALR anticodon binding domain containing 3	ENSDARP00000090057	akajin_mus_all_contig_23307	-1.04243	0.108092	0.173544	-0.0365942	1.97722	1.56714	-0.570747	-0.941749	1.80331	-0.335884	-0.470755	-0.886488	-0.035466	0.319438	-1.43544	-1.72334	0.226571	0.316815	-0.0311361	-0.237903	1.2558
lactate dehydrogenase D	ENSDARP00000056720	akajin_mus_all_contig_23316	1.01799	-1.2587	0.324113	0.922438	0.304906	-1.1295	0.663933	1.11371	1.40214	0.681945	0.898327	0.314202	-0.914528	-0.779482	0.269349	0.315519	-0.277573	-1.50885	-2.07807	-1.0653	0.783439
adaptor-related protein complex 5, zeta 1 subunit	ENSDARP00000128237	akajin_mus_all_contig_23332	-0.635609	-0.795676	0.144583	0.201609	1.49157	0.420613	1.1656	0.865057	1.99202	0.907284	0.741574	1.26278	-0.63756	-1.01995	-0.818089	-0.695582	-0.617666	-1.37981	-0.395114	-1.07989	-1.11773
pericentriolar material 1	ENSDARP00000136023	akajin_mus_all_contig_23336	0.0424253	0.294713	-0.138826	-0.162172	-0.655201	-0.539928	1.86035	0.264224	2.21083	0.225633	0.751465	-0.507369	-0.712788	-1.84945	2.02353	-0.587638	-0.55841	-0.193503	-0.351963	-0.776297	-0.639628
catenin (cadherin-associated protein), alpha-like 1	ENSDARP00000013157	akajin_mus_all_contig_23437	0.187921	-0.712383	-0.273315	1.40486	0.151198	0.170146	-1.49066	-0.509925	0.63656	0.203487	-0.16157	-1.21919	-1.11573	-0.823977	-1.07924	0.172335	-0.0248975	0.470064	-0.306678	1.88988	2.43111
0	ENSDARP00000105904	akajin_mus_all_contig_23451	-1.50244	-0.66286	0.619912	0.598916	0.217008	0.735529	2.42827	1.70385	1.26739	-0.0481887	0.247828	-0.346561	0.0258749	0.0546766	-1.12287	-0.906236	-0.994185	-0.209137	-0.00514234	-0.883347	-1.2183
cholinergic receptor, nicotinic, alpha 5	ENSDARP00000136216	akajin_mus_all_contig_23475	-1.24488	-0.432457	-0.325013	-0.111058	1.86165	-0.194514	1.97327	1.74686	-0.142607	0.281081	-0.18385	0.237137	0.785593	-0.724066	1.21304	-1.10834	0.127638	-0.961747	-1.15683	-0.961681	-0.679233
ring finger protein 214	ENSDARP00000136622	akajin_mus_all_contig_23476	0.911647	-1.55333	1.08142	-0.416131	0.83077	-0.303362	0.314903	1.81124	1.5492	0.0149783	0.771116	-0.73942	-1.06565	-1.04142	0.486963	0.317055	-1.97675	-0.12086	-1.07963	-0.0426695	0.249924
transmembrane protein 237b	ENSDARP00000010454	akajin_mus_all_contig_23540	-1.31721	-0.763816	1.06039	-0.0788256	1.06123	0.557507	0.700268	1.97671	0.384063	-0.0336567	0.446614	-0.820304	-1.50959	-1.70447	-0.510066	1.51286	0.89182	-0.107766	-0.455324	-0.885314	-0.405103
tetratricopeptide repeat domain 29	ENSDARP00000119942	akajin_mus_all_contig_23573	-0.418414	0.0637222	0.00829434	1.43289	1.98827	0.588354	0.684262	0.525393	-1.02639	-0.631405	-1.74137	-0.881263	-0.290123	-0.223832	0.392608	1.02041	1.17558	-0.791252	-0.116357	-2.01192	0.252544
centrosomal protein 85, like	ENSDARP00000061140	akajin_mus_all_contig_23605	-0.951237	-1.08587	-0.585598	1.32901	0.509838	1.21988	0.851231	2.08611	1.1391	0.0567982	0.535548	0.507013	-2.1376	-0.597658	-0.687031	-0.0509865	-0.709734	-0.663702	0.14436	-0.0316988	-0.877768
solute carrier family 6 (neurotransmitter transporter), member 13	ENSDARP00000001971	akajin_mus_all_contig_23618	-1.2483	-1.52518	-0.0107713	1.23991	-0.241848	-0.373538	2.04899	2.10252	1.41953	0.723166	-0.196988	-0.446964	-0.937589	-0.520331	0.085117	-0.310333	-0.759569	0.0797513	0.247407	-0.421754	-0.953246
leucine rich repeat containing 30a	ENSDARP00000046820	akajin_mus_all_contig_23628	-1.09107	-1.51321	-1.59192	-1.06119	1.24915	0.333319	-1.31294	0.600354	1.28204	0.707014	1.58086	0.965365	1.14934	-0.281357	0.0338458	-1.27325	-0.253047	0.310373	0.13603	0.419741	-0.389452
acyl-CoA oxidase 1, palmitoyl	ENSDARP00000067559	akajin_mus_all_contig_23664	1.41555	0.170627	-1.0423	0.686445	0.329129	0.265766	0.860925	0.184437	-0.161416	-0.594117	1.66782	0.791846	-0.226677	-0.619811	-0.0926248	-2.32137	0.65391	0.221592	0.724005	-0.914216	-1.99953
si:dkeyp-100a1.6	ENSDARP00000133078	akajin_mus_all_contig_23682	-0.466594	-0.751697	-1.00981	-0.527058	0.191013	0.0729532	-0.280944	3.00925	0.246016	-1.11016	0.713122	-0.449566	0.822125	-1.11016	-0.685367	1.9119	-0.0243277	0.414277	-0.0354585	-0.240148	-0.689369
0	ENSDARP00000073848	akajin_mus_all_contig_23745	-1.44251	-0.667105	0.0334466	0.165572	0.681681	-0.378792	1.17933	1.20026	1.40922	-0.0626022	-0.948058	-0.416035	-1.50804	-0.623543	-0.945368	-0.406831	1.27418	-1.48855	0.98508	1.47638	0.482289
clusterin associated protein 1	ENSDARP00000101015	akajin_mus_all_contig_23766	-1.4383	-0.374746	0.754476	-1.744	1.41551	0.0647847	1.01513	1.46088	2.1959	-0.426112	0.670833	-0.646161	-0.857978	-0.19819	-1.03927	-0.228146	-0.0987664	-0.26487	0.776695	-0.57981	-0.457852
pre-mRNA processing factor 4Ba	ENSDARP00000089604	akajin_mus_all_contig_23773	-0.987317	-0.753335	0.654713	1.05727	0.687197	1.03382	0.898686	0.451963	2.03551	0.342447	0.396076	0.0688677	0.0394473	-1.33487	-0.987427	1.0276	-0.416275	-1.2176	-0.355109	-1.97297	-0.668703
coiled-coil domain containing 80	ENSDARP00000000005	akajin_mus_all_contig_2378	0.00916133	-2.17091	-1.33273	-0.504656	0.746962	0.298674	-1.50623	1.12106	1.35179	1.04149	0.977491	0.434831	0.328302	0.310967	1.15464	-0.816086	0.424931	-1.4367	-0.534879	0.429972	-0.328074
lysine (K)-specific demethylase 8	ENSDARP00000141838	akajin_mus_all_contig_23780	-1.30837	0.590247	0.14229	-0.986275	0.960707	1.26553	1.59459	1.33218	1.26635	1.09838	0.625005	0.42357	-0.543765	-0.684852	-1.20388	-0.932668	-0.763222	-0.0667896	-0.413224	-1.27907	-1.11673
nucleolar protein 11	ENSDARP00000135318	akajin_mus_all_contig_23781	-0.838421	-0.507807	-0.128124	0.44358	0.214479	2.17771	1.52205	1.20493	1.47745	0.559164	0.694067	-0.109514	-1.46826	-1.25379	-0.46163	-0.138106	0.217461	-0.837594	-0.926956	-0.826312	-1.01438
mex-3 RNA binding family member C	ENSDARP00000090749	akajin_mus_all_contig_23790	-0.772716	0.246506	0.549848	-1.35092	-0.715394	1.41404	2.27402	0.976627	-0.213834	-0.808441	-0.94973	-0.0294788	0.699858	0.133542	-0.287095	-0.434021	-1.00989	-0.255908	1.72094	0.256121	-1.44408
patatin-like phospholipase domain containing 8	ENSDARP00000100874	akajin_mus_all_contig_23791	-0.761802	-0.92055	0.289787	-0.244287	-0.0760352	0.75809	0.0193642	2.36655	-0.170759	0.724099	-0.964967	-0.968767	-0.0298523	-1.49154	0.511942	-0.713957	2.39639	-0.973866	0.351308	-0.109566	0.00841316
mannosyl (alpha-1,6-)-glycoprotein beta-1,6-N-acetyl-glucosaminyltransferase	ENSDARP00000096566	akajin_mus_all_contig_23807	-0.819882	-0.8556	-1.39338	1.25284	0.435853	0.455019	0.655953	1.61694	0.311661	1.75402	-0.242112	-0.651939	-1.52666	-1.24537	0.641582	-1.30237	0.659039	0.154919	-0.362612	-0.575012	1.0371
homeobox A10b	ENSDARP00000046765	akajin_mus_all_contig_23873	0.231233	-1.35087	-1.45462	-0.0736615	0.272608	-0.757174	0.78161	0.229399	-0.343415	-0.705156	0.413899	-0.969225	1.08935	1.60247	-0.433256	2.53705	-0.191559	0.216539	0.204028	0.249011	-1.54827
jumonji, AT rich interactive domain 2b	ENSDARP00000084269	akajin_mus_all_contig_23957	-1.07667	-1.2909	-0.408532	1.2246	1.99551	-1.44851	-0.358045	-0.715241	-0.938406	-1.06156	-0.305421	0.392029	-0.047281	1.61703	0.737569	-0.000841276	0.790707	0.260571	1.27763	0.325695	-0.969934
F-box protein 48	ENSDARP00000127022	akajin_mus_all_contig_23961	0.202574	-1.20879	-0.963702	-0.437638	1.32537	0.277506	0.133873	1.30581	1.53806	2.40891	-0.106713	0.293161	-0.897606	-1.61289	-0.764589	-0.0886809	-0.0127381	-1.24271	-0.0903042	-0.052695	-0.00619558
si:dkey-3p4.1	ENSDARP00000134203	akajin_mus_all_contig_23981	-0.8835	-1.34383	0.490081	0.651865	-0.0821148	0.504235	1.79499	1.29801	1.79737	1.27533	0.275728	0.258191	-1.12408	-0.812695	-1.14846	0.0860569	0.23375	-0.515963	-0.691774	-0.582853	-1.48034
misato 1, mitochondrial distribution and morphology regulator	ENSDARP00000029170	akajin_mus_all_contig_23983	0.409835	-0.24026	-1.52417	-0.829716	0.561633	-0.34018	-0.0267665	0.707346	1.91611	1.65763	0.593836	0.979203	1.56501	-0.63588	-0.495005	-0.598318	-0.371467	-1.85355	-0.88481	-0.532308	-0.0581804
protein kinase D1	ENSDARP00000098837	akajin_mus_all_contig_24026	-1.35929	-0.254865	-0.700241	0.800999	0.519332	0.97576	-0.137837	2.30681	0.270125	0.215433	-1.07199	-0.645241	0.322078	-0.53738	0.0097335	-1.08988	1.3901	-0.098061	1.16956	-1.94927	-0.135875
pseudouridylate synthase 7-like	ENSDARP00000092588	akajin_mus_all_contig_24037	-0.455119	-0.271877	0.53474	2.14019	1.01494	-0.581405	1.2282	1.75882	0.182472	1.12755	-0.0827149	-0.142673	-1.25475	-1.79672	-1.17563	-0.023553	-0.0917119	-0.447785	-0.165433	-0.686196	-0.811333
N-deacetylase/N-sulfotransferase (heparan glucosaminyl) 2a	ENSDARP00000110811	akajin_mus_all_contig_24038	0.181463	0.420273	-0.282102	1.40129	-1.14147	1.6843	-1.06138	0.33163	-0.706555	1.37974	0.587033	-0.968193	-0.0981617	-2.24372	-0.167093	-0.889494	-0.680957	1.18659	-0.200569	0.866007	0.401371
si:dkey-230i18.2	ENSDARP00000116559	akajin_mus_all_contig_24042	-0.48503	-0.271203	0.695225	0.386921	1.22534	-0.180221	1.31344	-1.03344	-0.938969	-0.768007	0.0991452	2.08597	-1.86046	0.0618122	0.112113	0.153663	1.00773	0.0279805	0.778203	-0.545286	-1.86493
G patch domain containing 3	ENSDARP00000077969	akajin_mus_all_contig_24050	-0.845149	0.0304926	-1.26014	0.246213	1.3589	-0.409294	1.44028	1.71036	1.18374	0.850694	0.180045	-0.402723	1.28495	-0.821213	0.345947	-1.26014	-0.454629	-0.908077	0.250014	-1.26014	-1.26014
zgc:162958	ENSDARP00000141815	akajin_mus_all_contig_24061	0.798505	-0.871641	1.00902	0.993519	0.89501	-1.48162	2.33306	-0.947353	0.740325	-0.22024	-0.289762	0.387447	-1.14549	-0.993427	-1.73171	-0.103125	0.470525	0.143931	0.764247	-0.294805	-0.456413
secretion regulating guanine nucleotide exchange factor	ENSDARP00000095430	akajin_mus_all_contig_24062	-0.545256	-1.29632	-0.768447	0.556972	0.649712	0.958088	-0.195073	0.151553	2.32263	1.56003	-0.515076	0.403238	-0.888249	0.0161502	-0.609991	-0.768153	-0.771284	1.68583	0.10009	-1.31646	-0.729981
cytokine receptor family member b1	ENSDARP00000090199	akajin_mus_all_contig_24068	-0.538162	-0.395545	-1.23042	1.08246	-0.292603	0.557805	2.18507	0.223648	-0.385644	0.187043	-0.811356	-0.270981	-1.47466	1.01487	0.0725869	-1.04591	1.78344	-0.238616	1.27209	-0.587579	-1.10755
plac8 onzin related protein 4	ENSDARP00000106149	akajin_mus_all_contig_24077	-0.387258	-0.970761	0.249688	0.403394	-0.970761	0.509268	1.54285	-0.970761	2.14749	-0.277501	-0.498495	-0.970761	-0.210251	-0.970761	0.778631	-0.970761	1.478	-0.970761	1.54149	0.00808112	-0.490063
plectin a	ENSDARP00000085102	akajin_mus_all_contig_24153	-0.552294	-0.584823	-0.00348491	0.811897	-0.80315	1.94242	2.76124	0.333055	-0.322431	-0.651669	-1.01803	0.428739	-0.431783	-0.922586	-0.666926	0.147522	0.433749	0.381078	0.336907	-1.68414	0.0647175
integrin, beta 6	ENSDARP00000136814	akajin_mus_all_contig_24188	-0.702945	0.0834551	0.093594	0.807199	-0.157376	0.0524499	0.89476	2.14715	-0.790912	0.347314	-1.29639	2.083	-0.0150482	-1.11271	0.757646	-0.632845	-0.159435	-1.30716	-1.33708	0.782101	-0.536765
protein phosphatase 1, regulatory (inhibitor) subunit 14C	ENSDARP00000099187	akajin_mus_all_contig_2420	-1.01329	-1.26808	-0.567901	0.201982	-0.108198	1.11758	1.73513	2.21998	0.162622	-0.830787	-0.288435	-0.268706	-0.740718	-0.60133	0.672708	-1.2708	0.828186	1.03204	0.710661	-0.5352	-1.18744
poly (ADP-ribose) polymerase family, member 9	ENSDARP00000084919	akajin_mus_all_contig_24200	-1.41274	-1.95514	-0.262842	-0.255617	1.36764	1.9129	-0.368718	1.14855	1.17314	0.301484	-0.51931	0.358645	-0.331566	-1.11001	0.860903	0.0748029	-0.358509	1.07852	0.120582	-0.646141	-1.17658
lymphoblastic leukemia associated hematopoiesis regulator 1	ENSDARP00000135100	akajin_mus_all_contig_24234	-1.28785	1.48775	0.666737	-0.549811	-1.28785	0.313953	2.52742	1.10037	-0.828101	-1.28785	-0.84647	-0.108267	0.276345	-0.697704	-0.331813	-0.46849	0.251676	0.796173	0.27058	0.804618	-0.801406
sorting nexin 8b	ENSDARP00000098918	akajin_mus_all_contig_24321	0.861667	0.0146031	-0.861053	-0.861053	-0.0628607	0.767021	-0.861053	-0.0125005	-0.0925109	-0.861053	2.53328	0.00420916	1.24505	1.93735	-0.861053	-0.861053	0.043542	-0.861053	-0.861053	-0.861053	0.510626
NudC domain containing 2	ENSDARP00000102198	akajin_mus_all_contig_24329	-0.500135	-0.408573	-0.0608342	0.697834	1.1101	-0.734442	1.61622	2.47388	0.337375	1.47938	-0.484261	-0.855408	-1.22762	-0.954374	-0.54095	0.466708	-0.112506	-1.0793	-0.923023	0.247986	-0.548048
forkhead box O4	ENSDARP00000072649	akajin_mus_all_contig_24337	-1.29419	-0.183694	0.175773	0.609063	0.826936	1.30889	1.43965	2.04484	0.269265	0.601351	0.470315	0.113629	-1.61834	-0.865482	-0.357521	-1.17809	0.779487	-0.96609	-0.146283	-1.19462	-0.834887
tripartite motif containing 33, like	ENSDARP00000106248	akajin_mus_all_contig_24416	-1.22835	0.18092	0.226898	0.241362	0.181878	-0.0236387	1.38825	2.06608	1.23228	0.639532	1.25532	0.47583	-0.607291	-1.3676	0.449928	-1.08093	-0.350875	-1.0992	-0.122191	-0.775361	-1.68283
GTP-binding protein 10 (putative)	ENSDARP00000058969	akajin_mus_all_contig_24430	-0.140493	-1.00762	-0.409562	-0.368467	0.599241	-0.416327	1.70251	1.82436	0.762605	1.27543	1.64981	0.921947	-1.23436	-0.603277	-1.27233	0.0119907	-0.716701	-0.710447	-0.965855	-0.0927279	-0.809725
phosphodiesterase 3B, cGMP-inhibited	ENSDARP00000084073	akajin_mus_all_contig_24444	-1.58998	-1.13388	-0.384955	-0.230617	0.595142	0.967723	2.50191	2.03632	0.89243	0.365348	0.219363	0.486709	-1.00607	-0.360998	-0.784171	-0.164561	-0.502257	-0.674152	-0.301946	-0.634506	-0.296862
embryonal Fyn-associated substrate	ENSDARP00000109056	akajin_mus_all_contig_24453	-1.26236	-0.568739	-0.571345	0.383947	1.28218	1.11083	1.28296	2.4085	1.02977	0.98565	0.386119	-0.0727075	-0.8171	-0.969531	-1.04542	-0.269461	-0.398803	-0.942221	-0.664022	-0.704756	-0.583479
0	ENSDARP00000106568	akajin_mus_all_contig_24459	-1.27694	-1.0972	-0.417882	0.200398	1.32361	0.121227	0.963275	1.39109	2.26897	1.3445	-0.161176	-0.190058	-0.888054	-0.533602	-0.215864	0.501627	-0.457607	-1.23894	0.335077	-0.731659	-1.24079
ubiquitin related modifier 1	ENSDARP00000120675	akajin_mus_all_contig_24490	-0.360125	0.240486	-1.47246	-1.02634	-0.00991899	0.860475	0.482703	0.00337086	0.721669	0.514828	0.130471	-1.21747	0.160278	1.49512	-1.72252	1.65867	-0.360089	0.58181	0.656335	0.66549	-2.00278
si:ch211-207i20.3	ENSDARP00000097063	akajin_mus_all_contig_24510	-0.978379	-0.787306	-0.988891	-0.368396	1.79554	1.78383	0.373924	0.691748	0.850233	1.31998	0.601745	1.47073	-0.877174	-1.13825	-0.596714	-0.389275	0.147488	-0.407663	-1.16204	-1.04761	-0.293522
armadillo repeat containing 7	ENSDARP00000081470	akajin_mus_all_contig_24517	1.05252	0.337829	-1.4253	-1.60745	-0.277323	0.245784	1.22563	0.869261	0.372312	1.46931	-0.223948	0.774289	-0.0484197	-1.98432	-1.67183	0.79469	0.355878	-0.266092	-0.723	-0.118241	0.848424
multiple EGF-like-domains 10	ENSDARP00000043935	akajin_mus_all_contig_24528	0.634777	-0.442169	-1.36102	-0.702991	0.855271	-0.503831	-0.294479	2.6654	0.128068	-0.704322	1.64227	0.498377	0.610082	-0.945214	-0.767121	1.24123	-1.03842	-0.899627	-0.143954	-0.181448	-0.290885
ankyrin repeat domain 12	ENSDARP00000088636	akajin_mus_all_contig_24538	0.133542	-0.827751	-1.30228	0.910023	2.45321	0.127987	-1.18565	0.231502	-0.796058	0.420547	1.57866	0.543536	-1.41857	-0.291928	-0.447752	0.740759	0.212734	-0.922955	1.06724	-0.462716	-0.764077
zic family member 6	ENSDARP00000096538	akajin_mus_all_contig_24564	0.0319366	-2.02652	-1.05103	-0.391688	-0.057769	0.50463	0.409714	-0.0390487	-0.163177	0.410525	1.7689	0.436635	1.50829	1.32359	-1.2347	-0.142545	1.33851	0.140569	-1.3841	-0.223794	-1.15892
CDC-like kinase 2a	ENSDARP00000085966	akajin_mus_all_contig_2462	-0.782084	-1.64501	-0.0712254	0.905578	0.540781	-0.211307	3.01158	0.476521	0.777105	-0.0866571	0.354653	0.669953	-1.13373	-1.3358	-0.717556	0.290018	-0.58028	0.560484	-0.705801	0.132333	-0.449557
chromosome 8 open reading frame 34	ENSDARP00000133602	akajin_mus_all_contig_24622	-0.256557	-0.385837	-0.848413	0.117528	-1.31096	0.456961	-0.20648	1.53725	0.579203	0.391151	0.034265	0.449301	1.25119	0.603596	1.0898	-0.839234	1.64805	0.0274163	-0.658405	-1.46289	-2.21694
immediate early response 3 interacting protein 1	ENSDARP00000057864	akajin_mus_all_contig_2464	-0.905503	-0.163292	-0.910462	-0.748486	-0.412731	-0.270918	0.751429	1.34912	-0.248149	1.22979	0.194052	0.542559	1.10554	-0.0218955	-0.135035	1.5355	0.0386467	0.461435	-2.13954	0.797905	-2.04997
spindle and kinetochore associated complex subunit 2	ENSDARP00000010089	akajin_mus_all_contig_24660	-0.403415	-0.34337	-0.282315	1.17914	1.07303	1.27622	1.50802	1.84429	-1.22437	-0.869242	-0.793988	-0.173576	0.676639	-0.0461468	-0.551363	0.460151	0.134003	-0.909634	-1.66203	-1.41995	0.527908
fukutin related protein	ENSDARP00000133750	akajin_mus_all_contig_24733	0.288551	-1.01547	-0.729316	-0.352087	0.917014	-0.94622	0.769817	1.1599	1.57639	1.09571	-0.0267652	-0.538094	-1.11483	-0.981228	-1.69709	0.150523	-0.783282	-0.345851	-0.16938	2.06039	0.681309
aspartyl aminopeptidase	ENSDARP00000110484	akajin_mus_all_contig_2477	-0.929365	-1.03401	-0.266402	0.31214	-0.582115	1.23096	0.404158	1.48574	1.29215	0.152715	-0.988646	-1.43078	-1.0252	-0.635526	0.706858	-0.906666	1.68601	0.114861	1.5465	-0.185955	-0.947419
DIX domain containing 1a	ENSDARP00000073184	akajin_mus_all_contig_24774	0.52174	-0.902612	-1.01992	-0.321417	-0.0847807	1.23581	-1.03271	0.793184	0.990396	0.578978	1.70768	1.43806	-1.23232	0.119518	-0.0961498	-0.412488	0.603506	-0.224416	-1.7299	0.692656	-1.62481
F-box protein 41	ENSDARP00000122575	akajin_mus_all_contig_24786	-0.221984	-0.923383	-1.09323	0.795894	0.357335	1.02093	-0.156747	2.33904	0.218074	-0.394186	-0.0982117	-1.0603	0.94174	-0.152238	-0.862758	-0.670902	1.53213	-0.403023	1.16413	-1.70359	-0.628718
regulatory factor X, 1a (influences HLA class II expression)	ENSDARP00000104544	akajin_mus_all_contig_24816	-1.14962	-0.433312	-0.342651	0.372099	0.466726	0.418502	0.650347	2.40794	1.87546	0.681989	1.02261	0.557189	-0.691128	-1.02641	-0.691889	-0.338714	-0.572267	-1.20952	0.120458	-0.824566	-1.29326
GLE1 RNA export mediator homolog (yeast)	ENSDARP00000110644	akajin_mus_all_contig_24833	-0.409684	-1.68699	0.302745	-0.335267	0.242328	-0.779015	-0.0751356	-0.25062	2.80553	-0.82104	0.297279	-1.03506	-1.08017	1.50319	-1.11505	0.442516	0.969253	0.601243	0.0637728	0.41236	-0.0521925
cytohesin 4b	ENSDARP00000132636	akajin_mus_all_contig_24857	-1.66908	0.512809	-0.328918	-0.232127	0.283934	1.03112	1.14145	1.58444	1.07922	0.117584	0.988841	1.00145	-1.06185	-1.62461	-0.708746	0.0771784	0.750321	-1.72549	0.0789862	-0.720832	-0.575679
negative elongation factor complex member A	ENSDARP00000082002	akajin_mus_all_contig_24871	-1.12154	-1.04407	-0.49761	0.427644	0.756822	1.02494	-0.0989407	1.14112	2.24508	1.73928	0.602689	0.0450094	-1.48487	-1.28491	0.0877412	-0.684315	-0.519602	-0.187853	0.302703	-0.528866	-0.920452
protein phosphatase 1, regulatory subunit 13Bb	ENSDARP00000138021	akajin_mus_all_contig_24884	-1.78401	-1.07694	-0.0239738	-0.336249	1.77176	0.783436	1.09203	0.721481	-0.267264	0.298869	0.196794	0.475812	-0.168076	0.353096	2.36356	-0.707446	-1.35467	-0.860819	-0.743341	-0.283167	-0.450878
fibroblast growth factor receptor 1b	ENSDARP00000067688	akajin_mus_all_contig_24913	0.34306	0.230753	1.02152	-0.507429	-0.44268	1.55167	-1.11946	1.53876	0.991457	1.11855	0.530226	0.220873	-0.495128	-0.848446	-1.21219	-0.0657847	0.396774	-1.41769	-1.41833	1.0236	-1.44012
BC1 (ubiquinol-cytochrome c reductase) synthesis-like	ENSDARP00000117876	akajin_mus_all_contig_24928	-0.388869	-0.508247	0.348198	1.29147	-0.79017	1.55192	-0.66495	-1.00205	-0.95932	-1.46646	-0.510722	0.961373	0.289193	-0.272612	-0.0577902	0.554911	2.15538	-0.186655	1.31487	-1.46646	-0.19301
eukaryotic translation initiation factor 4E family member 1B	ENSDARP00000022906	akajin_mus_all_contig_2494	0.222714	-1.39906	-1.51865	-1.65756	-0.163386	0.279783	0.27785	-0.554046	0.0861789	-0.549612	2.03428	-0.122487	1.35882	0.625074	0.34611	0.953727	0.840468	0.589173	-1.62762	0.702516	-0.724275
PR domain containing 4	ENSDARP00000099506	akajin_mus_all_contig_24943	-1.69617	-0.392366	1.01582	-0.112227	0.328716	2.23995	1.43648	0.315443	-0.264244	0.554995	0.270374	0.630119	-1.15112	-0.827106	-1.5814	0.330718	1.24988	-0.498506	-0.610422	-0.949556	-0.289376
zinc finger and BTB domain containing 17	ENSDARP00000102422	akajin_mus_all_contig_24945	-0.144456	-1.90419	-0.121461	0.512886	1.48323	-1.00703	0.984842	-0.547025	0.881959	2.04941	1.24381	-0.178828	-0.512525	-1.66388	0.818608	-0.652906	-0.228396	0.0441457	0.00170157	-0.147974	-0.911923
tripartite motif containing 35-13	ENSDARP00000128606	akajin_mus_all_contig_2495	-1.19118	-0.937932	-0.343446	-0.0748994	-0.0820638	0.388648	3.06792	1.59615	0.906326	0.163976	0.0722132	0.45009	-0.142951	-0.334637	0.145006	-1.26881	-0.944624	0.252291	-0.0331762	-0.485638	-1.20327
inositol polyphosphate phosphatase-like 1a	ENSDARP00000129999	akajin_mus_all_contig_2496	-1.31374	1.40221	0.575843	0.985013	0.120951	0.26723	2.73152	-0.0332401	-0.415787	0.0617477	-0.804655	-0.128467	0.896315	-0.904828	0.518373	-1.44244	0.467348	-0.795861	-0.602024	-0.497398	-1.0881
neural precursor cell expressed, developmentally down-regulated 1	ENSDARP00000016280	akajin_mus_all_contig_24979	-0.941805	-1.29397	-0.0752427	-0.0746208	2.028	0.297744	1.35409	1.52918	1.17425	1.18627	0.0923243	-0.158392	-1.32248	-0.644003	-1.34574	0.681105	-0.424662	-0.834028	0.0915631	-0.517062	-0.802518
granzyme K	ENSDARP00000106760	akajin_mus_all_contig_24980	-0.1183	-0.753209	1.04978	1.02101	2.40448	0.0263406	-0.688167	1.96159	-0.979601	-0.478074	1.28321	-0.538609	-0.697549	-0.56278	-0.925423	0.683063	-1.07933	-0.261113	-0.446832	-0.248913	-0.651588
male germ cell-associated kinase	ENSDARP00000076797	akajin_mus_all_contig_24988	-0.724439	-0.00645043	0.4885	0.0055393	1.27868	2.40731	1.26269	0.670513	0.621167	0.55572	0.565288	0.445255	-1.50731	-0.948911	-0.765778	-0.482355	0.156595	-0.457105	-1.42152	-1.0121	-1.1313
si:ch211-139n6.3	ENSDARP00000115051	akajin_mus_all_contig_25033	-1.12989	-1.5965	0.153501	-0.440874	1.23536	1.66948	1.37646	1.47784	0.780672	-0.422413	1.12671	0.790399	-0.616579	-0.228	-0.534363	0.0230022	-0.395515	-1.33996	-0.0399095	-0.483262	-1.40616
homocysteine-inducible, endoplasmic reticulum stress-inducible, ubiquitin-like domain member 1	ENSDARP00000126555	akajin_mus_all_contig_25036	1.21358	-0.886304	-1.67746	-0.204436	-0.685307	0.0442095	0.701377	-0.881103	2.17344	1.0043	0.151331	0.502072	0.517995	-0.702755	-0.975013	0.552216	1.00235	-1.96152	-0.274279	0.436786	-0.0514832
glucosamine-6-phosphate deaminase 1	ENSDARP00000054265	akajin_mus_all_contig_25060	-0.464369	-1.00724	0.045809	0.778656	-0.0139034	1.41505	0.554108	2.6007	0.472796	0.898153	-0.496519	-1.02871	-1.24118	-1.50688	-0.180299	0.101045	0.724864	-0.500363	0.673982	-0.949261	-0.876443
glutamic pyruvate transaminase (alanine aminotransferase) 2, like	ENSDARP00000121415	akajin_mus_all_contig_2509	-0.936298	-1.05546	0.80578	0.202081	0.772985	0.31231	1.28936	0.494782	0.224192	0.424991	-1.10624	-1.73007	-0.272469	0.608707	-0.85069	2.30854	-1.47229	-0.897325	0.374237	-0.264307	0.767189
Ras and Rab interactor 1	ENSDARP00000093378	akajin_mus_all_contig_25123	-1.84725	-0.622768	0.837242	-0.354488	1.54069	0.403516	-0.726996	0.750822	1.46143	0.716985	1.91385	-0.504374	-0.0792711	-1.09809	0.858343	0.290616	-0.507616	-0.191387	-0.738372	-1.26759	-0.835295
VPS9 domain containing 1	ENSDARP00000117841	akajin_mus_all_contig_25128	-0.71978	-1.08191	0.136659	-0.778917	1.40263	0.228276	1.1573	1.9137	1.52215	-0.15757	0.687858	-0.656734	0.979739	-1.44001	-0.960925	0.297952	0.298009	-1.66841	-0.200731	-0.491137	-0.46815
ubiquitin-conjugating enzyme E2, J1	ENSDARP00000043217	akajin_mus_all_contig_25175	-0.638944	1.44295	-0.872067	1.43426	-0.319548	1.05341	0.85574	0.722656	1.11727	0.463612	-0.571683	0.520944	-1.6114	-1.16735	0.124162	-0.0812685	-0.848936	-1.57636	0.691868	0.68519	-1.4245
DEAD (Asp-Glu-Ala-Asp) box polypeptide 10	ENSDARP00000124412	akajin_mus_all_contig_25195	-0.0938929	0.0459926	-1.52037	-0.302191	0.347052	-0.505975	1.4665	0.677683	1.95783	-0.413432	1.299	1.6378	0.526214	-1.37504	-0.239918	0.310966	-1.21313	-1.15277	-0.963694	-0.0776577	-0.410965
secretory carrier membrane protein 1	ENSDARP00000053595	akajin_mus_all_contig_25203	-2.3852	-0.447468	-1.22803	1.1725	-0.821153	1.5071	1.12822	2.20305	-0.0249834	-0.363679	0.346642	0.159725	0.000469741	0.417123	-0.618481	0.254554	0.0198526	-0.992864	0.189914	-0.482152	-0.0351399
zgc:66484	ENSDARP00000121410	akajin_mus_all_contig_25232	-0.208851	-0.568497	-0.69067	-0.0561661	1.85983	1.05666	0.779461	0.621553	1.25835	0.883676	1.06054	0.425775	-0.493528	-1.23294	-1.48172	0.35092	0.522941	-0.46412	-0.413597	-1.70516	-1.50447
si:dkey-11e23.4	ENSDARP00000062337	akajin_mus_all_contig_25237	-1.05933	-1.08558	-1.00787	-0.454002	0.101993	1.23939	3.04124	1.36441	0.762627	0.0532763	0.174519	-0.0197716	-0.145464	-1.50305	-0.447644	-0.20617	-0.583585	-0.47324	0.115107	-0.151396	0.284548
TRIO and F-actin binding protein a	ENSDARP00000124592	akajin_mus_all_contig_25246	1.3137	-0.0921126	-1.08509	0.491812	-0.825828	1.81724	0.921132	0.771828	-1.09529	-1.13031	1.51947	-1.14096	-0.356089	-1.5702	1.06696	0.166814	-0.242284	-0.741173	-0.683937	0.665935	0.228378
cytochrome P450, family 20, subfamily A, polypeptide 1	ENSDARP00000003222	akajin_mus_all_contig_2525	-0.210346	0.363016	-0.439869	0.635352	-0.651593	-1.09028	0.183576	0.583378	2.64286	-1.06469	-0.74992	-0.502132	1.58601	1.00453	0.473076	0.759872	-0.676677	0.0527411	-0.401591	-0.901671	-1.59564
zinc finger protein 592	ENSDARP00000132722	akajin_mus_all_contig_25287	-1.55568	-0.853022	-0.331932	0.715691	-0.382422	1.31568	2.06565	-0.460902	0.054055	-0.403882	-0.270297	-0.303498	0.459944	-0.888791	0.191287	-1.02213	1.87075	0.0810822	1.50615	-0.686091	-1.10165
Sys1 golgi trafficking protein	ENSDARP00000128138	akajin_mus_all_contig_2530	1.29115	0.169433	-1.18651	-1.13203	1.85718	1.28232	-0.406099	0.15598	0.879573	1.48449	0.541077	-0.311732	0.441965	-0.66871	-0.135894	0.608367	-0.849535	-0.340594	-0.629702	-1.67718	-1.37355
0	ENSDARP00000136968	akajin_mus_all_contig_25310	-0.894703	-0.894703	-0.0686024	-0.894703	-0.51324	0.991789	2.69837	0.881304	-0.267457	-0.894703	1.11169	1.4289	0.91073	0.0806116	-0.476558	0.449935	-0.894703	-0.541685	-0.422874	-0.894703	-0.894703
neogenin 1a	ENSDARP00000139036	akajin_mus_all_contig_25334	-0.677486	-0.60566	-1.37991	-0.975824	0.209085	-1.39547	-0.635565	0.00292744	1.7316	-0.415581	-0.0267658	1.16241	0.0929778	0.37197	1.27106	-1.05404	0.356554	-0.661689	-0.376214	2.30991	0.695702
family with sequence similarity 35, member A	ENSDARP00000117245	akajin_mus_all_contig_25355	0.0751453	-1.0223	-0.880214	-0.42333	1.1491	0.0333466	0.0700992	1.25312	2.27359	2.06346	-0.19142	-0.67193	-0.765267	-1.1059	-0.462119	-0.436309	-0.216895	-1.57668	0.0378494	0.154403	0.642246
ADP-ribosylation factor-like 3, like 2	ENSDARP00000008099	akajin_mus_all_contig_25395	-0.884727	-1.0809	-0.614787	-0.17014	0.618019	0.0381827	0.489504	2.61677	1.91657	0.430659	0.412192	0.606935	-1.06279	-0.904242	0.651019	0.362773	-0.863985	-0.820846	-0.0128394	-1.28769	-0.439678
0	ENSDARP00000139629	akajin_mus_all_contig_25405	-0.508269	0.473484	0.987312	2.15803	-0.796006	0.724206	0.140536	2.07948	-0.0707763	1.03616	0.0184177	-0.562191	-1.6899	-1.47024	-0.855296	0.00328036	-0.249464	-0.0457039	0.0446865	-0.998898	-0.418853
protein phosphatase 4, regulatory subunit 1-like	ENSDARP00000135665	akajin_mus_all_contig_25414	-1.54184	-0.0457745	-0.646862	-0.876372	-0.858147	-0.324301	0.863445	2.22022	-0.87925	1.33423	1.81915	0.720463	0.405805	-0.246414	0.533929	0.14057	-0.481838	0.287687	-1.42405	-0.215434	-0.785221
UBA domain containing 1	ENSDARP00000115260	akajin_mus_all_contig_2542	-1.11156	-0.550755	-0.634646	0.285401	1.48206	1.07896	2.00017	0.301838	1.37879	0.169366	1.30461	0.496947	-0.355414	-1.29071	-1.66556	-0.899119	-0.0357972	-0.919646	-0.192409	-0.294795	-0.547729
potassium channel, voltage gated shaker related subfamily A, member 3	ENSDARP00000097504	akajin_mus_all_contig_2544	-1.31613	-1.31098	-1.20501	-0.514616	1.04934	0.568935	2.15247	1.74991	1.06592	0.809563	0.676773	0.834693	-0.0798668	-0.595964	-0.515563	-0.311462	-0.478721	-0.661548	-0.387838	-0.60071	-0.92919
si:ch211-263p13.7	ENSDARP00000116924	akajin_mus_all_contig_25477	-1.04908	-0.643692	0.346923	-0.158295	1.00831	-0.113424	0.849679	1.91242	1.2854	0.714306	1.2268	0.585581	-0.891205	-1.15879	-1.04543	-0.215977	1.29729	-1.06535	-0.778253	-1.04981	-1.05739
ubiquitin specific peptidase 32	ENSDARP00000083241	akajin_mus_all_contig_25541	-1.1206	-0.985404	-0.184791	0.126489	0.621954	-1.03633	0.62557	0.69414	2.83175	0.890149	1.145	0.117875	1.02369	-0.812172	-0.961991	-0.661609	-1.26576	0.207678	-0.37486	-0.506133	-0.374644
TBC1 (tre-2/USP6, BUB2, cdc16) domain family, member 1	ENSDARP00000121325	akajin_mus_all_contig_25563	-1.34463	-0.455481	0.742885	0.864039	-0.439209	0.107478	1.79756	-0.217985	1.76813	1.04734	-1.29268	-1.33557	-0.873521	-1.4794	0.590425	-0.41144	-0.5339	-0.420698	1.04653	0.689524	0.150597
eukaryotic translation initiation factor 2-alpha kinase 3	ENSDARP00000120826	akajin_mus_all_contig_25564	0.328407	-1.35994	-0.630619	0.0674929	0.581895	1.45094	0.516643	1.96847	1.07972	1.08172	0.244163	-0.587928	-1.16209	-1.10042	-1.42467	-0.174027	-0.68375	-0.640125	-1.04964	1.29352	0.20023
solute carrier family 22 (organic anion/urate transporter), member 13	ENSDARP00000128060	akajin_mus_all_contig_25569	-0.384791	-0.778177	-0.122709	-0.319283	0.4076	1.14238	1.37444	1.83721	0.0453015	0.622771	0.718956	0.397109	1.32103	-0.966928	0.945945	-1.57428	-0.997684	-1.64394	-0.538067	-0.440771	-1.0461
bcl2-associated X protein, a	ENSDARP00000023687	akajin_mus_all_contig_25613	-0.394228	0.243854	0.326422	-0.30554	-0.293874	0.311156	1.35259	1.64201	0.612344	0.525487	-0.668219	-2.26129	-1.09537	-0.182435	-0.344118	0.436723	0.671323	0.478553	0.814917	-2.3547	0.4844
UBX domain protein 7	ENSDARP00000012036	akajin_mus_all_contig_25617	-1.24469	-0.930369	0.364276	0.0313468	-0.0825073	0.576954	2.47395	1.3792	0.710736	0.516576	1.59222	0.555883	-0.367235	-1.59705	-0.804834	-0.444435	-0.174234	-0.332385	-0.615648	-0.548948	-1.0588
CUE domain containing 2	ENSDARP00000116061	akajin_mus_all_contig_25665	-0.838265	0.0120837	-0.609992	-0.0568573	1.78893	0.709779	2.85506	-0.131483	1.64196	-0.17513	0.209729	0.0476042	0.203519	-0.431493	-0.502686	-0.838265	-0.838265	-0.838265	-0.838265	-0.838265	-0.531434
trace amine associated receptor 20n	ENSDARP00000125439	akajin_mus_all_contig_25726	-1.98801	-0.767051	-0.0916651	-1.31693	0.59161	0.627521	0.94647	1.01157	-1.21103	1.29158	0.878198	1.40237	-0.273041	-1.16008	-0.637091	1.02293	0.40032	0.273682	0.727577	-0.707173	-1.02176
meningioma expressed antigen 5 (hyaluronidase)	ENSDARP00000099461	akajin_mus_all_contig_2573	-0.796428	-0.762866	-0.0306291	1.14353	0.707238	1.7683	1.70251	0.754664	1.11125	1.20093	0.362313	-0.770547	-1.4747	-1.0468	-0.468323	-1.0116	0.265334	-0.489391	-0.130603	-1.20243	-0.831769
FAD-dependent oxidoreductase domain containing 2	ENSDARP00000081852	akajin_mus_all_contig_25744	-0.423707	0.625103	-0.247807	1.46579	-0.724504	0.632174	0.236285	0.0182655	0.817611	1.23043	-0.593112	0.964356	-1.26889	-0.430739	0.677057	-2.69595	0.904719	-0.168902	0.40437	-1.49559	0.0730432
cdkn1a interacting zinc finger protein 1b	ENSDARP00000097717	akajin_mus_all_contig_25748	-0.669585	-0.538172	-1.14555	-0.209669	0.257922	0.906331	1.46871	1.38443	1.04414	2.28394	1.1354	-0.144598	-0.791791	-0.64323	-0.846772	0.359285	-1.00578	-0.72975	-0.657704	-1.17695	-0.280607
nuclear protein 1	ENSDARP00000119975	akajin_mus_all_contig_25772	-0.7722	-0.600799	0.0699689	0.877882	0.187601	1.44134	0.711608	2.39827	0.518135	1.68665	-0.419366	-0.990033	-1.08152	-1.02763	0.524673	-0.325784	0.0956709	-0.647628	-0.486586	-1.18335	-0.976912
neuropeptide FF receptor 1 like 3	ENSDARP00000109863	akajin_mus_all_contig_25812	-1.61019	-0.85866	0.872212	0.983012	1.10053	0.720063	0.850107	1.48265	-0.0639462	-0.127127	0.944635	0.899237	-1.98128	-0.941281	-0.425178	0.19286	-0.905205	-1.59305	0.136042	-0.0757157	0.400293
ring finger protein 215	ENSDARP00000077018	akajin_mus_all_contig_25891	-0.825244	-0.861605	-0.576535	-0.436551	0.974426	0.388707	2.56433	1.89562	1.48733	0.372445	0.795786	-0.51148	-0.274987	-0.560545	-0.911827	-0.465431	-0.241302	-0.642475	-0.848546	-0.793755	-0.528362
cleavage and polyadenylation specific factor 6	ENSDARP00000110285	akajin_mus_all_contig_25901	-0.253836	-0.574322	0.822814	0.215485	0.262706	-1.65353	-1.99195	0.0282643	1.87219	-1.25058	-0.506813	-0.649936	0.988525	1.04681	0.835415	-0.363539	-0.986169	0.999259	0.559868	1.00499	-0.405649
E1A binding protein p300 b	ENSDARP00000081202	akajin_mus_all_contig_25934	0.42456	-0.79338	-0.774966	-0.140931	-0.154617	0.64124	2.175	0.0976665	1.39416	0.759441	-0.673761	-0.946597	-0.822859	-1.05993	-0.11397	-1.68643	0.28167	-0.712957	1.63838	-0.627543	1.09583
mitogen-activated protein kinase kinase kinase 3	ENSDARP00000079367	akajin_mus_all_contig_25973	-1.89469	0.534835	-0.67383	0.283263	-0.0477025	0.787391	0.189917	2.02099	0.147766	1.21726	1.0425	-0.653538	-1.04117	-0.714208	-1.37633	-0.946906	0.793352	0.95124	0.857899	-0.536506	-0.94153
myosin binding protein C, fast type b	ENSDARP00000115895	akajin_mus_all_contig_26	-0.50242	0.943659	-0.837969	-1.01561	0.667102	0.0685457	0.829127	1.30581	0.591945	0.733454	1.94454	1.27371	0.538966	-0.213424	0.170841	-1.15786	-0.443764	-1.22352	-1.08737	-1.47167	-1.11409
activating transcription factor 2	ENSDARP00000116406	akajin_mus_all_contig_26034	-1.52568	-0.602924	1.47405	0.158486	-0.390247	-0.838262	2.01597	2.26197	-0.471667	0.19185	-1.46133	0.0109251	-0.572012	-0.192351	0.220369	0.00640617	-0.432944	-0.43075	0.00809784	1.2156	-0.64556
Kruppel-like factor 11b	ENSDARP00000119308	akajin_mus_all_contig_26047	-0.405148	-0.576834	0.213183	0.484381	1.56972	1.91521	0.672781	1.54622	-0.7382	-1.25226	0.941406	0.937119	-1.86034	-0.928524	-0.32418	-0.168948	0.368894	-0.291951	-0.405849	-0.638668	-1.05802
transducin-like enhancer of split 3a	ENSDARP00000091406	akajin_mus_all_contig_26088	-1.35412	-1.05519	0.951054	0.349823	-0.0158614	0.0115803	1.17795	1.60408	-1.11668	0.106547	-1.75001	0.096523	-0.153112	0.365935	-0.77575	0.0602043	0.120752	0.585108	-0.618966	2.32337	-0.913233
phosphatidylinositol glycan anchor biosynthesis, class C	ENSDARP00000007438	akajin_mus_all_contig_26121	0.15762	-0.110954	-0.134517	-0.0979401	0.286063	-1.46343	2.21449	0.347818	1.45773	-0.691505	0.387659	1.57588	0.179369	-0.333797	-0.759013	0.938931	-1.51946	-0.194775	0.353873	-1.21901	-1.37503
gon-4-like (C. elegans)	ENSDARP00000082456	akajin_mus_all_contig_26122	0.439456	-0.413687	-1.00457	1.88244	0.585318	0.497975	0.744444	0.558189	-0.157797	0.67142	-0.836081	-0.5034	-1.39943	-0.987775	0.012264	1.88688	-0.777828	-0.00684586	-1.57944	-0.93023	1.31869
attractin	ENSDARP00000118575	akajin_mus_all_contig_26190	2.04014	-1.15971	-0.994663	-0.941472	0.25096	1.96048	0.926505	0.795781	1.27653	-0.838791	-0.267941	0.817432	0.496353	0.244057	-0.70322	-0.28667	-0.362115	-0.412805	-0.521456	-1.15971	-1.15971
finTRIM family, member 11	ENSDARP00000017772	akajin_mus_all_contig_26200	-0.981658	-0.832256	0.0651542	1.35296	-0.442744	0.286619	1.25301	-0.840823	1.27313	-0.234885	-1.40088	1.41356	-0.367992	0.556056	-0.632239	-1.42369	0.598073	1.13088	1.28988	-1.12919	-0.932953
TRM5 tRNA methyltransferase 5 homolog (S. cerevisiae)	ENSDARP00000080424	akajin_mus_all_contig_26208	-1.02212	0.369277	-0.715576	-0.563869	1.96818	-0.138653	2.58681	-0.70304	-0.293356	0.248031	-0.624733	1.33651	0.779107	0.0646726	-1.45804	-0.746596	-0.608698	0.560529	-0.0339205	-0.27741	-0.727114
progestin and adipoQ receptor family member IIIb	ENSDARP00000064972	akajin_mus_all_contig_26224	-0.769705	-1.1914	0.355605	-1.0127	-0.467448	0.943245	1.78314	0.713784	-0.268603	1.07684	-0.379622	-1.90429	-0.4695	0.0242785	-0.117622	-0.189633	0.639072	1.78697	1.04365	-1.43099	-0.165055
glutathione reductase	ENSDARP00000108870	akajin_mus_all_contig_26230	-0.500069	-0.394445	0.0986901	-0.192562	-1.19837	2.01763	0.715989	2.6465	-0.563712	0.726297	0.385825	-0.891879	-1.51097	-1.21807	0.0322332	-0.435349	0.432679	-0.0720098	0.0791297	0.45325	-0.610771
glycerophosphodiester phosphodiesterase domain containing 4a	ENSDARP00000135506	akajin_mus_all_contig_26273	-0.430689	0.288103	-0.911558	-0.13776	0.43744	0.706202	0.0464577	1.31892	-0.815455	-0.871628	-0.815818	-0.918355	0.620006	-0.925867	1.15331	2.06632	0.977486	-0.989245	-0.865606	1.44615	-1.37841
si:ch211-243j20.2	ENSDARP00000118837	akajin_mus_all_contig_26300	-0.900994	-1.17179	1.27491	0.322737	0.418721	1.13317	1.1301	2.14176	1.84554	0.085347	-1.21674	-0.875311	-0.729762	0.267311	-0.54958	-0.559945	-0.373627	-0.646457	-0.00592977	-0.619133	-0.970322
peroxisomal biogenesis factor 6	ENSDARP00000113607	akajin_mus_all_contig_26314	-0.196814	0.442438	-0.343107	-1.31591	0.399368	1.03522	3.22355	1.18994	-0.6448	0.28169	0.996132	-0.257504	-0.492927	-1.00597	-0.698691	-0.167852	-0.78963	-0.0370924	-0.360962	-0.567583	-0.689498
rogdi homolog (Drosophila)	ENSDARP00000131656	akajin_mus_all_contig_26403	-0.282363	-0.324365	-0.188676	1.01005	1.67503	-0.330198	-0.285246	2.21865	-0.575065	-1.09805	1.76837	0.584863	0.935062	-0.765842	-0.618986	0.116461	-1.277	-0.7379	-0.170015	-1.277	-0.377774
sestrin 1	ENSDARP00000062992	akajin_mus_all_contig_2641	-0.801527	-0.9324	-0.415255	1.44036	0.591841	0.321785	-0.73521	2.52884	0.132539	1.58025	-0.0969004	-0.742075	-1.16734	-1.40058	0.150106	0.588597	0.676458	-1.04059	0.20722	-0.675033	-0.211099
si:dkey-27h10.2	ENSDARP00000116761	akajin_mus_all_contig_26446	0.848788	-0.93932	-0.519316	-0.379625	0.227456	1.86919	0.0284801	3.15478	0.570058	-0.381303	-1.14686	-0.89178	-0.419029	-0.396372	-0.1628	0.290774	-0.461681	-0.394371	0.280591	-0.189569	-0.988093
zinc finger protein 1106	ENSDARP00000130029	akajin_mus_all_contig_26455	0.173146	-1.34417	0.170589	-0.837916	1.87586	-0.330708	1.11904	2.58901	0.263837	0.618007	-1.35044	-0.559569	-0.0976715	0.613377	-1.35305	-0.00178659	0.292217	-0.463214	-0.303377	-0.341845	-0.731331
trace amine associated receptor 12g	ENSDARP00000109036	akajin_mus_all_contig_2648	0.931261	-1.29882	0.323191	-0.270079	-0.463861	1.09272	1.00554	2.28938	-0.790675	-0.617662	0.74425	-0.00425026	-1.71096	-1.3636	0.181301	-0.671122	0.422605	1.38449	-0.701373	-0.0507503	-0.431571
hdc homolog, cell cycle regulator	ENSDARP00000062934	akajin_mus_all_contig_26564	-0.883552	0.392718	1.28951	0.319136	0.0945242	2.00257	1.63112	0.0395577	0.0548007	0.143628	-0.280787	-0.405311	-1.20695	-0.868049	-1.43318	0.431626	1.63637	-0.441657	-0.194511	-1.54575	-0.775802
SNF2 histone linker PHD RING helicase	ENSDARP00000128195	akajin_mus_all_contig_26580	-1.38628	-0.338678	1.29461	0.113168	-0.279121	1.84343	1.69335	0.92396	-0.699247	-0.662823	0.975587	0.640492	-1.2996	-0.74146	-1.10572	0.540929	1.00278	-1.06748	-0.755201	-0.543706	-0.148996
hydroxysteroid (17-beta) dehydrogenase 4	ENSDARP00000137710	akajin_mus_all_contig_26586	-1.20797	-1.78024	0.0566511	1.54137	1.1891	0.819722	1.18857	1.05208	0.770057	1.29602	-0.625404	-0.395157	-1.13636	0.143498	0.297547	-0.546541	-0.141236	-1.17537	-0.475796	-1.39994	0.529392
sterile alpha motif and leucine zipper containing kinase AZK	ENSDARP00000125869	akajin_mus_all_contig_26591	-1.73124	-0.466402	0.207746	-0.369704	0.90116	0.220297	2.20523	2.21389	0.927201	-0.0498221	0.253826	-0.103248	0.300191	-0.816478	-0.984705	-0.866392	-0.533145	-0.0604886	0.657562	-0.829388	-1.0761
zgc:171482	ENSDARP00000116257	akajin_mus_all_contig_26602	-1.47256	-0.0511885	-0.465862	-0.760779	1.3092	0.619396	2.48164	0.823503	-0.132748	0.462217	-1.09569	0.829305	0.42507	0.491483	-1.2149	-0.000256854	-1.66272	-0.214078	0.756004	-0.74224	-0.384793
SIVA1, apoptosis-inducing factor	ENSDARP00000132212	akajin_mus_all_contig_26635	0.520652	-0.413744	0.0221353	0.655845	0.913025	1.09706	0.391486	2.74294	-0.634319	0.424538	-1.27732	-1.01401	-1.2909	-1.11634	-0.0398975	-0.069182	-0.558281	-0.234583	1.30453	-1.00314	-0.420493
si:dkeyp-84f3.9	ENSDARP00000132469	akajin_mus_all_contig_26647	-1.08345	0.0406662	-0.766952	-2.06895	1.28046	-0.234671	0.939999	0.938248	0.284391	0.393372	1.62182	-1.99326	-0.760028	0.390642	-0.323084	1.53537	0.120968	-0.640142	0.0885936	0.0630583	0.172941
VPS9 domain containing 1	ENSDARP00000122725	akajin_mus_all_contig_26652	-0.909213	-0.592592	0.523529	1.13646	-0.83361	1.59344	1.36177	0.682044	0.391895	0.5635	-0.24026	-1.16985	-1.5559	-1.17841	-0.837762	0.935793	1.31103	-1.4256	0.019781	-0.45458	0.67853
alkB homolog 4, lysine demthylase	ENSDARP00000068562	akajin_mus_all_contig_26660	-0.881457	0.563135	-1.19628	-0.457375	-0.418805	-1.13653	0.533792	-0.486063	1.5759	0.780251	1.8424	-0.509368	-0.137942	2.13775	-0.695549	-0.0038661	-0.819374	-0.526068	0.00201404	1.03394	-1.20051
transmembrane protein 187	ENSDARP00000068202	akajin_mus_all_contig_26685	-0.974701	-0.466955	0.0217688	-0.114436	1.14748	0.78664	1.49675	2.05748	1.12546	1.79417	-0.631645	-0.992463	-0.51061	-1.20471	-0.327837	-0.511326	-0.133899	-0.16466	-0.63203	-1.36051	-0.403986
ST6 (alpha-N-acetyl-neuraminyl-2,3-beta-galactosyl-1,3)-N-acetylgalactosaminide alpha-2,6-sialyltransferase 4	ENSDARP00000131819	akajin_mus_all_contig_26692	-1.17569	-1.19236	-0.45745	-0.195716	0.88216	-0.734386	-0.631225	0.603205	0.48241	-0.687618	1.50469	-0.616176	0.239809	1.31976	1.09626	-0.131962	-0.663564	1.62624	1.07135	-2.04478	-0.29494
zgc:92249	ENSDARP00000113584	akajin_mus_all_contig_2670	-1.06705	-0.538218	-0.387229	0.843906	-0.499773	-0.0499607	0.787921	2.03492	-0.107309	1.25067	0.8574	-1.33068	-0.938024	-1.51635	-1.25702	-0.394166	1.25349	1.23027	0.161078	0.349268	-0.683134
syntaxin 17	ENSDARP00000114720	akajin_mus_all_contig_26772	-0.478822	-1.42364	-0.181033	0.120231	1.39547	0.375906	0.468256	1.67011	1.78655	0.175899	0.232405	-0.685812	-0.704187	-0.357936	-1.33548	1.17931	-0.261178	-0.462554	1.08034	-0.949798	-1.64403
target of myb1 like 2 membrane trafficking protein	ENSDARP00000142002	akajin_mus_all_contig_26826	-0.963171	-0.526721	-0.698505	0.464939	-0.299433	-0.0642926	-0.459265	2.13117	0.882841	1.68853	0.103461	-0.142803	0.517595	-1.61649	-0.147728	-1.22441	1.77069	0.373673	-0.294591	-0.155869	-1.33962
phosphatidylinositol glycan anchor biosynthesis, class B	ENSDARP00000133393	akajin_mus_all_contig_26858	-0.346758	-0.448957	0.924919	0.777707	0.539996	0.451605	0.474055	0.164778	0.573815	-0.490649	0.389015	0.561591	-0.951422	-2.05642	-0.993412	1.27953	-1.43347	1.5131	-0.806187	-1.41674	1.29391
zinc finger protein 1040	ENSDARP00000133651	akajin_mus_all_contig_26877	0.464988	-0.845406	-0.845406	0.737951	-0.254338	0.88555	-0.845406	-0.845406	0.564395	-0.0831259	2.5572	-0.845406	0.744539	2.09815	-0.845406	-0.845406	0.24169	-0.845406	-0.845406	-0.0805021	-0.267847
musashi RNA-binding protein 1	ENSDARP00000088198	akajin_mus_all_contig_26919	-0.988888	-0.298698	-1.3314	1.33881	-0.020236	0.605605	2.4603	0.51452	-0.108812	-0.846254	-0.735379	-0.11411	-0.293901	-1.13311	-1.05032	0.185659	0.00480328	-0.882255	0.948673	-0.0473457	1.79233
proprotein convertase subtilisin/kexin type 7	ENSDARP00000093044	akajin_mus_all_contig_26944	-0.978247	0.0665784	1.44972	0.0936983	0.124261	0.678898	2.15523	1.92597	0.252552	-0.636716	0.721168	-0.756333	-0.927225	-0.27762	-1.03286	0.541641	0.0898155	-0.457094	-0.41716	-1.76947	-0.846796
lysophosphatidylcholine acyltransferase 2	ENSDARP00000111397	akajin_mus_all_contig_2700	-0.0200868	0.0191533	1.40182	0.976975	0.322191	-0.376695	1.11921	-0.180122	-1.3181	-0.38042	0.794649	0.848502	-1.24695	-0.986316	-0.957406	-1.17145	1.5464	1.36799	0.474655	-0.609428	-1.62458
WAP four-disulfide core domain 2	ENSDARP00000105933	akajin_mus_all_contig_27014	-1.17586	-1.17447	-0.756455	-0.75683	0.160001	0.723227	0.829665	2.8432	1.25255	1.41799	0.447413	0.304711	-0.931528	-0.45871	0.122077	-0.392258	-0.348552	-0.643276	-0.563476	-0.894324	-0.00510201
RNA binding motif protein 48	ENSDARP00000049146	akajin_mus_all_contig_27072	-0.95293	0.466068	0.974665	1.09678	-0.311132	2.68253	1.70676	0.0521769	0.0950399	0.0267464	0.473004	-0.447404	-0.550896	-0.0603753	-0.782997	0.198223	-0.563547	-1.17802	-1.34532	-1.21261	-0.366757
upstream transcription factor 1	ENSDARP00000118512	akajin_mus_all_contig_27101	-1.27457	-0.578484	1.1604	-0.193699	1.4152	0.7509	1.82256	-0.0239103	0.845957	1.06772	1.07687	-0.293872	-1.04888	-0.713843	-0.946846	0.0632098	-0.457301	-0.562612	-1.59513	-1.24524	0.731588
kinesin family member 13Bb	ENSDARP00000058857	akajin_mus_all_contig_27107	0.592617	-0.394397	-0.551468	1.36835	1.60472	2.11319	1.53123	-0.366469	-0.405248	0.349367	0.112098	-0.519218	-1.39275	-1.11363	-0.907118	0.445567	-1.31137	-0.558804	0.152023	-0.962558	0.213857
neurexophilin and PC-esterase domain family, member 3	ENSDARP00000119028	akajin_mus_all_contig_27110	-0.860514	-0.622664	0.581066	1.24048	-0.654793	0.872515	-0.250662	1.77675	0.582843	2.52487	-0.870736	-0.759676	-0.457687	-1.06649	0.0460315	-0.0851428	0.382602	-1.23305	0.459706	-0.723356	-0.882097
eph-like kinase 1	ENSDARP00000096552	akajin_mus_all_contig_27176	0.401321	0.598308	-1.33402	0.665895	0.23237	1.28958	1.64353	-0.0311434	1.47957	-0.212569	-0.081635	-0.79948	0.074657	-1.3658	-1.19274	0.537472	-0.641879	-0.315166	-0.955793	1.57718	-1.56964
solute carrier family 30 (zinc transporter), member 4	ENSDARP00000136240	akajin_mus_all_contig_27213	-1.2168	-0.0246301	0.0240587	1.22931	0.145086	0.797093	0.860154	2.99332	0.406116	-0.257295	-0.963449	-0.866445	-1.60132	-0.716306	-0.381814	-0.213848	0.483239	0.155774	-0.0413435	0.259228	-1.07012
family with sequence similarity 76, member B	ENSDARP00000026447	akajin_mus_all_contig_27225	0.0605232	-1.36374	-0.673098	2.08125	-0.354688	0.614005	1.61027	-0.108346	1.55629	1.14493	-0.325047	-0.637851	-0.956709	-0.103495	0.0746917	0.563653	-1.03149	-0.675335	-1.10156	0.799308	-1.17357
neural precursor cell expressed, developmentally down-regulated 4a	ENSDARP00000132840	akajin_mus_all_contig_27245	-1.2465	-1.66338	-0.984982	0.897949	-0.165774	0.346485	0.665978	0.683901	1.85873	-0.14019	1.29587	0.352789	-1.34617	-1.58419	-0.0658712	-0.642611	-0.584557	0.132665	1.03141	-0.025994	1.18445
DNA-damage regulated autophagy modulator 2b	ENSDARP00000119947	akajin_mus_all_contig_27265	-1.41045	-1.08016	-0.550017	-0.280803	0.847549	0.627295	1.28844	1.90636	0.654017	0.757096	0.404748	1.58811	0.449243	-1.44462	-0.86236	-0.528945	0.403318	-0.720173	0.124067	-1.09857	-1.07414
outer dense fiber of sperm tails 3-like 2	ENSDARP00000016318	akajin_mus_all_contig_2727	-0.542836	-1.37196	-0.0544501	-1.05214	0.306785	-0.824544	1.76373	1.30341	1.67239	1.55996	0.672747	-0.0893827	-1.09564	-0.437051	0.0253297	-0.111569	-0.788235	-1.44278	1.07721	-0.347213	-0.22378
yippee-like 3	ENSDARP00000113056	akajin_mus_all_contig_27318	-1.16286	-0.678882	0.616774	0.269063	0.116114	1.61762	3.02904	1.42384	0.0392682	0.0334578	0.0557726	-0.636357	-0.6478	-0.469508	-0.412193	-0.583584	-0.222825	-0.169109	-0.133306	-0.853147	-1.23139
BTB (POZ) domain containing 10a	ENSDARP00000126445	akajin_mus_all_contig_27332	-0.450971	-0.251024	0.106542	1.10557	1.47946	1.69725	2.00037	0.581232	0.638982	-0.257982	0.40059	-1.0396	-1.54811	-0.912543	-0.61068	-0.0608178	0.465852	-1.26501	-0.439252	-0.364804	-1.27507
si:ch211-266g18.10	ENSDARP00000132866	akajin_mus_all_contig_27345	1.20114	-0.791734	0.324408	-0.129481	1.34842	-0.0852173	-0.0320002	0.206286	-0.493529	-0.272128	0.881399	2.6389	-0.374135	-0.0822833	0.157356	-0.854761	0.720114	-1.51309	-1.37124	0.0346614	-1.51309
zinc finger protein 1110	ENSDARP00000130869	akajin_mus_all_contig_27373	0.0944353	0.464781	1.0768	0.631096	1.0888	0.0810445	0.232297	0.992461	1.22405	-0.125862	-0.998451	-0.435505	-0.828978	1.04903	-1.94614	-2.15034	0.332406	0.631206	0.625742	-0.78759	-1.25129
chromodomain helicase DNA binding protein 8	ENSDARP00000122217	akajin_mus_all_contig_27390	-0.38479	-0.296509	0.0779898	-0.396007	-0.61229	-0.31876	0.658864	-1.0087	-0.209665	0.965737	-0.455396	2.20187	-1.77069	-0.473093	-0.524349	1.51271	0.211783	-0.0480718	-0.732884	2.18867	-0.58641
0	ENSDARP00000133957	akajin_mus_all_contig_274	-0.285299	-0.86672	-0.535958	-0.126509	1.92725	1.36048	0.925062	-0.589756	0.0178172	1.27462	0.766547	0.182043	-0.714783	-0.598917	-1.17163	1.90759	-0.334301	-1.4592	-1.28379	-0.169623	-0.224922
zgc:158398	ENSDARP00000133308	akajin_mus_all_contig_27411	-0.655545	-0.964841	0.578703	1.44018	-0.346224	1.17841	-0.50296	1.45695	0.657348	0.717882	0.638877	-1.56866	-1.57644	-1.41568	0.0496773	-0.117755	1.6275	-0.739401	0.30949	0.0844357	-0.851947
kyphoscoliosis peptidase	ENSDARP00000123591	akajin_mus_all_contig_2744	-0.705849	-0.876088	-0.86324	-0.87482	0.0279365	-0.211888	-0.128295	1.11993	0.112338	2.14086	2.71585	1.19283	0.0713223	-0.531642	-0.503929	-0.693916	0.281039	-0.422851	-0.797884	-0.671037	-0.380666
chromosome 10 open reading frame 76	ENSDARP00000140041	akajin_mus_all_contig_27441	-0.732214	-1.52525	-1.12847	0.392422	-0.523467	1.19666	0.235772	1.72691	0.898011	-0.297953	0.605623	-0.987757	-0.677942	-1.64831	1.06665	0.806072	-0.261307	1.26601	0.775901	-1.2208	0.0334479
FAT atypical cadherin 1	ENSDARP00000014827	akajin_mus_all_contig_27452	-1.54025	-1.14275	0.55741	-0.792604	0.478322	0.744649	2.05995	1.30874	1.28781	1.00927	-0.525311	-1.13099	-1.0456	0.249612	-0.558717	0.891094	-0.902224	-0.280684	0.592224	-0.393223	-0.866729
TRAF-interacting protein with forkhead-associated domain	ENSDARP00000107878	akajin_mus_all_contig_2746	-0.999918	-0.983588	-0.955775	-0.220415	0.132693	0.157007	1.55185	2.26205	1.98085	0.823791	0.665682	0.372152	-0.0430037	-0.205842	-0.546017	-0.345328	0.242488	-0.882736	-1.03576	-1.0399	-0.930276
0	ENSDARP00000107309	akajin_mus_all_contig_27467	0.124637	-1.73571	-0.364375	-1.43565	0.822222	1.07595	-1.3146	-0.351959	1.53938	0.790702	1.20222	0.775447	1.37479	-0.421122	-0.367327	-1.15885	-1.08361	0.479938	-0.768121	0.706189	0.109868
heat shock transcription factor 2	ENSDARP00000114882	akajin_mus_all_contig_27468	0.866019	0.0898943	0.410166	0.218652	0.596208	0.620624	0.0685625	0.817956	-0.415234	1.78619	-0.982071	0.443983	-1.841	-1.94531	0.750419	-1.61631	0.610163	-0.40067	0.898051	0.190827	-1.16713
jnk1/mapk8-associated membrane protein	ENSDARP00000029689	akajin_mus_all_contig_2754	-0.476019	0.012359	0.0580684	-0.745239	0.0170004	0.885426	0.982237	0.653846	2.38829	-0.0721444	1.20157	0.910279	-0.938523	-0.483562	-1.19051	-1.54145	-0.0126292	0.4067	0.603681	-1.12693	-1.53245
abhydrolase domain containing 14B	ENSDARP00000135162	akajin_mus_all_contig_27577	1.45804	-1.40552	-0.436807	0.0824481	-0.847988	0.404006	0.0963475	-0.124288	0.424003	3.30003	-0.53469	0.672561	-0.825775	-0.35241	-0.24	0.267956	-0.38929	-0.698085	-0.925586	-0.487775	0.562826
tousled-like kinase 1a	ENSDARP00000107861	akajin_mus_all_contig_2759	-0.428924	-0.0195547	-0.450223	-0.0924817	1.51619	0.477277	1.63033	-0.108789	1.774	-0.452078	1.25475	1.28307	0.601688	-0.137754	-1.15548	-0.984906	-0.256521	-0.935649	-0.971532	-1.14908	-1.39434
0	ENSDARP00000132913	akajin_mus_all_contig_27682	-0.897645	0.362451	0.539483	1.07724	0.505179	2.34575	-0.304057	-0.553081	-1.37303	-0.633306	-0.797611	-0.0101032	0.543553	-0.333113	-1.12625	2.09824	0.561621	0.21378	-0.885752	-0.208047	-1.12529
blood vessel epicardial substance	ENSDARP00000135870	akajin_mus_all_contig_2785	-1.17496	-0.376881	0.0733338	0.56561	0.629587	0.508767	1.92837	0.996157	0.98113	0.645644	1.16981	1.31264	0.31113	-0.829982	-0.75917	-0.750124	-0.230445	-1.22882	-1.02091	-1.34984	-1.40103
Kruppel-like factor 5b	ENSDARP00000122207	akajin_mus_all_contig_2789	-1.22534	-1.0896	-1.07094	-0.505427	0.389706	0.541762	1.07843	1.56026	2.39981	1.06442	0.942842	0.423507	0.479507	-0.524095	-0.62592	-0.906384	-0.12744	-1.03478	-0.477914	-0.782726	-0.509685
N-terminal EF-hand calcium binding protein 2	ENSDARP00000117814	akajin_mus_all_contig_27910	-0.0532687	-1.49225	-1.43082	0.929106	0.484585	1.29475	0.710562	-0.262582	-1.71195	-0.373828	-0.234343	0.481881	1.07864	0.191792	-1.11008	1.93726	0.139241	-0.771087	-1.13736	0.523456	0.806306
0	ENSDARP00000102425	akajin_mus_all_contig_27920	-0.756494	-0.276915	-0.260086	-1.13862	-0.120146	-0.731223	0.93385	0.719596	2.72378	-0.305928	-0.510496	-0.611083	1.16604	0.807663	-0.458368	1.59011	-0.766569	0.107052	-0.00192162	-1.45834	-0.651888
im:7136021	ENSDARP00000128415	akajin_mus_all_contig_27932	-0.549748	-1.51423	0.487956	-0.518757	0.969848	-0.464512	0.573166	1.71403	0.772032	0.51671	0.146519	-0.0206043	-0.969986	-2.0766	-1.18663	-0.523292	0.95086	-1.07452	1.05193	0.951655	0.764167
cystathionase (cystathionine gamma-lyase), like	ENSDARP00000135028	akajin_mus_all_contig_27944	-0.7643	-0.7643	-0.109668	0.0832296	2.11058	0.239505	-0.7643	1.6518	-0.7643	-0.0504807	1.96129	-0.7643	1.29361	-0.7643	-0.7643	0.473997	-0.7643	-0.7643	-0.7643	0.753436	-0.7643
si:ch211-126i22.5	ENSDARP00000120370	akajin_mus_all_contig_27964	-0.562756	-0.571776	0.389765	-0.859524	0.575316	1.30661	0.464509	1.30224	2.59363	1.32649	0.0516406	-0.140751	-1.11503	-1.33143	-0.652815	0.121696	0.0499413	-1.16159	-0.442313	-0.448814	-0.895038
RAD18 E3 ubiquitin protein ligase	ENSDARP00000035402	akajin_mus_all_contig_27968	-0.491076	-0.585197	0.490407	1.56069	0.582188	0.125283	2.68672	-0.685034	1.21776	-0.199513	1.0285	-0.812711	-0.0483686	-0.810828	-1.30507	-0.621836	-0.533519	-1.15707	-0.375769	0.652858	-0.718421
ectopic P-granules autophagy protein 5 homolog (C. elegans)	ENSDARP00000121482	akajin_mus_all_contig_27982	-1.1198	-0.917417	-0.0588601	0.124698	1.38282	1.3381	0.768368	1.52468	2.14189	-0.308896	0.108161	-0.963656	-0.83564	-0.98643	-1.24265	-0.558938	1.06527	-0.896161	-0.0614779	-0.097833	-0.406235
solute carrier family 10, member 3	ENSDARP00000131119	akajin_mus_all_contig_27997	-0.490644	0.257867	0.914536	1.65432	1.32691	1.82305	0.0259372	0.917852	-0.128451	-0.670248	-0.798337	0.600478	-0.530027	-0.790089	-0.577794	-1.21738	-0.283847	0.0612593	1.00605	-1.77621	-1.32523
kelch-like family member 30	ENSDARP00000128127	akajin_mus_all_contig_2805	-1.19322	-1.07464	-0.438342	-0.0809078	0.157228	0.603103	1.2067	2.58689	1.9414	1.12881	0.332281	-0.160163	-0.292348	-0.791301	-0.507565	-0.556546	-0.509995	-0.649908	0.0421068	-0.763219	-0.980353
nuclear autoantigenic sperm protein (histone-binding)	ENSDARP00000117697	akajin_mus_all_contig_28156	1.25364	0.626157	-0.262021	0.89963	0.0964735	2.30334	-0.0255783	1.27958	-1.30386	0.576108	0.241236	-1.84968	-1.17429	-0.569222	-0.681329	-0.0326928	0.152875	0.807905	-0.850148	-0.843709	-0.644404
PDX1 C-terminal inhibiting factor 1	ENSDARP00000131016	akajin_mus_all_contig_28165	-1.50709	-0.698993	-1.03477	-0.503803	0.112908	1.87012	1.4449	1.01838	2.0194	0.312779	0.674658	-0.356657	0.456904	-0.21873	-0.913747	-0.115314	-0.0915698	-0.812299	0.541662	-1.23854	-0.960216
choroideremia (Rab escort protein 1)	ENSDARP00000019118	akajin_mus_all_contig_2822	-0.539581	-0.983095	-1.29364	-1.00226	0.448592	0.138638	-0.312253	0.0659671	0.230141	0.880386	1.2572	0.707449	1.63039	1.82538	0.131943	0.0368016	-1.64621	-1.56245	-0.408489	-0.647376	1.04247
sulfite oxidase	ENSDARP00000135810	akajin_mus_all_contig_28244	-1.33169	-0.437926	0.0325071	0.473633	0.251959	0.0649581	1.63875	1.24995	1.35699	0.543189	-0.0328052	0.185803	-0.712428	-0.57248	-1.64936	-0.283754	1.0515	-1.61727	0.428088	1.01746	-1.65708
tensin 1a	ENSDARP00000140831	akajin_mus_all_contig_2825	-0.972128	-0.359123	-0.625647	0.429981	1.47149	1.01811	0.555203	1.15931	1.18209	0.133366	1.48888	1.54684	-0.113565	-0.950071	-1.33611	-0.330425	-0.0279855	-1.25072	-0.925121	-1.20031	-0.894078
family with sequence similarity 219, member Aa	ENSDARP00000123113	akajin_mus_all_contig_28258	-0.801239	-0.961153	-0.807655	0.288735	-0.154444	-0.153711	0.976331	1.82808	2.40816	1.63847	-0.252851	-0.81208	-0.252371	-0.876047	-0.702448	-0.188467	-1.59985	0.367625	0.142939	-0.230641	0.142617
transmembrane protein 216	ENSDARP00000111752	akajin_mus_all_contig_28260	0.501499	-0.0117068	1.21994	-1.00251	1.68837	-0.822576	0.0640707	-0.0314365	-0.473399	0.854112	0.73867	0.812417	-1.65897	-1.866	1.80317	-1.01187	0.433518	-0.165524	-0.588169	0.191697	-0.6753
zinc finger protein 1127	ENSDARP00000135141	akajin_mus_all_contig_28285	-0.0963372	-0.386722	0.927958	0.378023	0.569722	1.2948	1.20985	0.795918	1.02461	0.000704655	-0.46001	-0.813897	-1.68281	-1.45014	-2.15963	0.876974	0.0445871	-0.816637	-0.25415	1.27849	-0.281304
si:rp71-15k1.1	ENSDARP00000095394	akajin_mus_all_contig_28295	0.485209	-0.879254	-1.25038	1.09461	0.586996	1.66922	-0.524849	-1.31995	0.285353	0.444836	0.225584	-1.34566	-0.704196	1.4668	-0.239911	-0.284625	0.526098	0.0500509	-1.85999	1.55404	0.0200117
tubulin tyrosine ligase-like family, member 10	ENSDARP00000121120	akajin_mus_all_contig_2832	-1.48792	-1.13236	-0.371176	-0.332072	0.268047	0.720306	1.6405	2.13696	1.47116	1.12606	-0.00267374	-0.0285546	-0.591419	-0.980493	0.180844	-1.39769	0.199663	-0.413349	0.529099	-0.830976	-0.703958
Rab geranylgeranyltransferase, beta subunit	ENSDARP00000090020	akajin_mus_all_contig_28324	-1.23477	-0.293429	0.0582247	-0.277423	0.155651	-1.10709	2.37573	1.66302	0.690609	1.86841	0.111155	-0.522023	0.126262	0.276667	-1.30567	0.3182	-0.514326	-0.525799	0.0384204	-1.2221	-0.679735
BEN domain containing 3	ENSDARP00000120361	akajin_mus_all_contig_28336	-0.806661	-0.628861	0.415954	1.30022	-0.250163	1.00584	2.40681	0.747362	1.51229	-0.0546731	-0.723107	-0.974586	-1.29173	-0.860116	-0.816742	-0.455424	1.22149	-0.874377	-0.559307	-0.169809	-0.144417
mitochondrial ribosomal protein S23	ENSDARP00000044451	akajin_mus_all_contig_2842	1.22616	-1.03521	-0.0452777	0.142858	0.681397	-1.02559	0.447674	1.70992	0.15027	1.48709	0.327822	-0.470467	1.85033	-1.1358	-0.0779265	0.416398	-1.6538	-1.20685	-0.50331	-0.511268	-0.774418
ubiquitin protein ligase E3 component n-recognin 3	ENSDARP00000111269	akajin_mus_all_contig_2846	-0.575484	-0.385624	-0.565248	0.654746	1.24954	0.685451	1.48919	0.155168	1.51965	0.135479	1.1872	1.32575	0.317524	-1.12695	-0.888227	0.267363	-1.19413	-1.70772	-0.441485	-1.1655	-0.936703
0	ENSDARP00000131556	akajin_mus_all_contig_2847	0.33166	-0.708625	-0.358267	1.45074	1.4287	-1.32673	-0.340715	2.0291	-0.766583	-0.370146	1.41261	-0.31422	0.344067	-1.89271	0.0896518	-0.469864	-0.0558217	-1.02775	1.01503	-0.527939	0.0578122
neutral sphingomyelinase (N-SMase) activation associated factor	ENSDARP00000068125	akajin_mus_all_contig_28481	-0.747211	-0.899561	0.101698	0.39368	0.0754595	1.1914	1.71722	1.98448	0.960414	1.14898	0.976121	-0.146204	-1.19585	-1.45294	-0.596663	-0.245537	-0.155882	-0.721897	-0.204583	-1.16425	-1.01889
0	ENSDARP00000121975	akajin_mus_all_contig_28493	0.578648	-0.561962	-1.23576	-0.115226	-0.617867	1.18324	0.661235	2.28175	0.220096	0.0958427	0.119631	1.18394	-1.36592	0.304063	-1.44446	0.121463	-0.59466	-1.20141	0.9495	0.717414	-1.27955
si:dkey-253d23.4	ENSDARP00000119641	akajin_mus_all_contig_28495	-0.497631	-0.905625	-0.365353	0.0499596	1.4148	-0.152059	1.32043	0.35061	-0.302558	0.904236	1.46628	-0.675177	-2.09123	-1.30635	0.185712	0.977037	0.986873	0.0847354	-0.740321	-1.47998	0.775605
zinc finger and BTB domain containing 11	ENSDARP00000124369	akajin_mus_all_contig_28515	-1.58774	-0.111273	0.384087	-0.604279	0.523497	0.849208	1.73397	-0.443951	2.34265	-0.0707748	1.5188	0.343543	-0.70577	-1.43074	-0.914892	-0.854559	-0.349294	-0.0876443	0.39464	-0.403563	-0.525919
0	ENSDARP00000118570	akajin_mus_all_contig_28519	2.34814	-0.115122	-0.325495	0.0255953	-0.0659889	1.46912	-0.468383	1.45989	-0.224279	1.25681	-0.406456	-0.255333	-1.58326	-1.14565	0.418293	-0.412097	-0.800006	0.803412	-0.196114	-1.56798	-0.215084
ciliary neurotrophic factor receptor	ENSDARP00000114970	akajin_mus_all_contig_28552	1.23489	-0.181616	-0.945775	-0.491006	-0.343958	1.10358	-1.29638	0.840588	-0.472005	2.35256	-0.108606	-0.863697	-0.664132	-1.11039	1.34133	-0.190971	1.6098	-0.607017	-0.163995	-0.404678	-0.638522
family with sequence similarity 132, member B	ENSDARP00000114356	akajin_mus_all_contig_28564	-1.09891	-0.0585853	-0.355697	-0.459656	0.277423	-0.543426	-0.193676	1.08616	1.71624	0.639125	1.62394	-0.550802	-0.214468	1.2714	-0.321835	1.76816	-1.34879	-0.458794	-0.0802297	-1.34879	-1.34879
si:ch211-12e13.1	ENSDARP00000120171	akajin_mus_all_contig_28572	-1.50329	-1.34496	-0.2216	0.641375	1.93761	0.534761	0.689708	-1.02204	0.886169	1.58696	0.896411	-1.49212	-0.24869	-1.29062	-0.138909	0.509496	-0.0884613	0.686988	-0.437212	-0.894932	0.313356
0	ENSDARP00000100689	akajin_mus_all_contig_28605	-0.167192	-0.788465	-0.106328	-0.703158	1.00225	0.211964	0.711739	0.663358	0.0835627	0.531863	0.10657	0.865806	2.63931	-0.942491	-0.669707	1.46076	-1.05816	-1.47476	-1.06561	-0.445359	-0.855953
transmembrane protease, serine 15	ENSDARP00000121315	akajin_mus_all_contig_28613	-1.51083	-0.0014449	-0.456849	0.111599	0.822737	0.498545	1.49618	2.04867	0.193953	1.47296	1.2794	-0.0856776	-0.579774	-1.5482	-0.766524	0.283737	-0.875363	-0.965872	-0.926675	-0.564946	0.0743798
solute carrier family 40 (iron-regulated transporter), member 1	ENSDARP00000000250	akajin_mus_all_contig_28656	-0.98761	-0.822177	0.368234	0.327151	-0.321645	1.22498	3.32539	0.474065	0.15428	0.00747512	-0.641868	-0.666913	-1.02394	-0.553004	-0.101326	-0.573695	0.894524	0.073978	0.57331	-0.942729	-0.788471
cyclin L1a	ENSDARP00000071902	akajin_mus_all_contig_2866	-0.522826	-1.15085	-0.878845	0.767024	1.72202	0.326773	-0.129772	2.23934	0.19348	1.14391	0.215417	0.0756865	-0.950148	-1.36136	0.424061	-0.726232	-0.628509	-1.35315	1.01084	0.400566	-0.81742
zinc finger and BTB domain containing 2a	ENSDARP00000064654	akajin_mus_all_contig_28677	0.249197	-0.508425	0.368142	0.525561	0.996546	1.38052	1.22267	1.01213	0.530849	1.68021	0.324991	-0.165607	-1.00107	-0.630122	-1.53063	-1.00021	0.918866	-1.39357	-1.08091	-0.714064	-1.18506
adaptor-related protein complex 2, alpha 1 subunit	ENSDARP00000129796	akajin_mus_all_contig_2871	-0.500546	0.0318834	-0.299036	0.137649	-0.276481	1.91623	1.09378	2.2652	1.2061	0.94655	0.0113599	0.0322975	-0.398143	-1.45267	-0.93129	-0.0464207	-0.0408782	-1.02182	-0.730193	-0.421126	-1.52244
si:dkey-15h8.9	ENSDARP00000131483	akajin_mus_all_contig_28719	-0.199798	-0.12435	0.815353	-0.960702	2.13603	-0.960702	0.652679	1.85794	1.40055	1.44358	-0.288233	-0.216212	0.00751831	-0.172043	-0.960702	-0.960702	-0.313129	-0.960702	-0.960702	-0.960702	-0.274972
UBA domain containing 1	ENSDARP00000077775	akajin_mus_all_contig_2872	-1.24656	-0.684653	-0.253149	0.212866	-0.120358	1.26722	2.23634	1.12087	1.40555	-0.439097	0.463545	-0.151243	-0.903873	-1.04418	-1.17174	-1.76625	0.874563	-0.304113	0.0565144	-0.110214	0.557947
human immunodeficiency virus type I enhancer binding protein 2a	ENSDARP00000058501	akajin_mus_all_contig_2878	-0.821528	0.627509	-1.05687	0.398515	0.640231	0.105077	-0.0292915	2.38603	0.923388	-0.0049672	0.580336	1.40494	0.717853	0.18186	-0.842798	-0.417102	0.313726	-1.01577	-1.2292	-1.75353	-1.10841
abhydrolase domain containing 4	ENSDARP00000137303	akajin_mus_all_contig_28818	-0.622724	0.857925	-0.446808	0.286921	0.655846	2.65988	0.996071	1.40835	-0.686174	0.0665814	-0.389233	-0.357998	-1.14931	-1.37336	-1.08833	-0.0294753	0.945837	-0.107277	0.334238	-0.86716	-1.09381
0	ENSDARP00000126382	akajin_mus_all_contig_28820	1.62799	0.793182	-1.43829	-1.42275	0.433127	0.100313	-0.0485959	-0.243148	2.05109	1.56694	-0.859456	-1.38323	-0.000391848	-0.354606	0.249784	0.913219	-0.322603	-0.728914	-0.512445	0.512352	-0.933568
RAB5A, member RAS oncogene family, a	ENSDARP00000107354	akajin_mus_all_contig_2883	-1.45699	-0.892391	-0.445782	0.697849	-0.918821	0.234861	0.906459	2.14283	1.70748	0.30262	-1.30965	-1.10863	-0.906899	-0.737998	0.130319	-0.945435	0.865955	0.539742	-0.073389	0.670936	0.596934
transmembrane protein 55Ba	ENSDARP00000056375	akajin_mus_all_contig_28840	-1.13033	-0.905826	-1.6639	-0.882722	1.00698	0.151209	-0.920581	1.18311	-0.927338	1.0826	0.289723	1.64397	1.23999	0.168021	0.0766392	0.594895	-2.00641	0.0796167	0.380696	0.229635	0.310034
paired-like homeodomain 3	ENSDARP00000093314	akajin_mus_all_contig_28849	-0.0939381	-1.93771	-0.638694	-1.40236	-0.348688	-0.147372	0.416218	1.13317	0.78706	-0.588856	1.43024	-1.20757	0.00944122	0.665357	0.359746	0.139221	-1.45506	1.75243	0.567679	1.15524	-0.595543
golgi-associated, gamma adaptin ear containing, ARF binding protein 1	ENSDARP00000038214	akajin_mus_all_contig_28853	-0.637893	-0.509732	0.277406	1.38166	0.843452	-0.940341	0.939721	-0.151181	2.71473	-0.418233	0.688339	0.450467	-0.0832351	0.123049	-0.150583	-0.396582	-1.71591	0.206548	-0.000822818	-1.33146	-1.28939
zgc:175107	ENSDARP00000100782	akajin_mus_all_contig_28855	-1.01112	-1.01112	-1.01112	0.522829	0.460763	-1.01112	0.66529	-1.01112	2.17592	0.246586	0.392092	0.66392	1.01136	-1.01112	-1.01112	-1.01112	0.349242	0.405893	-1.01112	1.71029	0.49587
putative homeodomain transcription factor 1	ENSDARP00000074805	akajin_mus_all_contig_28857	-0.200027	-0.602332	0.172705	0.817425	-0.0176813	1.25894	1.96245	1.15507	1.61694	1.46366	-0.192418	-0.571468	-1.14439	-0.145436	-0.920884	-0.873812	-0.269993	-0.178296	-1.26043	-0.695963	-1.37406
erythrocyte membrane protein band 4.1 like 4A	ENSDARP00000058626	akajin_mus_all_contig_28859	-1.36663	-0.658908	1.22769	-0.0328417	-0.54314	0.0564578	-0.544226	0.83812	-0.524261	2.84313	-0.616734	-0.240425	-0.917429	-0.160526	0.0564565	1.59692	-0.0930293	0.89436	-0.402519	-1.30111	-0.111356
tumor protein p53 binding protein, 2b	ENSDARP00000110949	akajin_mus_all_contig_28866	-0.941336	-0.437807	-0.772332	-0.919269	0.3977	1.47415	2.43542	0.548494	0.253927	-0.450584	0.273164	0.419806	-0.6451	-0.0103889	-0.0280383	-2.22042	0.223661	0.393773	1.04651	-1.29821	0.256881
0	ENSDARP00000131222	akajin_mus_all_contig_28872	-0.39541	-0.744319	0.592409	-0.924347	0.0736834	1.06282	2.1162	1.99419	0.3519	-0.906412	0.543414	0.0921593	0.10138	-0.0975699	1.10665	-1.64019	-1.26726	-0.0178733	-0.225705	-0.859987	-0.95574
nuclear factor of kappa light polypeptide gene enhancer in B-cells inhibitor-like 1	ENSDARP00000059016	akajin_mus_all_contig_28958	0.673787	-1.80481	0.234124	-0.315702	-0.495943	-0.413804	2.34246	-0.0641464	0.367055	1.68793	1.89182	0.122683	-0.824413	-0.537483	0.0408543	-1.31176	-0.127011	-0.584859	-0.19539	0.0608514	-0.746241
triosephosphate isomerase 1b	ENSDARP00000060055	akajin_mus_all_contig_29	1.14184	-0.918186	-0.15623	-0.0460379	-0.916911	-0.0938813	1.93715	0.727348	-1.60136	-0.515514	-1.24387	-2.04438	-0.063096	0.401195	0.659579	0.559458	-0.545844	0.491999	0.133606	0.558078	1.53505
Fraser extracellular matrix complex subunit 1	ENSDARP00000116842	akajin_mus_all_contig_29003	-0.394438	0.607884	-0.927293	1.61829	-0.344413	-0.0757015	0.000439713	0.492229	1.09626	-0.974209	1.59892	1.60241	0.36072	-1.19508	-0.464231	-1.58225	0.714218	-0.505539	-0.624367	0.597546	-1.6014
X-ray repair complementing defective repair in Chinese hamster cells 1	ENSDARP00000131012	akajin_mus_all_contig_29012	0.14358	1.06644	-1.39114	-0.346337	2.3241	1.4793	-0.450525	-0.491645	-0.590589	0.754957	0.289604	1.29136	-1.22335	-0.962745	-0.290574	0.608	-0.702727	-0.618899	0.210349	0.36677	-1.46594
CREB binding protein b	ENSDARP00000140630	akajin_mus_all_contig_29026	-0.964627	-0.269563	-0.515568	0.693727	0.653687	0.605613	2.40678	1.47134	0.770104	-0.929509	-0.751536	-0.273866	-1.45919	-1.16939	1.00967	-0.344287	0.565727	-0.698696	0.507699	-1.30414	-0.00396878
0	ENSDARP00000111334	akajin_mus_all_contig_29042	-1.24877	-0.429501	0.120749	1.96209	0.301801	-0.715383	0.863775	1.90028	1.40817	1.3429	0.215447	-0.590097	-1.1813	-1.21117	-0.812092	-0.345593	-0.864591	-0.801811	0.0517601	-0.311787	0.345121
transcriptional adaptor 2B	ENSDARP00000012853	akajin_mus_all_contig_29107	-0.735372	-0.0854323	-0.702012	0.224663	-0.508539	-0.0634064	1.95339	0.671542	1.1179	1.49314	1.08076	1.59341	0.0742083	-0.539043	-0.0250238	-1.08974	-0.116845	-1.78453	-1.05954	-0.386599	-1.11293
glycerophosphocholine phosphodiesterase 1	ENSDARP00000107604	akajin_mus_all_contig_29156	-1.0738	-1.07956	-0.611627	0.168681	0.454521	-0.489873	1.93552	2.45992	0.917691	1.14445	0.835668	-0.67938	-0.26308	-1.04278	-0.309949	-0.712762	0.545191	-0.561329	-0.0027609	-0.900688	-0.73404
glutamic pyruvate transaminase (alanine aminotransferase) 2	ENSDARP00000141642	akajin_mus_all_contig_29164	-1.55312	-1.25774	-1.61375	-0.271146	0.615676	1.26961	1.65693	1.38456	0.6275	0.16346	0.524636	-0.669153	-1.28971	0.427831	-0.913498	1.38918	-0.864664	-0.0215076	0.190709	-0.13804	0.342225
protein phosphatase 2, regulatory subunit B', alpha isoform	ENSDARP00000019419	akajin_mus_all_contig_29216	-1.63926	1.1428	-0.406643	-0.369543	-0.360483	0.261764	0.321227	1.97314	-0.215918	-0.120812	-1.72766	0.216867	-0.945238	-1.00627	0.287784	-1.31987	1.32125	0.916032	-0.258017	1.25973	0.669125
0	ENSDARP00000139571	akajin_mus_all_contig_29232	-0.965946	-0.965946	-0.965946	0.373848	-0.965946	1.4055	-0.0287364	1.57084	-0.217987	-0.965946	-0.965946	1.71742	0.199482	0.0578453	-0.232632	0.239465	0.387471	2.15407	-0.965946	0.100975	-0.965946
zinc finger and BTB domain containing 8B	ENSDARP00000094186	akajin_mus_all_contig_29260	0.347088	-1.49089	1.72213	0.228275	-0.121823	-0.788752	0.00220967	0.729087	2.12587	-1.3246	-0.158479	-0.678096	0.431359	0.441847	0.265408	-0.116985	-0.864803	-0.713703	-0.95589	1.81154	-0.890788
phenazine biosynthesis-like protein domain containing 2	ENSDARP00000056511	akajin_mus_all_contig_29286	-1.87582	-1.25317	0.0771254	0.8815	-0.514002	0.292549	-0.290593	0.545955	-1.63079	1.1312	0.371753	1.10853	-0.0952855	1.1494	0.721715	0.70788	1.16893	-0.629753	0.687065	-0.930488	-1.6237
Ras and Rab interactor 2	ENSDARP00000109860	akajin_mus_all_contig_29309	-0.626449	-1.29924	0.184272	1.94219	-0.0267173	0.717145	1.50986	1.82737	-0.304489	0.312649	-0.0656343	-0.206255	-1.92224	-1.46051	0.822627	-0.464065	-0.0137656	-0.363704	0.36087	-0.869717	-0.0542094
5'-nucleotidase, cytosolic IIb	ENSDARP00000065124	akajin_mus_all_contig_29329	1.38526	-1.62647	0.320046	0.244434	-0.589792	-1.14154	0.737188	2.08931	-0.243566	-0.337409	1.37532	-0.699834	-1.41346	-0.817387	0.548626	-0.702557	0.28501	1.35634	-0.810005	0.266181	-0.225697
family with sequence similarity 195, member A	ENSDARP00000081636	akajin_mus_all_contig_2933	-1.25354	-1.46174	-0.855408	0.785969	0.0996026	-0.446039	-0.00495524	0.766619	2.71053	1.25041	0.211575	-0.262729	-0.122698	0.0943171	-0.615456	0.771592	-1.45231	-1.14454	0.836506	0.0577691	0.0345397
ribosomal RNA processing 7 homolog A	ENSDARP00000132397	akajin_mus_all_contig_29361	0.129375	-0.607262	-1.65548	-1.03658	1.71655	0.145109	0.387173	0.796835	1.70228	0.89817	1.22706	1.22119	0.856981	-1.04469	-0.425583	-0.565847	-0.656774	-0.739413	-0.481835	-0.753603	-1.11366
acyl-CoA thioesterase 9, tandem duplicate 1	ENSDARP00000114744	akajin_mus_all_contig_29398	-1.07141	-0.972355	0.281185	0.589501	0.535209	-0.145853	1.39121	0.0959754	0.965867	1.85046	-0.364061	0.0484572	-1.51876	-1.04179	-0.289046	1.24852	-0.977658	-1.1141	-0.687067	-0.494071	1.66978
collagen, type IV, alpha 3 (Goodpasture antigen) binding protein b	ENSDARP00000136078	akajin_mus_all_contig_29399	-0.495848	-0.346652	-0.42349	1.30843	1.22951	1.71519	-0.165442	1.16472	0.109847	-0.396057	-1.89438	0.839796	-0.956355	-1.59982	0.460314	-0.875463	0.531843	-0.39467	0.603876	0.817113	-1.23246
leucine rich repeat containing 29	ENSDARP00000128199	akajin_mus_all_contig_29408	-0.87452	-1.34188	1.27747	1.09777	0.504275	0.590075	1.31548	0.121642	1.33202	0.392706	-1.21772	-0.62146	0.0428029	0.0411383	-1.12323	0.166252	0.969344	-1.74087	1.07533	-1.10221	-0.904418
RPTOR independent companion of MTOR, complex 2b	ENSDARP00000058310	akajin_mus_all_contig_29418	-1.25464	-0.412243	-0.182539	-0.129389	0.294394	0.343066	1.03733	0.979941	2.53523	1.21278	0.830571	0.364029	0.373816	-0.95742	-0.893006	-0.78836	0.338814	-1.74256	-0.195018	-1.01926	-0.73553
RAB24, member RAS oncogene family	ENSDARP00000070635	akajin_mus_all_contig_2942	-1.07979	-0.795335	-0.565411	-0.240965	0.767285	0.385365	0.895093	2.91656	1.74367	0.866135	0.0608188	-0.230634	-0.0573664	-0.783086	-0.988487	-0.639599	-0.0998206	-0.727782	0.209788	-0.873913	-0.762534
fer (fps/fes related) tyrosine kinase	ENSDARP00000050956	akajin_mus_all_contig_2945	-1.31188	-0.838272	-0.653139	-0.393793	0.358942	0.0403199	1.92988	0.757456	2.09874	1.36524	1.25608	-0.155992	-0.515691	-0.550708	-0.674018	-0.257188	-0.731252	-0.612587	0.863006	-0.975912	-0.999231
phospholipase D1a	ENSDARP00000120802	akajin_mus_all_contig_29452	-0.470252	-1.28813	-0.861791	1.90087	-0.419146	1.3661	-0.00558636	1.54025	-0.658763	-0.128778	0.300949	-0.598247	-1.43097	-1.63676	0.720961	-0.822589	0.809681	-0.467449	0.442441	0.849654	0.857558
UHRF1 binding protein 1-like	ENSDARP00000122870	akajin_mus_all_contig_29461	-1.18868	0.234041	0.140558	0.132484	1.96674	-0.0902084	0.214657	1.32646	0.0460062	0.392898	1.38908	1.82388	-0.328183	-1.081	-0.898358	0.416833	-0.402221	-1.03515	-0.294628	-1.39445	-1.37075
THO complex 3	ENSDARP00000073472	akajin_mus_all_contig_2951	-0.991177	-2.00627	-0.33257	-0.0825002	0.586265	0.748601	0.529104	2.3143	0.0183584	1.4111	0.761213	0.802096	0.192294	-0.806544	0.227897	0.64143	-0.349179	-0.977389	-0.465724	-1.43359	-0.787714
2-oxoglutarate and iron-dependent oxygenase domain containing 2	ENSDARP00000073125	akajin_mus_all_contig_29513	-0.0922425	-1.04278	0.102207	-0.0630433	0.845378	0.48008	1.2092	1.05432	2.13206	0.83165	1.00012	0.645004	-0.644928	-1.15745	-1.33986	0.291228	0.0467535	-0.911531	-0.880895	-0.843816	-1.66146
si:ch211-110e21.4	ENSDARP00000097223	akajin_mus_all_contig_29576	0.416292	0.431132	1.26018	-0.0261698	-0.0906017	-0.00101445	-0.351529	0.0963935	1.19902	-0.565006	0.66575	1.24556	-1.59653	-1.67026	-0.793768	1.14189	0.194192	-0.710989	-1.76949	1.64246	-0.717521
activin A receptor, type IBa	ENSDARP00000004431	akajin_mus_all_contig_2962	-0.56232	-0.296121	-0.197506	0.5992	-0.280345	1.57856	2.01465	2.04501	0.45332	-0.0518659	0.0164191	-0.602322	-0.711948	-1.32461	-0.502416	-0.0666663	1.28635	-0.576028	-0.312407	-1.07324	-1.4357
HAUS augmin-like complex, subunit 8	ENSDARP00000111597	akajin_mus_all_contig_29687	0.659974	0.104613	-1.12039	-0.718457	-1.3209	-0.447584	1.91295	0.500796	2.17779	0.159042	1.09745	0.700414	-0.0278094	0.434092	-0.529994	0.384897	-1.15834	-0.422364	0.117096	-0.952979	-1.5503
carbonic anhydrase XVI b	ENSDARP00000128049	akajin_mus_all_contig_29736	0.490397	-0.222598	-0.710581	2.16415	1.65427	0.322032	0.124391	-1.61922	-0.898667	-0.107056	0.177747	-0.559914	-0.0687358	0.236581	-0.575688	-0.761385	-0.454475	-0.544979	-1.51399	1.42276	1.44496
solute carrier family 16 (monocarboxylate transporter), member 3	ENSDARP00000119646	akajin_mus_all_contig_29827	-0.286066	-1.31331	0.434418	0.709152	2.74576	1.68397	-0.225408	-0.055201	-0.128866	0.346696	-1.31331	0.793576	0.020633	-0.240981	0.612937	0.211346	-1.31331	-0.430494	-0.586848	-1.31331	-0.351394
si:dkey-147f3.4	ENSDARP00000075071	akajin_mus_all_contig_29833	0.649462	-1.32459	0.559936	-1.32459	-0.824356	-0.474975	0.135378	-1.32459	-0.340652	-1.32459	1.00949	1.36234	-0.368068	2.4264	0.91996	0.436743	-0.6181	-0.189611	-0.43756	0.759678	0.292301
phospholipase A2, group VI (cytosolic, calcium-independent)	ENSDARP00000125120	akajin_mus_all_contig_29881	-0.941009	-0.491229	0.275514	0.760022	1.00897	1.46766	1.4033	2.21332	0.577626	-0.394219	0.493868	0.0424421	-1.02105	-1.16304	-1.08715	0.192119	0.447307	-0.954743	-0.867573	-1.1251	-0.837031
ATG12 autophagy related 12 homolog (S. cerevisiae)	ENSDARP00000092078	akajin_mus_all_contig_29886	1.1229	-0.806568	0.14521	-0.21776	1.50233	1.35924	0.819785	-0.0222344	0.850608	1.53013	-0.0120434	-0.84131	-0.635848	0.0267546	-1.37211	1.09207	-1.50439	-0.76721	-1.46932	-0.97414	0.17392
transcription factor CP2	ENSDARP00000121618	akajin_mus_all_contig_29895	-1.14582	-1.05512	-1.06435	-0.676361	0.698404	0.924769	1.87691	1.66115	1.60545	1.25219	0.446822	0.277796	-1.16246	-0.37177	-0.406667	-0.852088	-0.0109345	-0.884376	-0.372299	-0.7946	0.0533456
endoplasmic reticulum oxidoreductase beta	ENSDARP00000138128	akajin_mus_all_contig_2991	-0.133237	-0.469616	0.210731	-1.55221	0.692736	-0.472547	1.59062	-0.535839	1.93857	-0.830666	0.267266	-0.126044	-0.504501	1.59131	1.09163	-0.839797	-1.01568	-1.3393	0.116993	1.07586	-0.7563
trafficking protein particle complex 11	ENSDARP00000054808	akajin_mus_all_contig_2995	-1.41928	-0.179562	1.11115	1.97111	0.82269	-0.363259	1.42527	1.63668	1.11216	0.0171629	-0.37051	-0.764267	-0.309162	-0.648201	-1.33083	-0.0570162	-0.600103	-1.4476	0.275103	-0.170598	-0.710955
biorientation of chromosomes in cell division 1	ENSDARP00000138172	akajin_mus_all_contig_2996	-0.189418	-1.21258	-0.474788	-0.62866	1.11666	1.76532	1.08603	0.603234	0.559214	0.36102	0.630186	-0.802091	-1.05869	-0.784493	-1.43003	2.02569	0.635993	-1.33847	-0.590476	-0.226861	-0.0467807
0	ENSDARP00000141267	akajin_mus_all_contig_29979	-0.723398	-0.928977	-0.0319827	1.11676	1.62023	1.07808	0.378083	1.44922	0.05407	-1.70418	-0.340049	0.41295	-0.448599	-0.6547	0.506108	-0.526481	-0.874312	1.09227	0.0914473	-2.15905	0.592516
upstream transcription factor family member 3	ENSDARP00000126407	akajin_mus_all_contig_30045	-0.541596	0.417506	0.770018	-0.819134	2.26783	-0.518622	1.15727	0.495206	1.40704	0.31795	0.469047	1.09869	-0.657809	-0.126761	-1.23878	0.452311	-1.63043	-0.720432	-1.119	-0.580597	-0.8997
pleckstrin homology domain interacting protein	ENSDARP00000122900	akajin_mus_all_contig_30048	-0.641106	-0.534386	-1.78018	0.0565153	0.660917	0.136788	-0.247555	2.36035	1.68057	-0.176853	1.03525	1.05008	0.654622	-0.0906792	-1.18049	-0.00533076	-0.0173967	-0.813114	-1.05731	0.0905124	-1.1812
tripartite motif containing 16	ENSDARP00000006227	akajin_mus_all_contig_30111	-0.750182	-0.662617	0.705048	-0.187199	-0.517979	-0.944131	2.62297	2.55573	-1.08416	0.222594	0.215484	-0.447154	-0.186415	0.0558063	0.282133	-0.18534	-1.06921	-1.01841	-0.0302023	0.194165	0.229056
solute carrier family 25, member 34	ENSDARP00000108999	akajin_mus_all_contig_30130	-0.356422	-1.88194	1.05553	-0.762368	0.804982	-0.11704	0.597299	-0.216519	2.35883	-0.42685	-0.723591	-0.527652	-1.35015	0.308286	-0.291983	0.112888	-0.641952	0.657589	1.96954	-0.0380898	-0.530389
motile sperm domain containing 1	ENSDARP00000031983	akajin_mus_all_contig_3014	-1.61958	-1.18592	-1.08656	0.130618	0.0386419	0.0287699	1.86356	1.60253	1.60892	1.38659	1.01045	0.300119	0.274929	-0.1764	-0.52077	-0.00813231	-0.660456	-0.926431	-0.598593	-0.670371	-0.791915
zinc finger protein 326	ENSDARP00000134575	akajin_mus_all_contig_30173	0.041256	0.0924207	0.48358	1.09962	0.787936	1.81007	1.56805	0.76977	0.790943	0.492173	-0.0316669	-1.03779	-1.20292	-2.14471	-0.531033	-0.0706227	0.489793	-0.665892	-0.618174	-1.06537	-1.05744
lipase, hormone-sensitive b	ENSDARP00000138035	akajin_mus_all_contig_30211	-0.704081	-0.706553	-0.652631	3.75454	-0.426795	-0.190125	-0.0576383	-0.0195278	-0.0668327	1.03663	-0.432385	-0.498721	-0.596594	-0.659416	0.890528	-0.512177	0.548422	0.232012	0.0928442	-0.468462	-0.563034
cadherin 5	ENSDARP00000098885	akajin_mus_all_contig_30239	1.62068	-0.659344	0.498439	-0.908816	-0.740144	-0.728328	1.02577	-1.41558	2.06835	0.911401	1.16597	-0.617166	-0.457296	0.359384	-0.762375	-1.41558	-0.103046	1.15877	-0.118768	-0.124291	-0.758011
zinc finger protein 513	ENSDARP00000137133	akajin_mus_all_contig_30240	-0.821837	0.188413	0.0682701	1.50846	-0.460503	-1.14091	1.83646	0.429114	0.673464	1.97565	-0.226817	0.456265	-0.428249	-1.41192	0.440375	-0.160943	-1.55857	-1.32028	0.544577	-0.670934	0.0799013
glucan (1,4-alpha-), branching enzyme 1b	ENSDARP00000137627	akajin_mus_all_contig_3029	-1.63622	-0.657838	0.134933	-0.809222	0.344142	-0.454042	2.05084	-0.230717	2.2051	0.534736	-0.10707	-1.37279	-1.11421	0.23926	0.670014	-0.967917	0.545705	1.11611	0.225348	-0.194407	-0.521745
Fras1 related extracellular matrix 1a	ENSDARP00000084598	akajin_mus_all_contig_30310	-1.75028	-1.44554	-0.827143	-0.969766	0.759309	0.90318	1.17922	2.15398	1.15536	0.148016	0.918477	0.467061	-0.00503359	-0.300932	-0.185569	0.87939	-0.565858	-0.818437	0.00294483	-1.0084	-0.689986
septin 3	ENSDARP00000044056	akajin_mus_all_contig_30313	-0.936877	-1.10912	0.623808	0.0763135	1.82862	0.818038	2.06733	1.16361	0.46503	0.44703	-0.980419	-1.39517	-0.424957	-1.24769	-1.20788	-0.0854723	0.317692	-0.788449	-0.473358	0.303047	0.538876
oxidation resistance 1	ENSDARP00000132720	akajin_mus_all_contig_30446	-0.64991	-0.680509	0.631357	-0.338316	0.873089	-0.304496	-0.0985202	1.86302	0.744581	-1.20931	1.96852	0.270118	-1.0953	-1.58733	0.135372	-0.931989	-1.17987	0.561707	0.0628933	1.35358	-0.388681
connexin 28.1	ENSDARP00000061250	akajin_mus_all_contig_30447	0.613399	-1.00746	-0.340743	1.11028	-1.00746	-0.265116	1.57735	-0.416403	2.69302	-1.00746	0.405668	-0.227807	0.0190972	0.778433	-0.298986	1.03988	-0.337729	-0.305593	-1.00746	-1.00746	-1.00746
helicase with zinc finger 2, transcriptional coactivator	ENSDARP00000115109	akajin_mus_all_contig_30452	-0.934083	-1.38102	0.584456	0.45662	1.19043	0.663339	-0.0132745	1.30387	1.25098	1.42156	-0.387488	-0.132999	-0.824234	-1.32338	0.244287	1.74151	-0.338752	-0.339244	-1.0229	-0.74242	-1.41726
aminomethyltransferase	ENSDARP00000015005	akajin_mus_all_contig_30525	-0.0610829	-1.14206	-0.0836876	1.44873	0.30885	1.54392	1.0796	2.06789	-0.352849	0.0679357	0.296983	-1.61627	-1.16153	-0.84344	-1.25328	-0.845479	1.13445	-0.0739934	0.0977866	-0.305833	-0.306649
forkhead box N3	ENSDARP00000016824	akajin_mus_all_contig_30557	0.410902	0.0746447	-0.679682	-0.826246	1.23088	-1.34365	0.504352	1.89655	0.853109	0.361877	0.959651	0.829929	-0.988778	-0.131054	-1.43917	1.43202	-1.51684	-0.31441	-0.882223	0.355378	-0.787233
protein phosphatase, Mg2+/Mn2+ dependent, 1Db	ENSDARP00000006004	akajin_mus_all_contig_30571	-1.21721	-0.772455	-0.526031	0.0936055	0.989017	1.76735	0.897319	1.92456	0.701693	1.34461	0.00669148	-0.367669	-0.749567	-0.862974	-0.753938	-0.486715	1.11876	-0.504868	-0.221587	-1.40091	-0.979691
WD repeat and FYVE domain containing 1	ENSDARP00000006309	akajin_mus_all_contig_30677	-0.220976	-0.631748	1.84717	0.764291	0.39273	-0.771327	1.10266	0.625403	0.0240309	-0.278631	0.496214	1.98428	-1.55272	-0.560386	-1.33399	-1.4329	0.8997	-0.230588	-0.626261	-0.956241	0.459288
alkB homolog 3, alpha-ketoglutarate-dependent dioxygenase	ENSDARP00000129219	akajin_mus_all_contig_3068	-0.739653	0.0676371	0.134152	1.82457	0.837766	1.01982	0.804502	0.808941	-0.392906	0.197678	-0.823628	-1.0555	-1.38633	-0.823719	1.56152	-0.479283	-0.537734	-0.707238	1.71814	-1.06036	-0.968368
epsin 2	ENSDARP00000128983	akajin_mus_all_contig_3070	-1.53876	0.344511	-0.250856	0.647119	1.0358	0.856205	0.935451	1.68778	-0.577746	-0.590368	0.231236	-0.428472	-1.08577	-2.06155	0.985666	-1.4735	1.07592	-0.0246831	0.763535	-0.519487	-0.0120436
LanC antibiotic synthetase component C-like 1 (bacterial)	ENSDARP00000018694	akajin_mus_all_contig_3071	-0.905263	-1.62144	-0.481987	-0.864556	0.63412	0.526216	1.45945	0.544413	1.62152	1.61307	0.219642	0.294867	-0.976406	-1.15971	1.09966	-0.113911	0.777701	-0.0566425	-0.456767	-1.5475	-0.606475
zinc finger protein 800a	ENSDARP00000089079	akajin_mus_all_contig_30733	-0.119661	-0.249717	-1.01877	-0.731827	1.03001	0.589514	1.52729	1.96728	1.18113	-0.936427	1.59114	1.15498	-0.551514	-0.765414	-0.76784	-0.972187	-0.634564	-1.15373	-0.329188	-0.35257	-0.45795
dynactin 4	ENSDARP00000140168	akajin_mus_all_contig_3076	-0.339181	0.790083	-0.875954	0.118704	0.558784	1.60426	1.13813	0.890926	1.30763	1.3447	0.597063	0.479201	-0.973479	0.567297	-1.07607	-1.46476	-0.606859	-1.2093	-0.557976	-0.979582	-1.31361
sorting nexin 11	ENSDARP00000096134	akajin_mus_all_contig_30783	-1.54951	-0.499941	-0.676181	0.184017	1.10835	0.739414	-1.29216	2.18743	1.21946	-0.47153	-0.299294	1.6203	-0.0891722	-0.83608	0.0388749	-0.689335	0.737549	-0.895326	0.82307	-0.870348	-0.489594
0	ENSDARP00000098059	akajin_mus_all_contig_30807	0.362905	-0.460095	0.461076	0.379405	1.27279	1.75507	0.112232	0.637336	0.778416	0.342543	-0.180648	1.84918	-1.25218	-2.1681	-0.548094	-1.66657	-0.139693	-0.344765	-0.547495	-0.405665	-0.23764
asparagine-linked glycosylation 11 (alpha-1,2-mannosyltransferase)	ENSDARP00000049513	akajin_mus_all_contig_30813	-0.498548	-1.20395	1.18991	0.823287	0.58819	0.658699	1.27727	1.30947	1.45116	1.50307	0.536063	-0.375768	-1.10659	-0.713396	-1.07242	0.00884676	-0.299165	-0.913636	-1.02588	-1.33829	-0.798326
La ribonucleoprotein domain family, member 1B	ENSDARP00000007794	akajin_mus_all_contig_3084	-1.51374	0.25155	0.0532492	-0.065382	0.0404092	-0.0814905	0.649511	2.13953	1.28785	0.589497	1.30509	0.489386	0.853452	-0.42475	-0.974241	-2.01495	-0.232118	-1.47804	-0.1724	0.00149478	-0.703918
fructosamine 3 kinase related protein	ENSDARP00000140142	akajin_mus_all_contig_30854	0.913032	-0.748427	-0.413608	-0.769395	0.631736	0.473729	1.03223	0.0846203	1.11396	0.934666	0.723551	0.289931	-2.22283	-1.77757	-1.43717	-0.131157	1.27698	0.151352	0.898031	-0.152941	-0.870718
SRSF protein kinase 3	ENSDARP00000135792	akajin_mus_all_contig_30883	-0.943649	-1.24945	0.27116	0.0949997	0.705217	0.351299	2.42071	0.877571	2.1804	0.422459	0.153831	0.0376132	-0.818689	-0.989876	-0.788063	0.0927644	-0.921909	0.347525	-0.283604	-0.92938	-1.03093
solute carrier family 25, member 43	ENSDARP00000131401	akajin_mus_all_contig_30889	-0.44622	-0.597465	-0.0106684	0.889816	0.257858	0.226998	-0.393659	3.77343	0.37493	0.714719	-0.295486	-0.403082	-1.0383	-0.655388	-0.313127	0.259922	-0.509259	-0.993677	-0.327406	-0.0571048	-0.456825
c-mer proto-oncogene tyrosine kinase a	ENSDARP00000101815	akajin_mus_all_contig_30908	1.2077	-1.66869	0.162089	-0.562494	-0.120742	1.07516	-0.250513	1.97227	-0.757602	0.465637	1.13389	0.476483	-1.79965	-0.596272	-0.362701	0.722117	-0.556042	-1.69336	0.364387	0.639235	0.149099
urocanate hydratase 1	ENSDARP00000094017	akajin_mus_all_contig_30910	1.16837	0.305485	-0.174148	-0.442623	0.564487	0.972374	2.13551	-0.494293	0.611129	-0.974037	0.499174	0.365862	1.71095	-1.06415	-1.26968	0.253356	-1.31562	-1.27418	0.0974426	-0.975067	-0.700349
si:ch73-308m11.1	ENSDARP00000139249	akajin_mus_all_contig_30923	-0.959983	-0.195882	1.05681	1.23115	0.844793	0.902361	0.797511	-0.520128	1.63424	0.61587	0.612984	-1.47244	-0.0912086	-0.135071	-1.5984	0.46848	0.132804	-1.39611	0.598877	-1.43773	-1.08893
vomeronasal 2 receptor, h7	ENSDARP00000118129	akajin_mus_all_contig_30945	-0.701354	-0.88302	-0.697126	1.32134	-0.231341	0.376691	1.19727	2.59438	-0.845857	0.117553	-0.0701411	0.570309	0.156856	-0.681423	-0.482381	0.439819	1.37712	-1.38242	-0.022179	-0.946455	-1.20764
pappalysin 2	ENSDARP00000104154	akajin_mus_all_contig_30957	-1.12616	-0.166863	-1.12616	1.63551	-0.27313	2.22138	-0.178228	0.105188	-0.448005	1.13242	0.218586	-0.285509	0.0871003	-0.256265	2.0828	-1.12616	0.352412	-0.512561	-0.726488	-1.12616	-0.483715
gigaxonin	ENSDARP00000131047	akajin_mus_all_contig_30994	-1.51854	-1.15292	-0.0314284	0.142429	0.755853	-0.225507	2.26656	1.51046	0.510275	0.816062	-1.13932	0.0729252	-0.0981911	-0.578421	-0.154446	0.31456	-0.427735	-1.11172	-0.65852	-0.969626	1.67726
TBC1 domain family, member 5	ENSDARP00000122022	akajin_mus_all_contig_31009	-1.21421	-0.520007	-0.0595142	0.0692125	1.54458	0.335902	0.806776	1.1856	2.57301	1.06516	-0.0668719	0.451545	-0.291477	-1.57229	-0.636401	-0.891826	-0.953703	-0.792155	-0.253867	-0.20826	-0.571207
si:ch73-160i9.3	ENSDARP00000086351	akajin_mus_all_contig_31027	-1.02328	-0.402624	0.297144	0.900948	1.85821	1.42354	1.97192	0.827265	-0.787274	0.487356	-0.364033	0.381157	-0.646444	-1.37668	-0.840898	0.15221	-0.442545	-0.995772	0.342826	-0.248675	-1.51435
beta-1,3-glucuronyltransferase 1 (glucuronosyltransferase P) a	ENSDARP00000138429	akajin_mus_all_contig_31068	-1.09406	-1.35718	-1.66746	-0.947938	-0.517812	0.97393	0.215169	0.0752856	-0.180368	-0.352792	0.328766	0.182143	0.552254	1.83611	1.4548	-0.860354	1.55536	1.23816	-0.954052	-0.559893	0.0799343
nucleoporin 214	ENSDARP00000133289	akajin_mus_all_contig_31072	-0.772716	-0.92886	-0.544503	0.487782	0.626715	0.753622	-0.0991074	0.188022	0.75807	0.114306	1.55962	1.82557	1.36839	-0.708234	-0.965469	-0.811802	0.470798	-2.03745	-1.44838	0.396203	-0.232583
asteroid homolog 1 (Drosophila)	ENSDARP00000084981	akajin_mus_all_contig_31133	-0.982567	-0.618399	1.42231	-0.349857	0.262233	0.799112	1.92579	2.04756	0.534988	0.682146	0.530621	-0.791173	-1.56731	-0.666863	-1.27372	0.000942518	0.43987	-0.493943	-0.526504	-0.853978	-0.521257
trafficking protein particle complex 8	ENSDARP00000071563	akajin_mus_all_contig_3117	-0.0423842	-1.21493	-0.942453	0.373595	1.56889	0.841776	0.0110368	0.784151	2.67596	0.0478688	0.805295	0.693134	0.00696399	-1.18535	-1.29011	-0.184882	-0.384944	-0.965102	-0.0721618	-0.942098	-0.584248
formin binding protein 4	ENSDARP00000111839	akajin_mus_all_contig_3121	-0.435691	-0.30224	-0.218868	-0.277057	1.27491	0.992363	1.73046	0.95933	1.06601	0.511814	1.66376	-0.099666	-0.586368	-0.884929	-0.380998	-1.02651	0.699189	-1.71391	-1.02056	-1.28841	-0.662638
oral cancer overexpressed 1	ENSDARP00000139419	akajin_mus_all_contig_31256	-0.96051	-0.683327	0.658954	0.851776	1.27398	0.904947	1.81208	0.921345	1.08073	0.546831	1.31298	0.00139082	-0.39328	-0.836989	-1.16366	-1.18743	-1.34507	-0.471883	-0.825806	-1.08881	-0.408245
cholinergic receptor, nicotinic, delta (muscle)	ENSDARP00000016537	akajin_mus_all_contig_3129	-1.07969	-1.00659	-0.636737	-0.249127	0.993667	0.484415	1.11001	1.13961	2.0031	1.21048	1.23298	0.857545	0.395185	-0.409264	-0.911723	-0.539521	-0.85632	-0.961713	-0.569702	-1.14852	-1.05809
glycogen synthase kinase binding protein	ENSDARP00000058586	akajin_mus_all_contig_31315	-1.01125	-0.761923	-0.419175	0.567582	0.724083	0.667094	1.23629	1.50681	0.210456	-0.133482	0.261233	-0.637844	-1.71333	-1.62766	1.3974	0.295826	0.703765	-0.761653	1.37595	-1.28096	-0.599216
retinal G protein coupled receptor a	ENSDARP00000071634	akajin_mus_all_contig_31323	0.357532	-1.04133	-1.04133	-1.04133	-0.0442552	-0.0835467	0.645434	1.16257	0.619672	1.14949	-0.536666	1.26235	0.85387	-0.293917	-1.04133	2.37251	-1.04133	-0.566338	-1.04133	0.390607	-1.04133
0	ENSDARP00000131053	akajin_mus_all_contig_31328	0.0142487	-0.106343	-1.0335	-1.0335	-1.0335	1.15055	1.20877	-1.0335	1.07145	1.89589	1.7629	-1.0335	0.300677	-1.0335	-1.0335	0.468658	-1.0335	-0.100507	-0.229151	0.202755	0.62815
glutamate receptor, metabotropic 2a	ENSDARP00000079907	akajin_mus_all_contig_31365	-0.714703	0.127092	-1.11547	0.167976	-0.652951	0.706302	2.74327	-0.330483	-0.603513	0.898973	-0.761632	0.059279	-1.11547	0.240653	-0.320713	-0.576568	1.1556	-0.76177	1.70852	-1.11547	0.261065
TAF7 RNA polymerase II, TATA box binding protein (TBP)-associated factor	ENSDARP00000133252	akajin_mus_all_contig_31367	-0.0631147	-1.24021	0.332998	1.38065	0.529433	0.398074	2.07736	1.92184	-0.363628	0.963979	-0.538359	-0.534001	-1.72198	-0.501927	-1.20222	-0.210172	0.510261	-0.101259	-0.593708	-0.0311234	-1.01289
WW domain binding protein 11	ENSDARP00000141076	akajin_mus_all_contig_31380	-0.293502	-0.415727	0.378684	2.14322	0.288188	0.0990457	0.488731	0.517351	1.16676	1.2328	1.0588	-0.760165	-0.820574	0.762846	-0.512426	-1.4511	-0.231239	-1.83981	0.45035	-1.10595	-1.15628
solute carrier family 12 (sodium/potassium/chloride transporters), member 10, tandem duplicate 1	ENSDARP00000013475	akajin_mus_all_contig_31385	-0.580794	-0.613887	-0.722968	-0.0218444	-1.26292	1.13819	1.24545	1.91276	1.72961	1.44183	0.441329	0.0280708	-0.0937708	-1.37751	-0.885113	0.232143	-0.262848	-0.704452	0.32075	-1.14916	-0.814862
kelch-like family member 2	ENSDARP00000082978	akajin_mus_all_contig_31418	-1.25729	-0.0113972	0.329931	0.979636	-0.140304	0.183132	0.248882	1.76082	1.889	1.1792	-0.397287	0.458989	-0.800369	-1.14194	-0.978396	0.518962	0.939818	-1.23148	-0.39589	-0.433419	-1.70059
SET binding factor 1	ENSDARP00000132256	akajin_mus_all_contig_31497	-1.28133	-0.575251	-0.532345	-0.629591	-0.0573059	1.91013	0.539042	1.122	-0.134647	0.595389	-1.3257	0.154479	-0.370238	-0.559159	-0.391534	-1.47714	0.141943	0.0577623	0.0617121	2.67854	0.073254
synovial sarcoma, X breakpoint 2 interacting protein a	ENSDARP00000129572	akajin_mus_all_contig_31505	-0.436306	-0.42826	0.140439	0.804187	1.91298	0.349568	0.0634291	2.49044	-0.0844239	0.259412	0.490715	-0.648729	-1.10171	-0.53142	-0.878206	1.06076	-0.899185	-1.18509	-0.291241	0.44478	-1.53214
serpin peptidase inhibitor, clade A (alpha-1 antiproteinase, antitrypsin), member 10	ENSDARP00000053685	akajin_mus_all_contig_31521	1.18348	-1.01194	-1.01194	0.0432511	1.08665	1.49489	0.145301	-1.01194	0.903022	2.39307	-0.057205	0.153874	0.390385	0.120216	-1.01194	0.438902	-1.01194	-1.01194	-0.20033	-1.01194	-1.01194
WW domain containing E3 ubiquitin protein ligase 2	ENSDARP00000081798	akajin_mus_all_contig_31537	0.429551	-0.630852	0.0397528	0.391975	1.51451	-1.08555	0.691803	-0.578383	-0.106287	1.41387	1.23759	1.42082	-1.44021	-1.57417	-0.749286	-0.9078	-1.40553	-0.378822	1.07238	0.352329	0.292309
glycerol kinase 5 (putative)	ENSDARP00000085784	akajin_mus_all_contig_31733	-0.0327383	-1.70913	-0.637576	0.0322027	0.370728	0.170467	0.754975	2.10071	0.643652	1.19362	-0.263532	-0.333097	-1.50592	-0.512262	-0.156004	-1.42904	0.123341	-1.09969	-0.363052	1.20186	1.45048
claudin d	ENSDARP00000025766	akajin_mus_all_contig_31745	-0.708888	-1.49146	0.553216	0.0918617	-0.780775	-0.234717	0.803398	1.24206	0.847874	0.781049	0.592192	0.563908	-1.30298	-2.10869	0.364649	1.48086	-0.108832	0.289106	-0.750359	-1.2807	1.15722
synaptotagmin Ib	ENSDARP00000116847	akajin_mus_all_contig_31751	0.0794461	-0.51193	-0.52958	-0.58128	-0.0410962	-0.533055	0.110281	2.70926	1.71472	1.30723	-0.507124	-0.960836	-0.313852	-0.379071	-0.505086	-0.261326	1.7272	-0.115199	-0.960836	-0.960836	-0.48703
PHD finger protein 23b	ENSDARP00000107356	akajin_mus_all_contig_31792	-2.38269	-1.30188	0.0893369	-0.184838	0.536877	0.554484	0.795989	0.0854311	1.1657	-0.160806	-0.98211	-0.0257907	0.394621	1.4328	0.372504	1.32336	-0.762021	-1.24216	-0.392152	1.43476	-0.751423
vacuolar protein sorting 13 homolog A (S. cerevisiae)	ENSDARP00000135302	akajin_mus_all_contig_3181	-0.939399	-0.538847	-0.799579	0.0398199	0.244383	0.309507	1.34986	0.771897	1.6897	0.457949	1.23819	1.63956	1.19206	-0.231731	-0.386636	-1.01334	-0.861125	-1.38849	-1.09769	-1.2834	-0.392692
adiponectin receptor 1a	ENSDARP00000114440	akajin_mus_all_contig_31814	-1.27895	-0.83027	0.675808	1.61086	0.0236682	1.77868	1.80866	1.56988	0.419024	0.81983	-0.61292	-0.65495	-0.0880862	-0.306778	-0.507901	-1.00164	-0.783371	-0.980646	-0.358764	-0.930386	-0.37175
solute carrier family 39 (zinc transporter), member 1	ENSDARP00000062256	akajin_mus_all_contig_31852	-1.28155	-1.0759	0.0187434	1.05833	0.926542	1.36194	0.773506	1.95157	1.77514	0.376833	0.16723	-1.08356	-1.2669	-0.501324	-0.510691	-1.16903	-0.231285	-0.84248	-0.0550508	-0.457947	0.0658868
peptidylprolyl isomerase (cyclophilin)-like 4	ENSDARP00000133702	akajin_mus_all_contig_31931	0.339937	-0.64194	0.303751	-0.505609	-0.610536	-0.849824	1.89949	0.495086	-0.0245222	0.381269	-1.00192	-2.14751	-1.83689	0.176931	0.768927	1.57108	0.771863	1.13662	-0.240477	-0.0380404	0.0523087
glutaminyl-tRNA synthetase	ENSDARP00000010269	akajin_mus_all_contig_31936	0.225841	-2.26449	0.681402	0.278845	0.161171	-0.123642	2.24099	-0.225155	0.217542	0.740507	-0.797856	0.133564	0.790493	-0.558043	-0.765191	-1.12414	-0.204146	0.802083	1.6392	-0.76938	-1.07959
0	ENSDARP00000138867	akajin_mus_all_contig_31985	2.22519	-0.57839	0.872236	-0.401392	-0.659065	0.351212	0.431865	1.07156	0.0915558	-1.09449	-0.280863	-0.598865	-1.09449	1.90867	1.20111	-0.49692	0.616979	-0.708771	-1.09449	-1.09449	-0.668147
0	ENSDARP00000095757	akajin_mus_all_contig_31989	-0.955169	1.01856	-0.558871	-0.998656	0.795203	1.04457	0.332125	1.03564	0.32476	2.1515	1.16441	0.267704	-1.08215	0.527265	-1.08667	-0.625632	-0.14044	-0.851432	0.305707	-0.978891	-1.68954
calpain 1, (mu/I) large subunit	ENSDARP00000102675	akajin_mus_all_contig_3200	0.42559	-0.353546	-1.00686	-0.0462727	-0.255735	0.998507	0.808194	3.1036	0.267076	-0.189434	-0.0250774	-0.00546227	-1.04144	-1.33368	-0.407613	-0.560203	0.392796	-0.636111	-1.43819	0.203863	1.10001
WW domain binding protein 1-like a	ENSDARP00000009087	akajin_mus_all_contig_3208	-0.847061	-0.00886153	-0.5793	0.423274	0.84208	1.30754	0.390105	2.89931	0.130175	0.438093	0.0523651	0.394641	-0.351022	-1.70484	-0.280112	-0.350541	0.459791	-0.368029	-0.0865941	-1.26563	-1.49538
hyaluronan and proteoglycan link protein 1b	ENSDARP00000062630	akajin_mus_all_contig_32081	-0.547241	-1.37124	-0.924189	-0.528131	-0.0830513	0.77532	-0.427583	1.22078	1.54154	2.07465	-0.576083	-1.13095	-1.16632	-0.745972	1.75372	0.2563	0.66422	-0.695818	-0.184785	-0.167772	0.262595
XK, Kell blood group complex subunit-related family, member 8	ENSDARP00000089363	akajin_mus_all_contig_32087	-0.827442	0.839585	0.657716	0.619026	-0.0201006	-0.827442	3.34369	-0.827442	-0.827442	0.353063	-0.827442	0.0675755	0.409193	-0.827442	-0.0537842	-0.827442	0.603623	-0.0577645	0.685158	-0.827442	-0.827442
LPS-responsive vesicle trafficking, beach and anchor containing	ENSDARP00000003197	akajin_mus_all_contig_32107	0.0350278	1.10351	1.25512	0.996435	-1.09984	1.91573	-0.333828	-1.44898	-0.807785	-1.17825	-0.884458	0.720122	-0.0805835	0.27684	0.24738	-0.822839	1.92741	-0.804876	0.00303185	-0.70585	-0.313311
solute carrier family 38, member 10	ENSDARP00000127359	akajin_mus_all_contig_32191	-1.44919	-1.81249	-0.783868	-0.119212	0.901607	1.57921	0.0902636	1.45784	0.756362	0.358951	0.510158	0.360399	-1.1687	1.29114	-0.803638	-0.174224	-0.7859	1.14368	-0.353394	-1.27285	0.27384
zinc finger protein 687b	ENSDARP00000095474	akajin_mus_all_contig_32227	0.240574	-1.01661	-0.105755	-1.14597	0.213179	-0.710424	-0.10921	-1.26579	1.72354	2.37067	-0.454565	-1.26033	0.311649	0.279908	-0.717717	0.895014	-0.0777153	-0.454087	1.68939	0.240929	-0.646683
transmembrane protein 64	ENSDARP00000114472	akajin_mus_all_contig_32261	-0.136526	-1.49839	-0.704781	0.917176	0.0925723	0.225382	-0.943318	0.261858	-1.16291	-0.0942502	0.104678	0.399375	-0.820625	1.60649	-1.10854	1.20114	0.980925	-0.355714	-0.707078	2.42305	-0.680518
si:dkey-92i17.2	ENSDARP00000115230	akajin_mus_all_contig_32265	-0.578464	-0.875379	-0.692301	-0.644449	0.112881	-0.526217	-0.179911	0.152546	0.835523	-0.340342	1.9591	-0.147131	1.00559	2.00951	0.571142	1.58605	-0.846353	-0.771062	-0.0726639	-1.78226	-0.77581
exosome component 7	ENSDARP00000139168	akajin_mus_all_contig_32267	-0.082462	-0.920113	0.0473705	0.15276	0.78415	0.371831	1.26835	-0.519145	0.0797019	1.13815	0.0272535	0.682734	-2.12262	-0.250902	-1.00728	1.83291	0.458882	-0.948177	0.260142	0.754437	-2.00796
paired box 7a	ENSDARP00000139375	akajin_mus_all_contig_32327	-1.10756	1.37389	-0.0974505	-0.243838	-0.683003	1.14119	2.87241	-1.26968	-0.266644	0.378871	-1.18504	-0.653499	0.132498	-0.134691	0.213176	-0.787948	0.86476	0.960721	-0.467308	-0.576296	-0.464554
histidine triad nucleotide binding protein 3	ENSDARP00000102849	akajin_mus_all_contig_32358	-0.162198	-0.646342	-0.210147	0.106952	0.591011	0.044939	2.677	1.72938	-0.437025	1.72109	-0.660012	-0.174275	-0.760204	-0.572932	-1.02847	-0.0165242	-0.202376	-0.837312	0.121848	0.313536	-1.59794
phytanoyl-CoA 2-hydroxylase interacting protein-like b	ENSDARP00000142016	akajin_mus_all_contig_32361	0.428502	-0.66728	-0.70143	-1.09139	0.114699	1.0718	1.43418	0.391667	-1.34237	0.155217	-1.60371	0.765217	-0.117354	0.652966	-0.00509166	0.0514627	-1.45895	-0.953394	0.220005	0.260298	2.39496
solute carrier organic anion transporter family, member 2B1	ENSDARP00000120042	akajin_mus_all_contig_32368	0.24718	-1.35968	0.232404	0.95601	-0.339629	0.372525	-0.536542	-0.431859	-0.362362	2.38746	-1.06368	0.284306	-1.44393	-1.21968	1.5408	0.719971	1.03105	0.128539	0.127121	-1.33608	0.0660814
si:dkey-109j17.5	ENSDARP00000138255	akajin_mus_all_contig_32382	-0.736695	-0.538745	-0.712371	-0.884252	0.494583	1.66606	0.761956	2.04496	2.03713	0.357977	-0.571529	-0.95773	-0.50355	-0.770043	-0.346113	-0.884214	1.19971	-0.843904	-0.636042	0.267111	-0.444294
0	ENSDARP00000136262	akajin_mus_all_contig_32497	-1.46552	-1.4605	0.722769	0.977263	0.726661	0.47666	1.36411	0.369768	-0.220809	-0.198317	2.38788	-1.18404	-1.07188	-0.323727	-0.437387	0.267155	0.320781	0.930965	-0.369881	-1.03363	-0.778323
guanosine monophosphate reductase	ENSDARP00000050129	akajin_mus_all_contig_3256	-1.28255	-0.987434	-0.447574	-0.445882	0.887458	0.421693	1.65999	1.19972	0.613558	-0.210294	0.848546	0.648896	0.637874	-0.135437	-1.5322	1.85105	-1.03071	0.172331	-0.65586	-0.896463	-1.31671
si:dkey-172m14.2	ENSDARP00000088221	akajin_mus_all_contig_32582	-1.46381	-0.331491	-0.115965	0.59121	0.308656	0.818944	-0.513936	3.38101	-0.165286	0.859658	0.360863	-0.847099	-0.080111	-1.16792	-0.658036	0.562801	-0.126953	-0.746355	-0.349585	-0.629061	0.312462
interleukin 21 receptor, tandem duplicate 1	ENSDARP00000093019	akajin_mus_all_contig_32658	0.153403	-0.132001	0.0974691	-0.115546	0.591843	-0.66276	1.48666	2.60017	0.256834	0.203203	-0.0602262	-1.15174	0.209112	0.396341	0.269736	0.08521	0.0652609	0.622958	-1.70724	-1.56806	-1.64061
growth arrest and DNA-damage-inducible, gamma b, tandem duplicate 1	ENSDARP00000009700	akajin_mus_all_contig_32785	-0.754439	-0.754439	0.190983	0.72879	2.02411	2.79846	-0.754439	-0.0804664	0.230064	-0.754439	-0.754439	0.108052	1.30186	-0.754439	0.21284	-0.754439	-0.00119183	0.0308747	-0.754439	-0.754439	-0.754439
RIMS binding protein 2	ENSDARP00000133712	akajin_mus_all_contig_32797	-1.26334	-1.26334	0.118522	0.476713	-1.26334	0.879664	1.77571	-0.343431	0.756522	0.567912	0.382792	0.697593	1.88888	0.705813	-0.458666	-0.0256564	0.478931	-1.26334	-0.321262	-1.26334	-1.26334
si:dkey-68o6.4	ENSDARP00000108373	akajin_mus_all_contig_32842	-1.3772	-0.588667	0.407769	-0.435139	2.06529	1.29439	-0.313326	-1.3772	1.78775	-0.162816	-0.486724	-0.292071	1.15713	-0.340076	0.515789	-1.3772	0.464099	-1.3772	-0.134384	0.358618	0.211182
PDZ and LIM domain 2 (mystique)	ENSDARP00000127944	akajin_mus_all_contig_32946	-0.0690527	-0.256175	-1.25482	-0.99308	-0.125434	0.918366	0.537462	2.70026	1.34746	-0.423639	-0.231045	-0.1876	-0.202511	-1.98422	0.151349	0.256811	-0.341424	0.195571	-0.906584	-0.409961	1.27826
novel immune-type receptor 11a	ENSDARP00000139085	akajin_mus_all_contig_3299	-1.09954	0.167043	2.45249	1.51968	0.199935	0.491144	0.754083	1.05163	0.398912	-0.573563	-0.318974	-0.714555	-0.524511	-1.36838	-0.921378	0.260061	1.24027	-0.600487	-0.290672	-0.85993	-1.26326
zinc finger and BTB domain containing 48	ENSDARP00000114087	akajin_mus_all_contig_32996	-0.0402578	-0.284126	-0.367806	0.221091	0.489874	1.56751	0.0370551	-1.79171	1.35554	0.846032	1.49696	0.752332	-0.522008	1.04848	-0.362997	0.0455253	-0.890029	-0.221182	-2.20338	-0.054361	-1.12255
sushi domain containing 2	ENSDARP00000141875	akajin_mus_all_contig_32999	0.441118	-1.3656	-1.18933	0.845684	-0.763526	2.02114	0.523275	0.0751814	1.3264	1.5526	0.168164	0.923718	0.184589	-0.124162	-0.480221	-0.285234	-0.928409	-1.10813	0.118308	-0.109471	-1.82611
protein phosphatase 1, regulatory (inhibitor) subunit 1B	ENSDARP00000092432	akajin_mus_all_contig_33030	0.727872	-0.574423	0.216727	-0.82619	2.27568	0.926132	1.58454	1.05171	0.742979	0.611726	0.27248	-1.25317	-1.26199	-0.789618	-1.07829	-0.423735	-1.12239	0.00379736	0.371933	-1.01978	-0.435996
0	ENSDARP00000137810	akajin_mus_all_contig_33099	-0.401035	-0.362824	0.0352435	-1.79125	-0.299658	0.343001	0.874774	0.922919	1.54651	1.62622	-0.640658	-0.0341149	-0.761544	0.0838478	-0.0832846	-1.59875	-0.611199	-0.355646	-1.21261	1.81037	0.909694
zinc finger protein 511	ENSDARP00000001399	akajin_mus_all_contig_33110	0.270485	-0.977378	1.60089	-1.25388	-0.134596	0.439946	0.222627	1.69713	1.19909	0.119374	2.2035	0.00186512	0.161436	-0.248668	-1.16402	-0.181989	-1.12217	-0.569118	-0.696759	-1.33794	-0.229819
zinc finger, FYVE domain containing 27	ENSDARP00000119881	akajin_mus_all_contig_33144	-0.39008	-1.63362	-1.35654	-0.480787	-0.142401	-0.223977	0.315069	0.011639	2.3563	1.02231	1.58285	-0.100014	-0.838859	-0.0619808	-0.638752	1.66211	-1.25006	-0.370596	0.203346	0.440851	-0.106799
tripartite motif containing 36	ENSDARP00000125739	akajin_mus_all_contig_33198	-1.20203	-0.0518638	-0.444999	0.536718	1.61638	0.6728	-0.690928	1.57835	2.03387	0.508491	1.13317	0.374262	0.359722	-1.10885	-0.875263	0.0656863	-0.863477	-0.903271	-1.03057	-0.830101	-0.878115
olfactomedin 1b	ENSDARP00000117426	akajin_mus_all_contig_33199	-0.733416	-0.830896	-0.943926	1.99493	-0.121834	1.11878	1.39327	-1.46333	1.12756	0.379264	0.0269943	0.965037	-0.146681	0.328924	0.482986	-1.09197	-0.568245	-1.22324	-1.05964	1.08839	-0.722966
RAB guanine nucleotide exchange factor (GEF) 1	ENSDARP00000016779	akajin_mus_all_contig_33308	-0.00901788	-0.18985	-0.618549	0.32401	-0.338206	0.994147	1.30767	-1.40969	2.13707	-0.0342045	0.319543	1.35477	-1.18489	0.636518	0.0277209	0.282143	-1.0857	0.888191	-1.66147	-1.00948	-0.730722
protein kinase, cGMP-dependent, type Ib	ENSDARP00000126641	akajin_mus_all_contig_3332	-0.625663	-0.53486	-0.712873	0.543084	0.927077	0.804532	-1.31451	1.85937	0.536907	1.88263	1.23343	-0.0260932	-0.239228	-1.03028	-0.176036	0.401961	0.651272	-1.02732	-0.586172	-1.43036	-1.13686
adaptor-related protein complex 5, sigma 1 subunit	ENSDARP00000103808	akajin_mus_all_contig_33366	-0.669175	-0.753257	-1.16552	-1.06891	0.653159	0.298429	-0.035239	-0.308438	1.0802	0.930925	1.37658	0.735555	0.520236	2.37444	-0.777809	-0.156046	-0.612587	-1.05863	-0.243379	-1.71815	0.597608
zinc finger and BTB domain containing 32	ENSDARP00000129217	akajin_mus_all_contig_33376	-0.627984	0.37462	-0.627984	1.25705	-0.627984	-0.627984	-0.627984	0.555609	-0.627984	-0.627984	0.247193	-0.627984	0.633471	-0.627984	-0.627984	-0.627984	2.2948	-0.627984	0.13707	-0.627984	2.66397
wu:fd14a06	ENSDARP00000071026	akajin_mus_all_contig_33469	-1.76052	-0.548789	1.39699	0.9625	0.0233406	0.143909	1.00726	-0.222575	-0.34407	0.407608	0.30372	1.64689	-0.0947718	-0.815721	0.636164	0.420275	1.01196	0.135589	-0.648181	-1.58068	-2.0809
tetratricopeptide repeat domain 9C	ENSDARP00000016595	akajin_mus_all_contig_3347	-1.14063	-1.07262	1.2918	-0.190054	-0.247738	-0.83054	1.8738	-1.3211	1.37008	0.48491	-0.358985	0.00738984	-0.176655	1.66949	-0.00646329	1.16118	-1.22955	0.130834	-0.208709	0.147708	-1.35414
phosphodiesterase 4B, cAMP-specific b	ENSDARP00000080066	akajin_mus_all_contig_33479	0.345764	0.667157	0.852369	-0.151041	1.29835	-0.380745	-1.66114	0.538442	0.0657223	1.7717	0.594059	-0.781327	-0.816642	0.352644	1.46798	-0.269472	-0.646029	0.715839	-1.37657	-0.78886	-1.79819
0	ENSDARP00000140937	akajin_mus_all_contig_33517	-0.0975728	0.175356	-1.60073	-0.870089	-0.862325	-0.44034	1.18227	-0.143603	1.12462	2.37009	0.431429	-1.18786	1.01091	0.430464	-0.208386	-0.573798	-1.26165	-0.899359	1.1927	0.547646	-0.319767
CREB binding protein b	ENSDARP00000140135	akajin_mus_all_contig_3352	-0.695279	-1.12091	-0.218707	1.47662	0.436975	0.277529	1.94065	1.04054	1.25888	0.512646	0.839664	0.186925	-0.524272	-1.50976	-0.813367	0.00460162	0.28648	-1.22166	0.424212	-1.40163	-1.18013
centrosomal protein 162	ENSDARP00000121710	akajin_mus_all_contig_33527	-0.980652	-0.4961	-0.613703	0.539532	1.9094	0.632749	0.912489	-0.698978	2.17953	1.35387	-0.690147	-0.136824	-0.948164	0.510299	-0.0617205	-0.264162	-0.918487	0.506436	-0.477739	-0.595448	-1.66218
chloride channel CLIC-like 1	ENSDARP00000141396	akajin_mus_all_contig_33567	-0.750542	-0.756136	0.00506419	-0.899657	-0.163326	0.337229	1.48081	1.86678	2.66924	-0.357696	0.405127	-0.889266	-0.518281	-1.21758	-0.966291	0.824029	-0.353409	-0.218656	-0.680606	0.0103837	0.172773
olfactory receptor class A related 1	ENSDARP00000135478	akajin_mus_all_contig_33594	-0.242361	0.640427	-0.115461	-0.827014	2.46744	2.31263	0.741381	-1.11096	-0.294315	0.275785	-0.658846	0.977981	0.248123	-0.262284	-0.377931	-0.55218	-0.801806	-0.890094	0.39328	-1.1065	-0.817293
si:dkey-110c1.10	ENSDARP00000114041	akajin_mus_all_contig_33620	-1.34856	-0.206863	-0.573309	-0.60796	1.56189	0.455606	-0.52885	0.597086	-0.852254	0.485033	0.19492	0.139771	2.82135	-0.529268	-0.0733417	0.876898	-1.34856	-0.637317	-1.09576	0.821495	-0.152015
tripartite motif containing 35-24	ENSDARP00000139656	akajin_mus_all_contig_3366	-1.59193	0.838005	-0.458101	0.0711406	1.26511	0.133332	-0.225585	2.59003	0.398414	0.754531	0.89508	-0.935476	-0.94444	-1.46643	-0.994095	0.0168916	0.310701	0.292999	-0.749539	0.596673	-0.79731
TEA domain family member 3 a	ENSDARP00000136906	akajin_mus_all_contig_33665	-1.10168	-0.947186	-0.503606	0.206487	-0.557595	1.77558	1.37159	1.84999	-0.421146	0.0907141	0.315842	-1.46474	-0.677926	-0.803038	-0.443336	-0.711418	2.02682	-0.00977835	0.24612	-0.562281	0.32059
FK506 binding protein 5	ENSDARP00000038578	akajin_mus_all_contig_3373	-0.452561	-0.787045	0.397159	1.7328	0.944396	-0.0674626	-0.673817	3.36288	-0.529124	-0.150758	0.47549	-0.53532	-0.582009	-0.731161	0.0898834	-0.0305909	-0.813224	-0.813353	-0.0592041	-0.265805	-0.511168
erb-b2 receptor tyrosine kinase 3b	ENSDARP00000116216	akajin_mus_all_contig_33766	-0.413569	-0.411471	0.0256486	1.20889	0.0874747	2.18207	0.650296	-0.512152	-1.19102	0.135791	1.23543	-0.473066	1.70881	-0.732143	-0.396606	-1.51712	0.202265	-0.867355	-0.92565	0.999539	-0.996061
0	ENSDARP00000139066	akajin_mus_all_contig_33769	-1.61457	-0.162363	-0.820029	-1.21637	0.331152	-0.627586	0.338293	1.13009	-0.842031	1.14865	1.34689	0.852519	1.52088	-1.10915	-0.48354	0.662958	-1.33449	0.0361255	0.149837	1.46199	-0.769259
acyl-CoA synthetase long-chain family member 6	ENSDARP00000135461	akajin_mus_all_contig_33819	-0.030728	-1.34845	-1.13358	-1.14679	-0.446234	-0.118416	2.19115	2.37515	-0.33656	1.25283	0.679437	0.250358	0.0859499	-0.18174	-0.733359	-0.8373	-0.556057	-0.828636	0.494932	0.438958	-0.0709179
zgc:110782	ENSDARP00000065400	akajin_mus_all_contig_33829	0.888051	-0.925167	0.849529	0.167409	1.24385	1.62059	0.632666	-0.205147	-1.08858	-0.80698	0.429413	0.469993	-1.36452	-0.604968	-0.480621	-1.36462	0.945303	1.44529	0.493046	-0.696194	-1.64835
serine/threonine kinase 35	ENSDARP00000107856	akajin_mus_all_contig_3384	-0.633596	-0.428371	-0.227463	0.599359	1.77769	0.07263	-0.474636	3.20629	-0.572302	0.816255	0.660802	-0.369435	-0.686145	-0.724718	-0.584072	0.305925	-0.310892	-1.17163	-0.724384	-0.58198	0.0506669
methyl-CpG binding domain protein 3b	ENSDARP00000048774	akajin_mus_all_contig_33856	-1.3371	-0.387322	0.142731	0.459146	0.167284	1.38538	1.84982	0.451014	0.600279	0.638123	-0.414902	-1.45529	-1.78148	-1.3237	0.152758	0.376991	1.32622	-0.212222	0.200352	-1.3974	0.559309
stromal antigen 2b	ENSDARP00000082527	akajin_mus_all_contig_3398	-0.440549	-0.837364	-1.03239	-0.519909	0.813045	2.01929	0.871535	1.51094	0.364763	0.458323	0.129766	-0.0949552	-1.2262	-1.14151	-0.823248	-1.15119	1.72813	-0.0319415	-0.488673	-0.94188	0.834022
SAC3 domain containing 1	ENSDARP00000096054	akajin_mus_all_contig_34026	-1.35321	-0.728431	-1.32666	0.568287	-0.0290924	1.4505	0.40502	1.48031	1.8403	1.65543	-0.110826	0.0345034	-0.415924	0.22745	-0.623657	0.782041	-0.652456	-1.16504	-0.0795266	-0.877026	-1.08198
zinc finger, RAN-binding domain containing 1b	ENSDARP00000086546	akajin_mus_all_contig_3406	-1.26516	-1.23203	-0.890091	-0.350798	0.249672	0.168133	1.39573	2.0429	2.15122	1.59804	0.157732	-0.0449827	-0.282067	-0.548548	-0.101757	-0.577744	-0.618105	-0.61331	0.193312	-0.719348	-0.712782
interleukin 1 receptor accessory protein-like 1a	ENSDARP00000083639	akajin_mus_all_contig_34150	-0.484689	-1.8421	0.252324	-0.491942	-0.844525	-0.312571	0.697129	1.19428	1.254	1.61182	0.923691	0.20045	-0.679215	-1.88749	0.164454	-0.743714	-1.18693	0.44013	-0.0112137	0.349689	1.39641
lipin 2	ENSDARP00000114217	akajin_mus_all_contig_34189	-0.825222	-0.875452	0.445238	1.69448	-0.283259	0.290993	-0.0427973	1.48132	0.883681	-0.493321	-1.25755	1.13395	-1.25956	-0.582376	0.125262	-1.07498	0.65102	-0.396125	1.92797	-1.3395	-0.203775
si:ch211-154e10.1	ENSDARP00000119720	akajin_mus_all_contig_34191	0.848882	-0.995817	-1.11044	2.65479	1.03111	-0.975801	-0.00432386	-0.00656256	0.0182994	-0.568685	-1.59422	1.20769	0.408169	0.189186	-0.0608648	-1.05588	-0.389215	1.31911	-0.645252	-0.102151	-0.168027
chromosome 11 open reading frame 49	ENSDARP00000134616	akajin_mus_all_contig_34198	-1.57561	0.305135	-0.452359	-0.0417551	-0.332924	-0.449718	0.534236	0.384092	1.87467	1.98291	1.69236	0.163158	-0.867926	-0.641688	-1.02724	0.87333	-1.51463	0.437647	-0.28237	-0.422627	-0.638697
glycerophosphodiester phosphodiesterase domain containing 5a	ENSDARP00000099233	akajin_mus_all_contig_34225	0.488801	-0.538757	-0.654235	1.4876	0.576272	0.347037	0.86299	1.94516	0.0133534	1.2384	-1.209	0.228495	-0.43983	-0.50286	-1.44839	-0.0955335	-1.29378	-1.36025	1.37205	-0.911009	-0.106515
casein kinase 1, epsilon	ENSDARP00000066390	akajin_mus_all_contig_3424	-0.464782	-0.871733	-0.878245	0.284841	1.10448	1.64677	-1.03363	0.849623	1.15397	2.02981	0.345563	0.356913	-1.22056	-1.28763	-0.883021	0.244127	0.898321	-0.744351	-0.764686	-0.895229	0.129452
actin binding LIM protein 1a	ENSDARP00000078851	akajin_mus_all_contig_34285	-1.42482	-0.396862	-0.165121	-0.818613	-1.89733	0.29828	-0.149053	1.91258	1.75991	0.651688	-0.214216	-0.751803	-1.02816	0.409673	0.580906	-1.15549	1.57007	0.409351	0.265609	0.0413419	0.102058
collagen, type XXVIII, alpha 1	ENSDARP00000136412	akajin_mus_all_contig_3431	-0.478862	-0.755708	0.417613	0.912775	1.18743	-0.136465	0.931361	0.646564	-1.16096	-0.444987	-1.3012	-0.381327	-1.4998	0.0848684	-1.89008	1.51574	0.545153	0.0171672	-0.642452	0.831365	1.60179
nuclear factor of activated T-cells 5, tonicity-responsive b	ENSDARP00000133380	akajin_mus_all_contig_34337	-0.494944	-0.878869	-0.664097	1.13336	-0.714107	0.0820901	0.223664	1.18153	1.6261	2.33454	0.418617	-1.0094	-0.81088	-0.963176	-0.355028	-0.917741	-1.04578	-0.853683	1.11609	-0.0276213	0.619326
fibrinogen silencer binding protein	ENSDARP00000130731	akajin_mus_all_contig_34349	-1.42284	-0.306544	0.84942	1.36646	0.772226	-0.478868	1.13032	0.555383	2.59486	-0.422613	0.301979	0.685938	0.107766	-0.880132	-0.0675339	-1.1327	-1.17585	-0.229805	-0.533066	-0.588417	-1.12599
family with sequence similarity 234, member B	ENSDARP00000084079	akajin_mus_all_contig_34351	-1.30427	-0.502838	-0.373961	1.03975	0.290692	-0.621984	1.43293	0.755164	0.227112	0.826584	1.60476	-0.549353	1.76185	-0.386383	0.572207	-1.30427	-0.765377	-0.696612	0.602552	-1.30427	-1.30427
si:dkey-247i3.5	ENSDARP00000132366	akajin_mus_all_contig_34407	0.619509	0.775674	0.327292	0.209997	0.884123	0.933732	1.9629	1.27473	0.147863	-0.266296	0.0796593	-0.714896	-1.54955	-0.763496	-1.34267	-1.50408	1.42206	-0.391481	-0.251978	-1.16804	-0.685067
ring finger protein 167	ENSDARP00000026328	akajin_mus_all_contig_34429	-1.05973	-0.425582	0.171878	0.481889	-0.576001	0.81379	2.11057	1.04557	1.04205	0.607234	0.361918	-0.461676	-1.89606	-2.02095	-0.0310423	-0.871109	1.13135	0.106189	0.23004	-0.276871	-0.483457
WD repeat domain 59	ENSDARP00000125660	akajin_mus_all_contig_34447	1.28761	0.41818	-0.38661	-1.01392	-1.11431	0.137404	0.955228	-0.927546	2.32857	-0.146325	-1.11431	-0.537275	-0.141798	0.368419	-0.335162	-1.11431	1.34468	-1.11431	0.913831	0.981731	-0.789787
odorant receptor, family E, subfamily 121, member 1	ENSDARP00000137773	akajin_mus_all_contig_34462	0.170203	-0.382469	1.15257	0.600145	0.221331	0.0689984	0.213379	2.30239	0.314078	-1.12228	-0.0511247	0.804324	-1.15564	-0.114377	-1.80093	1.68443	0.475278	-1.05852	-0.772702	-0.495599	-1.05349
neuron navigator 1b	ENSDARP00000076142	akajin_mus_all_contig_34505	0.900235	-1.19407	-1.10521	-0.458472	-0.6267	2.31078	0.473777	0.708767	-0.0406418	1.58624	-0.79133	-0.474371	-0.42832	0.100528	0.637024	1.25199	0.338596	-0.614036	0.133128	-1.07016	-1.63776
transmembrane protein 234	ENSDARP00000098949	akajin_mus_all_contig_34520	-0.672623	0.376631	0.357767	0.354157	1.66696	1.97029	1.45689	0.391273	0.0279891	0.871635	-0.260847	-1.27574	-0.843561	-0.854668	-1.2052	0.308851	-0.241514	0.860685	-1.33583	-1.35002	-0.603125
pseudouridylate synthase-like 1	ENSDARP00000102458	akajin_mus_all_contig_34546	0.607269	-0.613095	1.26993	-0.733053	0.52935	0.117715	0.174475	1.33611	0.354634	0.047935	2.75381	-0.63965	-0.279492	-0.916478	-0.749048	-0.713556	0.560388	-0.189759	-0.465906	-2.03644	-0.415148
si:dkeyp-104b3.18	ENSDARP00000132447	akajin_mus_all_contig_34570	-0.608282	-0.658596	-0.970494	-0.633882	-1.33836	-0.218448	0.0442574	1.90333	-0.912568	-0.631534	0.170622	0.365298	-0.600263	-0.100762	-0.881205	0.768419	1.23237	0.163826	-0.70214	1.20903	2.39939
si:dkey-23k10.2	ENSDARP00000141183	akajin_mus_all_contig_34592	0.037602	0.121996	-0.132405	0.472479	0.452978	0.605408	-0.191832	2.50714	1.88313	-0.616273	-0.0332929	0.017066	-1.59661	-0.935244	-1.37285	-1.18767	-0.573641	1.03134	-0.829087	0.349206	-0.0094359
cAMP responsive element binding protein 5b	ENSDARP00000130616	akajin_mus_all_contig_34604	2.87109	0.0755809	1.00458	-0.246503	1.82528	-0.291133	-0.0914495	-0.167205	-0.571852	-0.895396	1.37461	-0.234335	-0.335086	-0.513341	-0.618756	-0.982561	0.476895	-0.818295	-0.123918	-0.805701	-0.932513
kinesin family member 1C	ENSDARP00000121100	akajin_mus_all_contig_34613	-0.921668	-0.308628	-0.561999	-1.49138	1.6354	0.984085	0.0307183	0.609258	0.908279	1.22967	2.18418	1.08874	-0.485841	0.0641063	-0.833537	-0.302079	-0.480562	-0.513138	-0.909119	-1.01051	-0.915975
si:ch211-15j1.3	ENSDARP00000116247	akajin_mus_all_contig_34653	-0.996507	-0.698063	-0.540021	0.0394484	1.40407	0.622306	0.468355	1.6966	1.479	1.27509	0.634953	0.138196	-1.55314	-1.50765	-0.410834	-0.701115	-0.561617	-0.928128	1.20216	-0.561558	-0.501529
single-strand-selective monofunctional uracil-DNA glycosylase 1	ENSDARP00000137721	akajin_mus_all_contig_3473	-1.63024	-1.62808	-0.635996	-0.31312	0.102422	-0.23887	1.77622	2.04804	1.67907	1.16366	0.323738	0.396023	0.183293	0.044687	-0.317108	-0.656382	-0.918024	-0.634771	0.138095	-0.20072	-0.681954
upstream binding transcription factor, RNA polymerase I	ENSDARP00000106402	akajin_mus_all_contig_34785	-0.41381	-0.0445963	-0.255293	0.255335	0.0934169	0.641949	0.376301	-0.334058	2.60835	0.949649	1.19101	0.102748	-2.48889	0.37202	-0.472432	-0.203836	0.561801	-0.755596	-1.42389	-0.589076	-0.171099
K(lysine) acetyltransferase 8	ENSDARP00000122112	akajin_mus_all_contig_3480	-1.3433	-0.501569	-0.138421	0.123549	1.18417	2.35119	0.758349	1.75369	0.844392	0.656509	-0.153157	-0.823296	-0.0526672	-0.787426	-1.35542	0.697001	-0.65737	-0.656202	-0.172474	-1.1403	-0.587246
protein kinase, cAMP-dependent, regulatory, type I, beta	ENSDARP00000140440	akajin_mus_all_contig_34825	-0.787022	0.197526	-1.45914	-0.367922	-0.331407	0.496007	-1.65065	2.02115	-0.761488	1.73919	-0.00159956	1.76242	-0.653305	-0.685147	-0.0153155	0.723354	0.879838	-0.128043	0.308062	-0.827874	-0.458626
thyroid hormone receptor beta	ENSDARP00000126275	akajin_mus_all_contig_3483	1.48627	0.208012	-0.153326	0.16335	0.725596	0.63198	-0.437445	1.40269	-0.878893	-1.12605	1.35362	0.645149	-1.1766	-0.241502	-1.94734	-1.11351	0.737891	0.929304	-1.38051	0.595811	-0.424504
alpha-kinase 3a	ENSDARP00000120765	akajin_mus_all_contig_3486	-1.63698	-0.0235814	1.20843	1.03772	-0.349079	0.569231	2.21942	1.42934	0.699587	-0.691755	-1.00375	0.359554	0.418916	0.238132	-0.574639	-1.14225	-0.736739	-0.43646	0.491119	-0.673296	-1.40292
si:ch211-203b20.4	ENSDARP00000089957	akajin_mus_all_contig_34882	0.515685	-0.646129	0.21079	0.448822	0.592237	0.440388	1.13546	1.80924	0.237846	-1.45267	2.00826	-0.346509	-0.774828	-0.523984	-0.108044	-0.235545	-1.10268	0.958963	-1.49561	-0.153335	-1.51837
bromodomain and PHD finger containing, 1	ENSDARP00000132922	akajin_mus_all_contig_34957	0.117872	-0.741092	-0.589557	0.778317	-1.03457	-0.635919	0.435899	0.629612	2.2809	-1.78821	-0.858326	0.21193	-0.31485	1.63331	-0.370293	-0.973042	0.0423531	1.09003	-0.567197	1.23884	-0.586015
calsequestrin 1a	ENSDARP00000134433	akajin_mus_all_contig_35	-1.60611	-0.185543	-1.41576	0.572539	-0.856811	0.572539	0.272532	1.50275	0.155874	0.989203	0.744666	0.155874	-1.2537	-2.22931	-0.440146	0.155874	0.989203	-0.52696	1.08608	0.744666	0.572539
diaphanous-related formin 3	ENSDARP00000122854	akajin_mus_all_contig_35019	-0.792244	-0.750804	0.829696	2.53871	-0.68149	1.61635	-0.962186	0.600771	0.307735	-0.67615	0.504894	-0.719737	-0.738604	-0.532173	1.32458	0.382153	-0.949167	0.206473	0.480741	-0.767298	-1.22226
pentatricopeptide repeat domain 2	ENSDARP00000097803	akajin_mus_all_contig_35025	-0.109475	-0.312793	-1.06799	-0.0170318	0.400611	0.0728938	0.941508	1.47149	0.651658	1.72599	0.537121	1.11151	-1.35484	-2.04587	-0.230937	0.775745	-1.48783	-1.26143	0.0127399	-0.136088	0.323009
LSM10, U7 small nuclear RNA associated	ENSDARP00000138931	akajin_mus_all_contig_35034	0.365576	-1.51048	0.710295	1.22682	1.45156	1.06914	1.85383	-1.73136	-0.83292	-0.00398536	0.333819	-1.54568	0.727205	-0.120146	-0.765948	0.663808	-0.34012	-0.196735	-0.931387	-0.126619	-0.296678
O-sialoglycoprotein endopeptidase-like 1	ENSDARP00000001156	akajin_mus_all_contig_35055	-0.0208269	-0.812924	0.485245	-0.198126	1.32269	0.651061	1.05148	-0.156036	1.17649	0.774726	1.77662	-1.51669	-0.952501	0.318546	0.161875	0.143786	-1.0137	-0.71536	-2.36576	0.191414	-0.302011
si:dkey-69o16.5	ENSDARP00000093284	akajin_mus_all_contig_35080	-0.966769	-0.642071	-0.254209	0.952626	-0.959082	1.01708	0.172323	2.20979	1.03917	0.176313	-0.526144	-1.09869	-0.911006	-0.414387	0.917606	-0.727578	-0.647744	-0.469063	2.11632	-0.143783	-0.840711
GRAM domain containing 4b	ENSDARP00000139012	akajin_mus_all_contig_35117	-0.218116	-1.98602	-1.38183	-0.474645	-0.255491	-0.410359	1.89906	-0.682957	1.44727	1.20135	0.54381	0.290706	1.08885	0.314591	-0.672753	0.361245	-0.987692	-1.27607	-0.182112	0.382147	0.999019
methylmalonic aciduria (cobalamin deficiency) cblB type	ENSDARP00000089565	akajin_mus_all_contig_35131	-0.791464	-1.32058	0.477572	0.0426274	0.867324	0.830146	0.227705	0.039894	1.4804	0.469816	2.3738	-0.0392267	-0.702695	0.31919	-1.03143	0.347827	-0.112449	-0.0920019	-2.2235	-0.115458	-1.0475
solute carrier family 22, member 15	ENSDARP00000072270	akajin_mus_all_contig_35155	-1.11757	-0.682835	0.571158	0.819219	-1.11757	-1.11757	1.68962	-0.516958	2.40739	-0.775835	0.0488032	-0.539953	0.438443	0.30729	0.167612	1.45976	-0.705095	0.589209	-0.168108	-1.11757	-0.639421
notum pectinacetylesterase 2	ENSDARP00000125786	akajin_mus_all_contig_35199	-1.02552	-1.02552	-1.02552	-1.02552	0.564179	0.163936	0.473041	1.90682	-1.02552	-0.0871312	-1.02552	0.394876	0.695938	0.498868	0.468614	2.43165	0.0268645	0.0786741	0.58779	-1.02552	-1.02552
im:7160594	ENSDARP00000061539	akajin_mus_all_contig_352	-1.44898	-1.65025	-0.24346	0.426038	0.154219	0.308279	1.85487	1.84342	1.84186	0.11463	0.227978	0.24339	-0.268889	-0.390446	0.407394	-0.628289	-0.826264	-0.947416	0.603993	-0.355057	-1.26702
cilia and flagella associated protein 36	ENSDARP00000135704	akajin_mus_all_contig_35257	-0.954253	-1.23149	1.31181	1.08712	0.733284	-0.270311	-0.562025	2.01438	1.63705	0.820788	-0.906743	0.529824	-0.503387	-1.71889	0.263405	-0.435185	0.464983	-0.285479	-0.877264	-0.370772	-0.746844
ubiquitin specific peptidase 11	ENSDARP00000070106	akajin_mus_all_contig_35273	-0.926161	-1.24209	-0.953989	0.407216	-0.03257	0.177572	1.2175	1.28155	2.20673	2.12132	0.178706	0.163923	-0.431395	-0.303777	-0.181506	-0.656372	-0.694021	-1.31489	0.139968	-0.963111	-0.194605
family with sequence similarity 98, member C	ENSDARP00000074306	akajin_mus_all_contig_35279	-0.672904	-1.06765	0.0821886	0.034587	0.774009	-0.0832829	1.9737	0.713269	-0.129613	1.34067	0.665544	-0.335423	-1.79064	-1.35127	-0.828586	1.53561	0.450135	-0.643942	-0.899406	0.979381	-0.746369
crystallin, alpha B, b	ENSDARP00000132828	akajin_mus_all_contig_35303	-0.620532	-0.537418	-1.09832	-0.454691	-1.73607	1.92822	0.546407	1.75843	-0.815111	-0.591983	0.0584807	-0.348932	-0.663717	0.868828	0.862477	0.911443	1.14339	0.938333	-0.758393	-0.421285	-0.969556
F-box protein 22	ENSDARP00000070020	akajin_mus_all_contig_35347	0.097017	0.811777	-0.43319	0.590178	2.09711	0.622534	-0.70977	-0.500972	-0.263545	-0.424625	1.44331	0.908738	0.00449237	-0.129544	-0.842656	-1.25897	-0.146247	0.853185	0.744678	-1.24025	-2.22325
sphingomyelin phosphodiesterase 1, acid lysosomal	ENSDARP00000124101	akajin_mus_all_contig_35366	-0.282639	-0.680331	0.00687832	0.422911	1.64047	0.647398	1.16955	1.08041	1.86501	0.632769	1.11021	0.444865	-1.28986	-0.35256	-1.12493	-0.566641	-1.20086	-0.844279	-0.391272	-1.02969	-1.25741
0	ENSDARP00000138579	akajin_mus_all_contig_35400	-1.34089	-0.46118	-0.300466	0.666556	0.582084	1.00468	1.30388	1.21424	1.59571	0.399536	1.70749	-0.555176	-0.898549	-0.677836	-0.261891	-0.04152	-0.139979	-1.07061	-0.737549	0.000316898	-1.98884
immunoglobulin-like domain containing receptor 2	ENSDARP00000141686	akajin_mus_all_contig_3546	0.241873	1.2051	0.253396	1.17197	0.268761	-0.304521	0.775189	-0.236255	-0.345953	-1.26589	1.43073	0.553977	0.0332901	-0.276265	-1.20367	-1.6301	0.889484	0.390651	1.30845	-1.6301	-1.6301
zinc finger, DHHC-type containing 13	ENSDARP00000135167	akajin_mus_all_contig_35572	0.547374	-1.56518	-1.2741	-0.745762	0.0110133	1.76368	0.152818	0.852067	-0.970914	1.41461	-0.713251	-0.44277	-1.05021	0.470903	1.58252	0.163935	0.356697	0.797245	0.708644	-0.62895	-1.43036
hes family bHLH transcription factor 6	ENSDARP00000118664	akajin_mus_all_contig_35637	-0.995604	-0.153777	-0.995604	-0.419672	-0.285297	1.25123	1.50348	2.2748	-0.995604	-0.385614	-0.293903	-0.995604	-0.0161736	0.626987	-0.995604	-0.995604	1.43814	0.994013	0.209189	-0.995604	0.225837
membrane-associated ring finger (C3HC4) 2	ENSDARP00000082852	akajin_mus_all_contig_35654	-1.2335	-1.03619	0.511589	0.979155	0.236056	0.227307	0.115186	3.11956	0.82206	0.847243	-0.358263	-0.657377	-1.37544	-0.385426	0.330781	-0.346464	-0.326174	-0.172587	0.431209	-0.482447	-1.24628
TATA element modulatory factor 1	ENSDARP00000075216	akajin_mus_all_contig_3570	-1.4794	-0.0537624	-0.730752	-1.24197	0.8482	0.0831508	1.55443	0.988905	2.2445	-0.0887459	1.64537	-0.314324	-1.19768	-0.355354	-0.95924	-0.058685	-0.305023	-0.404598	0.257798	-0.871614	0.438795
ATP/GTP binding protein-like 2	ENSDARP00000118713	akajin_mus_all_contig_35701	1.08778	-0.807613	-0.508648	0.994139	0.783581	2.58252	-0.680662	1.43323	0.391174	0.529128	-0.75665	-1.03808	0.305733	-1.03808	-0.741267	-0.45926	0.798842	-0.20217	-0.880013	-1.03808	-0.755596
interleukin 17d	ENSDARP00000012590	akajin_mus_all_contig_35766	-0.56629	0.613183	0.0265606	1.74943	-0.529986	2.13859	-0.44167	-1.20475	-0.572903	0.287943	0.789746	-0.571743	0.618646	-1.33327	0.0963972	-0.73896	0.897594	-0.246454	1.37883	-1.33327	-1.05763
fucose mutarotase	ENSDARP00000057598	akajin_mus_all_contig_35782	1.93043	0.502578	-1.20028	1.33585	0.181082	0.293562	-0.0185277	-0.473715	0.515887	-0.840095	-0.8805	-1.01984	-0.780682	-1.34933	-0.174082	-0.143296	-1.01012	1.45597	-0.261082	-0.0568357	1.99302
paired related homeobox 1b	ENSDARP00000061587	akajin_mus_all_contig_35805	-1.47316	-0.541118	0.0959149	-0.0441455	0.110761	-1.22028	-0.33682	1.4008	0.895114	1.05558	-0.974594	-0.761748	-0.868486	-1.09001	0.641313	-1.28434	1.44116	0.883465	-0.517934	1.404	1.18452
family with sequence similarity 102, member Ab	ENSDARP00000119611	akajin_mus_all_contig_35931	-0.938539	-0.938539	0.785553	-0.236146	0.950685	-0.938539	0.100156	1.94953	-0.938539	-0.938539	0.816729	0.0524641	1.46869	0.0820295	-0.938539	1.78928	-0.11062	-0.938539	0.798497	-0.938539	-0.938539
ets variant 4	ENSDARP00000016969	akajin_mus_all_contig_35970	-0.431936	-0.764349	0.933295	-0.666629	-0.424829	0.890209	-0.30137	1.55629	1.291	2.16202	0.0408055	-1.2073	-1.31327	-0.326669	-0.558315	-0.525791	0.917701	-1.1051	1.13774	-0.670746	-0.632759
ets variant 1	ENSDARP00000129920	akajin_mus_all_contig_35971	1.17082	-0.975866	-0.137848	0.688614	1.13903	2.40421	0.130912	-0.975866	1.61326	-0.975866	-0.975866	0.0790965	-0.975866	0.233269	-0.0730096	-0.975866	-0.975866	-0.975866	-0.260203	0.828448	-0.00966862
ankyrin repeat domain 9	ENSDARP00000049398	akajin_mus_all_contig_360	-0.401594	-0.108145	-0.481136	1.153	2.07967	0.714365	-0.187585	0.73888	1.89992	0.968592	0.414551	-0.159384	-1.3993	-1.51952	-0.891189	0.00319657	-0.34595	-1.57293	-0.235748	-0.62615	-0.043538
cnksr family member 3	ENSDARP00000141013	akajin_mus_all_contig_36000	-0.509769	-0.970286	-1.24675	1.70993	-0.123822	-0.0123545	-0.275838	2.59641	0.719611	1.36779	0.362557	0.0806742	-1.00533	-0.478693	-0.17184	0.798474	-0.587296	-1.56726	-0.340844	0.023414	-0.368772
SET domain, bifurcated 1a	ENSDARP00000060441	akajin_mus_all_contig_36025	-0.381485	0.885863	-0.86553	0.582073	-0.344491	-0.493619	3.68408	-0.00855211	0.396491	0.756097	-0.482641	-0.798707	-0.758908	-0.218448	-0.0748645	-0.126223	-0.324934	-0.50874	-0.77947	-0.709493	0.571505
0	ENSDARP00000130069	akajin_mus_all_contig_36030	-0.925635	-0.387953	-0.241662	0.581791	1.86376	1.54592	1.70961	1.35355	-0.623978	0.73473	0.235805	-0.450195	-1.54596	-0.786942	-0.540763	-0.0567997	0.708768	-0.560559	-0.450353	-0.830441	-1.3327
serine hydroxymethyltransferase 1 (soluble)	ENSDARP00000069223	akajin_mus_all_contig_3604	-1.56438	-1.01566	-0.246834	0.235121	1.17249	0.175202	2.04178	1.88907	0.704363	0.662843	0.974844	-0.525269	-0.455724	-0.216006	-1.15938	-0.274146	-1.30304	-1.01513	0.0373414	-0.646106	0.528603
si:ch73-343l4.5	ENSDARP00000102420	akajin_mus_all_contig_36120	0.300847	0.744452	-0.981359	-1.21611	0.334515	0.332312	1.71527	0.28806	0.923751	-0.367926	-1.06295	-1.37743	-0.641233	1.8207	-0.414306	-1.10032	1.6492	-0.95061	0.782077	-0.351044	-0.427897
creb3 regulatory factor	ENSDARP00000133956	akajin_mus_all_contig_36187	-1.00203	-0.275068	-0.890365	0.513168	0.741434	1.72827	1.4484	2.26649	-0.0324002	-0.1062	0.727159	-0.403902	-1.3658	-0.89582	-0.887257	-0.782042	0.472255	-0.683264	0.785989	-0.89238	-0.466648
0	ENSDARP00000133131	akajin_mus_all_contig_36202	-0.262735	-1.17665	-0.913551	-0.0342292	-0.419745	1.84259	2.30851	1.12385	1.31093	0.485882	0.160575	0.639028	0.116109	-0.930558	-0.266346	-0.302546	-1.0968	-0.0603789	-0.210784	-0.848277	-1.46488
zgc:174944	ENSDARP00000131942	akajin_mus_all_contig_36205	-0.192056	-0.840292	-1.46782	-1.35986	-0.920362	-0.432979	2.47252	1.81635	1.29815	0.186481	0.463142	-0.188561	-0.209483	-0.591334	-0.832184	1.06161	0.312286	0.159605	-0.268947	0.166289	-0.632559
transient receptor potential cation channel, subfamily C, member 5a	ENSDARP00000115090	akajin_mus_all_contig_36224	-0.102297	-1.08671	-0.779038	-0.345916	-0.635612	1.07067	-0.280322	1.10453	3.10303	0.979656	0.858793	-0.6011	-0.96438	-0.771208	-0.144768	-0.619815	-0.654716	0.348982	0.403748	0.0642433	-0.947766
carbamoyl-phosphate synthetase 2, aspartate transcarbamylase, and dihydroorotase	ENSDARP00000127377	akajin_mus_all_contig_36264	-0.757865	0.0360046	-0.907717	1.20707	0.335808	2.44575	-0.411279	-0.489232	-0.182747	-1.00296	-0.171934	-0.502205	2.46159	0.0600838	-0.751015	0.110081	0.967048	-0.895106	-0.339046	-0.389492	-0.822841
neurofilament, light polypeptide b	ENSDARP00000132206	akajin_mus_all_contig_36322	0.204475	-0.387778	0.452229	2.45546	1.65208	1.34623	-1.32044	-0.703636	-0.438874	0.33004	-0.326065	-0.336218	-1.12265	-0.767294	-0.729808	-0.698843	0.182199	-0.772192	1.55826	-0.587271	0.010081
SH2 domain containing 2A	ENSDARP00000105578	akajin_mus_all_contig_36369	-1.24437	-1.81978	-1.1921	-0.0962024	-0.621771	0.0422789	0.0867821	1.23402	2.06542	-0.0651942	-0.199913	-0.965203	-0.0698755	1.77902	-0.675981	-0.54008	1.29227	-0.133062	-0.0338803	0.947463	0.210152
Ras association (RalGDS/AF-6) domain family (N-terminal) member 8b	ENSDARP00000066894	akajin_mus_all_contig_3645	-0.664706	-0.591802	-0.875935	0.419602	0.856075	0.17765	0.599228	1.2366	1.31263	0.477276	0.665134	1.6171	1.20064	-0.963245	-1.38266	-0.72531	0.896618	-1.02884	-0.756265	-1.62996	-0.839846
si:ch211-120j21.1	ENSDARP00000107884	akajin_mus_all_contig_3647	-0.707352	1.2182	-0.300145	1.84777	0.730736	0.269281	0.606741	0.954591	-1.01577	-0.538123	-0.567607	-1.02857	-0.300694	-1.86309	1.67368	0.396925	0.136636	-0.802141	0.0262592	0.74242	-1.47975
potassium voltage-gated channel, shaker-related subfamily, beta member 2 b	ENSDARP00000080552	akajin_mus_all_contig_36504	-1.00595	0.360864	0.111141	-0.224983	0.649629	-1.48476	-0.355579	-0.0635175	1.91572	0.496243	-1.11404	1.84474	0.36457	1.41569	0.523	0.550475	-1.16283	0.126771	-0.413627	-1.17991	-1.35365
kelch repeat and BTB (POZ) domain containing 7	ENSDARP00000128961	akajin_mus_all_contig_3651	-1.18461	0.292847	1.26608	1.06039	0.570225	1.76197	1.56808	1.04346	-0.769688	-0.738596	-0.771837	-0.483306	-1.11491	-1.3018	-1.2474	-0.539465	1.26094	0.17155	0.0814304	-0.462004	-0.463363
protocadherin 20	ENSDARP00000130343	akajin_mus_all_contig_36530	1.51442	0.321701	-1.7169	-1.22202	0.565071	-1.18327	0.585674	-0.448134	1.71904	-0.492948	0.0724996	1.36597	-0.855934	1.10648	-0.132977	0.931027	-1.23615	0.125784	0.292576	-0.156973	-1.15494
F-box protein 33	ENSDARP00000103689	akajin_mus_all_contig_36547	-0.696006	-1.03321	-0.978138	0.482941	1.60319	0.329669	0.539752	2.22396	0.401177	0.82764	1.49887	0.02212	-0.824594	-0.653849	-0.16233	-1.00185	0.897226	-1.01564	-0.619479	-0.608073	-1.23337
chemokine (C-C motif) receptor 12b, tandem duplicate 2	ENSDARP00000066871	akajin_mus_all_contig_36583	0.58565	-0.311136	-0.993768	0.316177	-0.725102	2.68811	-0.105879	1.36776	-0.217877	-1.65262	-0.0636263	-0.688346	-0.888458	-0.0776949	1.29983	-0.0829221	1.05941	-0.15975	0.159685	-1.37845	-0.130986
sphingosine kinase 2	ENSDARP00000113801	akajin_mus_all_contig_3659	0.0754181	-0.834866	-1.05172	-0.464173	0.095233	0.565615	0.0169752	0.888816	2.18871	1.34251	-0.773693	1.32471	0.702592	0.316558	-1.61591	-0.0230496	-0.432729	0.449113	-1.1828	0.116554	-1.70386
wu:fc46h12	ENSDARP00000134122	akajin_mus_all_contig_36627	-0.0522263	0.0332903	0.347289	-0.620562	1.35016	-0.409628	0.417219	2.2706	1.0847	0.808696	-0.0770411	1.17967	-0.810878	0.737943	-1.82566	-0.557416	-1.50521	-1.13092	-0.572577	-0.354631	-0.312804
fibroblast growth factor 21	ENSDARP00000140850	akajin_mus_all_contig_36632	0.726666	-1.06664	-0.72343	-0.527978	1.87479	-0.375173	0.887755	2.76917	0.227169	0.466996	0.407225	0.375442	0.430314	-0.380111	-0.738944	-1.06664	-0.855113	-1.00822	-0.77766	-0.689766	0.0441464
solute carrier family 18 (vesicular acetylcholine transporter), member 3a	ENSDARP00000012428	akajin_mus_all_contig_36654	-0.880671	-0.46364	-0.309361	0.328118	-1.73701	0.14634	1.02838	-0.431018	0.235393	1.92281	-1.28209	1.68805	0.141549	-0.0625843	0.934191	0.634134	-1.10311	1.40766	-1.0091	-0.424968	-0.763069
ataxin 7-like 2a	ENSDARP00000120087	akajin_mus_all_contig_36660	-0.86733	-0.0664301	-0.0881632	0.660541	2.11671	0.623581	-0.169747	2.49458	0.253647	0.885699	0.380247	-0.421625	-0.761376	-0.913798	-1.19458	-0.224063	-0.986923	-0.682053	-0.527574	0.684226	-1.19557
N-myc downstream regulated 1a	ENSDARP00000131380	akajin_mus_all_contig_3679	0.474211	-0.401335	-0.216576	-0.783971	2.46538	1.63994	-0.193039	-0.221582	-0.96995	0.0142233	2.11993	0.153013	-0.626561	-0.757287	-0.896443	0.436436	0.646193	-0.436019	-0.840688	-0.998054	-0.607823
zinc finger protein 36, C3H type-like 1b	ENSDARP00000011150	akajin_mus_all_contig_36857	0.874496	-0.988953	-0.418275	0.986011	-0.769194	0.194862	2.33837	-0.351497	1.53116	0.656909	0.644116	0.741329	-1.29061	-0.377723	-0.264931	-1.6919	0.359695	-0.721637	-0.998231	-0.800474	0.346489
SR-related CTD-associated factor 11	ENSDARP00000125045	akajin_mus_all_contig_3687	-0.733922	-0.306771	-0.399963	-0.00155588	1.32027	0.197566	2.55025	1.18712	1.46619	-0.122482	0.532493	0.414324	0.189847	-0.954507	-1.03644	-0.910181	-0.83578	-0.576262	0.0344711	-1.70776	-0.306901
si:ch73-380l3.2	ENSDARP00000129736	akajin_mus_all_contig_36880	0.610964	0.295238	-0.200019	0.0565419	0.888761	1.53377	-0.545151	3.18106	-0.52894	-0.405876	-0.70368	-1.10312	-0.719815	-0.589855	-0.025371	-1.10312	-0.731217	-0.0368356	0.69858	-0.790922	0.219003
monocyte to macrophage differentiation-associated 2a	ENSDARP00000107681	akajin_mus_all_contig_36928	0.275486	-0.138869	-1.17687	-1.11696	-0.456528	-1.17687	-0.368061	-0.135134	2.19577	0.358092	1.38447	-0.841599	0.264438	-0.771841	1.34915	1.29247	0.51962	0.0291904	0.867798	-1.17687	-1.17687
notch 1b	ENSDARP00000050854	akajin_mus_all_contig_36951	-0.296829	-0.333746	-0.472719	-0.307012	1.13706	0.186115	1.47376	1.71138	-0.304918	0.920382	-1.22692	-1.13198	0.0955284	-0.807206	-0.888934	1.65509	-1.86521	0.351761	-0.975509	0.539774	0.540125
fucose-1-phosphate guanylyltransferase	ENSDARP00000061746	akajin_mus_all_contig_37104	-0.180521	-1.30366	-1.11839	0.947367	-0.0341021	1.32492	0.850501	-0.241402	0.530267	0.483712	1.01534	0.245542	-0.137401	-1.77745	-1.83136	0.565592	-0.751292	-0.512249	-0.699838	1.73802	0.886406
tripartite motif containing 47	ENSDARP00000073663	akajin_mus_all_contig_3712	-1.15349	-1.51596	-0.360216	-0.665716	0.796483	0.81543	0.47149	1.71657	2.0884	1.21417	0.871906	0.975237	-0.205013	-0.557024	-1.13129	-0.4548	-0.300167	-0.353921	-0.7373	-0.619567	-0.895226
ubiquitin specific peptidase 16	ENSDARP00000120379	akajin_mus_all_contig_37123	-1.3155	-0.718284	-1.25323	-0.194132	-0.0215698	1.76286	-0.271526	2.48021	1.06748	0.0246957	0.354635	-0.394586	-0.432035	-1.40841	-0.204355	-0.0992198	-0.87265	1.29587	0.660203	-0.535044	0.074587
prominin 2	ENSDARP00000136497	akajin_mus_all_contig_37124	-0.857984	-1.48353	0.789269	1.51503	1.94358	-1.21237	1.08216	-0.809039	1.40552	-0.583345	0.33121	0.298809	-1.01621	-0.639757	-1.09679	-0.524362	-0.0909658	-0.351986	0.985889	0.649092	-0.334224
zgc:101765	ENSDARP00000071685	akajin_mus_all_contig_3713	-0.890478	-0.747521	-0.0667306	1.36321	1.02579	-0.274337	2.01587	1.5108	0.21546	1.39181	0.562534	-0.593887	-0.0337127	-1.74922	-1.1685	0.0707291	-1.03788	-0.0113922	-0.546476	-0.121177	-0.914893
si:dkey-211m23.2	ENSDARP00000100078	akajin_mus_all_contig_3714	-1.19248	-0.312537	-0.134003	0.758368	0.81857	1.07903	1.54444	-0.820003	-0.62442	-0.860679	-1.54615	-0.568645	-1.66718	0.374043	-1.06748	0.397537	0.580537	0.663912	0.193466	0.392625	1.99104
Bardet-Biedl syndrome 7	ENSDARP00000114979	akajin_mus_all_contig_37149	0.169808	-0.468861	-1.37183	-1.66849	1.20072	1.12442	-0.266376	1.02526	0.504547	1.38649	-0.392196	-0.147737	1.04552	0.268915	-0.0807687	-2.20514	-0.30407	-0.639676	-0.895272	1.0775	0.637232
solute carrier family 25, member 39	ENSDARP00000005911	akajin_mus_all_contig_3720	-0.901308	0.0538385	-0.793695	0.183085	0.219687	0.968684	1.41101	2.9456	0.249157	-0.83544	0.0228441	-0.445992	-0.758631	-0.278754	-1.8049	0.660747	0.160455	-0.259723	-0.421593	0.593148	-0.96822
cholinergic receptor, muscarinic 1	ENSDARP00000096852	akajin_mus_all_contig_37221	0.900975	-0.491373	0.23865	0.0207014	-1.88832	-0.519357	0.23805	-0.49031	-0.64164	-0.689218	1.82921	0.930638	-0.854719	1.58037	1.19478	-1.26826	-0.289939	-0.521106	0.320287	1.39517	-0.994595
DENN/MADD domain containing 6Aa	ENSDARP00000042598	akajin_mus_all_contig_37235	-1.80716	0.591849	0.294196	-1.37313	0.577487	-0.640526	0.0653162	0.0967849	1.49049	-0.0857409	0.95855	0.558332	-0.63998	1.20789	2.07094	-1.64521	-0.665603	0.0775779	-0.573703	0.166274	-0.724635
myosin XIX	ENSDARP00000101368	akajin_mus_all_contig_37237	-0.610255	0.695709	0.810375	-0.112357	2.01395	1.76452	-1.21637	-1.21637	0.216905	-1.21637	-1.21637	-0.511751	0.399509	0.847362	-1.21637	0.653513	0.958071	-0.486809	0.619322	-0.410497	-0.765705
trans-2,3-enoyl-CoA reductase a	ENSDARP00000137781	akajin_mus_all_contig_37302	-0.779746	0.143312	-0.779746	0.763455	0.958964	2.80006	1.13227	-0.779746	-0.779746	-0.779746	0.827071	-0.779746	1.31747	0.201905	-0.779746	0.453473	-0.0207705	-0.779746	-0.779746	-0.779746	-0.779746
Tctex1 domain containing 2	ENSDARP00000070898	akajin_mus_all_contig_3735	-1.44822	-1.90369	0.207604	0.114391	-0.519979	-0.216451	0.456244	1.88513	0.509669	0.398481	0.939006	0.296403	-1.08626	-0.730772	1.09037	0.331028	-0.0386887	0.601663	-1.24221	1.55158	-1.1953
phosphodiesterase 4C, cAMP-specific b	ENSDARP00000119605	akajin_mus_all_contig_37502	-0.868155	1.10052	-0.0819934	-0.640333	0.349958	-0.868155	-0.868155	-0.868155	3.11364	-0.524271	-0.379646	0.573001	0.113542	0.728786	0.54823	1.16837	-0.868155	-0.397609	-0.868155	0.40489	-0.868155
HERV-H LTR-associating 2a, tandem duplicate 2	ENSDARP00000024420	akajin_mus_all_contig_37510	1.30525	-1.23703	-1.0934	1.26901	0.322586	1.4072	0.087468	2.60015	0.307839	-0.26038	-1.0351	-0.0184077	-0.716731	-1.1656	0.42696	-0.307967	-0.103575	-0.217387	0.194521	-0.696365	-1.06904
phosphoribosyl pyrophosphate synthetase-associated protein 1	ENSDARP00000137844	akajin_mus_all_contig_37520	-0.867164	-0.683369	0.0711174	-0.32728	1.13106	1.10225	3.29166	0.893477	0.735634	0.126408	0.269397	-0.461599	-0.89474	-0.522503	-0.865666	-0.542409	-0.286937	-0.531984	-0.119947	-0.917407	-0.6
adaptor protein, phosphotyrosine interaction, PH domain and leucine zipper containing 1	ENSDARP00000080303	akajin_mus_all_contig_3753	-1.18735	-1.12405	-0.249456	0.0715313	1.3515	1.40752	2.53129	1.06252	1.12899	0.343778	-0.0734842	0.288174	-0.223417	-0.587397	-0.814865	-0.681309	-1.1021	-0.969753	-0.284253	-0.818694	-0.0691819
G-protein signaling modulator 2, like	ENSDARP00000138404	akajin_mus_all_contig_37561	-0.186907	0.641156	-0.813991	-0.333033	-0.813991	-0.208599	-0.813991	2.27215	-0.813991	0.214036	0.31694	-0.813991	0.0100387	-0.813991	-0.103639	0.875907	1.80654	-0.813991	-0.813991	-0.813991	2.02133
CD274 molecule	ENSDARP00000134264	akajin_mus_all_contig_37579	-0.0378009	0.387794	-1.67564	0.635236	0.455919	2.05559	0.0784045	0.684547	1.25737	0.954163	1.65572	-1.14533	-0.521307	-0.512695	0.435262	-0.267836	-0.748127	-1.25804	-0.472187	-0.756575	-1.20446
0	ENSDARP00000122362	akajin_mus_all_contig_37595	-0.104994	-1.06636	-0.900082	2.404	1.0531	-0.240035	0.155449	-1.33966	-0.0969127	-0.464517	-1.52366	0.413238	-0.16013	1.81676	-0.0984947	-0.328937	0.676978	-1.1413	-0.0791682	-0.129206	1.15393
phosphoinositide-3-kinase, regulatory subunit 3a (gamma)	ENSDARP00000140785	akajin_mus_all_contig_37698	-0.419807	-1.05218	-1.0483	0.6199	-1.014	1.51957	0.651785	0.433672	2.13659	1.07075	0.806084	-0.0254851	-0.297389	-0.78586	-0.950781	-1.27713	1.03548	-0.839605	-0.213929	-1.1224	0.773026
UDP-N-acetylglucosamine pyrophosphorylase 1, like 1	ENSDARP00000025374	akajin_mus_all_contig_37722	1.97575	0.922178	-1.87187	1.50614	1.00235	0.260211	-0.95284	0.674023	0.307929	-1.19733	-1.09572	-0.661993	-0.711134	-0.477882	0.19324	-0.405241	-0.757738	1.47067	-0.401422	0.192763	0.0279296
apoptotic peptidase activating factor 1	ENSDARP00000105810	akajin_mus_all_contig_37752	-0.996703	0.495179	0.348463	1.12788	-0.0262086	-0.0332676	2.67957	2.15287	-0.0114868	-0.290045	-0.38637	-0.114041	-0.707968	-0.581104	-0.201234	0.269093	0.0768239	-1.6595	-0.782561	-0.847797	-0.511592
potassium voltage-gated channel, Shaw-related subfamily, member 2	ENSDARP00000124756	akajin_mus_all_contig_37782	0.0483797	-1.14399	1.37408	0.795688	-0.545651	0.0913046	0.180565	2.27218	0.174307	0.959131	-1.14399	-0.565671	0.379684	-1.14399	1.14487	-1.14399	-1.14399	-1.14399	-0.0933005	-0.443429	1.09183
si:dkey-79d12.4	ENSDARP00000127553	akajin_mus_all_contig_37786	-1.58404	-0.520824	-1.04988	-0.377158	1.49558	1.66695	0.088183	2.01491	0.939363	1.15412	0.243445	0.0743138	-0.270011	-0.997501	-0.159807	0.0170612	0.651899	-1.03635	-0.46226	-1.0538	-0.834199
nuclear receptor coactivator 6	ENSDARP00000096057	akajin_mus_all_contig_37792	-0.806608	0.251081	1.25496	-1.14677	1.23308	-0.0230333	0.750462	0.327342	1.39152	-0.163008	1.03227	1.16443	0.130169	0.885363	-1.34515	-2.1678	0.105688	-1.22128	-0.414331	-0.43233	-0.806043
si:ch211-93e11.8	ENSDARP00000103586	akajin_mus_all_contig_37795	-0.0905701	0.331761	-1.06403	0.54443	0.328766	1.70779	-1.06403	2.93115	-1.06403	-0.0968891	-0.17265	-0.0973604	-0.487507	-0.549613	-0.594415	-0.434592	1.15768	-1.06403	-0.680183	-0.219138	0.677452
neighbor of brca1 gene 1	ENSDARP00000121070	akajin_mus_all_contig_37798	-1.94915	-0.820196	0.0804528	-0.526827	1.29421	1.15948	1.14448	1.28289	1.80561	-0.343968	-0.150899	0.828866	-1.0138	-1.25681	0.156388	-1.00374	-0.948223	0.541344	-0.550342	0.20522	0.0650133
hydroxysteroid dehydrogenase like 1	ENSDARP00000061172	akajin_mus_all_contig_3784	-0.298158	-1.43575	0.947222	1.48014	-0.509223	1.3262	0.548167	0.86136	0.426998	0.411926	0.536874	-1.39253	-1.24568	-1.45756	-0.0292008	-0.224106	0.440756	0.320825	1.37592	-0.323678	-1.7605
thyroid hormone receptor alpha a	ENSDARP00000000160	akajin_mus_all_contig_3789	-1.18036	-1.17589	0.232214	0.234024	1.09704	0.526756	0.910224	1.77106	1.53603	1.1094	0.760389	-0.0985975	-0.891522	-1.7983	-1.52841	0.0457874	-0.056867	-0.320063	-0.946647	-0.333276	0.107016
O-linked N-acetylglucosamine (GlcNAc) transferase, tandem duplicate 2	ENSDARP00000136590	akajin_mus_all_contig_37914	-0.851776	-0.851776	-0.851776	-0.851776	0.244731	-0.851776	0.294752	0.220996	0.116431	-0.851776	-0.851776	1.4111	0.532787	0.27715	1.15408	-0.851776	0.0766174	-0.851776	-0.851776	2.2838	1.90531
glycerol-3-phosphate dehydrogenase 2 (mitochondrial)	ENSDARP00000084699	akajin_mus_all_contig_37918	-1.36155	1.11427	-1.2133	1.44443	-0.204091	-0.00949051	1.77396	1.9379	-0.777595	-1.0672	-0.590597	-0.278196	-0.360186	-0.611357	-0.886242	1.03463	0.198469	0.00462785	0.188584	-1.10155	0.764475
serologically defined colon cancer antigen 8	ENSDARP00000099835	akajin_mus_all_contig_37951	-1.32384	-0.18812	0.547674	-0.819557	1.11297	0.324918	2.60395	0.969376	-0.242948	0.138749	1.00708	0.876827	0.0657456	-1.17291	-1.38361	0.288431	-0.164921	-0.833367	0.197965	-0.713029	-1.29138
zinc finger protein 395a	ENSDARP00000116662	akajin_mus_all_contig_37959	0.0434712	-0.663404	-0.572034	-0.599314	2.66591	0.724266	-0.17241	-0.376066	0.313461	0.952774	2.37488	-0.210941	-1.02963	-1.01549	-0.90367	0.258468	0.281769	-0.605787	-0.544824	-0.804022	-0.117416
Janus kinase 3 (a protein tyrosine kinase, leukocyte)	ENSDARP00000129749	akajin_mus_all_contig_38007	-0.334811	-1.16503	0.572879	0.530365	0.48083	0.132768	1.86924	-0.057326	-0.569787	-0.702036	-1.6292	-0.940047	0.313161	-0.867011	2.06227	-0.968349	1.39467	-0.237406	1.10597	-0.317811	-0.673352
dystrophin related protein 2	ENSDARP00000134164	akajin_mus_all_contig_38117	1.517	-1.11624	-1.16352	-0.359347	0.768972	-0.131578	-0.727869	-0.109456	0.412152	1.66272	1.41131	0.431596	0.27891	-1.14573	0.659332	-2.2335	-0.372181	-1.02317	0.217561	0.773329	0.249709
cyclin-dependent kinase 19	ENSDARP00000095438	akajin_mus_all_contig_38183	-0.855043	-1.27108	-1.33185	-0.173111	-0.562002	-0.162421	1.42849	0.369871	0.331794	0.169438	-0.317202	2.07636	-0.828505	-0.389707	0.385248	-0.768585	2.50424	-0.430698	0.638166	-0.347722	-0.465681
cyclin and CBS domain divalent metal cation transport mediator 2b	ENSDARP00000098293	akajin_mus_all_contig_38207	1.2301	1.04565	0.992978	-0.43161	0.761312	-0.383497	-0.67415	2.22211	-0.769716	0.374656	-0.953116	0.619856	-1.09714	-0.643948	-1.34671	0.835865	0.109929	0.302728	-1.74405	-0.816723	0.365483
hypoxanthine phosphoribosyltransferase 1, like	ENSDARP00000103284	akajin_mus_all_contig_3825	-1.20506	-1.04782	-0.482163	0.62741	-0.357356	1.21342	1.97586	1.65709	0.925465	-0.0854934	-0.0396515	-0.184016	-0.967545	0.457258	0.391396	-0.842329	0.206829	0.530136	-0.51331	-0.0064184	-2.25371
tripartite motif containing 59	ENSDARP00000056771	akajin_mus_all_contig_38300	-0.945793	-1.08084	-0.561832	0.153393	1.51403	-0.293412	0.0156981	1.35835	-0.549522	1.05827	-1.03961	-0.120352	0.193721	-1.55736	0.577802	0.652828	1.54018	0.27005	1.34663	-1.55736	-0.974869
retinol binding protein 1, cellular	ENSDARP00000056576	akajin_mus_all_contig_38323	-0.773623	-0.374727	-0.106315	-0.160518	-0.902438	-0.310561	2.25775	0.984718	1.41182	-0.614013	-0.853028	0.967845	-0.522377	-0.67643	-0.412838	0.620876	-0.129895	1.75352	0.505019	-1.4503	-1.21448
scavenger receptor class B, member 1	ENSDARP00000137618	akajin_mus_all_contig_38329	-0.910274	-1.11474	0.304119	0.70075	-0.465662	2.40056	1.32083	0.908441	-0.00890356	0.705411	-0.524971	-0.533312	-0.444186	-1.50203	-0.604855	-0.235383	1.06485	-0.951108	1.32305	-0.871756	-0.560838
0	ENSDARP00000137111	akajin_mus_all_contig_38346	0.903073	-0.126796	-0.22336	-0.66754	-0.258017	-0.504787	2.38049	2.48876	-0.688105	0.136398	-0.972939	0.20666	0.0259973	0.287861	-0.972939	-0.972939	-0.742045	-0.715614	1.26326	-0.510418	-0.337003
PHD finger protein 14	ENSDARP00000093888	akajin_mus_all_contig_38447	1.10032	0.101159	-1.25327	-0.222951	1.38653	-0.141619	-0.343521	2.5544	-1.27297	1.58485	-0.395022	-0.439656	-0.764923	-0.405249	-0.0967416	-1.26071	-0.701369	0.626544	0.540765	0.142585	-0.739143
zyg-11 related, cell cycle regulator	ENSDARP00000131818	akajin_mus_all_contig_38462	-1.48244	-1.32573	0.422071	0.130023	-0.116078	0.558225	1.64888	0.592522	1.45488	1.56361	-0.0609489	0.758214	-1.53857	-1.64793	-0.613414	-1.04787	0.0526877	0.711315	-0.355472	-0.0501471	0.34617
si:dkey-29p10.4	ENSDARP00000115103	akajin_mus_all_contig_38502	-0.596785	-0.839101	1.44898	-0.020399	1.85506	-0.550423	1.24103	0.522738	1.67252	-0.243081	0.848767	0.554086	-0.481339	0.360559	-0.850634	-1.51799	-0.269091	-0.188463	-1.25104	-1.51799	-0.177398
wingless-type MMTV integration site family, member 16	ENSDARP00000135066	akajin_mus_all_contig_38533	-0.590596	-1.6009	-0.655868	0.0384778	1.54369	-0.288792	0.898171	0.0887989	2.22403	2.00292	0.598955	-0.559167	-0.458147	-0.194407	-0.714253	-0.451252	-0.145009	-0.609241	0.761234	-0.822667	-1.06599
NME/NM23 family member 8	ENSDARP00000130661	akajin_mus_all_contig_38580	-1.06075	-0.274357	0.655215	-0.203158	-0.474359	1.77083	0.369056	2.60602	-0.59519	-0.53402	0.735959	0.963964	-0.512976	-1.79129	-0.721162	-0.137016	-0.411926	-0.0694636	-0.810123	0.942475	-0.447732
laminin, alpha 2	ENSDARP00000131993	akajin_mus_all_contig_3861	-0.681915	-0.663996	-0.851847	-0.486802	1.47259	0.579819	-0.117095	0.655738	1.26495	-1.07067	0.906095	1.78225	1.89269	-1.23624	-0.257154	-0.513685	0.0327141	-1.32584	-1.06453	-0.326203	0.00913098
acetyl-CoA carboxylase beta	ENSDARP00000083511	akajin_mus_all_contig_3866	-1.10757	-1.13975	-0.116401	0.606605	0.360236	0.82526	2.81115	1.01013	1.78966	0.0131912	-0.294526	-0.19702	-0.529054	-1.24857	-1.06999	0.145214	0.0227641	-0.601632	-0.23467	-0.6986	-0.346423
ankyrin repeat and SOCS box containing 10	ENSDARP00000135389	akajin_mus_all_contig_38677	-0.949544	-0.519188	0.172267	1.03701	0.184811	1.35651	2.80606	1.51293	0.500865	-0.319289	0.190778	-0.439059	-0.853432	-1.16129	-0.124764	-0.645462	-0.111959	-0.652104	0.0877331	-1.00813	-1.06474
translocase of inner mitochondrial membrane 17 homolog B (yeast)	ENSDARP00000078852	akajin_mus_all_contig_38691	-1.22822	0.293116	-0.882918	0.140598	-0.221393	1.89369	0.161795	1.10847	0.82281	1.91836	1.33638	0.522722	-0.849229	-0.410231	-0.976688	-1.34732	-1.36982	0.122234	-0.63197	0.165946	-0.568348
carbonic anhydrase Xa	ENSDARP00000127454	akajin_mus_all_contig_38780	-0.41154	-1.38403	0.162446	-0.441055	1.74786	0.714416	0.854876	-1.38403	-0.485329	0.223046	-0.461945	1.71803	-0.0962769	1.91481	-0.269827	0.068509	0.323055	0.401678	-1.38403	-1.38403	-0.42663
protein tyrosine phosphatase, non-receptor type 2, b	ENSDARP00000052238	akajin_mus_all_contig_38837	-2.24999	-1.10408	0.0396426	1.24603	0.542254	0.765909	-0.193321	0.0654101	-0.342923	-0.514105	1.06939	-0.309771	-0.734302	0.592634	-1.49152	2.20693	0.654453	-0.34795	-0.446179	0.881762	-0.330293
SECIS binding protein 2	ENSDARP00000119406	akajin_mus_all_contig_38848	-0.469643	-0.303736	0.415491	-0.266847	1.04678	1.4054	2.31373	0.656293	1.00363	-0.326812	0.179025	-0.319038	-1.78291	-1.14275	-1.03736	-1.10639	0.0257008	0.576926	0.728075	-0.340006	-1.25555
discoidin, CUB and LCCL domain containing 1	ENSDARP00000020932	akajin_mus_all_contig_38864	-0.522478	-0.469247	-0.252875	-1.32674	-0.585052	0.953545	0.601423	1.09516	2.53593	0.780405	-1.32674	-1.32674	-0.197042	-0.441684	0.180738	-0.00803161	-0.671214	0.253289	-0.451454	1.73606	-0.557264
EF-hand calcium binding domain 7	ENSDARP00000014030	akajin_mus_all_contig_38868	0.184752	-0.921869	-0.921869	0.88973	2.7949	0.356369	-0.921869	-0.921869	-0.921869	0.426216	1.05035	-0.921869	0.498359	-0.921869	0.118737	-0.921869	1.01561	-0.921869	-0.0996047	0.997163	0.0642418
transmembrane protein 63A	ENSDARP00000104030	akajin_mus_all_contig_38965	-0.475141	-0.771161	-0.0237644	0.474236	0.515096	0.324738	1.75275	2.00008	1.7818	1.15627	0.00762072	-0.167103	-1.09682	-1.43907	-0.671211	-1.33561	-0.291654	-0.649406	-0.0659693	-0.0515085	-0.974165
DDB1 and CUL4 associated factor 12	ENSDARP00000086448	akajin_mus_all_contig_3904	-1.51044	-0.408542	0.505473	0.453463	0.993082	1.84906	1.31467	1.07081	-0.452431	1.0295	-0.00283554	-0.500232	-2.51946	-0.518762	-0.640543	-0.0746781	0.805942	-0.299788	-0.185864	-0.25893	-0.649481
cell division cycle 25B	ENSDARP00000076828	akajin_mus_all_contig_39055	0.181142	0.0148863	0.21238	-0.77328	0.14519	0.28073	-0.77328	2.83999	0.258138	1.79575	-0.77328	-0.77328	0.395567	-0.77328	-0.77328	-0.77328	-0.77328	-0.77328	-0.77328	1.52371	0.0853138
pleckstrin homology domain containing, family G (with RhoGef domain) member 4B	ENSDARP00000092946	akajin_mus_all_contig_39115	-1.20121	-0.30412	-0.155749	0.591379	0.14706	-0.0790417	1.61268	2.76169	0.0553991	0.8518	0.114854	-0.230383	-1.02296	-0.374224	-0.848212	-1.45307	-0.557883	-0.851109	1.08152	0.566373	-0.704794
aspartyl aminopeptidase	ENSDARP00000006244	akajin_mus_all_contig_39177	-0.15601	-0.669993	1.10904	0.430083	-0.498263	2.36336	-0.267532	1.8526	-0.210721	-0.1072	-1.0209	-0.98115	-1.42444	-1.25418	0.089618	-0.301674	1.31072	0.631507	0.320428	-0.442328	-0.772969
0	ENSDARP00000117629	akajin_mus_all_contig_39185	-0.244444	0.924196	-0.842513	-1.11114	1.74608	-0.474561	1.04413	1.67049	0.55487	0.693576	0.399706	1.24567	-0.266104	-0.146605	-2.17331	-0.407489	0.403432	-0.643712	-0.68071	-0.975659	-0.715901
phosphofructokinase, liver a	ENSDARP00000133279	akajin_mus_all_contig_39235	1.30694	-1.43335	0.185352	-1.38151	1.12454	1.73349	0.465899	1.12975	-1.07918	0.295541	-0.30622	-0.339515	-1.71614	-0.608815	-0.440151	-0.0951937	-0.674788	1.22365	1.0693	-0.648254	0.18867
adhesion G protein-coupled receptor G1	ENSDARP00000032151	akajin_mus_all_contig_39260	0.763936	0.975971	-1.7021	-0.696007	1.59684	-1.20298	1.86002	1.50051	-0.319624	0.551515	-0.161481	-1.04903	-0.687104	-0.758926	0.0186135	-0.608408	1.01828	-0.95416	-0.19113	-0.445216	0.490482
poly A binding protein, cytoplasmic 1 b	ENSDARP00000136227	akajin_mus_all_contig_39340	0.936614	-1.29781	0.411942	-0.694019	0.725844	-0.315978	1.04662	3.06405	0.216899	0.649862	-0.374218	0.318461	0.0783838	-0.55879	-0.728146	-0.997906	0.716277	-0.607856	-0.871808	-0.825349	-0.893072
microsomal glutathione S-transferase 1.2	ENSDARP00000115538	akajin_mus_all_contig_39351	1.43401	-1.20192	-0.771304	-0.136598	0.237772	1.12747	0.316185	1.84122	0.0950241	1.66351	-0.21	-1.17879	-0.918119	-1.70913	0.992843	-0.77803	0.178822	0.375816	-0.584843	-0.973409	0.199459
transmembrane protein 184a	ENSDARP00000137297	akajin_mus_all_contig_39384	-0.775903	1.97647	-0.286951	0.438664	-0.0470459	-0.775903	3.16512	-0.0580519	-0.775903	-0.215008	-0.143288	-0.0462706	0.150296	-0.0255569	0.796666	-0.775903	-0.775903	-0.775903	0.50217	-0.775903	-0.775903
coiled-coil domain containing 117	ENSDARP00000121330	akajin_mus_all_contig_3941	-0.477752	-0.960445	0.194993	0.586737	2.39635	0.823625	0.271101	1.52503	-0.00505871	0.532706	1.21697	-0.0448257	-1.14724	-1.02537	-1.00782	1.02058	-0.227188	-0.920549	-0.897998	-1.05238	-0.801473
purinergic receptor P2X, ligand-gated ion channel, 5	ENSDARP00000088358	akajin_mus_all_contig_39436	0.302582	-0.910307	-0.4442	0.111453	1.49835	2.4559	0.987868	1.64431	0.231087	0.407214	-0.163355	-0.128715	-0.665786	-1.02114	-0.612379	-0.219596	-0.298178	-1.16187	-1.22812	-1.25479	0.469677
epidermal growth factor receptor pathway substrate 8	ENSDARP00000133193	akajin_mus_all_contig_39474	-0.739999	0.572306	0.189415	0.22185	3.28078	0.470474	-0.739999	-0.739999	-0.739999	-0.739999	-0.739999	0.525487	0.909733	-0.739999	-0.739999	0.992706	-0.739999	0.410449	0.566785	-0.739999	-0.739999
reticulocalbin 2	ENSDARP00000115356	akajin_mus_all_contig_39499	1.06145	-0.86452	-0.223338	0.202829	-0.887736	1.07066	0.894996	2.24727	-0.208277	0.220185	-0.391078	-0.354256	-2.18408	-0.348391	-0.805152	-0.354969	1.2485	1.07938	0.25936	-0.690734	-0.972096
solute carrier family 8 (sodium/calcium exchanger), member 1b	ENSDARP00000001051	akajin_mus_all_contig_39510	2.43876	-0.974682	-1.17195	1.39626	-1.20082	-0.164399	1.47141	1.129	-0.146651	-0.134209	-0.906989	-0.541541	-0.267625	0.864006	-0.155207	-0.263929	-0.969043	-0.0516056	-1.20082	0.253981	0.596057
zinc finger and BTB domain containing 3	ENSDARP00000052636	akajin_mus_all_contig_39555	-1.18255	-0.293872	1.0273	-0.456052	0.536892	0.343622	0.0371857	1.48902	1.31942	0.587058	0.528813	-0.485694	-1.25493	-1.31682	-1.03445	2.29227	0.489006	-0.653208	-1.13838	-0.214263	-0.620367
zgc:154058	ENSDARP00000092634	akajin_mus_all_contig_39578	-0.268102	-1.62942	-0.93381	1.43643	1.19362	1.19618	-1.02686	-0.390223	1.23987	1.2509	-0.0494	-0.838446	-1.19532	-1.11807	0.645407	0.148814	1.05197	-1.07321	0.954454	-0.343058	-0.251714
adhesion molecule with Ig-like domain 1	ENSDARP00000122948	akajin_mus_all_contig_39587	-1.03997	-0.493317	-0.418537	0.394619	0.950352	1.78303	2.33375	1.51299	-0.321344	1.04597	0.0435153	-0.250496	0.322251	-1.03997	-0.835059	-0.616009	-0.170008	-1.03997	-0.260093	-1.03997	-0.861741
glutamyl-prolyl-tRNA synthetase	ENSDARP00000070224	akajin_mus_all_contig_3966	-1.5151	0.722398	-0.235087	0.407522	0.0220237	0.586906	0.206818	1.11732	1.63614	0.0959152	1.58528	1.40012	-0.293874	-0.295994	-0.228581	-0.997624	-0.552452	-1.10328	0.40405	-2.14087	-0.821635
biliverdin reductase B	ENSDARP00000104161	akajin_mus_all_contig_39688	-0.887766	-0.682153	0.204551	0.135665	-0.669497	1.13859	1.3938	2.8787	-0.638443	-1.22018	0.74209	0.273296	-0.0260156	-1.18671	-0.883615	-0.262829	0.72016	0.330322	0.168008	-0.996492	-0.531484
si:dkey-23k10.5	ENSDARP00000128257	akajin_mus_all_contig_39694	0.0726512	-0.757016	0.513052	0.0609964	1.6685	-0.757016	0.164635	1.47119	-0.757016	-0.757016	-0.757016	1.79743	2.24251	-0.757016	-0.757016	0.425431	-0.757016	-0.757016	-0.0892195	-0.757016	-0.757016
transmembrane protein 101	ENSDARP00000130971	akajin_mus_all_contig_3972	-0.115148	-0.945521	0.102583	-0.848641	-0.0719418	0.550374	0.59199	2.37375	-0.170487	0.629815	0.958117	-0.535557	-2.27706	-0.833662	-0.755791	1.24278	0.601373	-1.15662	-0.211864	0.834772	0.0367305
phosphatidylinositol-4-phosphate 5-kinase, type I, beta b	ENSDARP00000009653	akajin_mus_all_contig_39732	-0.0850737	-0.470891	-0.522384	1.94143	-1.59311	0.568173	-0.134339	0.741984	0.175171	2.59869	-0.648033	-0.376238	-0.962858	-0.444682	-0.12474	-1.13779	-0.350757	-0.856823	0.732561	-0.105857	1.05557
glucosaminyl (N-acetyl) transferase 4, core 2, a	ENSDARP00000050987	akajin_mus_all_contig_39751	1.07554	-0.0123368	-0.593017	-0.360852	-0.0472833	-0.576116	-0.50205	-1.04196	3.17466	0.177654	1.83631	-0.972207	-0.313034	-0.513981	-0.48175	0.244367	-0.873628	-0.694527	-0.279422	0.390958	0.362672
zinc finger protein 536	ENSDARP00000134511	akajin_mus_all_contig_39803	-0.598195	-0.642384	-0.455929	-0.170988	1.48839	0.0397251	0.575854	1.92293	0.78511	-1.07166	-0.773525	1.44678	1.40054	-0.443251	-1.07166	1.10891	-1.07166	-0.864318	0.266291	-1.07166	-0.799293
guanylate cyclase 2F, retinal	ENSDARP00000090689	akajin_mus_all_contig_39900	0.653466	1.31454	-0.471417	-0.328977	2.82393	1.107	-1.03549	-0.0858436	-0.136919	-1.03549	0.241925	0.541654	-0.0276091	0.628523	-1.03549	-1.03549	-0.46872	-0.421305	-1.03549	-1.03549	0.842673
integrin alpha FG-GAP repeat containing 3	ENSDARP00000096423	akajin_mus_all_contig_3999	0.180436	-1.08041	-0.848768	0.185037	1.03247	1.45874	1.64592	1.87223	0.19359	0.247507	1.28163	-0.569694	-0.701399	-1.2078	-0.933218	-0.956427	-0.786101	-0.142839	0.473653	-1.40318	0.0586271
muscleblind-like splicing regulator 2	ENSDARP00000069409	akajin_mus_all_contig_40	-2.05663	-0.139261	-0.430263	0.406989	-0.654157	1.12203	1.32427	2.15921	0.775868	0.523617	0.563954	0.782001	0.161382	0.138966	-1.32315	-1.52981	0.072448	-0.174495	-0.105369	-0.800485	-0.81712
hyperpolarization activated cyclic nucleotide-gated potassium channel 2b	ENSDARP00000118840	akajin_mus_all_contig_40019	-0.929865	-0.968603	-0.293359	1.25553	0.375185	1.03917	-0.872767	0.0807487	-1.16839	2.03398	-1.01641	0.0665881	-0.495237	-0.860073	0.325982	1.09451	-0.163469	1.69047	-0.13526	0.532187	-1.59092
si:ch73-132k15.2	ENSDARP00000123979	akajin_mus_all_contig_40077	-1.5471	-0.473215	0.14756	0.0307315	-1.3626	0.86344	2.78114	0.860949	-0.187381	-0.0434222	-0.235534	0.0425724	-0.635936	0.276603	0.663909	-1.44075	-0.774378	0.766146	1.10113	0.0537724	-0.887637
polymerase (DNA directed), alpha 1	ENSDARP00000105081	akajin_mus_all_contig_40085	0.0982454	0.433305	-0.458785	1.1251	0.493286	1.73553	2.177	-0.0403065	-1.3714	0.86144	0.616087	-0.305004	0.539691	-1.14428	-0.883341	-0.0453992	-0.00637234	-1.31823	-0.195002	-0.706288	-1.60526
kelch-like family member 13	ENSDARP00000135136	akajin_mus_all_contig_40109	1.14694	-0.151764	0.216567	-0.70356	1.17297	0.618374	-0.133043	0.565697	2.07715	-0.798483	-2.74264	0.334745	-1.51985	0.437057	-0.105479	-0.685543	0.507981	0.0984963	0.0641507	0.0276841	-0.427446
SKI family transcriptional corepressor 1b	ENSDARP00000084767	akajin_mus_all_contig_40180	1.00077	-0.988628	-0.622562	-0.810181	-0.924652	0.337841	-1.00544	-0.751747	-0.464851	-0.71716	2.92943	-0.548157	0.216285	0.148774	0.922159	1.15642	0.035116	0.188027	-1.20922	1.02849	0.0792864
dystrophin	ENSDARP00000110295	akajin_mus_all_contig_40216	-1.33524	-1.3704	-0.0619223	0.690744	1.57263	0.882537	-0.297846	0.216479	1.7379	0.430671	-0.996001	0.53169	-0.550622	1.42858	-0.117093	-1.57972	-1.44265	-0.0140566	0.826108	-0.60809	0.0562998
isocitrate dehydrogenase 2 (NADP+), mitochondrial	ENSDARP00000027389	akajin_mus_all_contig_40306	1.21292	-0.271422	-0.454781	-0.986255	0.38345	-0.986255	1.15765	2.05376	-0.986255	2.15061	-0.986255	-0.986255	-0.14044	-0.231585	-0.375271	-0.0209981	-0.986255	0.676829	-0.986255	0.11197	0.651088
zinc finger protein 1030	ENSDARP00000134198	akajin_mus_all_contig_40315	-0.531429	-0.740595	-0.500605	-0.591253	2.02099	-0.0928537	1.41859	1.14981	0.2447	1.10378	2.26914	-0.162349	-1.2341	-0.936979	-0.874721	-0.258416	-0.639096	-0.142949	-0.073035	-0.726677	-0.701954
family with sequence similarity 193, member A	ENSDARP00000133506	akajin_mus_all_contig_40316	-0.507897	-1.14317	-0.632731	-0.813111	1.30042	0.288636	-0.186734	1.3822	1.36992	1.90463	1.97109	0.503797	-0.124036	-0.898198	-1.02536	-0.349921	-0.408009	-0.668251	-0.42554	-0.907212	-0.630526
mitogen-activated protein kinase 13	ENSDARP00000075784	akajin_mus_all_contig_40372	0.376332	-0.231143	-0.435298	-0.809747	1.26677	2.47899	1.64082	0.601053	0.868632	0.65898	-0.288115	0.150394	-1.22477	-1.30299	-1.20299	-0.10404	-0.225175	-1.06398	-0.652493	-0.73628	0.235061
zinc finger protein 414	ENSDARP00000100335	akajin_mus_all_contig_40400	-0.411467	-0.941774	1.44653	-0.316394	0.593628	-1.30332	1.32262	-0.927393	0.670256	1.55725	1.5038	0.427854	0.202844	-0.729551	-0.626491	1.10069	0.345258	-0.907282	-0.79392	-1.64181	-0.571331
coiled-coil domain containing 157	ENSDARP00000123139	akajin_mus_all_contig_40443	-0.644799	-0.855818	1.4501	1.7932	0.97303	1.06182	0.40789	0.43428	-1.42192	0.110948	0.0963886	1.0304	0.606708	-1.42192	0.15791	-0.274476	0.594195	-0.223502	-1.03059	-1.42192	-1.42192
nicastrin	ENSDARP00000136668	akajin_mus_all_contig_40464	0.392042	-0.34017	-0.183963	-0.0569213	-0.401329	0.70945	2.27692	0.0703955	-0.205489	-1.01695	-1.77846	-0.797035	-0.188024	-0.145338	2.43204	-0.492385	0.884317	-0.517924	0.456365	-1.21609	0.11855
serine active site containing 1	ENSDARP00000063188	akajin_mus_all_contig_4048	-1.22162	-0.45304	1.82267	0.158289	-0.475124	0.231942	2.34654	1.25282	-0.215812	0.589527	-0.403868	-0.14311	-0.654495	1.14928	-0.672274	-0.850068	-0.329397	-0.422718	0.672167	-0.679422	-1.70228
LIM and senescent cell antigen-like domains 2	ENSDARP00000022426	akajin_mus_all_contig_40509	-1.17706	-0.504282	-0.508514	0.107263	-0.155158	1.53945	2.90219	1.45518	-0.683336	0.347974	-0.43727	0.127258	-0.513456	-0.855048	-0.381439	0.307356	0.765899	-0.294772	0.0528995	-1.40444	-0.690689
si:dkey-11o15.4	ENSDARP00000031070	akajin_mus_all_contig_40529	-0.766383	-0.766383	-0.766383	0.229858	0.190445	0.19993	-0.766383	0.804127	2.78782	-0.766383	-0.766383	-0.766383	1.64144	0.348898	-0.766383	-0.766383	1.02775	0.15312	-0.766383	1.04682	-0.766383
zinc finger protein 1123	ENSDARP00000110055	akajin_mus_all_contig_40539	-0.647551	0.197165	0.497599	-0.311164	0.641101	0.825563	1.09944	0.752235	1.82716	1.37125	0.2929	-1.19668	-1.32043	-1.46342	-1.03347	-0.206813	0.81778	0.152796	-1.15969	0.4108	-1.54655
solute carrier family 48 (heme transporter), member 1a	ENSDARP00000033200	akajin_mus_all_contig_40589	-0.311113	0.135917	-1.2911	-0.274019	-0.132158	1.4446	-0.923861	1.41143	0.732695	0.843393	0.801487	0.180138	-0.867591	-1.24721	-0.99386	0.440373	2.16397	-0.892615	-1.15091	-0.732366	0.662798
si:dkey-27n6.1	ENSDARP00000136664	akajin_mus_all_contig_40621	0.128365	-0.133462	-0.182242	-0.579816	1.53915	1.45569	-0.762056	0.471897	2.27903	0.05045	-0.655181	-0.340489	-2.1804	-0.763754	-0.14427	-1.17972	-0.16023	0.15483	-0.00512756	1.29617	-0.28883
galactokinase 2	ENSDARP00000094128	akajin_mus_all_contig_40626	1.0942	-0.450718	-0.978331	1.10277	2.13499	2.16513	-0.267289	0.404332	-0.15443	0.402905	0.554899	0.565156	-1.04643	-0.797921	-0.93909	-1.03181	-0.562633	-0.806007	0.0435687	-0.237838	-1.19545
GLI pathogenesis-related 1a	ENSDARP00000066490	akajin_mus_all_contig_40631	0.437209	0.722127	-0.999516	-0.0552543	-0.428973	1.32235	-0.481178	1.98223	1.21712	0.297111	0.775446	1.00847	-0.174178	-1.56049	-0.945859	-0.103569	0.854796	-0.471137	-1.447	-1.56049	-0.389218
crumbs family member 2b	ENSDARP00000078740	akajin_mus_all_contig_40634	-0.928866	1.72538	-1.35795	-0.265448	-0.646924	2.3347	-0.168901	1.77109	-0.959671	-0.206157	-0.731482	0.0117766	-0.313284	-0.832208	0.957397	-0.651505	0.410907	-0.509752	-0.346713	-0.271266	0.97887
zgc:109744	ENSDARP00000141284	akajin_mus_all_contig_40641	-0.949403	0.317418	0.359277	0.150105	0.320214	2.43899	1.78153	0.921694	1.03408	0.153457	-0.736939	-0.916282	-0.814041	-1.34507	-0.503649	0.0991325	-0.138373	0.299641	-0.581022	-0.130885	-1.75987
tetratricopeptide repeat domain 36	ENSDARP00000017354	akajin_mus_all_contig_40731	-0.445777	-0.930955	0.0964554	-0.308548	0.894019	0.134302	1.2755	-0.0276296	1.24891	1.66875	0.958633	-0.987911	-0.845968	1.27621	-0.422542	0.394361	-1.11904	-1.28928	1.02176	-1.02045	-1.57081
0	ENSDARP00000134831	akajin_mus_all_contig_4075	-0.948394	-0.245603	-0.521533	1.15112	1.74336	-0.477472	0.729741	2.01976	0.717911	0.349055	-0.945386	0.830014	-1.38868	-0.751022	-0.502299	-0.417392	-0.189224	-1.82496	0.924236	-0.420263	0.167019
family with sequence similarity 160, member A1a	ENSDARP00000080991	akajin_mus_all_contig_40761	-0.838983	-1.28379	-0.474427	0.300682	0.457217	1.41441	0.444588	2.17368	2.01971	-0.245266	0.812021	0.699096	-0.511436	-1.24635	-0.299676	-0.714546	0.227498	-0.516946	-0.709346	-0.525064	-1.18307
transcobalamin II	ENSDARP00000122463	akajin_mus_all_contig_40764	-0.563667	-1.42126	-1.04699	0.50269	1.72326	0.533372	1.23082	2.22438	0.732288	0.461764	0.391203	-0.962727	-0.46729	-0.786196	-0.28302	-0.0740165	-0.461026	-0.928994	0.843404	-1.41573	-0.232265
receptor (TNFRSF)-interacting serine-threonine kinase 1, like	ENSDARP00000101760	akajin_mus_all_contig_40801	0.644687	0.431087	0.281273	0.416481	2.36361	-0.584079	1.33619	-0.411931	-0.027993	-1.3405	-1.29164	1.12315	-1.05844	-0.561705	0.00363469	-1.01425	0.717764	0.40818	0.146622	-1.81971	0.237563
chromosome 17 open reading frame 75	ENSDARP00000081630	akajin_mus_all_contig_40835	1.89008	-1.53809	-0.14109	0.369153	0.666197	0.926546	0.860606	2.0226	-1.10032	0.0687798	-0.703336	-1.14867	-1.49787	-0.321004	-0.103007	-0.790901	0.154451	0.235071	-0.582962	-0.365012	1.09877
ALX homeobox 4a	ENSDARP00000112442	akajin_mus_all_contig_40876	0.840673	-0.0819478	-1.04175	-1.04175	-1.04175	-0.15584	-0.0281626	0.816763	2.00885	2.38922	-0.202778	0.834573	0.166932	-0.0195948	-1.04175	0.225511	-1.04175	0.644676	-1.04175	-1.04175	-0.146653
zgc:56622	ENSDARP00000139273	akajin_mus_all_contig_40980	1.22351	-0.618463	-1.95097	0.00835659	-1.56689	0.792516	0.886554	2.51953	0.624688	-0.559691	0.224622	-0.427229	-0.886192	0.177986	-0.601648	0.28277	0.206744	-1.21798	0.558439	0.236389	0.0869661
si:ch73-40a17.4	ENSDARP00000137916	akajin_mus_all_contig_40983	-0.783334	-0.322627	-0.685338	-1.87676	-0.00960352	-0.531951	1.28262	1.96244	0.412621	1.33704	1.59233	-0.0539687	-0.157915	-0.441173	0.945984	0.388714	0.530062	-1.23311	-0.756952	-0.580312	-1.01877
galactosylceramidase a	ENSDARP00000053869	akajin_mus_all_contig_41001	1.77179	-0.844694	-0.121462	-1.11134	0.295415	1.56246	0.0426778	0.368893	1.38279	-0.63686	-1.5421	-0.754706	-0.439215	0.686924	-0.144857	1.309	0.362389	-1.5355	0.873555	-0.487687	-1.03748
si:dkey-92i17.2	ENSDARP00000114776	akajin_mus_all_contig_41019	-0.718315	-1.27741	-0.314602	1.48392	-0.136223	1.47581	2.43231	0.0142725	0.636774	0.139859	-1.23204	0.0844488	-0.447245	-1.07271	-1.2325	0.295091	-1.10456	0.531374	-0.653576	0.578538	0.516791
zinc finger, FYVE domain containing 26	ENSDARP00000070432	akajin_mus_all_contig_41039	-0.485044	-1.20035	0.297918	-0.192947	1.657	0.992999	2.20257	-0.505898	0.491135	-0.505339	0.807404	0.893537	0.127741	-0.321396	-1.20265	-1.26985	0.927585	-1.33856	-0.514806	-1.11815	0.257115
synaptotagmin Va	ENSDARP00000122114	akajin_mus_all_contig_41134	-0.190203	-0.0390497	0.720011	-0.135147	1.43988	1.5289	2.4832	0.32783	-1.0351	-1.0351	0.903754	-0.116667	0.475976	-1.0351	0.197414	-1.0351	-1.0351	-1.0351	0.0297031	-1.0351	-0.379927
ankyrin repeat domain 66	ENSDARP00000128201	akajin_mus_all_contig_41240	-0.301392	-0.0798615	-0.791788	-0.275728	0.330636	0.563255	0.552998	2.70398	1.36229	1.2043	-0.171895	-0.859967	0.818162	-1.05333	-1.346	-0.429277	-0.0759358	-1.02174	-0.836629	-1.01595	0.723874
ataxin 7	ENSDARP00000131743	akajin_mus_all_contig_41318	-0.0298209	-0.519219	-1.46696	0.635622	0.675241	0.982126	2.55521	-0.381093	0.768083	1.52895	0.765309	-0.398398	-1.12295	-1.22264	0.299692	-0.142114	-0.48107	-1.32555	-0.22413	-0.672075	-0.224207
si:rp71-68n21.9	ENSDARP00000118816	akajin_mus_all_contig_41328	-0.178364	-0.909334	-0.602407	-0.909334	0.567352	2.03791	2.57628	0.57206	-0.25807	-0.909334	-0.909334	0.650051	0.184325	-0.0194688	0.667988	-0.909334	0.56119	-0.909334	-0.909334	0.515826	-0.909334
zinc finger, SWIM-type containing 2	ENSDARP00000101455	akajin_mus_all_contig_41338	-0.599658	-0.599658	-0.599658	-0.599658	-0.599658	-0.599658	3.67988	-0.599658	-0.599658	0.309256	0.409689	0.992595	0.40451	-0.599658	0.259941	-0.599658	0.0744975	0.745171	0.320347	-0.599658	-0.599658
palmitoyl-protein thioesterase 2	ENSDARP00000133912	akajin_mus_all_contig_41378	-0.923697	-1.56375	0.630524	0.527936	1.01557	1.33252	1.45539	2.38274	0.47254	-0.0772447	-0.267682	0.0945646	-0.413095	-0.29697	-0.527619	-0.301018	0.42913	-0.803864	-0.894864	-1.50623	-0.76489
exocyst complex component 6B	ENSDARP00000134880	akajin_mus_all_contig_41379	-0.372419	-0.280807	-0.074609	0.879502	-0.898814	2.37682	-0.271135	0.636643	0.0135598	1.16303	1.03038	-0.886661	-0.961184	-1.63103	-0.690901	0.743257	-0.408738	1.27687	-1.21811	0.450869	-0.876512
si:dkey-91f15.1	ENSDARP00000115862	akajin_mus_all_contig_41414	-1.39338	-0.89261	0.814924	-0.47057	0.525448	-0.11484	-0.634756	0.304936	1.92851	-0.589481	0.393055	-0.0557294	0.385204	0.889702	1.06952	0.509223	-1.39338	-0.258823	-1.39338	1.7698	-1.39338
polynucleotide kinase 3'-phosphatase	ENSDARP00000139368	akajin_mus_all_contig_41486	-1.5499	-0.0923969	0.423275	-0.0025393	2.15156	1.02143	1.15274	-0.235176	0.991844	0.177048	1.04734	0.00999552	-0.604265	-0.565557	-1.09636	1.47823	-0.463538	-1.36627	-0.903396	-0.914867	-0.659176
0	ENSDARP00000056176	akajin_mus_all_contig_41519	-0.279758	0.621341	-0.224802	-0.303431	-0.340251	-0.989448	2.8785	0.241586	-0.18936	-0.440397	0.576171	-0.298685	0.751468	-0.177911	-0.989448	-0.989448	0.359802	2.12938	-0.989448	-0.989448	-0.356417
zgc:114123	ENSDARP00000066085	akajin_mus_all_contig_41532	1.84475	0.159706	0.699993	0.543312	0.830074	0.183996	-2.11062	1.19727	0.749756	-0.474185	-0.249901	0.302469	-0.297737	-0.817796	0.412182	-0.289063	-1.30338	0.899251	-0.436013	0.266567	-2.11062
si:dkey-26m3.3	ENSDARP00000133756	akajin_mus_all_contig_41566	-0.863293	-0.863293	-0.235051	-0.863293	-0.863293	-0.863293	2.98855	-0.162805	1.16185	0.29655	1.16248	1.43991	0.562529	-0.257822	0.220452	-0.863293	-0.371018	-0.398545	-0.419812	-0.863293	0.0557814
discs, large homolog 4 (Drosophila)	ENSDARP00000048431	akajin_mus_all_contig_41622	-0.222518	-0.778508	-0.137428	-0.424698	2.27481	0.667365	-0.128108	0.650659	0.656451	2.84388	-0.00515746	0.378623	-1.08232	-0.81799	-0.298638	-0.208296	-0.725047	-0.364669	-0.680118	-0.95991	-0.638378
endonuclease domain containing 1	ENSDARP00000141368	akajin_mus_all_contig_41660	-0.815949	-0.815949	-0.815949	-0.815949	-0.815949	1.69516	-0.13076	2.34373	-0.815949	-0.32838	0.763888	-0.193004	-0.0265914	-0.815949	1.02039	0.798789	-0.815949	1.32494	0.891322	-0.815949	-0.815949
zinc finger protein 707	ENSDARP00000107486	akajin_mus_all_contig_41707	-0.295272	-0.130774	-1.43696	0.864575	1.74798	1.33943	0.718647	0.518395	-0.587856	0.916335	0.144809	1.90221	-1.01044	-1.43383	-0.668351	-0.752527	0.416419	-0.583824	-0.572369	0.190328	-1.28692
progestin and adipoQ receptor family member VIII	ENSDARP00000115268	akajin_mus_all_contig_41784	-1.7148	-0.683111	-0.577748	-0.832115	1.17694	0.627117	0.700206	-0.0528304	1.79349	-0.11352	-0.821876	-1.58516	-0.245522	-0.773997	-0.655622	0.244249	1.36639	-0.718288	0.663934	0.61136	1.59091
metadherin a	ENSDARP00000027946	akajin_mus_all_contig_4181	-1.27164	-1.05747	-0.596447	-0.142926	0.188178	0.849382	2.59111	1.93747	1.30561	0.667713	-0.443079	-0.400884	-0.349154	-0.400951	-0.343524	-0.809255	-0.347218	-0.242271	0.614267	-0.787816	-0.961098
metallo-beta-lactamase domain containing 1	ENSDARP00000134372	akajin_mus_all_contig_41849	0.398212	-0.728121	-0.204889	-0.250625	0.454804	-0.411007	-0.122701	2.64043	1.564	1.28423	0.759635	0.258469	-0.751479	0.556419	-0.714657	-0.0111115	-1.39371	-0.741733	-0.0489373	-1.21549	-1.32174
leucine rich repeat containing 39	ENSDARP00000136641	akajin_mus_all_contig_41897	-1.57278	-0.608348	-0.707893	0.0613554	-0.982336	1.10687	2.3217	0.291969	0.803008	-0.433449	-0.322171	-0.0441411	1.1805	-1.0276	-0.773062	-0.397711	-0.169632	-0.140941	-1.18145	1.18061	1.41551
family with sequence similarity 177, member A1	ENSDARP00000132926	akajin_mus_all_contig_41916	0.130511	-0.620418	-0.407916	0.194223	0.153137	1.30182	1.10145	2.30689	0.882349	-0.213114	1.62584	-0.522754	-1.78314	-0.587428	-0.438597	-0.617845	0.632821	-0.875602	-0.698979	-0.321229	-1.24201
0	ENSDARP00000071302	akajin_mus_all_contig_4194	-0.499725	-1.89746	-0.941712	-0.286717	0.066672	1.35018	0.520173	2.41975	-0.222933	0.676872	1.14027	0.789027	-0.0629507	-1.77572	-0.0388556	0.587568	0.296008	-0.522613	-0.607322	-0.686352	-0.304151
angel homolog 1 (Drosophila)	ENSDARP00000103684	akajin_mus_all_contig_4195	0.130877	-0.80023	-0.809423	-0.515353	0.784452	0.921723	2.13654	1.19953	1.95079	0.738578	0.261558	-0.363433	-0.594325	-0.574503	-0.609663	-0.124841	-1.37585	-0.966334	-1.37776	-0.556589	0.544266
si:dkeyp-110c7.4	ENSDARP00000132597	akajin_mus_all_contig_41950	0.135398	0.461917	0.401557	2.14598	-0.441519	-0.31844	0.231274	2.19988	-0.588574	0.122926	0.977796	-0.800349	-0.0808831	-0.760673	1.35309	-1.18157	-0.737538	-1.18157	-1.18157	0.0794023	-0.83654
zgc:103700	ENSDARP00000137375	akajin_mus_all_contig_41953	0.560824	0.0640532	0.545807	1.17353	0.019986	2.4351	0.957934	1.08048	-0.594612	0.436215	-0.768552	-1.21999	-1.45518	-1.93943	-0.342882	0.541927	-0.825202	-0.319156	-0.328654	0.294653	-0.316851
WD repeat and SOCS box containing 2	ENSDARP00000119398	akajin_mus_all_contig_41970	1.07223	-0.827681	-0.595421	-0.0805615	0.0787337	0.0621247	-0.548435	-0.0568066	-0.542696	3.11307	0.482661	-0.0593673	-1.22107	-1.01168	0.0685287	1.25999	-0.413725	-0.477683	-0.347518	-1.12628	1.17158
N-acylsphingosine amidohydrolase (acid ceramidase) 1b	ENSDARP00000040433	akajin_mus_all_contig_4204	-0.441449	-0.0624686	0.881512	1.93912	-0.09042	-0.734998	2.27119	1.45141	-0.0557845	-0.0205501	0.108417	0.079291	-0.0275826	-0.592544	-1.01141	-1.0204	-1.6562	-0.622181	0.612508	-1.21094	0.203478
si:dkey-78l4.10	ENSDARP00000113904	akajin_mus_all_contig_42044	-0.20999	-0.91994	0.767446	0.21928	0.972465	1.39822	1.81571	-0.976573	0.4386	0.137524	-1.45124	-0.745391	-0.518783	-1.8754	-0.800134	1.23239	-0.0174276	0.083042	1.22686	0.198671	-0.975329
zgc:63587	ENSDARP00000027643	akajin_mus_all_contig_42052	0.834632	-0.390551	2.57105	-0.164067	0.698614	0.131706	-0.597748	1.02923	0.293606	1.01348	0.537395	-1.29458	-0.455838	-0.677804	-0.984286	-0.830888	-0.0940987	1.3151	-1.56621	-0.51255	-0.856185
FCH and double SH3 domains 2	ENSDARP00000127514	akajin_mus_all_contig_4210	-1.30955	0.54006	-0.688886	0.56558	0.420264	0.462143	1.59278	1.1959	1.81822	1.06987	0.630368	0.128097	-0.248211	0.266687	-1.67626	-1.32968	-0.704581	-1.05876	0.131515	-0.871482	-0.934078
protein tyrosine phosphatase, non-receptor type 4a	ENSDARP00000073283	akajin_mus_all_contig_42106	-0.73071	0.183781	-0.239394	-0.73071	-0.73071	-0.73071	-0.73071	-0.73071	2.80661	0.875801	1.46901	-0.73071	0.353024	-0.73071	-0.73071	0.347968	-0.73071	-0.0222573	-0.73071	0.670055	1.59321
ankyrin repeat and SOCS box containing 10	ENSDARP00000134254	akajin_mus_all_contig_4213	-1.10442	-0.834555	0.698868	1.25504	-0.233911	1.37046	2.18732	1.83587	0.756185	-0.0609419	-0.566164	-0.796782	-1.08352	-0.900098	0.0924509	-0.609094	-0.0353108	-0.562874	0.362057	-0.782172	-0.988409
zinc finger, AN1-type domain 1	ENSDARP00000022900	akajin_mus_all_contig_4219	-0.523844	-0.668454	-0.350707	0.498308	0.798631	0.41241	1.05072	0.656797	2.72039	1.69387	-0.0958608	-0.588812	0.561403	-0.804668	-0.632247	-0.519828	-0.824228	-0.791331	-0.18419	-1.02197	-1.38638
transducin-like enhancer of split 3a	ENSDARP00000045678	akajin_mus_all_contig_42190	-1.16971	-1.40853	-0.285243	0.287557	0.179903	0.454824	0.460037	2.91187	0.0606911	0.429662	-0.685595	-1.10486	-0.356328	-0.43511	-1.40853	1.01696	0.576374	0.597635	0.263081	-1.06063	0.67594
family with sequence similarity 151, member B	ENSDARP00000112721	akajin_mus_all_contig_42220	-1.01435	-1.07808	-1.08638	-0.272008	-0.417573	0.960562	2.11783	1.57012	2.03765	0.379322	0.483774	0.74794	0.090376	-0.358592	0.153778	-0.45083	-0.874175	-0.543888	-0.833595	-0.798356	-0.813521
leucine-rich repeat, immunoglobulin-like and transmembrane domains 1a	ENSDARP00000021117	akajin_mus_all_contig_42227	-0.823807	0.020992	0.745631	-0.0311475	-0.823807	1.13506	0.0976152	1.90109	-0.823807	-0.823807	-0.823807	2.66262	0.281843	-0.823807	1.0538	-0.823807	0.0713273	-0.245935	-0.278628	-0.823807	-0.823807
adducin 2 (beta)	ENSDARP00000113788	akajin_mus_all_contig_42234	-0.854864	0.0268629	-0.370382	-0.142208	-0.438246	1.49145	0.767337	1.04903	0.754143	1.70153	0.502945	0.562231	1.39532	-0.430974	-0.516509	0.740148	-1.02306	-1.47713	-0.95744	-1.47713	-1.30305
zgc:175214	ENSDARP00000034713	akajin_mus_all_contig_42273	-0.267917	-0.556004	-0.0157529	1.46954	0.0565206	1.26478	0.426496	0.660823	0.931396	0.827274	-0.92229	-1.25567	-2.31648	-1.81103	0.895077	-1.00235	-0.0555476	0.256295	0.658088	0.281728	0.475023
si:ch211-8c17.2	ENSDARP00000139483	akajin_mus_all_contig_42326	-0.69302	0.652313	0.188196	1.27807	-0.326659	0.675703	3.08395	0.305152	0.782013	-0.409832	-0.162224	0.343177	0.24934	-1.11688	-0.835807	-0.715615	-1.34752	-1.33488	0.014667	-0.220557	-0.409587
adrenoceptor alpha 1Ab	ENSDARP00000130230	akajin_mus_all_contig_42373	-0.613151	0.244465	-0.827188	-0.701109	-0.279226	0.838338	2.19684	1.10461	1.04215	0.463354	0.105289	0.0238759	-0.575955	1.56229	-0.871345	-1.5012	-0.377234	-1.15856	-0.886409	1.14703	-0.936866
si:dkey-7i4.15	ENSDARP00000131487	akajin_mus_all_contig_42472	-0.15819	-0.344857	0.443833	-0.209252	1.21524	2.37739	0.800822	-0.612079	0.52423	1.09353	-0.854127	-0.229821	-1.48907	0.179271	-2.27233	0.383113	0.139067	-1.11359	0.343874	-0.466692	0.249634
WW domain binding protein 1-like b	ENSDARP00000044213	akajin_mus_all_contig_4249	-0.96891	-1.20528	-1.17474	-0.69579	0.871217	0.500266	1.06339	1.76821	1.86546	1.34457	1.15708	0.549012	-0.284898	-0.919517	-0.643001	-0.494904	0.00896094	-0.83903	-0.587905	-0.8174	-0.496782
cytohesin 1a	ENSDARP00000006121	akajin_mus_all_contig_4251	-1.09586	0.209399	0.0340027	1.07232	-0.0864671	0.787803	1.32	2.01515	1.96574	-0.00639381	0.166137	0.712199	-0.761645	-1.61191	-0.703589	-0.480004	-0.280899	-0.829045	-0.507146	-1.00374	-0.91606
amyloid beta (A4) precursor-like protein 1	ENSDARP00000131627	akajin_mus_all_contig_4252	-1.54909	-0.578198	-0.601384	1.6751	0.62838	2.16463	0.077115	0.069451	-1.65839	0.147151	-1.07311	-0.0457367	0.332781	0.430402	-0.697154	-0.440029	1.66908	-1.08735	0.174699	0.0362098	0.325439
stearoyl-CoA desaturase (delta-9-desaturase)	ENSDARP00000124185	akajin_mus_all_contig_42530	-0.0821728	1.44675	-1.28716	2.62533	-1.30729	-0.332043	-0.413211	1.05231	-1.08975	0.474437	-0.387799	-0.194106	-0.120519	-0.389844	1.1944	-1.22003	-0.767762	0.352136	0.846839	-0.374275	-0.0262363
zinc finger protein 408	ENSDARP00000134713	akajin_mus_all_contig_42537	-0.263109	0.20955	1.03001	-0.825859	2.62026	0.947767	0.603358	-0.957451	-1.0722	-0.425375	0.58846	1.07655	0.157792	-0.159437	-0.804814	0.124342	-0.49363	-1.56629	0.609804	-1.56629	0.166566
beta-1,3-glucuronyltransferase 2 (glucuronosyltransferase S)	ENSDARP00000050302	akajin_mus_all_contig_4263	-0.809402	-1.54761	0.23614	0.883244	1.02107	0.753473	1.29849	1.74523	0.939632	1.64389	-0.208793	0.198951	-0.186487	-0.964941	-1.13533	-0.725249	-0.489973	-0.855946	0.268263	-1.30274	-0.761924
synaptobrevin-like 1	ENSDARP00000116217	akajin_mus_all_contig_4268	-0.0641071	-1.1662	-0.757437	-0.849608	-0.949193	-0.0991468	2.40876	2.16008	0.0299035	0.508114	-0.206487	0.676959	1.22912	0.204788	-0.753151	0.0434611	-0.635161	-1.0299	0.300309	-1.22303	0.171916
solute carrier family 5 (sodium/myo-inositol cotransporter), member 3b	ENSDARP00000123068	akajin_mus_all_contig_42699	0.155173	0.146394	0.891666	0.762497	0.584235	2.51543	0.62717	1.43395	-0.881047	1.01518	0.35416	-0.982378	-0.338707	-0.482163	-1.0114	-0.443946	-1.52749	-0.856322	-1.26677	-0.550311	-0.145321
proline-rich basic protein 1	ENSDARP00000128886	akajin_mus_all_contig_4272	-0.454745	0.54345	-0.605501	-0.2456	1.83022	1.33088	-0.138536	-0.395111	0.271012	-0.378674	2.00567	1.21428	-0.278328	-1.34691	-1.93451	-0.801329	0.599076	-0.647743	-0.668376	0.576818	-0.476047
RAD17 checkpoint clamp loader component	ENSDARP00000113849	akajin_mus_all_contig_42752	-0.756085	0.186777	0.561052	-0.819537	-1.98739	0.720105	1.46782	-1.22623	0.0136527	1.44938	0.98379	0.748507	-0.786411	-0.208612	0.575699	0.992464	-0.448005	1.00254	-0.482144	-0.19991	-1.78747
double zinc ribbon and ankyrin repeat domains 1	ENSDARP00000072635	akajin_mus_all_contig_42768	-0.549696	-0.549696	0.499177	0.619728	0.579848	0.490996	-0.549696	3.55743	-0.549696	0.922517	-0.549696	-0.549696	1.02604	-0.549696	-0.549696	-0.549696	-0.549696	-0.549696	-0.549696	-0.549696	-0.549696
neurofibromin 2b (merlin)	ENSDARP00000112172	akajin_mus_all_contig_4279	-0.907435	-1.06685	-1.9199	0.579439	-0.442354	1.13631	2.17874	1.38319	1.14366	0.762293	-0.212644	-0.301519	-0.231178	-1.01706	-0.318713	-0.793523	0.523765	0.804239	-0.352973	0.0414094	-0.988896
si:dkey-58b18.10	ENSDARP00000134226	akajin_mus_all_contig_42835	-0.0299463	0.0252229	-0.191382	0.949911	1.02429	1.03624	-0.534502	1.36739	1.59583	0.40822	0.0967512	0.51046	-1.05074	-0.540681	-0.160658	-2.43028	-0.274369	-0.314	-0.358226	0.763637	-1.89317
calcium activated nucleotidase 1a	ENSDARP00000128479	akajin_mus_all_contig_42839	1.04695	0.0505101	0.24062	0.277169	1.19165	1.06448	2.62617	-0.902902	-0.518342	-0.707518	-0.229567	0.640598	0.143293	0.306035	-1.08679	-0.243695	-1.43815	-1.39192	0.61188	-1.08755	-0.592924
glycerate kinase	ENSDARP00000123757	akajin_mus_all_contig_42840	-1.00715	0.195839	0.887959	0.102005	1.35641	0.268424	-0.151322	-0.426156	0.609486	-0.0442693	0.503708	3.20766	-0.452971	-0.16562	-0.387309	-0.817206	-1.08341	-0.902743	-0.591184	-1.29933	0.197173
taspase, threonine aspartase, 1	ENSDARP00000123428	akajin_mus_all_contig_4299	-1.14398	0.0758485	-0.81711	0.0629676	0.588974	-1.12321	0.166887	-0.227083	1.39923	-0.273469	2.11235	0.145889	0.994559	0.144888	0.601904	-0.612361	0.636947	0.937878	-0.898228	-0.355389	-2.41749
zinc finger and BTB domain containing 24	ENSDARP00000099482	akajin_mus_all_contig_43123	-0.484255	-0.546972	-0.303874	0.262351	0.771088	-1.32948	0.949777	1.44954	1.67206	-0.590557	0.2441	1.23223	0.177205	-1.44474	-0.447939	0.535884	0.853587	-2.07529	0.383979	-0.11978	-1.18893
homeo box C3a	ENSDARP00000129398	akajin_mus_all_contig_43169	0.7591	-0.671949	-0.244835	0.836504	-0.427642	1.37085	-0.796423	1.58563	0.434467	1.2435	-1.05977	-0.913138	-1.43001	-1.36529	0.085823	0.37489	-1.41277	-0.790701	0.138344	1.19577	1.08766
HECT domain containing 1	ENSDARP00000139204	akajin_mus_all_contig_4320	-0.877425	-0.129958	0.426481	-0.518603	0.784521	-1.02098	-1.06404	1.35877	1.5485	0.120121	1.41089	0.358804	-0.935922	-0.459181	0.825633	-0.0366735	-0.594321	-1.68501	-1.2461	1.75471	-0.0202195
zinc finger, CCHC domain containing 14	ENSDARP00000130387	akajin_mus_all_contig_43201	-1.18825	-0.99964	0.353099	-1.16459	-0.0274489	-0.0779006	2.00183	1.3429	0.491194	1.04832	0.326134	0.993107	0.215913	-1.20196	0.24651	1.03565	-0.923938	-1.1786	0.643157	-1.56076	-0.374725
DnaJ (Hsp40) homolog, subfamily B, member 6a	ENSDARP00000008680	akajin_mus_all_contig_4325	0.139196	-1.00803	0.231528	-0.12677	0.102421	-0.770848	2.17641	0.0835045	0.576343	-0.711846	0.496718	-1.89418	-1.27529	-0.210187	0.0781428	2.1818	0.845913	0.425103	-0.194233	0.0774031	-1.2231
mitogen-activated protein kinase 8 interacting protein 2	ENSDARP00000086466	akajin_mus_all_contig_43329	-0.585535	-0.794849	0.138194	-0.139994	0.320611	1.2372	1.31058	3.00161	0.92063	-0.327318	0.449078	-0.509196	-0.833746	-1.11621	-0.965357	0.271062	0.167576	-0.751123	-0.199312	-0.371753	-1.22215
angiopoietin-like 4	ENSDARP00000122994	akajin_mus_all_contig_4339	-0.834317	-1.05804	-0.322651	0.802628	-0.30889	0.806921	2.84286	1.81016	1.04542	0.578784	0.0431734	-0.609607	-1.05374	-0.690053	-0.0379006	-0.0857401	-0.552767	-0.347671	-0.375261	-0.812293	-0.841017
SWI/SNF-related, matrix-associated actin-dependent regulator of chromatin, subfamily a, containing DEAD/H box 1 a	ENSDARP00000122607	akajin_mus_all_contig_43514	-0.385954	0.423176	-0.307468	-0.521303	-0.427251	-0.590456	-0.327969	2.84354	-1.4474	0.488118	-0.595368	-0.329747	1.04795	-0.406091	-1.4474	1.60647	0.357802	-0.668173	0.897854	0.365606	-0.575935
stromal interaction molecule 1b	ENSDARP00000121917	akajin_mus_all_contig_43575	-0.845195	-0.649663	-0.888514	-0.137559	-0.15892	0.065399	0.898888	1.20615	0.570114	0.316459	-1.26311	-0.139404	0.112259	-1.7793	1.46151	-0.494322	1.09046	0.16327	-0.931346	-0.894959	2.29779
DIS3 like exosome 3'-5' exoribonuclease	ENSDARP00000069661	akajin_mus_all_contig_4364	-1.17377	-1.03303	-0.467989	-0.608355	0.796051	0.0586632	1.56696	1.28583	2.06999	1.44932	0.599079	1.13604	-0.157915	-0.510257	-0.412397	-0.548783	-0.878735	-1.02547	-0.511812	-0.74947	-0.883948
SECIS binding protein 2	ENSDARP00000099905	akajin_mus_all_contig_43774	-1.59586	-0.426717	0.28441	-0.524555	2.39864	1.21562	-0.352542	-1.14663	-1.59586	-0.667251	1.41028	0.714612	-0.840112	0.399566	-0.432627	0.599998	-0.09963	0.464844	0.871753	-0.588848	-0.0890824
melanin-concentrating hormone receptor 2	ENSDARP00000127579	akajin_mus_all_contig_43860	-1.26971	-0.642513	-0.248251	0.675451	1.81075	1.60636	-0.13721	-0.070284	0.326977	-0.431932	0.981698	0.284519	-1.63719	-1.65376	1.86691	-0.515176	-0.0451585	-0.803973	0.324551	-0.54803	0.125964
si:ch73-334d15.2	ENSDARP00000115986	akajin_mus_all_contig_43864	1.15053	-0.72553	-0.727401	1.16859	-1.13815	0.562017	1.30207	2.19847	-0.224645	-0.357746	0.158696	-0.686086	-1.01003	-0.0616226	-0.6438	-0.484909	0.723361	-1.58591	1.01947	0.543454	-1.18082
integrin-linked kinase-associated serine/threonine phosphatase	ENSDARP00000104731	akajin_mus_all_contig_43882	-1.52322	-0.639912	0.703883	1.82817	0.910162	0.174286	-0.865422	-1.37504	0.226131	0.338234	-0.138786	-0.421715	-1.59623	0.118923	-1.20852	0.854693	-0.412673	1.98141	0.0801812	0.836061	0.129384
solute carrier family 18, subfamily B, member 1	ENSDARP00000105547	akajin_mus_all_contig_43952	-0.9965	-0.0785947	0.819822	0.440023	-0.434833	-1.3461	1.72429	0.6866	1.21046	0.882189	0.943856	-1.17934	-0.856743	-2.29369	-0.0732732	-0.328448	-0.506322	0.283685	1.04612	-0.529794	0.586594
G protein-coupled receptor 137c	ENSDARP00000066603	akajin_mus_all_contig_43953	-0.782527	-0.688945	0.635829	0.736069	-0.233514	1.97681	1.46935	1.26735	0.592782	0.624423	-0.747298	-1.16184	-1.67345	-1.04854	0.00857214	-0.204606	1.20113	-0.0535049	0.156282	-0.922104	-1.15227
kelch-like family member 38a	ENSDARP00000052077	akajin_mus_all_contig_43959	-0.866415	-0.838584	-0.680852	0.157784	0.0325874	1.76251	1.61445	2.01068	1.627	0.339821	-0.48922	-0.769911	-0.840346	-0.826564	0.357765	-0.71285	-0.0289463	-0.831365	0.707554	-0.863517	-0.861581
0	ENSDARP00000093656	akajin_mus_all_contig_43988	-0.631219	-0.528878	0.0952927	0.892644	1.95584	1.98082	1.54424	0.158828	-0.413969	-0.843228	-0.801703	-0.378455	-1.21047	-0.988218	-1.37387	1.25454	-0.440882	-0.690029	-0.0497752	0.196537	0.271957
wu:fa19b12	ENSDARP00000137060	akajin_mus_all_contig_43990	-0.646671	-0.657121	0.7505	-1.16827	-0.586772	0.817805	0.0824833	1.61656	0.296069	0.892395	-1.30683	-1.14225	1.64475	-0.422223	-0.225172	0.339598	-0.904132	0.773195	0.306864	1.35502	-1.8158
secretory carrier membrane protein 2, like	ENSDARP00000010772	akajin_mus_all_contig_44027	0.424231	-0.545798	-0.0488821	0.0830377	2.33848	1.31119	1.4906	0.16508	1.57561	-1.26209	-0.501487	-1.26209	-1.26209	-0.294942	0.256711	-0.184452	-0.569817	-1.26209	-0.658244	0.149015	0.0580232
potassium voltage-gated channel, KQT-like subfamily, member 2a	ENSDARP00000103815	akajin_mus_all_contig_44043	1.80007	-1.24449	0.56914	-1.66947	1.15915	0.700713	0.823502	-0.42796	-0.105136	0.878024	-0.38683	0.551352	-1.76411	0.14816	-1.03424	-0.881461	0.638259	1.48937	-0.331439	-0.590324	-0.322277
aquaporin 10b	ENSDARP00000076033	akajin_mus_all_contig_44097	-0.927482	-0.462087	-0.443937	0.0952358	2.90174	-0.445608	0.634472	0.0110636	-0.136481	2.03828	0.308506	0.799607	-1.29582	-1.30007	0.0975031	-0.62965	-0.378375	-0.411274	-0.778803	0.31099	0.0121942
phosphoinositide kinase, FYVE finger containing	ENSDARP00000099509	akajin_mus_all_contig_44186	0.488427	-0.761953	-0.271394	-0.139058	0.942731	0.0696886	1.41211	1.64436	1.55648	0.380497	1.26827	-1.3023	-0.790591	-1.53289	-0.888018	0.634775	-1.00891	0.636008	-0.482658	-1.12918	-0.726402
si:dkey-12e7.1	ENSDARP00000091564	akajin_mus_all_contig_44214	-0.463265	-0.958923	-0.912879	0.452468	1.80234	0.0195989	0.544554	2.04365	0.302467	-0.215359	1.75721	0.368083	-1.3524	-0.558545	0.0972828	-0.738355	-0.461777	0.743977	-0.447919	-1.73122	-0.290998
zinc finger protein 64 homolog (mouse)	ENSDARP00000081313	akajin_mus_all_contig_44243	-0.811502	0.926562	-0.646909	0.874696	0.416546	0.584441	1.30869	1.00999	0.839594	1.13391	-0.0493581	1.39573	-1.42589	-1.35257	-1.7361	-0.8361	-0.199344	-0.341565	-0.88467	0.784147	-0.990298
FK506 binding protein 15, 133kDa	ENSDARP00000118833	akajin_mus_all_contig_44275	-1.65628	-0.607157	-0.266022	0.150685	1.3062	-0.161404	1.48013	2.45108	0.270896	-0.361253	-0.317051	0.843541	-1.04192	-1.09068	1.1356	-0.274602	-1.42873	-0.403147	-0.0584757	0.00926675	0.0193282
si:dkey-157l19.2	ENSDARP00000119433	akajin_mus_all_contig_44286	1.21676	-0.101175	0.0777256	1.47377	-1.03252	1.03695	-1.03252	2.15331	-1.03252	-0.199732	0.840949	-1.03252	-1.03252	0.0913429	-0.0935552	-1.03252	0.949112	-1.03252	-1.03252	0.19114	0.623589
Rab geranylgeranyltransferase, alpha subunit	ENSDARP00000089797	akajin_mus_all_contig_4431	-0.201072	0.754412	0.232539	0.697745	1.59006	0.394956	0.153855	0.130379	1.86221	0.817905	0.866217	0.410207	0.115656	-0.369569	-0.612963	-0.346631	-1.71285	-2.33042	-0.734591	-0.712088	-1.00596
transmembrane protein 160	ENSDARP00000121630	akajin_mus_all_contig_4433	-0.0960135	-0.295403	-0.521567	-1.28029	-0.786743	-1.2808	1.02056	-0.797307	1.87296	1.70445	-0.237509	-0.401659	0.375491	-0.0154039	-0.933652	1.88694	-1.22858	-0.490666	0.474877	0.0998808	0.930431
spermine oxidase	ENSDARP00000053684	akajin_mus_all_contig_44408	-0.918883	-1.01651	0.19715	0.955176	0.67302	0.86267	1.50938	3.02041	-0.00532247	0.447776	-0.3665	-0.673332	-1.03552	-0.519523	-0.72945	-0.796704	0.372298	-0.502048	-0.183975	-0.742243	-0.547873
D-aspartate oxidase	ENSDARP00000140915	akajin_mus_all_contig_44422	-1.36851	-0.970131	0.110056	1.01097	-0.482742	1.95437	0.910196	0.578725	0.137409	1.04769	0.517263	-2.15312	-1.77659	0.238292	-0.333235	0.623588	0.512969	0.322067	-0.802989	-0.344987	0.268694
pantothenate kinase 1a	ENSDARP00000116047	akajin_mus_all_contig_44426	-0.799029	-1.35135	-0.298499	0.47447	0.380584	1.9253	1.42845	-0.825701	0.146652	-0.433558	-0.449835	0.011936	-0.164333	-0.342421	-0.868047	2.65549	-0.221775	-0.271224	-0.257692	0.585113	-1.32454
0	ENSDARP00000132806	akajin_mus_all_contig_44427	-0.772549	-0.772549	-0.772549	-0.772549	2.13763	0.753608	0.666715	2.14216	0.716605	-0.772549	0.456096	-0.772549	0.787048	0.684779	-0.772549	0.925949	-0.772549	-0.772549	-0.772549	-0.772549	-0.772549
inter-alpha-trypsin inhibitor heavy chain 2	ENSDARP00000066932	akajin_mus_all_contig_44432	0.676079	-0.95508	-0.731904	-1.26686	0.362618	-1.48753	0.234436	1.94906	0.924698	-0.949226	0.626131	-0.324106	-0.640923	0.469293	-1.04644	2.15121	0.181141	-0.0125014	0.140239	0.740743	-1.04108
zinc finger protein 512	ENSDARP00000120545	akajin_mus_all_contig_44447	-0.523419	-1.32047	0.657913	0.532627	-1.34427	-0.429394	1.61304	1.97638	0.20129	0.741818	-0.410805	0.240933	-0.960512	-0.527281	-0.397997	0.14606	-0.0885546	-2.20332	1.02488	0.333013	0.738065
sex comb on midleg homolog 1 (Drosophila)	ENSDARP00000135816	akajin_mus_all_contig_44452	-0.696055	0.230526	-0.131203	-0.535028	-0.316552	2.53457	0.435879	2.43029	-0.696055	1.32679	0.0532459	-0.245136	-0.696055	-0.696055	-0.696055	-0.696055	-0.696055	-0.360855	-0.696055	0.841967	-0.696055
kelch domain containing 10	ENSDARP00000021554	akajin_mus_all_contig_4450	-0.797707	0.0281139	0.749456	0.23103	0.655145	0.429173	0.809909	2.20131	1.36355	0.422377	-0.605563	-1.55637	-1.5064	-0.169961	-1.06234	-0.0265181	0.117156	-0.374956	-0.66375	-1.49188	1.24822
ubiquitin specific peptidase 16	ENSDARP00000123938	akajin_mus_all_contig_44550	-1.62381	1.15659	-1.97601	0.245977	1.08134	1.35503	0.383022	0.427888	0.892246	1.26152	1.15171	-0.6745	-1.12658	-0.614089	-0.329895	-0.246146	-0.596682	0.000992913	0.105841	0.560533	-1.43497
ring finger protein 141	ENSDARP00000116452	akajin_mus_all_contig_44562	-0.889134	1.43355	-0.889134	0.334085	0.617789	1.52383	0.456918	0.0276996	-0.889134	-0.889134	1.92289	1.7042	-0.889134	-0.889134	-0.889134	-0.889134	0.172153	0.0852417	-0.889134	0.612986	-0.889134
biogenesis of lysosomal organelles complex-1, subunit 4, cappuccino	ENSDARP00000114298	akajin_mus_all_contig_44565	-0.51637	0.052104	0.291924	-0.315779	-1.44163	0.0958729	-0.051732	-0.718498	3.00722	-0.870233	0.253575	-0.738204	-1.27624	-1.11214	-0.338861	0.698504	-0.226248	1.35848	0.740135	0.517994	0.590132
abhydrolase domain containing 5b	ENSDARP00000130652	akajin_mus_all_contig_44599	-0.227956	-1.38548	-0.698033	1.1746	-0.18942	0.160722	0.288466	1.81538	0.0333103	1.72225	0.645678	-1.08369	-1.16476	-1.36804	0.872329	0.600642	1.38811	-0.699775	-0.269679	-0.906635	-0.708014
MAP kinase interacting serine/threonine kinase 2b	ENSDARP00000135545	akajin_mus_all_contig_4460	-0.881709	-0.796847	-0.674844	0.986885	1.21071	-0.187724	-0.557691	2.56552	0.997449	0.0441485	0.561938	-0.202838	-0.907828	-0.828467	0.365321	-0.651631	-0.393319	-0.916004	1.78398	-0.672329	-0.844721
chromosome 1 open reading frame 109	ENSDARP00000025246	akajin_mus_all_contig_44600	0.160956	-0.970942	1.32336	0.286623	-1.36791	1.13027	-0.87552	0.85862	0.579164	-0.598922	1.52816	0.221491	-0.420845	1.47146	-1.04186	-0.226549	0.0836501	-1.89493	-1.3129	0.312417	0.754207
toll-like receptor 18	ENSDARP00000106955	akajin_mus_all_contig_44634	-0.21109	-1.77028	-0.543308	-1.30364	0.679442	1.09291	0.90305	1.12848	0.190872	0.740756	1.25827	1.68228	-0.667722	-0.687479	-1.32456	0.238445	0.0386028	0.868074	-0.0707985	-0.921738	-1.32056
Src-like-adaptor 1	ENSDARP00000070990	akajin_mus_all_contig_44637	2.20608	-1.21342	-0.95442	1.15087	-0.122539	1.01683	-0.298922	2.20701	-0.371822	0.79794	-0.273891	-1.31285	-1.10144	-0.900627	-0.611682	0.367035	0.134597	-0.0898372	-0.241011	-0.467798	0.0798803
leucyl/cystinyl aminopeptidase	ENSDARP00000135538	akajin_mus_all_contig_4467	-1.63057	-1.45881	-0.200794	0.3695	0.294669	1.06219	1.35584	1.67827	1.2421	1.26939	0.768066	0.657278	-0.896499	-1.07933	-0.526872	-1.02414	0.361728	-0.734736	-0.264188	-0.923179	-0.319911
family with sequence similarity 217, member B	ENSDARP00000109102	akajin_mus_all_contig_44673	-0.710322	-0.884041	-0.65616	0.0629648	0.470878	1.40104	1.71739	1.13729	1.52411	1.57294	0.431047	-0.076274	-1.10566	-1.19435	-0.941328	-0.344383	0.609464	-1.21485	-0.408742	-1.03293	-0.358089
ZFP91 zinc finger protein	ENSDARP00000100717	akajin_mus_all_contig_447	-0.229772	-0.544478	0.17454	1.80338	1.55096	-0.954135	1.93636	-0.912675	-0.521306	0.53608	0.513171	0.0242082	-0.951482	-1.22443	-1.86117	0.272042	-0.845273	-0.352356	0.661893	0.470777	0.453669
tec protein tyrosine kinase	ENSDARP00000139129	akajin_mus_all_contig_44740	0.245149	-0.249059	0.74695	0.135909	-0.533499	-0.783873	-0.391913	-0.712815	3.45602	-0.491678	-0.138962	-0.439152	-1.10533	-0.803012	-0.756257	0.0398785	-0.757722	0.411599	0.508201	1.35258	0.266975
choline/ethanolamine phosphotransferase 1a	ENSDARP00000076042	akajin_mus_all_contig_44762	-0.601898	-0.957037	-1.25201	-0.757925	0.158061	2.62283	0.00651552	0.813246	-0.206753	0.666141	0.951378	0.49392	-0.879378	-0.950638	0.0105908	1.07667	0.0458453	-0.832855	1.35402	-0.399181	-1.36154
Crm, cramped-like (Drosophila)	ENSDARP00000113117	akajin_mus_all_contig_44823	-0.553047	0.497325	-0.346717	-0.249999	0.405902	2.49435	1.58617	1.20728	-0.311231	0.304344	1.0849	-0.350799	-1.0051	-0.952606	-1.53634	-0.424385	0.452405	-1.01176	-0.423468	0.332154	-1.19936
0	ENSDARP00000136596	akajin_mus_all_contig_44827	-0.249834	-0.386131	1.10689	-1.09199	-1.09199	-0.418546	0.629917	0.689006	0.809331	-0.456258	0.260778	-0.32646	0.480736	1.49947	-1.09199	-1.09199	-0.408483	-1.09199	-1.09199	0.898727	2.42281
solute carrier family 6 (neurotransmitter transporter), member 5	ENSDARP00000088755	akajin_mus_all_contig_44838	0.357096	-0.641873	-1.16155	-0.473181	2.05124	0.374283	0.171232	1.21729	1.92551	-0.674633	1.09534	-0.220999	-0.459865	-0.176031	-1.20992	-0.745406	1.105	-1.02551	-0.684883	-1.20992	0.386768
si:dkey-34m19.3	ENSDARP00000099658	akajin_mus_all_contig_44887	-0.34299	0.225361	1.06271	-0.860953	0.222338	-0.336536	1.88071	-1.02204	1.43874	-1.09514	0.137695	-0.821037	-0.124239	1.48954	-0.0214136	-0.887804	-1.25633	-1.75066	0.995398	0.652899	0.413761
polycystic kidney and hepatic disease 1 (autosomal recessive)-like 1	ENSDARP00000109649	akajin_mus_all_contig_44917	0.278136	0.221435	0.526451	0.779559	0.800971	-1.51532	-0.308296	0.605432	-0.476665	1.27501	0.569188	-0.557013	-2.69756	-0.318258	-0.291425	-0.462329	0.0372538	0.997515	-0.366984	-0.942617	1.84551
karyopherin alpha 3 (importin alpha 4)	ENSDARP00000069007	akajin_mus_all_contig_4495	-1.18517	0.0440901	-0.498632	-0.119741	0.707297	0.378541	2.02516	0.148987	1.12901	0.235205	0.885114	1.05811	1.31129	0.549846	-0.947571	-1.22852	-0.465068	-1.65024	0.0290244	-1.38341	-1.02332
[truncated: 1,000 more rows]
