# Supplementary material for: Trans-omics approaches used to characterise fish nutritional biorhythms in leopard coral grouper (Plectropomus leopardus)
Source: Sci Rep. 2017 Aug 24;7:9372. doi: 10.1038/s41598-017-09531-4 (PMC5570933; doi:10.1038/s41598-017-09531-4)
Supplement: Supplementary file 6 — Table S3A [file 41598_2017_9531_MOESM6_ESM.xls]

## Sheet: Sheet2
Annotations - Description	Annotations - Ensembl (zebrafish)	t-test: NF2-ZT2 vs F4-ZT2normalized values - Fold change
phosphoglycolate phosphatase	ENSDARP00000039692	3.91977
xin actin binding repeat containing 1	ENSDARP00000042412	3.86694
mitogen-activated protein kinase 14b	ENSDARP00000040146	3.81181
tissue factor pathway inhibitor 2	ENSDARP00000081855	3.49553
elongation factor Tu GTP binding domain containing 2	ENSDARP00000115252	3.31169
angiopoietin-like 7	ENSDARP00000028352	3.1635
nudix (nucleoside diphosphate linked moiety X)-type motif 5	ENSDARP00000138693	3.07934
Ts translation elongation factor, mitochondrial	ENSDARP00000080380	2.96909
nuclear respiratory factor 1	ENSDARP00000116798	2.96514
kelch-like family member 23	ENSDARP00000138303	2.95094
ubiquitin specific peptidase like 1	ENSDARP00000043801	2.9348
Yip1 interacting factor homolog B (S. cerevisiae)	ENSDARP00000059284	2.89452
FUS RNA binding protein	ENSDARP00000130875	2.86632
small nuclear ribonucleoprotein polypeptide E	ENSDARP00000050295	2.83224
heterochromatin protein 1, binding protein 3	ENSDARP00000071963	2.82126
ADP-dependent glucokinase	ENSDARP00000103574	2.74238
ATM serine/threonine kinase	ENSDARP00000126747	2.72828
odorant receptor, family G, subfamily 106, member 11	ENSDARP00000133264	2.71762
solute carrier family 15 (oligopeptide transporter), member 2	ENSDARP00000091395	2.67719
cytochrome P450, family 1, subfamily A	ENSDARP00000139599	2.62194
FUS RNA binding protein	ENSDARP00000055339	2.61746
complement factor H	ENSDARP00000131647	2.60095
si:ch211-11c15.3	ENSDARP00000114378	2.51641
interferon stimulated exonuclease gene	ENSDARP00000128266	2.47159
small nuclear ribonucleoprotein D3 polypeptide	ENSDARP00000011226	2.46999
homer scaffolding protein 1b	ENSDARP00000139264	2.44133
eukaryotic translation initiation factor 4E family member 1c	ENSDARP00000119224	2.42934
cyclin-dependent kinase 2 associated protein 2	ENSDARP00000137235	2.41207
hematopoietic SH2 domain containing	ENSDARP00000062985	2.36239
hepatoma-derived growth factor-related protein 2	ENSDARP00000134877	2.35265
ubiquitin-conjugating enzyme E2 variant 1	ENSDARP00000067116	2.30681
mitochondrial fission process 1	ENSDARP00000141096	2.30106
syntaxin 12	ENSDARP00000131485	2.27479
gsk3b interacting protein	ENSDARP00000055540	2.25686
heparan sulfate 2-O-sulfotransferase 1a	ENSDARP00000141275	2.24901
D4, zinc and double PHD fingers, family 3	ENSDARP00000032706	2.24206
COX20 cytochrome c oxidase assembly factor	ENSDARP00000136241	2.21129
ring finger protein 40	ENSDARP00000070816	2.21007
zgc:55733	ENSDARP00000134136	2.18183
mitochondrial ribosomal protein L49	ENSDARP00000099561	2.17091
importin 4	ENSDARP00000039155	2.16835
lipoprotein lipase	ENSDARP00000109101	2.14449
U2 small nuclear RNA auxiliary factor 2a	ENSDARP00000002857	2.14258
transcriptional adaptor 2A	ENSDARP00000111548	2.12468
zgc:100829	ENSDARP00000123367	2.11388
homeobox B4a	ENSDARP00000125694	2.1067
WD repeat domain 1	ENSDARP00000132403	2.10656
interleukin enhancer binding factor 2	ENSDARP00000022486	2.10432
PRP3 pre-mRNA processing factor 3 homolog (yeast)	ENSDARP00000107223	2.09295
GTPase activating protein (SH3 domain) binding protein 1	ENSDARP00000121211	2.09254
protein phosphatase 4, regulatory subunit 2b	ENSDARP00000069968	2.03307
histone deacetylase 1	ENSDARP00000133315	2.03225
ash2 (absent, small, or homeotic)-like (Drosophila)	ENSDARP00000079466	2.02289
mitochondrial ribosomal protein L33	ENSDARP00000140275	2.00746
pyruvate dehyrogenase phosphatase catalytic subunit 1	ENSDARP00000101519	2.00177
TIMP metallopeptidase inhibitor 2b	ENSDARP00000092838	2.00027
Smith-Magenis syndrome chromosome region, candidate 8a	ENSDARP00000069232	-2.00396
family with sequence similarity 189, member A2	ENSDARP00000139601	-2.00874
membrane-associated ring finger (C3HC4) 7	ENSDARP00000125719	-2.00924
FAD-dependent oxidoreductase domain containing 2	ENSDARP00000081852	-2.01062
family with sequence similarity 160, member B1	ENSDARP00000112213	-2.01133
si:zfos-128g4.1	ENSDARP00000137358	-2.01174
microtubule-associated protein 1 light chain 3 beta	ENSDARP00000130443	-2.01427
dynamin 2a	ENSDARP00000025652	-2.01773
ankyrin repeat and BTB (POZ) domain containing 1	ENSDARP00000098929	-2.03151
zinc finger CCCH-type containing 3	ENSDARP00000105060	-2.03641
vacuolar protein sorting 18 homolog (S. cerevisiae)	ENSDARP00000094129	-2.03872
Sin3A-associated protein a	ENSDARP00000112480	-2.04135
tripartite motif containing 35-13	ENSDARP00000128606	-2.0489
UHRF1 binding protein 1-like	ENSDARP00000046870	-2.04911
PX domain containing serine/threonine kinase	ENSDARP00000086537	-2.05649
mediator complex subunit 1	ENSDARP00000118820	-2.05663
lysine (K)-specific demethylase 2Bb	ENSDARP00000133053	-2.06317
von Willebrand factor A domain containing 10, tandem duplicate 1	ENSDARP00000100854	-2.06572
KAT8 regulatory NSL complex subunit 2	ENSDARP00000105294	-2.08812
0	ENSDARP00000105904	-2.09061
phosphatidylinositol 3-kinase, catalytic subunit type 3	ENSDARP00000140004	-2.1001
myeloid cell leukemia 1b	ENSDARP00000112485	-2.10355
0	ENSDARP00000138448	-2.11291
cholinergic receptor, nicotinic, delta (muscle)	ENSDARP00000016537	-2.11471
si:dkey-247i3.5	ENSDARP00000132366	-2.1158
zinc finger, DHHC-type containing 13	ENSDARP00000138295	-2.11757
autophagy related 2A	ENSDARP00000139956	-2.1253
bloodthirsty-related gene family, member 6	ENSDARP00000070793	-2.12862
0	ENSDARP00000133868	-2.13577
WW domain binding protein 1-like b	ENSDARP00000044213	-2.14214
microtubule associated serine/threonine kinase 3b	ENSDARP00000111316	-2.14865
EGF containing fibulin-like extracellular matrix protein 1	ENSDARP00000136565	-2.16832
zinc finger, AN1-type domain 5b	ENSDARP00000022273	-2.17491
general transcription factor IIB	ENSDARP00000137822	-2.19654
ankyrin repeat and SOCS box containing 5b	ENSDARP00000069715	-2.19831
tubulin tyrosine ligase-like family, member 10	ENSDARP00000121120	-2.20115
ArfGAP with SH3 domain, ankyrin repeat and PH domain 1b	ENSDARP00000120174	-2.21013
pantothenate kinase 4	ENSDARP00000136152	-2.21324
0	ENSDARP00000098545	-2.21386
leucine rich repeat containing 40	ENSDARP00000016699	-2.22404
solute carrier family 9, subfamily A (NHE8, cation proton antiporter 8), member 8	ENSDARP00000138395	-2.22423
tectonin beta-propeller repeat containing 2	ENSDARP00000121461	-2.23187
mesenchyme homeobox 2a	ENSDARP00000059953	-2.23387
family with sequence similarity 118, member B	ENSDARP00000100382	-2.23683
sterile alpha motif and leucine zipper containing kinase AZK	ENSDARP00000125869	-2.264
leucine zipper-EF-hand containing transmembrane protein 2	ENSDARP00000122053	-2.29011
TAF9 RNA polymerase II, TATA box binding protein (TBP)-associated factor	ENSDARP00000098102	-2.30081
activin A receptor, type IIAa	ENSDARP00000111494	-2.32488
BCL2/adenovirus E1B interacting protein 3	ENSDARP00000140152	-2.34467
zinc finger, SWIM-type containing 8	ENSDARP00000056431	-2.34957
La ribonucleoprotein domain family, member 4B	ENSDARP00000141885	-2.35273
synaptogyrin 2b	ENSDARP00000140737	-2.35971
phosphatidylinositol 4-kinase type 2 alpha	ENSDARP00000140323	-2.36649
component of oligomeric golgi complex 3	ENSDARP00000139109	-2.37474
G protein-coupled receptor 156	ENSDARP00000123809	-2.39888
REST corepressor 3	ENSDARP00000095271	-2.40556
RAB24, member RAS oncogene family	ENSDARP00000070635	-2.41055
nuclear protein, transcriptional regulator, 1-like	ENSDARP00000141443	-2.42938
TBC1 domain family, member 9B (with GRAM domain)	ENSDARP00000078232	-2.45227
F-box protein 42	ENSDARP00000112336	-2.45557
collagen-like tail subunit (single strand of homotrimer) of asymmetric acetylcholinesterase	ENSDARP00000019894	-2.45844
zinc finger, MIZ-type containing 2	ENSDARP00000141422	-2.46864
ankyrin 2b, neuronal	ENSDARP00000114785	-2.47241
DIS3 like exosome 3'-5' exoribonuclease	ENSDARP00000069661	-2.48044
vacuolar protein sorting 45 homolog (S. cerevisiae)	ENSDARP00000081395	-2.49983
two pore segment channel 1	ENSDARP00000118062	-2.50648
myotubularin related protein 14	ENSDARP00000077520	-2.53944
sema domain, transmembrane domain (TM), and cytoplasmic domain, (semaphorin) 6E	ENSDARP00000000198	-2.57446
glucose-6-phosphate dehydrogenase	ENSDARP00000115363	-2.58783
transcription elongation factor B (SIII), polypeptide 1b	ENSDARP00000107171	-2.59529
ankyrin 2b, neuronal	ENSDARP00000140874	-2.62227
TEA domain family member 3 b	ENSDARP00000087631	-2.62814
carbonic anhydrase Va	ENSDARP00000132972	-2.69807
membrane protein, palmitoylated 1	ENSDARP00000131512	-2.72477
ataxin 2-like	ENSDARP00000136504	-2.75771
F-box and leucine-rich repeat protein 2	ENSDARP00000018003	-2.77052
ADAM metallopeptidase domain 17b	ENSDARP00000127197	-2.78967
autophagy related 9B	ENSDARP00000120741	-2.90377
TBC1 domain family, member 5	ENSDARP00000122022	-2.90786
ST3 beta-galactoside alpha-2,3-sialyltransferase 1, like	ENSDARP00000012674	-3.01367
adaptor-related protein complex 5, zeta 1 subunit	ENSDARP00000128237	-3.02283
family with sequence similarity 134, member B	ENSDARP00000138020	-3.11525
solute carrier family 43 (amino acid system L transporter), member 2a	ENSDARP00000120945	-3.14277
Wiskott-Aldrich syndrome-like a	ENSDARP00000094295	-3.15164
stanniocalcin 2a	ENSDARP00000073671	-3.17006
mediator complex subunit 8	ENSDARP00000134283	-3.21578
solute carrier family 48 (heme transporter), member 1b	ENSDARP00000035010	-3.31184
kyphoscoliosis peptidase	ENSDARP00000123591	-3.38396
protein tyrosine phosphatase type IVA, member 3	ENSDARP00000114815	-3.48155
neuronal PAS domain protein 2	ENSDARP00000016938	-3.68492
adiponectin receptor 2	ENSDARP00000132321	-3.75748
MAP kinase interacting serine/threonine kinase 2b	ENSDARP00000135545	-4.20628
adenosine monophosphate deaminase 3a	ENSDARP00000124263	-4.2171
molybdenum cofactor synthesis 2	ENSDARP00000124397	-4.22848
si:zfos-911d5.4	ENSDARP00000127241	-5.1644
