# Supplementary material for: Trans-omics approaches used to characterise fish nutritional biorhythms in leopard coral grouper (Plectropomus leopardus)
Source: Sci Rep. 2017 Aug 24;7:9372. doi: 10.1038/s41598-017-09531-4 (PMC5570933; doi:10.1038/s41598-017-09531-4)
Supplement: Supplementary file 7 — Table S3B [file 41598_2017_9531_MOESM7_ESM.xls]

## Sheet: Sheet2
Annotations - Description	Annotations - Ensembl (zebrafish)	t-test: NF2-ZT6 vs F4-ZT6 normalized values - Fold change
calcium binding and coiled-coil domain 1a	ENSDARP00000093924	131.643
si:zfos-911d5.4	ENSDARP00000127241	58.6369
single-strand-selective monofunctional uracil-DNA glycosylase 1	ENSDARP00000137721	13.2324
microtubule associated monooxygenase, calponin and LIM domain containing 2a	ENSDARP00000128213	13.1696
calcium binding and coiled-coil domain 2	ENSDARP00000127186	12.3479
flavin containing monooxygenase 5	ENSDARP00000038651	9.99137
solute carrier family 9, subfamily B (NHA1, cation proton antiporter 1), member 1	ENSDARP00000069088	9.31922
kyphoscoliosis peptidase	ENSDARP00000123591	8.24831
serine incorporator 1	ENSDARP00000027703	7.28496
microtubule-associated protein 1 light chain 3 alpha	ENSDARP00000042321	7.00253
autophagy related 9B	ENSDARP00000120741	6.70316
epithelial stromal interaction 1	ENSDARP00000115913	6.41366
WD repeat domain 45	ENSDARP00000108156	6.23397
chloride channel, voltage-sensitive 5b	ENSDARP00000124186	6.1468
thyroid hormone receptor associated protein 3	ENSDARP00000139100	5.2464
lymphocyte-specific protein 1	ENSDARP00000067029	5.0392
REST corepressor 3	ENSDARP00000095271	4.90513
testis and ovary specific PAZ domain containing 1	ENSDARP00000139297	4.80008
ankyrin repeat domain 27 (VPS9 domain)	ENSDARP00000110301	4.7479
zgc:171482	ENSDARP00000098098	4.69688
protein tyrosine phosphatase type IVA, member 3	ENSDARP00000135356	4.60073
ST3 beta-galactoside alpha-2,3-sialyltransferase 1, like	ENSDARP00000012674	4.59935
si:dkey-4c2.11	ENSDARP00000129466	4.56909
multiple EGF-like-domains 6a	ENSDARP00000100705	4.29019
thyroid hormone receptor associated protein 3	ENSDARP00000134639	4.23392
phospholipase A2, group XV	ENSDARP00000131824	3.91339
solute carrier family 43 (amino acid system L transporter), member 2a	ENSDARP00000120945	3.78105
zinc finger and BTB domain containing 16a	ENSDARP00000024790	3.77257
intersectin 2a	ENSDARP00000062779	3.73704
SNF8, ESCRT-II complex subunit, homolog (S. cerevisiae)	ENSDARP00000075332	3.72881
ataxin 2-like	ENSDARP00000136504	3.6654
DCN1, defective in cullin neddylation 1, domain containing 2a	ENSDARP00000121845	3.66306
PX domain containing serine/threonine kinase	ENSDARP00000138727	3.60313
oxysterol binding protein-like 1A	ENSDARP00000070318	3.59945
ubiquitin specific peptidase 25	ENSDARP00000123830	3.59543
ankyrin 2b, neuronal	ENSDARP00000140874	3.48117
muscular LMNA-interacting protein	ENSDARP00000139099	3.40815
GABA(A) receptor-associated protein like 2	ENSDARP00000039056	3.39107
PIH1 domain containing 1	ENSDARP00000055307	3.38542
myotubularin related protein 14	ENSDARP00000077520	3.36689
leucine rich repeat containing 40	ENSDARP00000016699	3.31299
ectonucleotide pyrophosphatase/phosphodiesterase 5	ENSDARP00000120472	3.31289
LIM domain only 4a	ENSDARP00000079654	3.25537
family with sequence similarity 195, member A	ENSDARP00000081636	3.2538
autophagy related 14	ENSDARP00000088045	3.21117
vacuolar protein sorting 45 homolog (S. cerevisiae)	ENSDARP00000081395	3.19027
listerin E3 ubiquitin protein ligase 1	ENSDARP00000013392	3.16849
NPR2-like, GATOR1 complex subunit	ENSDARP00000077473	3.16517
vasorin b	ENSDARP00000132305	3.1329
slingshot protein phosphatase 2a	ENSDARP00000129137	3.12513
solute carrier family 48 (heme transporter), member 1b	ENSDARP00000035010	3.11216
elongator acetyltransferase complex subunit 3	ENSDARP00000113240	3.10948
ankyrin repeat and BTB (POZ) domain containing 1	ENSDARP00000098929	3.09398
taxilin beta b	ENSDARP00000098654	3.07747
homeobox D9a	ENSDARP00000076790	3.0649
transmembrane protein 246	ENSDARP00000082342	3.06299
protein kinase, AMP-activated, alpha 1 catalytic subunit	ENSDARP00000079966	3.04363
taxilin beta a	ENSDARP00000070788	3.01365
coiled-coil domain containing 127a	ENSDARP00000134669	3.01033
lanosterol synthase (2,3-oxidosqualene-lanosterol cyclase)	ENSDARP00000081675	2.99608
ankyrin 2b, neuronal	ENSDARP00000114627	2.9693
polymerase (RNA) I polypeptide B	ENSDARP00000133883	2.96221
cell cycle progression 1	ENSDARP00000137001	2.94171
phospholipase C, delta 1a	ENSDARP00000134776	2.93931
dihydrouridine synthase 2	ENSDARP00000115556	2.88878
solute carrier family 25 (mitochondrial carrier, brain), member 14	ENSDARP00000039365	2.88732
actin binding LIM protein family, member 2	ENSDARP00000127095	2.87806
DOT1-like histone H3K79 methyltransferase	ENSDARP00000083509	2.87559
NIN1/RPN12 binding protein 1 homolog (S. cerevisiae)	ENSDARP00000013936	2.86713
acyl-CoA dehydrogenase, C-2 to C-3 short chain	ENSDARP00000014757	2.86296
lectin, galactoside-binding, soluble, 8	ENSDARP00000128108	2.85921
DIS3 like exosome 3'-5' exoribonuclease	ENSDARP00000069661	2.85434
ATP-binding cassette, sub-family D (ALD), member 1	ENSDARP00000137751	2.83869
programmed cell death 11	ENSDARP00000112333	2.83044
si:dkey-244a7.1	ENSDARP00000138518	2.8083
zinc finger, CCHC domain containing 7	ENSDARP00000106239	2.79803
t-complex 11, testis-specific-like 2	ENSDARP00000136376	2.79563
nuclear protein, transcriptional regulator, 1-like	ENSDARP00000141443	2.78545
membrane protein, palmitoylated 1	ENSDARP00000131512	2.77877
bromodomain and PHD finger containing, 3a	ENSDARP00000094346	2.76565
transforming growth factor, beta 3	ENSDARP00000025519	2.75726
WW domain binding protein 1-like b	ENSDARP00000044213	2.7463
ubiquitin specific peptidase 45	ENSDARP00000118184	2.73828
RNA terminal phosphate cyclase-like 1	ENSDARP00000055877	2.73624
CCR4-NOT transcription complex, subunit 6-like	ENSDARP00000071278	2.73393
suppressor of var1, 3-like 1 (S. cerevisiae)	ENSDARP00000099447	2.69061
Kruppel-like factor 15	ENSDARP00000107271	2.65941
negative regulator of ubiquitin-like proteins 1	ENSDARP00000096299	2.65764
tumor protein p63	ENSDARP00000132905	2.65628
adenosine monophosphate deaminase 3a	ENSDARP00000124263	2.64917
butyrobetaine (gamma), 2-oxoglutarate dioxygenase (gamma-butyrobetaine hydroxylase) 1	ENSDARP00000052470	2.64873
0	ENSDARP00000068598	2.64046
all-trans retinoic acid-induced differentiation factor	ENSDARP00000063695	2.6377
SIN3 transcription regulator family member Ab	ENSDARP00000077990	2.63482
adenylate kinase 3	ENSDARP00000116187	2.63119
family with sequence similarity 160, member B2	ENSDARP00000132161	2.62697
si:ch211-125o16.4	ENSDARP00000073857	2.62159
protein tyrosine phosphatase, non-receptor type 2, a	ENSDARP00000118955	2.62048
dimethylglycine dehydrogenase	ENSDARP00000003841	2.61719
leucine rich repeat containing 57	ENSDARP00000064514	2.61692
growth hormone receptor b	ENSDARP00000004107	2.58326
family with sequence similarity 63, member A	ENSDARP00000117536	2.5695
DEP domain containing 5	ENSDARP00000098526	2.54253
pre-B-cell leukemia homeobox interacting protein 1	ENSDARP00000130348	2.54005
spastic paraplegia 11	ENSDARP00000067557	2.53973
sharpin and rbck1 related	ENSDARP00000078154	2.53507
carnitine O-acetyltransferase	ENSDARP00000089338	2.53175
choline dehydrogenase	ENSDARP00000133553	2.51828
zinc finger protein 648	ENSDARP00000140572	2.51314
ankyrin 2b, neuronal	ENSDARP00000114785	2.50747
ornithine decarboxylase 1	ENSDARP00000124918	2.48885
spinster homolog 1 (Drosophila)	ENSDARP00000009970	2.47222
aminoacyl tRNA synthetase complex-interacting multifunctional protein 1	ENSDARP00000110185	2.46593
0	ENSDARP00000123203	2.4545
hect domain and RLD 7	ENSDARP00000132243	2.44802
protein tyrosine phosphatase, non-receptor type 23, a	ENSDARP00000115750	2.44512
ring finger and CCCH-type domains 2	ENSDARP00000086213	2.43431
methyltransferase like 7A	ENSDARP00000131342	2.43388
RAB2A, member RAS oncogene family	ENSDARP00000003571	2.42441
C1q and tumor necrosis factor related protein 9	ENSDARP00000110799	2.42104
EH domain binding protein 1-like 1b	ENSDARP00000139432	2.4152
kelch-like family member 31	ENSDARP00000093566	2.40473
glycosyltransferase 1 domain containing 1	ENSDARP00000109282	2.4042
ankyrin repeat and SOCS box containing 5b	ENSDARP00000123740	2.40247
si:dkey-250d21.1	ENSDARP00000062310	2.39798
actin binding LIM protein family, member 2	ENSDARP00000072015	2.39729
charged multivesicular body protein 7	ENSDARP00000060627	2.3944
adenylosuccinate synthase	ENSDARP00000028137	2.39229
chromosome 16 open reading frame 13	ENSDARP00000038472	2.39226
ddb1 and cul4 associated factor 11	ENSDARP00000130685	2.39142
0	ENSDARP00000093778	2.39081
odorant receptor, family D, subfamily 111, member 9	ENSDARP00000123411	2.38847
methyltransferase like 7A	ENSDARP00000129994	2.38727
SUMO1/sentrin specific peptidase 6b	ENSDARP00000128862	2.38312
synaptogyrin 2b	ENSDARP00000140737	2.37586
cholinergic receptor, nicotinic, delta (muscle)	ENSDARP00000016537	2.3696
mitochondrial ribosome-associated GTPase 2	ENSDARP00000109087	2.36858
sine oculis binding protein homolog (Drosophila) b	ENSDARP00000017417	2.36488
calcium channel flower domain containing 1	ENSDARP00000106524	2.36287
makorin, ring finger protein, 1	ENSDARP00000061069	2.35325
0	ENSDARP00000073802	2.33897
GTP binding protein 2	ENSDARP00000095598	2.33626
ubiquitin specific peptidase 28	ENSDARP00000012821	2.33447
GABA(A) receptor-associated protein b	ENSDARP00000068351	2.33232
malonyl-CoA decarboxylase	ENSDARP00000132011	2.33052
nibrin	ENSDARP00000058973	2.32446
EH domain binding protein 1-like 1	ENSDARP00000083644	2.32418
ubiquitin specific peptidase 28	ENSDARP00000123445	2.31571
tripeptidyl peptidase I	ENSDARP00000124672	2.3008
transmembrane protein 41aa	ENSDARP00000093207	2.29352
ndrg family member 3b	ENSDARP00000007759	2.29249
leucine rich repeat containing 30a	ENSDARP00000046820	2.28077
si:ch211-3o3.9	ENSDARP00000139758	2.27372
von Willebrand factor D and EGF domains	ENSDARP00000140652	2.26807
adhesion G protein-coupled receptor L3.1	ENSDARP00000081231	2.26791
bcl2-like 1	ENSDARP00000027919	2.26315
retinol dehydrogenase 8a	ENSDARP00000032715	2.26174
PX domain containing serine/threonine kinase	ENSDARP00000086537	2.26113
splicing factor proline/glutamine-rich	ENSDARP00000126177	2.25448
transmembrane protein 165	ENSDARP00000047623	2.25441
BCL2/adenovirus E1B interacting protein 3-like a	ENSDARP00000036535	2.25146
ceramide kinase	ENSDARP00000091226	2.24177
0	ENSDARP00000003269	2.2259
arginyl-tRNA synthetase	ENSDARP00000113410	2.22239
sequestosome 1	ENSDARP00000117113	2.21791
si:ch211-210c8.6	ENSDARP00000014473	2.2031
ubiquitin specific peptidase 2a	ENSDARP00000119800	2.20194
metastasis suppressor 1-like a	ENSDARP00000045231	2.19854
myotubularin related protein 9	ENSDARP00000038320	2.19794
glycerophosphocholine phosphodiesterase 1	ENSDARP00000011048	2.19775
0	ENSDARP00000131650	2.18604
cell cycle associated protein 1a	ENSDARP00000091792	2.18332
F-box protein 3	ENSDARP00000116343	2.18328
A kinase (PRKA) anchor protein 7	ENSDARP00000064368	2.18183
0	ENSDARP00000132098	2.1777
chimerin 2	ENSDARP00000122731	2.17765
dymeclin	ENSDARP00000062417	2.17706
activating signal cointegrator 1 complex subunit 3	ENSDARP00000106925	2.17675
tetraspanin 2a	ENSDARP00000041941	2.17639
sema domain, immunoglobulin domain (Ig), short basic domain, secreted, (semaphorin) 3Aa	ENSDARP00000051791	2.17209
si:ch73-173p19.1	ENSDARP00000112095	2.17098
stomatin	ENSDARP00000120230	2.16983
betaine-homocysteine methyltransferase	ENSDARP00000040421	2.16942
sperm associated antigen 7	ENSDARP00000015486	2.16768
adhesion regulating molecule 1	ENSDARP00000113720	2.1675
exonuclease 3'-5' domain containing 3	ENSDARP00000086444	2.16438
protein phosphatase 2, regulatory subunit B', gamma	ENSDARP00000076538	2.16097
WW domain binding protein 1	ENSDARP00000118699	2.15964
solute carrier family 15 (oligopeptide transporter), member 4	ENSDARP00000132430	2.1583
F-box protein 40, tandem duplicate 2	ENSDARP00000125994	2.15564
trafficking protein particle complex 2-like	ENSDARP00000141555	2.15321
deltex 2, E3 ubiquitin ligase	ENSDARP00000139213	2.15228
proline-rich coiled-coil 2C	ENSDARP00000074739	2.14762
RIMS binding protein 2	ENSDARP00000001208	2.14702
polymerase (RNA) I polypeptide D	ENSDARP00000054709	2.14137
cholinergic receptor, nicotinic, alpha 1 (muscle)	ENSDARP00000021860	2.14045
presenilin 2	ENSDARP00000011791	2.13839
tetratricopeptide repeat domain 3	ENSDARP00000109432	2.13014
LMBR1 domain containing 1	ENSDARP00000140434	2.12615
mitochondrial calcium uptake family, member 3a	ENSDARP00000099029	2.12356
calcium binding and coiled-coil domain 1a	ENSDARP00000131607	2.12083
F-box protein 40, tandem duplicate 1	ENSDARP00000092573	2.11898
DEAD (Asp-Glu-Ala-Asp) box helicase 3b	ENSDARP00000128914	2.11865
hematological and neurological expressed 1-like	ENSDARP00000103863	2.11452
epilepsy, progressive myoclonus type 2A, Lafora disease (laforin)	ENSDARP00000132560	2.11316
OTU deubiquitinase with linear linkage specificity a	ENSDARP00000102435	2.10933
Kruppel-like factor 5b	ENSDARP00000122207	2.10767
potassium channel, voltage gated shaker related subfamily A, member 3	ENSDARP00000097504	2.10252
melanoma cell adhesion molecule a	ENSDARP00000140872	2.09883
patatin-like phospholipase domain containing 7b	ENSDARP00000010678	2.09831
UBX domain protein 6	ENSDARP00000010246	2.0932
fibronectin leucine rich transmembrane 3	ENSDARP00000120607	2.09059
solute carrier family 47 (multidrug and toxin extrusion), member 2	ENSDARP00000078672	2.09047
ubiquitin specific peptidase 2a	ENSDARP00000126833	2.0861
homeobox C9a	ENSDARP00000105244	2.07702
chromobox homolog 7a	ENSDARP00000055427	2.06596
WD repeat domain 75	ENSDARP00000138367	2.05984
si:dkey-201i24.3	ENSDARP00000134528	2.05968
tRNA methyltransferase 1 homolog (S. cerevisiae)-like	ENSDARP00000114812	2.05884
F-box protein 40, tandem duplicate 2	ENSDARP00000111542	2.05776
ubiquitin-conjugating enzyme E2G 1b (UBC7 homolog, yeast)	ENSDARP00000092037	2.05716
KxDL motif containing 1	ENSDARP00000068138	2.05686
zinc finger protein 1067	ENSDARP00000138988	2.05562
THO complex 3	ENSDARP00000073472	2.05359
im:7160594	ENSDARP00000061539	2.05271
zinc finger, RAN-binding domain containing 1b	ENSDARP00000086546	2.05221
BTB (POZ) domain containing 2	ENSDARP00000130005	2.0507
lon peptidase 2, peroxisomal	ENSDARP00000140082	2.04961
bloodthirsty-related gene family, member 6	ENSDARP00000070793	2.04955
phosphoinositide-3-kinase, regulatory subunit 2 (beta)	ENSDARP00000130009	2.0466
ADAM metallopeptidase domain 15	ENSDARP00000105508	2.04239
ras homolog family member Q	ENSDARP00000032142	2.03454
si:ch211-161h7.8	ENSDARP00000117043	2.03289
glycine N-methyltransferase	ENSDARP00000007584	2.02449
TBC1 domain family, member 9B (with GRAM domain)	ENSDARP00000078232	2.02183
paxillin a	ENSDARP00000104565	2.0206
protein-L-isoaspartate (D-aspartate) O-methyltransferase domain containing 1	ENSDARP00000069627	2.02048
leucine rich repeat containing 2	ENSDARP00000126151	2.01518
phosphatidic acid phosphatase type 2B	ENSDARP00000114251	2.00699
ADP-ribosylhydrolase like 2	ENSDARP00000027022	2.00274
fibulin 1	ENSDARP00000135089	2.00177
cyclin Y-like 1	ENSDARP00000135349	-2.00054
cell division cycle 34 homolog (S. cerevisiae) a	ENSDARP00000123918	-2.00405
serpin peptidase inhibitor, clade F (alpha-2 antiplasmin, pigment epithelium derived factor), member 1	ENSDARP00000090939	-2.00794
poliovirus receptor-related 3b	ENSDARP00000137453	-2.01061
odorant receptor, family C, subfamily 102, member 4	ENSDARP00000108082	-2.01082
DnaJ (Hsp40) homolog, subfamily C, member 8	ENSDARP00000136526	-2.01202
bromodomain containing 2a	ENSDARP00000139243	-2.01227
mitogen-activated protein kinase kinase 6	ENSDARP00000141647	-2.01282
proliferating cell nuclear antigen	ENSDARP00000070780	-2.01532
glutamate-cysteine ligase, modifier subunit	ENSDARP00000023515	-2.01779
enabled homolog (Drosophila)	ENSDARP00000132045	-2.02194
zgc:55733	ENSDARP00000134136	-2.02267
3-hydroxybutyrate dehydrogenase, type 2	ENSDARP00000119021	-2.02541
cyclin G2	ENSDARP00000139202	-2.02601
ARFGEF family member 3	ENSDARP00000121029	-2.02679
mitochondrial inner membrane organizing system 1	ENSDARP00000130477	-2.03075
GAR1 homolog, ribonucleoprotein	ENSDARP00000111934	-2.03214
si:ch1073-390k14.1	ENSDARP00000105169	-2.03308
si:dkey-210j14.4	ENSDARP00000127523	-2.03376
thioredoxin	ENSDARP00000064788	-2.03592
programmed cell death 6	ENSDARP00000009990	-2.03595
interferon-related developmental regulator 2	ENSDARP00000053446	-2.03636
chromosome X open reading frame 56	ENSDARP00000069117	-2.03854
SFT2 domain containing 1	ENSDARP00000097824	-2.04297
WSC domain containing 2	ENSDARP00000083072	-2.04307
LSM7 homolog, U6 small nuclear RNA and mRNA degradation associated	ENSDARP00000075631	-2.04578
cAMP responsive element binding protein 3-like 3 like	ENSDARP00000137598	-2.04586
transcriptional adaptor 2A	ENSDARP00000111548	-2.05071
cornichon family AMPA receptor auxiliary protein 1	ENSDARP00000007824	-2.05387
chloride intracellular channel 5a	ENSDARP00000030813	-2.05583
unkempt family zinc finger-like	ENSDARP00000021006	-2.05589
ATPase, Na+/K+ transporting, beta 1b polypeptide	ENSDARP00000115804	-2.05685
cornichon family AMPA receptor auxiliary protein 4	ENSDARP00000110623	-2.06558
ubiquitin-like modifier activating enzyme 5	ENSDARP00000128713	-2.06572
upper zone of growth plate and cartilage matrix associated a	ENSDARP00000030232	-2.07072
synovial sarcoma translocation, chromosome 18 (H. sapiens)	ENSDARP00000136492	-2.07533
ELL associated factor 2	ENSDARP00000005794	-2.07898
septin 6	ENSDARP00000121708	-2.08082
olfactomedin-like 1	ENSDARP00000139930	-2.08517
Jun dimerization protein 2a	ENSDARP00000058706	-2.09629
proliferating cell nuclear antigen	ENSDARP00000135962	-2.09747
mitochondrial ribosomal protein L42	ENSDARP00000103369	-2.10012
tp53-induced glycolysis and apoptosis regulator a	ENSDARP00000097862	-2.10976
coenzyme Q5, methyltransferase	ENSDARP00000051643	-2.12132
hephaestin-like 1b	ENSDARP00000120341	-2.12725
pyrroline-5-carboxylate reductase 1a	ENSDARP00000133333	-2.13152
si:ch211-171h4.3	ENSDARP00000123248	-2.13468
pyrophosphatase (inorganic) 1b	ENSDARP00000040408	-2.13859
0	ENSDARP00000130946	-2.14118
eukaryotic translation initiation factor 2B, subunit 1 alpha	ENSDARP00000134906	-2.14229
major facilitator superfamily domain containing 8	ENSDARP00000140706	-2.14264
echinoderm microtubule associated protein like 1	ENSDARP00000104791	-2.15104
heat shock protein 5	ENSDARP00000131952	-2.16149
gamma-glutamyl carboxylase	ENSDARP00000089863	-2.16569
spire-type actin nucleation factor 1	ENSDARP00000069204	-2.16998
mediator complex subunit 24	ENSDARP00000132097	-2.17671
hdc homolog, cell cycle regulator	ENSDARP00000062934	-2.17688
5-oxoprolinase (ATP-hydrolysing)	ENSDARP00000066358	-2.17867
0	ENSDARP00000098863	-2.18611
homeobox C8a	ENSDARP00000093913	-2.18789
RNA guanylyltransferase and 5'-phosphatase	ENSDARP00000040679	-2.18936
ets homologous factor	ENSDARP00000126541	-2.19816
coiled-coil-helix-coiled-coil-helix domain containing 10	ENSDARP00000005265	-2.20576
mitochondrial calcium uptake 2	ENSDARP00000088447	-2.21015
arginase 2	ENSDARP00000057376	-2.21298
peroxiredoxin 4	ENSDARP00000090833	-2.21479
calumenin a	ENSDARP00000112921	-2.2221
FK506 binding protein 10b	ENSDARP00000066366	-2.22835
small nuclear ribonucleoprotein polypeptide G	ENSDARP00000133036	-2.23153
centrosomal protein 44	ENSDARP00000107217	-2.24154
family with sequence similarity 26, member E, tandem duplicate 1	ENSDARP00000099230	-2.24684
forkhead box P1a	ENSDARP00000107924	-2.24747
serine/arginine-rich splicing factor 7a	ENSDARP00000131887	-2.24859
nucleolar protein 11	ENSDARP00000135318	-2.26458
serine/arginine-rich splicing factor 3b	ENSDARP00000122246	-2.26462
yippee-like 2b	ENSDARP00000127710	-2.26888
si:ch211-188c18.1	ENSDARP00000140409	-2.27045
small nuclear ribonucleoprotein polypeptide E	ENSDARP00000050295	-2.27434
arrestin domain containing 2	ENSDARP00000017762	-2.27899
dynamin 1-like	ENSDARP00000006315	-2.29086
thioredoxin domain containing 5	ENSDARP00000116609	-2.29961
MAP kinase interacting serine/threonine kinase 1	ENSDARP00000111297	-2.30303
pellino E3 ubiquitin protein ligase family member 2	ENSDARP00000049502	-2.30339
R3H domain containing 2	ENSDARP00000140087	-2.30658
annexin A13	ENSDARP00000016879	-2.31279
si:ch1073-100f3.2	ENSDARP00000098538	-2.31858
kazrin, periplakin interacting protein a	ENSDARP00000120248	-2.3206
solute carrier family 3 (amino acid transporter heavy chain), member 2a	ENSDARP00000052916	-2.32306
tRNA methyltransferase 11-2 homolog (S. cerevisiae)	ENSDARP00000097448	-2.32779
transmembrane protein 161A	ENSDARP00000007148	-2.33422
small nuclear ribonucleoprotein D3 polypeptide	ENSDARP00000011226	-2.34055
regulator of G-protein signaling 6	ENSDARP00000069971	-2.34145
adrenomedullin 2a	ENSDARP00000067192	-2.34751
Yip1 interacting factor homolog B (S. cerevisiae)	ENSDARP00000059284	-2.34944
adhesion G protein-coupled receptor L1a	ENSDARP00000106818	-2.35648
interleukin 15, like	ENSDARP00000134586	-2.35995
malic enzyme 2, NAD(+)-dependent, mitochondrial	ENSDARP00000132162	-2.37826
si:dkeyp-44a8.2	ENSDARP00000132639	-2.3877
glycogen synthase kinase 3 alpha b	ENSDARP00000011670	-2.39125
glycine amidinotransferase (L-arginine:glycine amidinotransferase)	ENSDARP00000136742	-2.39693
high mobility group AT-hook 1a	ENSDARP00000118077	-2.39698
si:ch211-160d14.15	ENSDARP00000141635	-2.40062
si:dkeyp-118b1.2	ENSDARP00000126649	-2.4019
tumor suppressing subtransferable candidate 4	ENSDARP00000113370	-2.40264
solute carrier family 7 (neutral amino acid transporter light chain, asc system), member 10a	ENSDARP00000070263	-2.40899
glucose 6 phosphatase, catalytic, 3	ENSDARP00000027964	-2.41108
zgc:175214	ENSDARP00000034713	-2.42054
mannose receptor, C type 2	ENSDARP00000102728	-2.42236
enhancer of yellow 2 homolog (Drosophila)	ENSDARP00000115433	-2.43473
signal recognition particle 9	ENSDARP00000124362	-2.4359
general transcription factor IIF, polypeptide 1	ENSDARP00000047659	-2.43756
HtrA serine peptidase 2	ENSDARP00000117169	-2.44695
reticulocalbin 3, EF-hand calcium binding domain	ENSDARP00000055323	-2.45025
density-regulated protein	ENSDARP00000054152	-2.47856
nuclear receptor subfamily 1, group D, member 2b	ENSDARP00000112360	-2.49483
heparan sulfate (glucosamine) 3-O-sulfotransferase 4	ENSDARP00000069031	-2.51395
family with sequence similarity 173, member B	ENSDARP00000111927	-2.51511
echinoderm microtubule associated protein like 1	ENSDARP00000095082	-2.5221
PDZ and LIM domain 2 (mystique)	ENSDARP00000093009	-2.5263
hydroxy-delta-5-steroid dehydrogenase, 3 beta- and steroid delta-isomerase	ENSDARP00000112433	-2.53559
endothelial cell-specific molecule 1	ENSDARP00000132994	-2.53743
small nuclear ribonucleoprotein polypeptide F	ENSDARP00000134257	-2.5473
trafficking protein particle complex 9	ENSDARP00000130471	-2.5599
interferon regulatory factor 2	ENSDARP00000130583	-2.57926
cellular retinoic acid binding protein 2, a	ENSDARP00000134145	-2.59379
keratinocyte associated protein 2	ENSDARP00000093996	-2.61389
CCR4-NOT transcription complex, subunit 7	ENSDARP00000087385	-2.61447
DNA (cytosine-5-)-methyltransferase 1	ENSDARP00000013243	-2.61703
dehydrogenase/reductase (SDR family) member 1	ENSDARP00000070950	-2.61931
FK506 binding protein 7	ENSDARP00000121219	-2.62239
X-ray repair complementing defective repair in Chinese hamster cells 6	ENSDARP00000096636	-2.62571
0	ENSDARP00000106727	-2.62904
cleavage stimulation factor, 3' pre-RNA, subunit 2	ENSDARP00000110939	-2.63597
neuropeptides B/W receptor 2a	ENSDARP00000103540	-2.63706
si:ch211-157b11.14	ENSDARP00000099984	-2.63994
kazrin, periplakin interacting protein b	ENSDARP00000136607	-2.6532
SRY (sex determining region Y)-box 7	ENSDARP00000044223	-2.66787
threonyl-tRNA synthetase	ENSDARP00000036825	-2.67272
KDEL (Lys-Asp-Glu-Leu) endoplasmic reticulum protein retention receptor 2a	ENSDARP00000011420	-2.67307
si:ch211-13c6.2	ENSDARP00000123164	-2.6761
thioredoxin domain containing 12 (endoplasmic reticulum)	ENSDARP00000056898	-2.69596
mitogen-activated protein kinase 14b	ENSDARP00000040146	-2.71839
UDP-Gal:betaGlcNAc beta 1,4- galactosyltransferase, polypeptide 6	ENSDARP00000018673	-2.72169
catenin, beta interacting protein 1	ENSDARP00000056864	-2.73031
finTRIM family, member 16	ENSDARP00000056163	-2.73302
acyl-CoA synthetase short-chain family member 2 like	ENSDARP00000090875	-2.74418
zgc:123105	ENSDARP00000120691	-2.76477
centrosome and spindle pole associated protein 1a	ENSDARP00000137070	-2.76913
exostosin-like glycosyltransferase 1	ENSDARP00000136888	-2.77852
serine/threonine kinase 19	ENSDARP00000135683	-2.77974
peptidylprolyl isomerase H (cyclophilin H)	ENSDARP00000060876	-2.81936
6-phosphofructo-2-kinase/fructose-2,6-biphosphatase 1	ENSDARP00000094008	-2.86153
nuclear receptor coactivator 6	ENSDARP00000116049	-2.87043
ubiquitin carboxyl-terminal esterase L3 (ubiquitin thiolesterase)	ENSDARP00000095097	-2.89127
tryptophan rich basic protein	ENSDARP00000100769	-2.90477
v-rel avian reticuloendotheliosis viral oncogene homolog B	ENSDARP00000128656	-2.91962
tetraspanin 9a	ENSDARP00000040499	-2.922
malectin	ENSDARP00000112772	-2.92915
SH3 domain binding kinase family, member 3	ENSDARP00000074864	-2.94361
ADP-dependent glucokinase	ENSDARP00000103574	-2.94381
ATP-binding cassette, sub-family A (ABC1), member 1A	ENSDARP00000132417	-2.94795
chromosome 2 open reading frame 47	ENSDARP00000092338	-2.99482
connexin 39.9	ENSDARP00000107852	-2.996
fos-like antigen 2	ENSDARP00000059479	-2.99975
heat shock 10 protein 1	ENSDARP00000073069	-3.03004
unc-51 like autophagy activating kinase 1a	ENSDARP00000084967	-3.04173
calmegin	ENSDARP00000092445	-3.04261
hedgehog acyltransferase-like, a	ENSDARP00000130399	-3.05238
lamin B1	ENSDARP00000065036	-3.05832
si:dkey-113d16.9	ENSDARP00000133811	-3.06724
elongation factor Tu GTP binding domain containing 2	ENSDARP00000115252	-3.07181
solute carrier family 26, member 6	ENSDARP00000103206	-3.08531
tripartite motif containing 63a	ENSDARP00000034659	-3.08884
tumor necrosis factor, alpha-induced protein 2b	ENSDARP00000075419	-3.1231
methylmalonic aciduria (cobalamin deficiency) cblD type, with homocystinuria	ENSDARP00000018012	-3.12554
catenin, beta like 1	ENSDARP00000026984	-3.13059
regulator of chromosome condensation 1	ENSDARP00000054025	-3.13764
STEAP family member 4	ENSDARP00000118847	-3.14474
forkhead box O4	ENSDARP00000072649	-3.1748
calcium/calmodulin-dependent protein kinase II inhibitor 1a	ENSDARP00000035352	-3.20313
family with sequence similarity 98, member A	ENSDARP00000128597	-3.22038
CKLF-like MARVEL transmembrane domain containing 3	ENSDARP00000016900	-3.25578
tripartite motif containing 36	ENSDARP00000126165	-3.33088
vitamin K epoxide reductase complex, subunit 1	ENSDARP00000110920	-3.40826
carbonic anhydrase	ENSDARP00000022592	-3.44277
putative pyruvate dehydrogenase phosphatase isoenzyme 2	ENSDARP00000106512	-3.45693
transferrin receptor 1b	ENSDARP00000096587	-3.54956
tubulin, beta 2A class IIa	ENSDARP00000021016	-3.56088
N-acetyltransferase 14 (GCN5-related, putative)	ENSDARP00000111670	-3.63555
heterochromatin protein 1, binding protein 3	ENSDARP00000071963	-3.71348
olfactory receptor C family, g2	ENSDARP00000132374	-3.78766
trace amine associated receptor 18c	ENSDARP00000105652	-3.8036
transferrin receptor 1a	ENSDARP00000137503	-3.82286
abhydrolase domain containing 4	ENSDARP00000137303	-3.86226
kelch-like family member 23	ENSDARP00000138303	-4.00717
phosphoglycolate phosphatase	ENSDARP00000039692	-4.10032
alkB homolog 3, alpha-ketoglutarate-dependent dioxygenase	ENSDARP00000129219	-4.22899
H2A histone family, member Vb	ENSDARP00000136687	-4.34044
family with sequence similarity 136, member A	ENSDARP00000133287	-4.35732
caspase recruitment domain family, member 11	ENSDARP00000129296	-4.52115
ribonucleotide reductase M2 polypeptide	ENSDARP00000133583	-4.61014
protein phosphatase 1, regulatory subunit 27b	ENSDARP00000135176	-4.7964
insulin induced gene 2	ENSDARP00000027619	-4.92048
protein kinase, AMP-activated, beta 1 non-catalytic subunit, a	ENSDARP00000064865	-4.93982
insulin receptor substrate 2b	ENSDARP00000136042	-5.17655
protein kinase, AMP-activated, gamma 3a non-catalytic subunit	ENSDARP00000112412	-5.39779
tubulin, beta 6 class V	ENSDARP00000140249	-6.47961
G protein-coupled receptor 137c	ENSDARP00000066603	-6.8365
tubulin, beta 6 class V	ENSDARP00000133963	-8.40562
myosin binding protein Ha	ENSDARP00000124440	-11.6927
