# Supplementary material for: Trans-omics approaches used to characterise fish nutritional biorhythms in leopard coral grouper (Plectropomus leopardus)
Source: Sci Rep. 2017 Aug 24;7:9372. doi: 10.1038/s41598-017-09531-4 (PMC5570933; doi:10.1038/s41598-017-09531-4)
Supplement: Supplementary file 8 — Table S3C [file 41598_2017_9531_MOESM8_ESM.xls]

## Sheet: Sheet2
Annotations - Description	Annotations - Ensembl (zebrafish)	t-test: NF2-ZT10 vs F4-ZT10 normalized values - Fold change
acyl-CoA synthetase bubblegum family member 2	ENSDARP00000107734	17.2415
neutral cholesterol ester hydrolase 1a	ENSDARP00000131467	14.1947
grass carp reovirus (GCRV)-induced gene 2l	ENSDARP00000105320	7.33949
FK506 binding protein 7	ENSDARP00000121219	7.00698
reticulocalbin 3, EF-hand calcium binding domain	ENSDARP00000055323	6.84068
cytoskeleton-associated protein 4	ENSDARP00000049169	6.7717
methionine adenosyltransferase II, alpha a	ENSDARP00000105782	5.97773
eukaryotic translation initiation factor 4h	ENSDARP00000130536	5.96939
tribbles pseudokinase 2	ENSDARP00000089195	5.90115
methionine adenosyltransferase II, alpha-like	ENSDARP00000134387	5.06413
solute carrier family 25 (pyrimidine nucleotide carrier), member 33	ENSDARP00000058406	4.91034
fibroblast growth factor 22	ENSDARP00000103162	4.72878
C-type lectin domain family 3, member Ba	ENSDARP00000098343	4.72401
ribosome binding protein 1	ENSDARP00000118039	4.61001
si:ch1073-100f3.2	ENSDARP00000098538	4.30157
solute carrier family 25 (mitochondrial carrier: glutamate), member 22	ENSDARP00000094162	4.26894
peptidylprolyl isomerase H (cyclophilin H)	ENSDARP00000060876	4.12779
lipase, endothelial	ENSDARP00000089620	4.08152
ribosomal protein L5b	ENSDARP00000106359	4.06402
si:dkey-21e2.10	ENSDARP00000113285	3.99059
ADAM metallopeptidase domain 19b	ENSDARP00000087985	3.82482
reticulocalbin 1, EF-hand calcium binding domain	ENSDARP00000093139	3.81617
ADP-dependent glucokinase	ENSDARP00000103574	3.77603
si:ch211-171h4.3	ENSDARP00000123248	3.73183
HECT domain containing 2	ENSDARP00000135476	3.73158
SET and MYND domain containing 2a	ENSDARP00000071926	3.71878
thyroid hormone receptor associated protein 3	ENSDARP00000139100	3.56022
calponin 3, acidic a	ENSDARP00000131550	3.54348
mannosyl (beta-1,4-)-glycoprotein beta-1,4-N-acetylglucosaminyltransferase	ENSDARP00000135169	3.47899
tripartite motif containing 29	ENSDARP00000141822	3.46001
cellular retinoic acid binding protein 2, b	ENSDARP00000039596	3.40877
hippocalcin-like 1	ENSDARP00000038816	3.39427
family with sequence similarity 46, member C	ENSDARP00000114520	3.3793
si:ch211-171h4.3	ENSDARP00000133211	3.37439
cellular retinoic acid binding protein 2, a	ENSDARP00000134145	3.36354
CLPTM1-like	ENSDARP00000008246	3.34658
cellular retinoic acid binding protein 1b	ENSDARP00000052121	3.32126
serum/glucocorticoid regulated kinase 1	ENSDARP00000031762	3.31257
aminolevulinate dehydratase	ENSDARP00000136768	3.29958
3-monooxygenase/tryptophan 5-monooxygenase activation protein, gamma polypeptide 2	ENSDARP00000096898	3.27166
calumenin a	ENSDARP00000112921	3.24345
calumenin b	ENSDARP00000025396	3.21559
ELL associated factor 2	ENSDARP00000005794	3.12647
GDP dissociation inhibitor 1	ENSDARP00000063387	3.11226
mitogen-activated protein kinase 14b	ENSDARP00000040146	3.10753
cytochrome P450, family 1, subfamily A	ENSDARP00000139599	3.08478
serpin peptidase inhibitor, clade B (ovalbumin), member 14	ENSDARP00000124283	3.08177
stromal interaction molecule 1a	ENSDARP00000109796	3.07127
pleckstrin homology-like domain, family B, member 1b	ENSDARP00000103138	3.06376
matrix-remodelling associated 5a	ENSDARP00000113236	3.03641
serpin peptidase inhibitor, clade H (heat shock protein 47), member 1b	ENSDARP00000131782	3.02244
0	ENSDARP00000106727	2.98235
CD248 molecule, endosialin b	ENSDARP00000127473	2.9565
RAB13, member RAS oncogene family	ENSDARP00000046921	2.94127
zgc:153675	ENSDARP00000105913	2.93679
matrix-remodelling associated 5a	ENSDARP00000097966	2.93163
vascular endothelial growth factor Aa	ENSDARP00000133415	2.92945
elongation factor Tu GTP binding domain containing 2	ENSDARP00000115252	2.89074
zgc:112263	ENSDARP00000107017	2.86963
zgc:158868	ENSDARP00000115329	2.85909
myosin, light polypeptide 3, skeletal muscle	ENSDARP00000121403	2.84526
prostaglandin D2 synthase b	ENSDARP00000037484	2.83913
periostin, osteoblast specific factor b	ENSDARP00000135751	2.83784
3-hydroxybutyrate dehydrogenase, type 2	ENSDARP00000119021	2.82695
thyroid hormone receptor associated protein 3	ENSDARP00000134639	2.82169
FK506 binding protein 9	ENSDARP00000022147	2.82162
actin binding Rho activating protein a	ENSDARP00000129512	2.81176
propionyl CoA carboxylase, alpha polypeptide	ENSDARP00000121906	2.80432
fibronectin 1a	ENSDARP00000112231	2.76478
immediate early response 5-like	ENSDARP00000071657	2.7639
secretion associated, Ras related GTPase 1B	ENSDARP00000135208	2.72288
coronin, actin binding protein, 1Cb	ENSDARP00000113857	2.70744
adenylate cyclase 7	ENSDARP00000107915	2.67115
apolipoprotein M	ENSDARP00000118883	2.65508
GTPase activating protein (SH3 domain) binding protein 1	ENSDARP00000121211	2.64933
glia maturation factor, beta	ENSDARP00000038400	2.64918
zgc:56493	ENSDARP00000045696	2.61979
si:ch211-33e4.2	ENSDARP00000129747	2.61905
myosin, heavy chain 11a, smooth muscle	ENSDARP00000121781	2.60052
aldolase b, fructose-bisphosphate	ENSDARP00000070225	2.59215
mitochondrial ribosomal protein L47	ENSDARP00000103971	2.57383
heterochromatin protein 1, binding protein 3	ENSDARP00000071963	2.56657
annexin A6	ENSDARP00000124518	2.56529
0	ENSDARP00000133336	2.55705
translocation associated membrane protein 1	ENSDARP00000022511	2.55685
transmembrane protein 141	ENSDARP00000133632	2.54853
centrosomal protein 44	ENSDARP00000069571	2.54046
methionyl-tRNA synthetase	ENSDARP00000123109	2.50422
keratinocyte associated protein 2	ENSDARP00000093996	2.49816
transmembrane protein 183A	ENSDARP00000131521	2.49032
phosphofructokinase, platelet a	ENSDARP00000137388	2.4895
trace amine associated receptor 14g	ENSDARP00000104766	2.47608
adaptor-related protein complex 1, mu 1 subunit	ENSDARP00000137784	2.47583
proliferating cell nuclear antigen	ENSDARP00000135962	2.47582
0	ENSDARP00000134081	2.47177
serpin peptidase inhibitor, clade F (alpha-2 antiplasmin, pigment epithelium derived factor), member 1	ENSDARP00000090939	2.47092
heat shock 70kDa protein 8	ENSDARP00000043742	2.44397
tissue factor pathway inhibitor 2	ENSDARP00000081855	2.43637
chromobox homolog 1b (HP1 beta homolog Drosophila)	ENSDARP00000039666	2.4286
si:dkey-149i17.7	ENSDARP00000117357	2.41831
cyclin Y-like 1	ENSDARP00000135349	2.41604
inositol polyphosphate-1-phosphatase	ENSDARP00000003433	2.40971
ubiquitin specific peptidase 1	ENSDARP00000073367	2.40676
lipoma HMGIC fusion partner-like 2a	ENSDARP00000126075	2.40586
solute carrier family 2 (facilitated glucose transporter), member 1b	ENSDARP00000116768	2.39998
family with sequence similarity 102, member B, b	ENSDARP00000017761	2.39065
ubiquitin-conjugating enzyme E2 variant 1	ENSDARP00000067116	2.3896
aquaporin 7	ENSDARP00000105936	2.38952
tumor necrosis factor (ligand) superfamily, member 10	ENSDARP00000074299	2.38322
erythrocyte membrane protein band 4.1-like 2	ENSDARP00000114238	2.3783
mannose receptor, C type 1b	ENSDARP00000056685	2.3777
solute carrier family 25 (glutamate carrier), member 18	ENSDARP00000094885	2.37456
mitochondrial pyruvate carrier 1	ENSDARP00000132921	2.36851
zgc:100832	ENSDARP00000130776	2.36572
annexin A6	ENSDARP00000096118	2.36424
cytochrome b-245, alpha polypeptide	ENSDARP00000014491	2.35343
ankyrin repeat domain 10b	ENSDARP00000115085	2.35324
tumor necrosis factor (ligand) superfamily, member 10 like	ENSDARP00000092221	2.34967
paired box 1a	ENSDARP00000116456	2.34943
acyl-CoA dehydrogenase family, member 8	ENSDARP00000062568	2.34337
tropomyosin 2 (beta)	ENSDARP00000131208	2.34258
HHIP-like 1	ENSDARP00000084880	2.34199
solute carrier family 38, member 2	ENSDARP00000118404	2.3368
si:dkey-57k2.6	ENSDARP00000122732	2.3342
galactosamine (N-acetyl)-6-sulfatase	ENSDARP00000124843	2.32474
von Willebrand factor D and EGF domains	ENSDARP00000133284	2.32106
homer scaffolding protein 3	ENSDARP00000106317	2.31288
ubiquitin associated and SH3 domain containing Ba	ENSDARP00000117135	2.30392
ankyrin 3a	ENSDARP00000082539	2.29079
lamin B1	ENSDARP00000065036	2.2906
kinase insert domain receptor like	ENSDARP00000134625	2.28779
phosphogluconate dehydrogenase	ENSDARP00000007588	2.28762
BOC cell adhesion associated, oncogene regulated	ENSDARP00000098383	2.28756
HtrA serine peptidase 1a	ENSDARP00000048135	2.28654
dysbindin (dystrobrevin binding protein 1) domain containing 2	ENSDARP00000098883	2.28083
AE binding protein 1	ENSDARP00000108341	2.27434
striatin interacting protein 2	ENSDARP00000076427	2.27178
apelin receptor b	ENSDARP00000108783	2.26582
actinin, alpha 1	ENSDARP00000090990	2.263
prolyl 4-hydroxylase, alpha polypeptide I b	ENSDARP00000095644	2.25998
procollagen-lysine, 2-oxoglutarate 5-dioxygenase 1a	ENSDARP00000077830	2.25024
solute carrier family 43 (amino acid system L transporter), member 1b	ENSDARP00000076274	2.24998
CD99 molecule-like 2	ENSDARP00000126284	2.24794
transgelin 2	ENSDARP00000130582	2.23995
si:ch211-269i23.2	ENSDARP00000123505	2.23572
cofilin 1	ENSDARP00000023177	2.23118
zinc finger protein 644b	ENSDARP00000130410	2.23104
stress-associated endoplasmic reticulum protein 1	ENSDARP00000139506	2.22783
coenzyme Q10B	ENSDARP00000073037	2.22734
tumor protein p53	ENSDARP00000116736	2.21932
thioredoxin domain containing 12 (endoplasmic reticulum)	ENSDARP00000056898	2.21824
epithelial membrane protein 1	ENSDARP00000118196	2.21113
S100 calcium binding protein U	ENSDARP00000119966	2.2061
SEC24 family member D	ENSDARP00000035564	2.20371
transaldolase 1	ENSDARP00000136867	2.20198
aspartylglucosaminidase	ENSDARP00000015588	2.19681
sema domain, immunoglobulin domain (Ig), short basic domain, secreted, (semaphorin) 3Aa	ENSDARP00000051791	2.19514
RNA binding motif protein 14a	ENSDARP00000106808	2.19218
growth arrest and DNA-damage-inducible, alpha, b	ENSDARP00000136652	2.19175
fascin actin-bundling protein 1a	ENSDARP00000077647	2.18463
coagulation factor II (thrombin) receptor-like 2	ENSDARP00000103414	2.17898
HIG1 hypoxia inducible domain family, member 1A	ENSDARP00000033361	2.17879
sema domain, immunoglobulin domain (Ig), short basic domain, secreted, (semaphorin) 3B	ENSDARP00000140588	2.1772
glycogen synthase kinase 3 alpha b	ENSDARP00000011670	2.17693
nicotinamide phosphoribosyltransferase b	ENSDARP00000028505	2.17199
bloodthirsty-related gene family, member 25	ENSDARP00000137909	2.16409
chordin-like 2	ENSDARP00000100035	2.16182
ubiquitin specific peptidase 20	ENSDARP00000102925	2.16011
odorant receptor, family C, subfamily 103, member 5	ENSDARP00000106927	2.15972
CKLF-like MARVEL transmembrane domain containing 3	ENSDARP00000016900	2.15921
high mobility group AT-hook 1a	ENSDARP00000118077	2.15763
si:ch211-134a4.4	ENSDARP00000138004	2.15419
sarcoglycan, epsilon	ENSDARP00000099762	2.15373
low density lipoprotein receptor adaptor protein 1b	ENSDARP00000058092	2.14803
heat shock protein 8	ENSDARP00000119867	2.14246
eukaryotic translation initiation factor 4E family member 1c	ENSDARP00000119224	2.14197
dynein, light chain, LC8-type 2a	ENSDARP00000108873	2.14048
tryptophanyl-tRNA synthetase	ENSDARP00000136378	2.13898
S100 calcium binding protein V2	ENSDARP00000094858	2.13625
WD repeat domain 1	ENSDARP00000132403	2.12025
Werner helicase interacting protein 1	ENSDARP00000010591	2.1185
nuclear respiratory factor 1	ENSDARP00000116798	2.11703
superoxide dismutase 3, extracellular b	ENSDARP00000097881	2.109
cortactin	ENSDARP00000010005	2.10876
FUS RNA binding protein	ENSDARP00000130875	2.10647
colony stimulating factor 3 receptor (granulocyte)	ENSDARP00000063985	2.10638
CD276 molecule	ENSDARP00000033213	2.10509
prolyl 3-hydroxylase family member 4 (non-enzymatic)	ENSDARP00000136982	2.10003
scinderin like b	ENSDARP00000075639	2.09987
matrix metallopeptidase 16b (membrane-inserted)	ENSDARP00000076272	2.09942
myristoylated alanine-rich protein kinase C substrate a	ENSDARP00000106995	2.09656
zgc:174888	ENSDARP00000101711	2.09509
programmed cell death 6	ENSDARP00000009990	2.09278
brain-enriched guanylate kinase-associated	ENSDARP00000064129	2.08257
macrophage migration inhibitory factor	ENSDARP00000096200	2.07919
neuropilin 1a	ENSDARP00000140900	2.07582
transcriptional adaptor 2A	ENSDARP00000111548	2.07519
protein kinase, AMP-activated, gamma 2 non-catalytic subunit a	ENSDARP00000109004	2.07376
Yip1 interacting factor homolog B (S. cerevisiae)	ENSDARP00000059284	2.07293
HtrA serine peptidase 1b	ENSDARP00000020528	2.07114
tsukushi small leucine rich proteoglycan homolog (Xenopus laevis)	ENSDARP00000110663	2.06783
ets variant 5a	ENSDARP00000108566	2.06552
versican a	ENSDARP00000132733	2.06419
cysteine-rich protein 1	ENSDARP00000070454	2.06177
0	ENSDARP00000048762	2.0595
phosphatidylinositol binding clathrin assembly protein a	ENSDARP00000111719	2.05005
scavenger receptor class F, member 1	ENSDARP00000098630	2.04897
potassium channel tetramerisation domain containing 12.2	ENSDARP00000070066	2.04792
DEAD (Asp-Glu-Ala-Asp) box polypeptide 59	ENSDARP00000111503	2.04699
synaptotagmin binding, cytoplasmic RNA interacting protein, like	ENSDARP00000037410	2.04613
fatty acid synthase	ENSDARP00000105444	2.0435
synovial sarcoma translocation, chromosome 18 (H. sapiens)	ENSDARP00000136492	2.0431
regulator of chromosome condensation 1	ENSDARP00000054025	2.03603
isocitrate dehydrogenase 3 (NAD+) gamma	ENSDARP00000094764	2.03536
tetraspanin 9a	ENSDARP00000040499	2.03017
myoferlin	ENSDARP00000005170	2.02616
ORMDL sphingolipid biosynthesis regulator 3	ENSDARP00000032009	2.02612
SWI/SNF related, matrix associated, actin dependent regulator of chromatin, subfamily d, member 1	ENSDARP00000009407	2.02266
DEAD (Asp-Glu-Ala-Asp) box helicase 3b	ENSDARP00000128914	2.02149
SH3-domain kinase binding protein 1	ENSDARP00000101198	2.01816
si:ch211-195o20.7	ENSDARP00000127932	2.01777
FAT atypical cadherin 1a	ENSDARP00000141057	2.01657
Ras suppressor protein 1	ENSDARP00000139891	2.01614
Tax1 (human T-cell leukemia virus type I) binding protein 3	ENSDARP00000076660	2.00767
BTB (POZ) domain containing 11a	ENSDARP00000086682	2.00738
solute carrier family 35, member B1	ENSDARP00000055721	2.00629
heat shock protein 90, alpha (cytosolic), class A member 1, tandem duplicate 1	ENSDARP00000138112	2.0021
StAR-related lipid transfer (START) domain containing 8	ENSDARP00000026570	2.0006
endoplasmic reticulum to nucleus signaling 2	ENSDARP00000115811	-2.00024
hepatocyte growth factor-regulated tyrosine kinase substrate	ENSDARP00000020905	-2.00031
si:dkeyp-38g8.5	ENSDARP00000050406	-2.00128
chromosome 6 open reading frame 106	ENSDARP00000129179	-2.00294
oxidative stress responsive serine-rich 1	ENSDARP00000038323	-2.00486
0	ENSDARP00000136084	-2.00671
asparagine synthetase domain containing 1	ENSDARP00000137194	-2.00682
N(alpha)-acetyltransferase 25, NatB auxiliary subunit	ENSDARP00000141827	-2.00817
musashi RNA-binding protein 1	ENSDARP00000088198	-2.00837
mediator complex subunit 6	ENSDARP00000044114	-2.01262
cereblon	ENSDARP00000062723	-2.01451
chromosome 11 open reading frame 30	ENSDARP00000138672	-2.02125
adaptor-related protein complex 4, beta 1 subunit	ENSDARP00000014260	-2.02297
neurobeachin a	ENSDARP00000099855	-2.0232
WD repeat domain, phosphoinositide interacting 2	ENSDARP00000118552	-2.02583
golgi SNAP receptor complex member 1	ENSDARP00000118226	-2.02644
synaptogyrin 2b	ENSDARP00000140737	-2.02676
T-cell, immune regulator 1, ATPase, H+ transporting, lysosomal V0 subunit A3b	ENSDARP00000133899	-2.02758
zinc finger, FYVE domain containing 1	ENSDARP00000102738	-2.02933
zw10 kinetochore protein	ENSDARP00000020574	-2.03017
neuregulin 2b	ENSDARP00000140639	-2.03139
ubiquitin-conjugating enzyme E2Ia	ENSDARP00000052745	-2.03168
si:ch73-167c12.2	ENSDARP00000138292	-2.03472
forkhead box K1	ENSDARP00000055200	-2.03501
COX10 heme A:farnesyltransferase cytochrome c oxidase assembly factor	ENSDARP00000048926	-2.0379
leucine rich repeat containing 57	ENSDARP00000064514	-2.03888
URI1, prefoldin-like chaperone	ENSDARP00000122374	-2.03907
polymerase (RNA) I polypeptide A	ENSDARP00000136059	-2.03937
Rab geranylgeranyltransferase, beta subunit	ENSDARP00000090020	-2.04034
0	ENSDARP00000131357	-2.04314
Sin3A-associated protein a	ENSDARP00000112480	-2.04401
D-tyrosyl-tRNA deacylase 1	ENSDARP00000065565	-2.04408
polymerase (RNA) III (DNA directed) polypeptide B	ENSDARP00000085899	-2.04633
tetratricopeptide repeat domain 7B	ENSDARP00000081457	-2.04884
si:dkey-245p14.7	ENSDARP00000083382	-2.05075
cyclin G associated kinase	ENSDARP00000141649	-2.05213
transmembrane protein 165	ENSDARP00000047623	-2.05245
family with sequence similarity 160, member B2	ENSDARP00000132161	-2.05609
neurochondrin	ENSDARP00000134745	-2.05654
PDX1 C-terminal inhibiting factor 1	ENSDARP00000135280	-2.0572
trafficking protein particle complex 11	ENSDARP00000054808	-2.05838
histone deacetylase 9b	ENSDARP00000073615	-2.06028
proline rich 14	ENSDARP00000109509	-2.06066
serine hydroxymethyltransferase 1 (soluble)	ENSDARP00000069223	-2.06278
DEAF1 transcription factor	ENSDARP00000107236	-2.06353
suppression of tumorigenicity 7 like	ENSDARP00000094201	-2.06377
strawberry notch homolog 1 (Drosophila)	ENSDARP00000141425	-2.06381
F-box protein 8	ENSDARP00000008391	-2.06391
CD151 molecule	ENSDARP00000055842	-2.06501
nuclear receptor corepressor 1	ENSDARP00000120166	-2.06826
tripartite motif containing 35-13	ENSDARP00000128606	-2.07118
TBC1 domain family, member 5	ENSDARP00000122022	-2.07191
myosin VAa	ENSDARP00000139407	-2.07225
solute carrier family 15 (oligopeptide transporter), member 4	ENSDARP00000132430	-2.07477
poly (ADP-ribose) polymerase family, member 8	ENSDARP00000112689	-2.07792
transmembrane protein 192	ENSDARP00000054574	-2.08055
nuclear apoptosis inducing factor 1	ENSDARP00000060033	-2.08153
RNA binding motif protein 19	ENSDARP00000062458	-2.08167
2-oxoglutarate and iron-dependent oxygenase domain containing 1	ENSDARP00000052348	-2.08248
zgc:101663	ENSDARP00000101204	-2.08446
prostaglandin E synthase	ENSDARP00000012269	-2.08718
mediator complex subunit 1	ENSDARP00000118820	-2.08726
decapping mRNA 1A	ENSDARP00000132177	-2.08915
death effector domain containing	ENSDARP00000110279	-2.09101
calcium binding and coiled-coil domain 1a	ENSDARP00000131607	-2.09194
UBA-like domain containing 1a	ENSDARP00000138661	-2.09373
0	ENSDARP00000118732	-2.09524
PRP4 pre-mRNA processing factor 4 homolog (yeast)	ENSDARP00000088166	-2.09695
transforming, acidic coiled-coil containing protein 2	ENSDARP00000092427	-2.09765
tetratricopeptide repeat domain 13	ENSDARP00000086649	-2.10645
elongator acetyltransferase complex subunit 2	ENSDARP00000104754	-2.10754
eukaryotic elongation factor 2 kinase	ENSDARP00000124692	-2.10796
WW domain containing adaptor with coiled-coil a	ENSDARP00000129936	-2.11222
tubulin folding cofactor E-like b	ENSDARP00000005877	-2.1136
BTB (POZ) domain containing 9	ENSDARP00000069251	-2.1138
phospholipase D family, member 3	ENSDARP00000121952	-2.11445
SIX homeobox 4a	ENSDARP00000126511	-2.11645
trophoblast glycoprotein a	ENSDARP00000138548	-2.11859
neighbor of brca1 gene 1	ENSDARP00000103076	-2.12204
chromosome 9 open reading frame 72	ENSDARP00000005597	-2.1228
pre-B-cell leukemia homeobox interacting protein 1	ENSDARP00000130348	-2.12727
pogo transposable element with ZNF domain b	ENSDARP00000121119	-2.13039
0	ENSDARP00000132098	-2.13216
tousled-like kinase 1b	ENSDARP00000136032	-2.13327
protein-O-mannosyltransferase 2	ENSDARP00000071774	-2.13512
transcription factor CP2	ENSDARP00000121618	-2.13649
USO1 vesicle transport factor	ENSDARP00000138290	-2.13724
SCY1-like, kinase-like 3	ENSDARP00000033868	-2.13743
unkempt family zinc finger-like	ENSDARP00000021006	-2.14967
N-myristoyltransferase 2	ENSDARP00000124979	-2.1511
TBC1 domain family, member 17	ENSDARP00000123338	-2.15144
RAN binding protein 9	ENSDARP00000081043	-2.15585
GTP binding protein 2	ENSDARP00000095598	-2.15731
solute carrier family 6 (neurotransmitter transporter), member 3	ENSDARP00000111850	-2.16116
mediator complex subunit 12	ENSDARP00000130194	-2.16183
si:ch211-139n6.10	ENSDARP00000113265	-2.16554
mannosidase, alpha, class 2B, member 1	ENSDARP00000014955	-2.16753
zinc finger, CCHC domain containing 9	ENSDARP00000003488	-2.17167
trafficking protein particle complex 2-like	ENSDARP00000141555	-2.17284
GTPase activating protein and VPS9 domains 1	ENSDARP00000139737	-2.17686
RRN3 homolog, RNA polymerase I transcription factor	ENSDARP00000131383	-2.1783
rabaptin, RAB GTPase binding effector protein 1	ENSDARP00000103673	-2.18039
zinc fingers and homeoboxes 2	ENSDARP00000071951	-2.18418
prostaglandin-endoperoxide synthase 1	ENSDARP00000104772	-2.18465
NPR2-like, GATOR1 complex subunit	ENSDARP00000077473	-2.1851
3-hydroxy-3-methylglutaryl-CoA synthase 1 (soluble)	ENSDARP00000137373	-2.18683
RAB3 GTPase activating protein subunit 1	ENSDARP00000131687	-2.18894
finTRIM family, member 98	ENSDARP00000068652	-2.19144
ring finger protein 24	ENSDARP00000136621	-2.19647
neural precursor cell expressed, developmentally down-regulated 1	ENSDARP00000016280	-2.19694
A kinase (PRKA) anchor protein 12a	ENSDARP00000127555	-2.19702
amyloid beta (A4) precursor-like protein 2	ENSDARP00000071593	-2.19806
Fras1 related extracellular matrix 1a	ENSDARP00000084598	-2.19823
ELM2 and Myb/SANT-like domain containing 1b	ENSDARP00000070457	-2.1998
si:dkeyp-120h9.1	ENSDARP00000094412	-2.2011
GABA(A) receptor-associated protein like 2	ENSDARP00000039056	-2.20116
glutamate receptor, metabotropic 5	ENSDARP00000131878	-2.2021
si:ch211-269e2.1	ENSDARP00000102353	-2.20398
acetylcholinesterase	ENSDARP00000052988	-2.20538
complement component 6	ENSDARP00000074161	-2.22137
sharpin and rbck1 related	ENSDARP00000078154	-2.23116
adhesion regulating molecule 1	ENSDARP00000075868	-2.23373
autophagy related 14	ENSDARP00000088045	-2.23774
ankyrin repeat and SOCS box containing 5b	ENSDARP00000123740	-2.23841
inositol hexakisphosphate kinase 1	ENSDARP00000100833	-2.23843
si:dkey-221j11.3	ENSDARP00000113155	-2.24101
ankyrin repeat domain 9	ENSDARP00000049398	-2.2411
carnitine palmitoyltransferase 2	ENSDARP00000122226	-2.24519
tRNA-yW synthesizing protein 5	ENSDARP00000092344	-2.24917
TBC1 domain family, member 9B (with GRAM domain)	ENSDARP00000078232	-2.24936
dual specificity phosphatase 27 (putative)	ENSDARP00000141748	-2.25121
ring finger protein 111	ENSDARP00000101817	-2.25348
WD repeat domain 75	ENSDARP00000059666	-2.25432
arylacetamide deacetylase	ENSDARP00000087565	-2.25522
si:rp71-1g18.1	ENSDARP00000122835	-2.25661
PX domain containing serine/threonine kinase	ENSDARP00000086537	-2.26045
metadherin a	ENSDARP00000027946	-2.26405
transmembrane protein 57b	ENSDARP00000069055	-2.26868
t-complex 11, testis-specific-like 2	ENSDARP00000136376	-2.26885
si:dkey-228b2.5	ENSDARP00000116608	-2.26912
Dexi homolog (mouse)	ENSDARP00000072301	-2.27042
karyopherin alpha 3 (importin alpha 4)	ENSDARP00000069007	-2.27074
H1 histone family, member 0	ENSDARP00000056285	-2.27081
F-box protein 40, tandem duplicate 1	ENSDARP00000092573	-2.2767
leucine zipper-EF-hand containing transmembrane protein 2	ENSDARP00000122053	-2.27835
ankyrin repeat and SOCS box containing 2a, tandem duplicate 1	ENSDARP00000108324	-2.27977
RNA binding motif protein 24a	ENSDARP00000130407	-2.28576
family with sequence similarity 134, member A	ENSDARP00000086709	-2.28598
late endosomal/lysosomal adaptor, MAPK and MTOR activator 2	ENSDARP00000058324	-2.28693
regulatory factor X, 1a (influences HLA class II expression)	ENSDARP00000104544	-2.29022
intersectin 2a	ENSDARP00000062779	-2.29259
ring finger protein 180	ENSDARP00000074153	-2.29291
titin a	ENSDARP00000105577	-2.29523
MAP/microtubule affinity-regulating kinase 3b	ENSDARP00000081648	-2.298
CDK5 regulatory subunit associated protein 2	ENSDARP00000028290	-2.29824
elongator acetyltransferase complex subunit 3	ENSDARP00000113240	-2.30023
inositol hexakisphosphate kinase 2b	ENSDARP00000024046	-2.30236
zinc finger, AN1-type domain 1	ENSDARP00000022900	-2.30825
glypican 3	ENSDARP00000104788	-2.3114
RNA binding motif protein 11	ENSDARP00000114098	-2.31524
sequestosome 1	ENSDARP00000117113	-2.31558
zinc finger, RAN-binding domain containing 1b	ENSDARP00000086546	-2.31577
F-box protein 7	ENSDARP00000131768	-2.3166
signal peptide peptidase-like 2	ENSDARP00000105160	-2.31779
adhesion regulating molecule 1	ENSDARP00000075874	-2.31933
survival of motor neuron 1, telomeric	ENSDARP00000017636	-2.32127
SCY1-like, kinase-like 1	ENSDARP00000068527	-2.32378
insulin-like growth factor 1a receptor	ENSDARP00000017066	-2.32502
phosphodiesterase 3B, cGMP-inhibited	ENSDARP00000084073	-2.33013
malate dehydrogenase 1B, NAD (soluble)	ENSDARP00000136780	-2.33056
G protein-coupled receptor 155b	ENSDARP00000125851	-2.33124
SUMO1/sentrin specific peptidase 6a	ENSDARP00000135570	-2.34726
autophagy related 4B, cysteine peptidase	ENSDARP00000106508	-2.35048
im:7160594	ENSDARP00000061539	-2.35089
TBC1 (tre-2/USP6, BUB2, cdc16) domain family, member 1	ENSDARP00000121325	-2.35558
nuclear protein 1	ENSDARP00000119975	-2.35848
E1A binding protein p300 b	ENSDARP00000081202	-2.36284
OTU deubiquitinase 5a	ENSDARP00000076436	-2.36454
si:dkey-17m8.1	ENSDARP00000103750	-2.36591
pku300	ENSDARP00000113826	-2.37285
motile sperm domain containing 1	ENSDARP00000031983	-2.37478
si:ch73-364h19.2	ENSDARP00000133562	-2.37585
LMBR1 domain containing 2a	ENSDARP00000140984	-2.37817
ankyrin repeat and SOCS box containing 5b	ENSDARP00000069715	-2.3802
si:dkey-96n2.3	ENSDARP00000066804	-2.38038
Kruppel-like factor 5b	ENSDARP00000122207	-2.38096
HMG-box transcription factor 1	ENSDARP00000039092	-2.38652
hypothetical protein FLJ11011-like (H. sapiens)	ENSDARP00000108136	-2.39001
ring finger protein 115	ENSDARP00000084762	-2.39044
family with sequence similarity 13, member A	ENSDARP00000074839	-2.39714
general transcription factor IIIC, polypeptide 1, alpha 220kDa	ENSDARP00000132798	-2.39716
l-isoaspartyl protein carboxyl methyltransferase, like	ENSDARP00000112514	-2.39833
lysophospholipase I	ENSDARP00000137978	-2.41387
transcription factor EB	ENSDARP00000140500	-2.41527
pseudouridylate synthase 10	ENSDARP00000097545	-2.41828
deltex 2, E3 ubiquitin ligase	ENSDARP00000055349	-2.42029
ectopic P-granules autophagy protein 5 homolog (C. elegans)	ENSDARP00000078079	-2.42101
flavin adenine dinucleotide synthetase 1	ENSDARP00000119151	-2.431
si:dkey-7i4.21	ENSDARP00000141075	-2.43595
follistatin a	ENSDARP00000122591	-2.43628
transmembrane protein 41aa	ENSDARP00000093207	-2.43695
oxidase (cytochrome c) assembly 1-like	ENSDARP00000091530	-2.4391
cdkn1a interacting zinc finger protein 1b	ENSDARP00000097717	-2.44163
0	ENSDARP00000134831	-2.44422
dual specificity phosphatase 11 (RNA/RNP complex 1-interacting)	ENSDARP00000119897	-2.44978
vasohibin 2	ENSDARP00000132957	-2.45335
consortin, connexin sorting protein b	ENSDARP00000062760	-2.45695
TBC1 domain family, member 25	ENSDARP00000078040	-2.46176
cell cycle progression 1	ENSDARP00000137001	-2.46978
GRIP1 associated protein 1	ENSDARP00000102905	-2.47288
si:dkey-11e23.4	ENSDARP00000062337	-2.4779
Cbp/p300-interacting transactivator, with Glu/Asp-rich carboxy-terminal domain, 4b	ENSDARP00000137672	-2.48085
ST3 beta-galactoside alpha-2,3-sialyltransferase 1, like	ENSDARP00000012674	-2.4816
methylenetetrahydrofolate dehydrogenase (NADP+ dependent) 2, methenyltetrahydrofolate cyclohydrolase	ENSDARP00000132963	-2.48564
ndrg family member 3b	ENSDARP00000007759	-2.48779
ubiquitin specific peptidase 25	ENSDARP00000123830	-2.4882
tripeptidyl peptidase I	ENSDARP00000124672	-2.51256
chloride channel 6	ENSDARP00000047133	-2.5174
aminoacyl tRNA synthetase complex-interacting multifunctional protein 1	ENSDARP00000110185	-2.5224
ddb1 and cul4 associated factor 11	ENSDARP00000130685	-2.52425
zinc finger protein 994	ENSDARP00000138285	-2.52702
0	ENSDARP00000105904	-2.52716
family with sequence similarity 210, member B	ENSDARP00000136703	-2.52842
opsin 1 (cone pigments), short-wave-sensitive 2	ENSDARP00000019477	-2.52913
neutral sphingomyelinase (N-SMase) activation associated factor	ENSDARP00000068125	-2.53029
chromosome 16 open reading frame 70	ENSDARP00000138445	-2.5336
chromosome 9 open reading frame 72	ENSDARP00000109148	-2.53791
zinc finger CCCH-type containing 3	ENSDARP00000105060	-2.54362
PX domain containing serine/threonine kinase	ENSDARP00000138727	-2.55225
serologically defined colon cancer antigen 8	ENSDARP00000099835	-2.55436
acyl-CoA dehydrogenase, C-2 to C-3 short chain	ENSDARP00000014757	-2.55686
NudC domain containing 2	ENSDARP00000102198	-2.56122
cordon-bleu WH2 repeat protein-like 1a	ENSDARP00000126264	-2.56193
peroxisomal biogenesis factor 12	ENSDARP00000050911	-2.57
potassium channel, voltage gated shaker related subfamily A, member 3	ENSDARP00000097504	-2.57863
amyotrophic lateral sclerosis 2b (juvenile)	ENSDARP00000123908	-2.58738
si:dkey-4c2.11	ENSDARP00000129466	-2.58775
yippee-like 1	ENSDARP00000051663	-2.59038
F-box protein 4	ENSDARP00000123104	-2.60648
inhibitor of kappa light polypeptide gene enhancer in B-cells, kinase complex-associated protein	ENSDARP00000135682	-2.61487
si:ch73-173p19.1	ENSDARP00000112095	-2.62127
BTB (POZ) domain containing 2	ENSDARP00000130005	-2.6268
patatin-like phospholipase domain containing 6	ENSDARP00000049715	-2.62768
SREBF chaperone	ENSDARP00000121892	-2.63961
alpha-kinase 2	ENSDARP00000122327	-2.64269
unconventional SNARE in the ER 1 homolog (S. cerevisiae)	ENSDARP00000024706	-2.64475
RAB24, member RAS oncogene family	ENSDARP00000070635	-2.66149
ZXD family zinc finger C	ENSDARP00000126156	-2.66336
histidine triad nucleotide binding protein 3	ENSDARP00000102849	-2.6648
nucleolar protein 11	ENSDARP00000135318	-2.66545
phospholipase A2, group VI (cytosolic, calcium-independent)	ENSDARP00000125120	-2.67367
MDM2 oncogene, E3 ubiquitin protein ligase	ENSDARP00000072320	-2.67625
valosin containing protein (p97)/p47 complex interacting protein 1	ENSDARP00000078952	-2.68041
SMAD family member 2	ENSDARP00000111803	-2.68312
bloodthirsty-related gene family, member 6	ENSDARP00000070793	-2.68687
WD repeat domain 45	ENSDARP00000108156	-2.68688
ring finger protein 168	ENSDARP00000130549	-2.69109
presenilin 2	ENSDARP00000011791	-2.69803
peroxisomal biogenesis factor 1	ENSDARP00000137115	-2.70064
Rab geranylgeranyltransferase, alpha subunit	ENSDARP00000089797	-2.71961
coiled-coil domain containing 34	ENSDARP00000140782	-2.73769
oxysterol binding protein-like 1A	ENSDARP00000070318	-2.74857
potassium channel, two pore domain subfamily K, member 4	ENSDARP00000131960	-2.75894
chromobox homolog 7a	ENSDARP00000055427	-2.76984
ectonucleotide pyrophosphatase/phosphodiesterase 5	ENSDARP00000120472	-2.7762
phosphatidylinositol 3-kinase, catalytic subunit type 3	ENSDARP00000140004	-2.77756
si:ch211-271g18.1	ENSDARP00000133818	-2.78506
family with sequence similarity 160, member B1	ENSDARP00000112213	-2.79677
forkhead box O4	ENSDARP00000072649	-2.79757
myotubularin related protein 14	ENSDARP00000077520	-2.8068
REX1, RNA exonuclease 1 homolog	ENSDARP00000074070	-2.8075
TBC1 (tre-2/USP6, BUB2, cdc16) domain family, member 1	ENSDARP00000121624	-2.83986
cell division cycle 34 homolog (S. cerevisiae) a	ENSDARP00000092433	-2.84653
mitogen-activated protein kinase kinase kinase 15	ENSDARP00000114050	-2.8655
chloride channel, voltage-sensitive 5b	ENSDARP00000124186	-2.86829
arrestin domain containing 2	ENSDARP00000017762	-2.87823
gem (nuclear organelle) associated protein 2	ENSDARP00000124464	-2.88191
histone deacetylase 5	ENSDARP00000100072	-2.88466
DnaJ (Hsp40) homolog, subfamily A, member 3B	ENSDARP00000133104	-2.89418
SNF8, ESCRT-II complex subunit, homolog (S. cerevisiae)	ENSDARP00000075332	-2.90017
Smith-Magenis syndrome chromosome region, candidate 8a	ENSDARP00000069232	-2.90767
protein tyrosine phosphatase type IVA, member 3	ENSDARP00000114815	-2.91854
acyl-CoA thioesterase 9, tandem duplicate 1	ENSDARP00000114744	-2.92342
unc-51 like autophagy activating kinase 1a	ENSDARP00000084967	-2.92767
si:ch73-109d9.4	ENSDARP00000105293	-2.93503
coenzyme Q4 homolog (S. cerevisiae)	ENSDARP00000139950	-2.93865
heterogeneous nuclear ribonucleoprotein U-like 2	ENSDARP00000119095	-2.94639
carnitine palmitoyltransferase 1B (muscle)	ENSDARP00000077856	-2.98196
zinc finger and BTB domain containing 14	ENSDARP00000141581	-2.98805
DIS3 exosome endoribonuclease and 3'-5' exoribonuclease	ENSDARP00000079889	-3.03052
synaptosomal-associated protein, 47	ENSDARP00000087173	-3.04361
BEN domain containing 3	ENSDARP00000120361	-3.05267
WW domain binding protein 1-like b	ENSDARP00000044213	-3.05436
Scm-like with four mbt domains 2	ENSDARP00000044376	-3.0626
WD repeat domain 59	ENSDARP00000106181	-3.06877
outer dense fiber of sperm tails 3-like 2	ENSDARP00000016318	-3.07922
solute carrier family 40 (iron-regulated transporter), member 1	ENSDARP00000000250	-3.08612
component of oligomeric golgi complex 1	ENSDARP00000139736	-3.08961
cholinergic receptor, nicotinic, delta (muscle)	ENSDARP00000016537	-3.09005
kelch-like family member 30	ENSDARP00000128127	-3.12831
leucine rich repeat containing 40	ENSDARP00000016699	-3.14993
ankyrin repeat and BTB (POZ) domain containing 1	ENSDARP00000098929	-3.16305
acetyl-CoA carboxylase beta	ENSDARP00000083511	-3.18584
spinster homolog 1 (Drosophila)	ENSDARP00000009970	-3.20851
microtubule-associated protein 1 light chain 3 beta	ENSDARP00000130443	-3.23954
HscB mitochondrial iron-sulfur cluster co-chaperone	ENSDARP00000098896	-3.25199
cytochrome P450, family 7, subfamily B, polypeptide 1	ENSDARP00000020000	-3.25742
si:dkey-77f17.1	ENSDARP00000118301	-3.27634
lon peptidase 2, peroxisomal	ENSDARP00000140082	-3.28316
cathepsin La	ENSDARP00000106602	-3.32017
microsomal glutathione S-transferase 1.1	ENSDARP00000116058	-3.35895
ATPase, class II, type 9B	ENSDARP00000084909	-3.38122
kelch-like family member 22	ENSDARP00000106872	-3.40119
kelch-like family member 24b	ENSDARP00000006759	-3.40725
nuclear protein, transcriptional regulator, 1-like	ENSDARP00000141443	-3.44301
carnitine O-octanoyltransferase	ENSDARP00000007394	-3.46373
WD repeat domain 36	ENSDARP00000008668	-3.47794
carnitine palmitoyltransferase 1B (muscle)	ENSDARP00000075575	-3.51392
F-box protein 32	ENSDARP00000058937	-3.57141
solute carrier family 25 (pyrimidine nucleotide carrier ), member 36a	ENSDARP00000004962	-3.58773
protein-L-isoaspartate (D-aspartate) O-methyltransferase domain containing 1	ENSDARP00000069627	-3.58943
calcium binding and coiled-coil domain 2	ENSDARP00000127186	-3.61046
ddb1 and cul4 associated factor 5	ENSDARP00000079302	-3.6223
yippee-like 3	ENSDARP00000113056	-3.65854
proteasome (prosome, macropain) activator subunit 4a	ENSDARP00000131347	-3.67994
angiopoietin-like 4	ENSDARP00000122994	-3.68266
solute carrier family 46, member 3	ENSDARP00000122679	-3.68934
gliomedin	ENSDARP00000082393	-3.71194
tripartite motif containing 16	ENSDARP00000006227	-3.74218
spermine oxidase	ENSDARP00000053684	-3.74992
si:ch211-195b13.1	ENSDARP00000009591	-3.75073
ataxin 2-like	ENSDARP00000136504	-3.78891
PIH1 domain containing 1	ENSDARP00000055307	-3.92943
phospholipase A2, group XV	ENSDARP00000131824	-3.94596
guanylate cyclase activator 1B	ENSDARP00000019977	-4.00897
RPTOR independent companion of MTOR, complex 2b	ENSDARP00000058310	-4.05071
6-phosphofructo-2-kinase/fructose-2,6-biphosphatase 4b	ENSDARP00000094007	-4.06375
mitochondrial ribosome-associated GTPase 2	ENSDARP00000109087	-4.13103
heat shock protein, alpha-crystallin-related, 9	ENSDARP00000103607	-4.13388
spermidine/spermine N1-acetyltransferase 1b	ENSDARP00000042494	-4.17795
ankyrin repeat and SOCS box containing 15b	ENSDARP00000114637	-4.24575
solute carrier family 35, member E4	ENSDARP00000119450	-4.28929
arrestin domain containing 3a	ENSDARP00000069080	-4.32214
serine incorporator 1	ENSDARP00000027703	-4.42607
ankyrin repeat and SOCS box containing 10	ENSDARP00000134254	-4.46082
glutamate-ammonia ligase (glutamine synthase) b	ENSDARP00000131775	-4.49736
PQ loop repeat containing 2	ENSDARP00000130903	-4.51501
membrane protein, palmitoylated 1	ENSDARP00000131512	-4.63806
proteasome (prosome, macropain) activator subunit 4a	ENSDARP00000107560	-4.67736
two pore segment channel 1	ENSDARP00000118062	-4.79917
autophagy related 9B	ENSDARP00000120741	-4.81586
F-box and leucine-rich repeat protein 2	ENSDARP00000018003	-4.82513
zinc finger protein 1124	ENSDARP00000109576	-5.11068
adenosine monophosphate deaminase 3a	ENSDARP00000124263	-5.12259
autophagy related 2A	ENSDARP00000139956	-5.19952
growth hormone receptor b	ENSDARP00000004107	-5.36184
BCL2/adenovirus E1B interacting protein 3	ENSDARP00000140152	-5.41466
ankyrin repeat and SOCS box containing 10	ENSDARP00000135389	-5.46328
solute carrier family 3 (amino acid transporter heavy chain), member 2a	ENSDARP00000052916	-5.51202
zinc fingers and homeoboxes 3	ENSDARP00000141318	-5.88916
DIS3 like exosome 3'-5' exoribonuclease	ENSDARP00000069661	-5.97886
solute carrier family 48 (heme transporter), member 1b	ENSDARP00000035010	-6.03589
adaptor-related protein complex 5, zeta 1 subunit	ENSDARP00000128237	-6.04373
disrupted in renal carcinoma 2	ENSDARP00000019390	-6.84482
phosphoribosyl pyrophosphate synthetase-associated protein 1	ENSDARP00000137844	-8.396
si:ch211-260e23.9	ENSDARP00000141376	-8.72374
molybdenum cofactor synthesis 2	ENSDARP00000124397	-10.1762
pyruvate dehydrogenase kinase, isozyme 2a	ENSDARP00000012861	-10.4783
solute carrier family 7 (amino acid transporter light chain, L system), member 8a	ENSDARP00000012295	-11.3392
family with sequence similarity 217, member B	ENSDARP00000109102	-12.045
empty spiracles homeobox 2	ENSDARP00000058035	-16.3001
calcium binding and coiled-coil domain 1a	ENSDARP00000093924	-16.7295
solute carrier family 43 (amino acid system L transporter), member 2a	ENSDARP00000120945	-37.6055
kelch-like family member 38a	ENSDARP00000052077	-40.0864
hairy-related 6	ENSDARP00000018393	-51.2024
si:zfos-911d5.4	ENSDARP00000127241	-73.1464
