# Supplementary material for: Trans-omics approaches used to characterise fish nutritional biorhythms in leopard coral grouper (Plectropomus leopardus)
Source: Sci Rep. 2017 Aug 24;7:9372. doi: 10.1038/s41598-017-09531-4 (PMC5570933; doi:10.1038/s41598-017-09531-4)
Supplement: Supplementary file 9 — Table S3D [file 41598_2017_9531_MOESM9_ESM.xls]

## Sheet: FC2
Annotations - Description	Annotations - Ensembl (zebrafish)	t-test: NF2-ZT14 vs F4-ZT14 normalized values - Fold change
si:dkey-21h14.12	ENSDARP00000130119	15.0457
Pim-3 proto-oncogene, serine/threonine kinase	ENSDARP00000071912	6.96465
SH3-domain GRB2-like (endophilin) interacting protein 1b	ENSDARP00000138512	6.54928
FERM domain containing 4A	ENSDARP00000118708	6.21179
microtubule associated monooxygenase, calponin and LIM domain containing 2b	ENSDARP00000132594	5.67468
nuclear receptor subfamily 4, group A, member 3	ENSDARP00000137021	4.89159
G protein-coupled receptor 146	ENSDARP00000077459	4.38846
pleckstrin homology domain containing, family N member 1	ENSDARP00000105625	4.36762
sema domain, immunoglobulin domain (Ig), short basic domain, secreted, (semaphorin) 3Aa	ENSDARP00000051791	4.02339
BRCA1 associated RING domain 1	ENSDARP00000120153	4.01636
matrix-remodelling associated 5a	ENSDARP00000097966	3.98227
0	ENSDARP00000048762	3.92633
si:ch211-226m16.2	ENSDARP00000112638	3.7141
dual specificity phosphatase 22b	ENSDARP00000058288	3.71316
frizzled class receptor 8a	ENSDARP00000066834	3.6001
centrosomal protein 63	ENSDARP00000073875	3.50451
DENN/MADD domain containing 3a	ENSDARP00000100292	3.43712
0	ENSDARP00000133336	3.39287
endonuclease/exonuclease/phosphatase family domain containing 1	ENSDARP00000095703	3.38432
ankyrin repeat domain 10b	ENSDARP00000115085	3.33547
dimethylglycine dehydrogenase	ENSDARP00000003841	3.32566
HECT, C2 and WW domain containing E3 ubiquitin protein ligase 2b	ENSDARP00000084719	3.31093
Pim-1 proto-oncogene, serine/threonine kinase	ENSDARP00000132458	3.28674
solute carrier family 7 (cationic amino acid transporter, y+ system), member 1	ENSDARP00000027285	3.26752
si:ch211-236l14.4	ENSDARP00000083711	3.24962
pyruvate dehyrogenase phosphatase catalytic subunit 1	ENSDARP00000101519	3.21674
si:ch73-281f12.4	ENSDARP00000127833	3.14767
UDP-N-acetylglucosamine pyrophosphorylase 1	ENSDARP00000135567	3.0595
si:ch211-195m9.3	ENSDARP00000126095	2.92926
coenzyme Q10B	ENSDARP00000073037	2.88094
methionine adenosyltransferase II, alpha a	ENSDARP00000105782	2.76082
cugbp, Elav-like family member 2	ENSDARP00000112156	2.74874
ciliary neurotrophic factor	ENSDARP00000119708	2.74078
frizzled class receptor 9b	ENSDARP00000006458	2.73114
methionine adenosyltransferase II, alpha-like	ENSDARP00000134387	2.7212
actin binding LIM protein 1a	ENSDARP00000140628	2.68851
chromobox homolog 5 (HP1 alpha homolog, Drosophila)	ENSDARP00000120906	2.67767
vacuole membrane protein 1	ENSDARP00000004153	2.6681
alkB homolog 1, histone H2A dioxygenase	ENSDARP00000140620	2.66221
mitochondrial ribosomal protein L39	ENSDARP00000060943	2.63828
abhydrolase domain containing 3	ENSDARP00000004474	2.61521
phosphoserine phosphatase	ENSDARP00000058992	2.61389
betacellulin, epidermal growth factor family member	ENSDARP00000137815	2.61077
transportin 1	ENSDARP00000051277	2.56914
0	ENSDARP00000141616	2.55994
U2 small nuclear RNA auxiliary factor 2b	ENSDARP00000137574	2.55477
ARP6 actin-related protein 6 homolog (yeast)	ENSDARP00000005947	2.55214
WNK lysine deficient protein kinase 1b	ENSDARP00000121844	2.54443
coronin, actin binding protein, 1Cb	ENSDARP00000113857	2.53731
0	ENSDARP00000135341	2.51904
BCL2-associated athanogene 2	ENSDARP00000049683	2.50343
methyltransferase like 11B	ENSDARP00000120895	2.4912
transmembrane protein 100	ENSDARP00000105454	2.48342
aryl hydrocarbon receptor nuclear translocator-like 2	ENSDARP00000134619	2.46502
growth arrest and DNA-damage-inducible, alpha, a	ENSDARP00000063995	2.44801
solute carrier family 39 (zinc transporter), member 7	ENSDARP00000130247	2.4349
RAR-related orphan receptor C b	ENSDARP00000105771	2.42769
acyl-CoA dehydrogenase family, member 8	ENSDARP00000062568	2.41649
mitochondrial fission process 1	ENSDARP00000141096	2.4161
zinc finger protein 985	ENSDARP00000138834	2.40397
sterol regulatory element binding transcription factor 1	ENSDARP00000087097	2.40359
zinc finger protein 652	ENSDARP00000084356	2.40345
eukaryotic translation initiation factor 4 gamma, 1	ENSDARP00000135501	2.40282
acyl-CoA synthetase long-chain family member 1a	ENSDARP00000105676	2.3987
0	ENSDARP00000107506	2.38799
si:ch211-205a14.7	ENSDARP00000141199	2.37313
protein phosphatase 1, regulatory (inhibitor) subunit 1C	ENSDARP00000133681	2.36144
multiple coagulation factor deficiency 2	ENSDARP00000058106	2.36058
tryptophanyl-tRNA synthetase	ENSDARP00000136378	2.35159
integrin, beta 6	ENSDARP00000065932	2.34592
serine/arginine-rich splicing factor 3b	ENSDARP00000122246	2.34022
endoplasmic reticulum-golgi intermediate compartment 1	ENSDARP00000138368	2.33606
WD repeat domain 73	ENSDARP00000032408	2.3296
vascular endothelial growth factor Ab	ENSDARP00000120175	2.32929
heat shock 10 protein 1	ENSDARP00000073069	2.32164
hippocalcin-like 1	ENSDARP00000038816	2.31102
heparan sulfate 2-O-sulfotransferase 1a	ENSDARP00000141275	2.291
xylosyltransferase II	ENSDARP00000077337	2.27418
PRP40 pre-mRNA processing factor 40 homolog A	ENSDARP00000075769	2.27111
0	ENSDARP00000096770	2.2697
dihydrolipoamide branched chain transacylase E2	ENSDARP00000137558	2.24957
chemokine-like receptor 1	ENSDARP00000108404	2.24245
mesenchyme homeobox 1	ENSDARP00000027691	2.241
solute carrier family 35, member B1	ENSDARP00000055721	2.2291
olfactory receptor C family, g2	ENSDARP00000132374	2.2285
sorting nexin 9b	ENSDARP00000060937	2.21261
matrix-remodelling associated 5a	ENSDARP00000113236	2.19585
transmembrane protein 161B	ENSDARP00000072863	2.19473
transferrin receptor 1a	ENSDARP00000137503	2.18412
branched chain amino-acid transaminase 2, mitochondrial	ENSDARP00000122776	2.18046
fibroblast growth factor 6b	ENSDARP00000067389	2.174
im:7152756	ENSDARP00000114903	2.16374
regulator of G-protein signaling 6	ENSDARP00000069971	2.1484
von Willebrand factor A domain containing 9	ENSDARP00000060730	2.14738
protein kinase C and casein kinase substrate in neurons 2	ENSDARP00000086847	2.14152
estrogen-related receptor alpha	ENSDARP00000091431	2.14085
elongation factor RNA polymerase II	ENSDARP00000091415	2.13606
IQ motif and Sec7 domain 1b	ENSDARP00000043090	2.132
si:dkey-27j5.10	ENSDARP00000109700	2.12306
mitochondrial calcium uniporter	ENSDARP00000133611	2.12145
ATPase family, AAA domain containing 5b	ENSDARP00000140775	2.11112
family with sequence similarity 117, member Aa	ENSDARP00000103558	2.10977
peroxisomal trans-2-enoyl-CoA reductase	ENSDARP00000072849	2.10132
HIG1 hypoxia inducible domain family, member 1A	ENSDARP00000033361	2.09717
DnaJ (Hsp40) homolog, subfamily C, member 5ab	ENSDARP00000025071	2.08771
ankyrin repeat and sterile alpha motif domain containing 1Ab	ENSDARP00000127541	2.08641
serine/threonine kinase 40	ENSDARP00000130758	2.0774
bloodthirsty-related gene family, member 25	ENSDARP00000137909	2.04219
nexilin (F actin binding protein)	ENSDARP00000124483	2.04135
chromosome 18 open reading frame 25	ENSDARP00000067732	2.03582
ankyrin repeat and SOCS box-containing 12b	ENSDARP00000054692	2.02655
5'-nucleotidase, cytosolic IAa	ENSDARP00000052097	2.02142
MRE11 homolog A, double strand break repair nuclease	ENSDARP00000139437	-1.79554
DEAH (Asp-Glu-Ala-His) box polypeptide 16	ENSDARP00000002154	-1.8238
VPS9 domain containing 1	ENSDARP00000117841	-1.82492
ring finger protein 180	ENSDARP00000074153	-1.88648
sphingosine-1-phosphate lyase 1	ENSDARP00000098071	-1.89573
calcium homeostasis endoplasmic reticulum protein	ENSDARP00000030934	-1.92521
DEAD (Asp-Glu-Ala-Asp) box polypeptide 41	ENSDARP00000138168	-1.93282
interferon regulatory factor 2	ENSDARP00000130583	-1.9378
collagen, type IV, alpha 3 (Goodpasture antigen) binding protein a	ENSDARP00000031931	-1.95122
diacylglycerol lipase, beta	ENSDARP00000106821	-1.96126
mitogen-activated protein kinase kinase kinase 6	ENSDARP00000138696	-1.96937
dynamin 3a	ENSDARP00000126769	-1.97716
pellino E3 ubiquitin protein ligase 1b	ENSDARP00000087380	-1.97778
tetratricopeptide repeat domain 37	ENSDARP00000091573	-1.99975
PIH1 domain containing 1	ENSDARP00000055307	-2.00314
single-strand-selective monofunctional uracil-DNA glycosylase 1	ENSDARP00000137721	-2.00642
male germ cell-associated kinase	ENSDARP00000076797	-2.00787
syntaxin 18	ENSDARP00000051892	-2.01353
spermatogenesis associated 2-like	ENSDARP00000098464	-2.01488
MAP/microtubule affinity-regulating kinase 3b	ENSDARP00000081648	-2.01815
embryonal Fyn-associated substrate	ENSDARP00000109056	-2.02332
RAB2A, member RAS oncogene family	ENSDARP00000003571	-2.03028
coiled-coil domain containing 141	ENSDARP00000059450	-2.0312
potassium channel, voltage gated shaker related subfamily A, member 3	ENSDARP00000097504	-2.03239
kelch domain containing 10	ENSDARP00000067047	-2.03414
melanoma associated antigen (mutated) 1-like 1	ENSDARP00000113968	-2.03519
SID1 transmembrane family, member 2	ENSDARP00000067582	-2.03764
calcium channel flower domain containing 1	ENSDARP00000106524	-2.04687
transcription factor EB	ENSDARP00000140500	-2.05779
calpain 1, (mu/I) large subunit	ENSDARP00000102675	-2.06298
small nuclear ribonucleoprotein 48 (U11/U12)	ENSDARP00000098751	-2.06358
0	ENSDARP00000104336	-2.07088
hydroxyprostaglandin dehydrogenase 15-(NAD)	ENSDARP00000015036	-2.07669
5'-nucleotidase, cytosolic IIb	ENSDARP00000065124	-2.08581
upstream transcription factor 1	ENSDARP00000002107	-2.09198
HscB mitochondrial iron-sulfur cluster co-chaperone	ENSDARP00000098896	-2.10367
cholinergic receptor, nicotinic, alpha 1 (muscle)	ENSDARP00000021860	-2.11112
solute carrier family 30 (zinc transporter), member 4	ENSDARP00000136240	-2.11158
AT hook containing transcription factor 1	ENSDARP00000101996	-2.11765
protein phosphatase 4, regulatory subunit 1-like	ENSDARP00000135665	-2.11901
pre-mRNA processing factor 38A	ENSDARP00000057289	-2.12749
disrupted in renal carcinoma 2	ENSDARP00000019390	-2.13628
patatin-like phospholipase domain containing 6	ENSDARP00000049715	-2.13867
family with sequence similarity 13, member A	ENSDARP00000074839	-2.13976
alpha-kinase 3a	ENSDARP00000112705	-2.15
SCY1-like, kinase-like 3	ENSDARP00000033868	-2.15323
neuropeptides B/W receptor 2a	ENSDARP00000103540	-2.15392
alpha-kinase 2	ENSDARP00000122327	-2.15519
tubulin folding cofactor E-like b	ENSDARP00000005877	-2.15703
jumonji domain containing 4	ENSDARP00000096160	-2.16429
decapping mRNA 1A	ENSDARP00000132177	-2.18267
BCL2-associated agonist of cell death a	ENSDARP00000110213	-2.18747
si:ch73-167c12.2	ENSDARP00000138292	-2.19373
zgc:163098	ENSDARP00000101139	-2.1982
tripartite motif containing 47	ENSDARP00000073663	-2.19876
prolyl 3-hydroxylase 2	ENSDARP00000135114	-2.2054
RNA binding motif protein 24a	ENSDARP00000130407	-2.20609
myogenin	ENSDARP00000010347	-2.22133
si:ch73-206p6.1	ENSDARP00000129281	-2.22331
protein kinase, cGMP-dependent, type Ib	ENSDARP00000126641	-2.22776
guanine nucleotide binding protein-like 1	ENSDARP00000082946	-2.23199
HMG-box transcription factor 1	ENSDARP00000039092	-2.2374
transmembrane protease, serine 15	ENSDARP00000121315	-2.25057
cholinergic receptor, nicotinic, delta (muscle)	ENSDARP00000016537	-2.26187
regulatory factor X, 2 (influences HLA class II expression)	ENSDARP00000039332	-2.26701
Kruppel-like factor 11b	ENSDARP00000119308	-2.28036
yippee-like 3	ENSDARP00000113056	-2.28206
myeloid cell leukemia 1b	ENSDARP00000112485	-2.28223
mitogen-activated protein kinase kinase kinase 4	ENSDARP00000133970	-2.28377
male-specific lethal 1 homolog b (Drosophila)	ENSDARP00000127123	-2.28643
solute carrier family 25 (mitochondrial carrier, brain), member 14	ENSDARP00000039365	-2.29258
F-box and leucine-rich repeat protein 2	ENSDARP00000018003	-2.3007
abhydrolase domain containing 2b	ENSDARP00000067326	-2.30385
0	ENSDARP00000073101	-2.30983
ring finger protein 24	ENSDARP00000136621	-2.31621
cathepsin F	ENSDARP00000112297	-2.33997
patatin-like phospholipase domain containing 2	ENSDARP00000112450	-2.34678
kelch-like family member 22	ENSDARP00000106872	-2.35636
myogenin	ENSDARP00000137676	-2.35839
C1q and tumor necrosis factor related protein 9	ENSDARP00000110799	-2.3908
aldehyde oxidase 6	ENSDARP00000135918	-2.41057
caspase 3, apoptosis-related cysteine peptidase a	ENSDARP00000006831	-2.4199
methylmalonic aciduria (cobalamin deficiency) cblD type, with homocystinuria	ENSDARP00000060978	-2.42741
F-box protein 8	ENSDARP00000008391	-2.44098
myosin light chain kinase family, member 4a	ENSDARP00000129107	-2.4531
Dexi homolog (mouse)	ENSDARP00000072301	-2.45366
transport and golgi organization 6 homolog (Drosophila)	ENSDARP00000042495	-2.45631
si:ch211-23l10.2	ENSDARP00000085200	-2.46484
centrin 4	ENSDARP00000060416	-2.48844
TBC1 domain family, member 4	ENSDARP00000114595	-2.4905
nuclear protein, transcriptional regulator, 1-like	ENSDARP00000141443	-2.49093
LMBR1 domain containing 2a	ENSDARP00000140984	-2.49438
tripartite motif containing 32	ENSDARP00000136136	-2.51012
TRAF-interacting protein with forkhead-associated domain	ENSDARP00000107878	-2.54654
zinc finger, AN1-type domain 5a	ENSDARP00000117816	-2.56015
GP1 homolog, RAB6A GEF complex partner 1	ENSDARP00000141998	-2.5927
family with sequence similarity 13, member C	ENSDARP00000131750	-2.59393
ataxin 2-like	ENSDARP00000136504	-2.59395
H1 histone family, member 0	ENSDARP00000056285	-2.60193
t-complex 11, testis-specific-like 2	ENSDARP00000136376	-2.6061
aminoacyl tRNA synthetase complex-interacting multifunctional protein 1	ENSDARP00000110185	-2.60921
kelch-like family member 30	ENSDARP00000128127	-2.64012
Niemann-Pick disease, type C1	ENSDARP00000094372	-2.6457
protein-L-isoaspartate (D-aspartate) O-methyltransferase domain containing 1	ENSDARP00000069627	-2.66496
kelch-like family member 21	ENSDARP00000138211	-2.66553
mitochondrial transcription termination factor 3	ENSDARP00000004826	-2.66668
DCN1, defective in cullin neddylation 1, domain containing 2a	ENSDARP00000121845	-2.68679
glycerophosphocholine phosphodiesterase 1	ENSDARP00000107604	-2.68771
nucleolar protein 11	ENSDARP00000135318	-2.70548
si:ch211-140b10.6	ENSDARP00000139573	-2.7408
transmembrane protein 187	ENSDARP00000068202	-2.76292
myosin light chain kinase family, member 4a	ENSDARP00000105196	-2.77064
INO80 complex subunit E	ENSDARP00000028787	-2.77067
yippee-like 5	ENSDARP00000124163	-2.7794
si:dkey-65j6.2	ENSDARP00000131079	-2.79601
dephospho-CoA kinase domain containing	ENSDARP00000082563	-2.82409
angiopoietin-like 4	ENSDARP00000122994	-2.84524
regulator of G-protein signaling 9a	ENSDARP00000110956	-2.92303
chromosome 12 open reading frame 65	ENSDARP00000128821	-2.96063
sex comb on midleg-like 2 (Drosophila)	ENSDARP00000133933	-2.97995
WW domain binding protein 1-like b	ENSDARP00000044213	-3.02532
Cbp/p300-interacting transactivator, with Glu/Asp-rich carboxy-terminal domain, 4b	ENSDARP00000137672	-3.03358
membrane protein, palmitoylated 1	ENSDARP00000131512	-3.04105
tumor protein p53 inducible nuclear protein 2	ENSDARP00000130831	-3.04826
testis-specific kinase 2	ENSDARP00000082077	-3.10271
si:ch73-168d20.1	ENSDARP00000126848	-3.12345
phospholipase A2, group VI (cytosolic, calcium-independent)	ENSDARP00000125120	-3.16109
coiled-coil domain containing 117	ENSDARP00000121330	-3.18184
serine palmitoyltransferase, long chain base subunit 1	ENSDARP00000063119	-3.18301
ADAM metallopeptidase domain 17b	ENSDARP00000127197	-3.1847
cytochrome b561 family, member D1	ENSDARP00000072107	-3.19412
PQ loop repeat containing 2	ENSDARP00000130903	-3.23724
6-phosphofructo-2-kinase/fructose-2,6-biphosphatase 4b	ENSDARP00000094007	-3.27182
ubiquitin-like with PHD and ring finger domains 1	ENSDARP00000135054	-3.28352
WAP four-disulfide core domain 2	ENSDARP00000105933	-3.298
chromosome 9 open reading frame 72	ENSDARP00000109148	-3.3223
si:dkeyp-110e4.3	ENSDARP00000054188	-3.32304
wingless-type MMTV integration site family, member 9A	ENSDARP00000089162	-3.36693
myosin light chain kinase family, member 4b	ENSDARP00000083308	-3.39961
family with sequence similarity 210, member B	ENSDARP00000136703	-3.41045
glycerophosphocholine phosphodiesterase 1	ENSDARP00000011048	-3.41748
ferredoxin 1-like	ENSDARP00000088240	-3.5306
autophagy related 9B	ENSDARP00000120741	-3.53731
phosphoinositide-3-kinase interacting protein 1	ENSDARP00000115818	-4.04186
zinc finger protein 507	ENSDARP00000141221	-4.08261
BCL2/adenovirus E1B interacting protein 3	ENSDARP00000140152	-4.24422
zgc:153031	ENSDARP00000090537	-4.25706
si:ch211-260e23.9	ENSDARP00000141376	-4.27874
phytanoyl-CoA 2-hydroxylase interacting protein	ENSDARP00000099008	-4.3371
si:ch1073-390k14.1	ENSDARP00000105169	-4.42915
opsin 1 (cone pigments), short-wave-sensitive 2	ENSDARP00000019477	-4.72164
myotubularin related protein 14	ENSDARP00000077520	-4.75607
thyrotrophic embryonic factor a	ENSDARP00000057123	-5.19404
limb development membrane protein 1	ENSDARP00000044496	-5.34421
solute carrier family 47 (multidrug and toxin extrusion), member 2	ENSDARP00000078672	-5.34473
si:ch211-227e10.1	ENSDARP00000140331	-5.65953
insulin receptor substrate 2b	ENSDARP00000136042	-5.70561
microtubule associated serine/threonine kinase 3b	ENSDARP00000111316	-6.93974
signal transducing adaptor family member 2b	ENSDARP00000135979	-7.40771
adenosine monophosphate deaminase 3a	ENSDARP00000124263	-7.84553
pyruvate dehydrogenase kinase, isozyme 2a	ENSDARP00000012861	-10.1894
pleckstrin homology domain containing, family M (with RUN domain) member 1	ENSDARP00000132290	-10.7143
solute carrier family 3 (amino acid transporter heavy chain), member 2a	ENSDARP00000052916	-12.6327
solute carrier family 43 (amino acid system L transporter), member 2a	ENSDARP00000120945	-21.2689
molybdenum cofactor synthesis 2	ENSDARP00000124397	-39.3564
solute carrier family 7 (amino acid transporter light chain, L system), member 8a	ENSDARP00000012295	-41.1311
