# Supplementary material for: Trans-omics approaches used to characterise fish nutritional biorhythms in leopard coral grouper (Plectropomus leopardus)
Source: Sci Rep. 2017 Aug 24;7:9372. doi: 10.1038/s41598-017-09531-4 (PMC5570933; doi:10.1038/s41598-017-09531-4)
Supplement: Supplementary file 10 — Table S3E [file 41598_2017_9531_MOESM10_ESM.xls]

## Sheet: FC2
Annotations - Description	Annotations - Ensembl (zebrafish)	t-test: NF2-ZT20 vs F4-ZT20 normalized values - Fold change
SET and MYND domain containing 2a	ENSDARP00000071926	20.6329
heat shock 10 protein 1	ENSDARP00000073069	13.0226
cellular retinoic acid binding protein 2, b	ENSDARP00000039596	8.37712
carbonic anhydrase	ENSDARP00000022592	8.36912
family with sequence similarity 136, member A	ENSDARP00000133287	8.18028
FERM domain containing 4A	ENSDARP00000118708	7.3505
malectin	ENSDARP00000112772	6.71387
elongation factor Tu GTP binding domain containing 2	ENSDARP00000115252	6.61507
reticulocalbin 3, EF-hand calcium binding domain	ENSDARP00000055323	6.51472
ADP-dependent glucokinase	ENSDARP00000103574	6.33923
zgc:153733	ENSDARP00000069754	5.96509
homeodomain interacting protein kinase 2	ENSDARP00000084768	5.95894
solute carrier family 25 (mitochondrial carrier: glutamate), member 22	ENSDARP00000094162	5.94306
PRP19/PSO4 homolog (S. cerevisiae)	ENSDARP00000097371	5.60124
CDC42 effector protein (Rho GTPase binding) 3	ENSDARP00000069193	5.5155
high mobility group AT-hook 1a	ENSDARP00000118077	5.51413
tribbles pseudokinase 2	ENSDARP00000089195	5.44543
eukaryotic translation initiation factor 4E family member 1c	ENSDARP00000119224	5.43822
small nuclear ribonucleoprotein D3 polypeptide	ENSDARP00000011226	5.12707
tetraspanin 9a	ENSDARP00000040499	5.10319
solute carrier family 25 (pyrimidine nucleotide carrier), member 33	ENSDARP00000058406	4.82019
thioredoxin domain containing 5	ENSDARP00000116609	4.76084
H2A histone family, member Vb	ENSDARP00000136687	4.62786
KDEL (Lys-Asp-Glu-Leu) endoplasmic reticulum protein retention receptor 2a	ENSDARP00000011420	4.56781
glycerol kinase 2	ENSDARP00000124947	4.53641
lipase, endothelial	ENSDARP00000089620	4.48051
annexin A6	ENSDARP00000124518	4.36247
glycine amidinotransferase (L-arginine:glycine amidinotransferase)	ENSDARP00000136742	4.28382
Pim-3 proto-oncogene, serine/threonine kinase	ENSDARP00000071912	4.20907
prenyl (decaprenyl) diphosphate synthase, subunit 1	ENSDARP00000040864	3.99564
proliferating cell nuclear antigen	ENSDARP00000135962	3.91718
0	ENSDARP00000133336	3.90698
thioredoxin domain containing 12 (endoplasmic reticulum)	ENSDARP00000056898	3.74299
si:ch73-24k9.2	ENSDARP00000126765	3.69866
frizzled class receptor 8a	ENSDARP00000066834	3.6458
lamin B1	ENSDARP00000065036	3.627
kelch-like family member 23	ENSDARP00000138303	3.58913
heterochromatin protein 1, binding protein 3	ENSDARP00000071963	3.58072
3-monooxygenase/tryptophan 5-monooxygenase activation protein, gamma polypeptide 2	ENSDARP00000096898	3.57937
retinoic acid induced 14	ENSDARP00000058484	3.56644
calumenin b	ENSDARP00000025396	3.5522
tissue factor pathway inhibitor 2	ENSDARP00000081855	3.52755
transmembrane protein 161A	ENSDARP00000007148	3.52683
Yip1 interacting factor homolog B (S. cerevisiae)	ENSDARP00000059284	3.52204
mitochondrial fission process 1	ENSDARP00000141096	3.50926
serpin peptidase inhibitor, clade H (heat shock protein 47), member 1b	ENSDARP00000131782	3.50847
tubulin, beta 6 class V	ENSDARP00000140249	3.49035
peptidylprolyl isomerase G (cyclophilin G)	ENSDARP00000065255	3.47918
acyl-CoA dehydrogenase family, member 8	ENSDARP00000062568	3.46592
signal peptidase complex subunit 3	ENSDARP00000139098	3.46244
ATPase, H+ transporting, lysosomal, V1 subunit E1b	ENSDARP00000050220	3.44953
GTPase activating protein (SH3 domain) binding protein 1	ENSDARP00000121211	3.43416
transmembrane protein 177	ENSDARP00000091517	3.43065
annexin A6	ENSDARP00000096118	3.4267
tumor suppressing subtransferable candidate 4	ENSDARP00000113370	3.36721
solute carrier family 35, member B1	ENSDARP00000055721	3.36135
lamin B2	ENSDARP00000139279	3.34396
microtubule associated monooxygenase, calponin and LIM domain containing 2b	ENSDARP00000132594	3.32847
ELL associated factor 2	ENSDARP00000005794	3.29897
HIG1 hypoxia inducible domain family, member 1A	ENSDARP00000033361	3.29261
olfactory receptor C family, g2	ENSDARP00000132374	3.29215
stomatin (EPB72)-like 2	ENSDARP00000141850	3.27
histone deacetylase 3	ENSDARP00000054625	3.25933
phosphorylated adaptor for RNA export	ENSDARP00000065035	3.25166
FK506 binding protein 10a	ENSDARP00000131857	3.20702
von Willebrand factor D and EGF domains	ENSDARP00000140104	3.20188
si:ch211-33e4.2	ENSDARP00000129747	3.18573
phosphatase, orphan 2	ENSDARP00000134116	3.17483
thiosulfate sulfurtransferase (rhodanese)-like domain containing 1	ENSDARP00000096676	3.14578
cytochrome P450, family 1, subfamily A	ENSDARP00000139599	3.09236
activating signal cointegrator 1 complex subunit 2	ENSDARP00000048858	3.08254
zgc:55733	ENSDARP00000134136	3.07008
catenin, beta interacting protein 1	ENSDARP00000056864	3.06294
mitochondrial inner membrane organizing system 1	ENSDARP00000130477	3.02522
dimethylglycine dehydrogenase	ENSDARP00000003841	3.01816
septin 6	ENSDARP00000121708	2.98707
transferrin receptor 1a	ENSDARP00000137503	2.97822
heparan sulfate 2-O-sulfotransferase 1a	ENSDARP00000141275	2.96786
translocase of inner mitochondrial membrane 13 homolog (yeast)	ENSDARP00000075599	2.95292
cysteinyl-tRNA synthetase	ENSDARP00000112444	2.93556
coronin, actin binding protein, 1Cb	ENSDARP00000113857	2.92533
TAM41, mitochondrial translocator assembly and maintenance protein, homolog (S. cerevisiae)	ENSDARP00000140867	2.92254
syncoilin, intermediate filament protein	ENSDARP00000052168	2.92065
family with sequence similarity 46, member C	ENSDARP00000114520	2.91421
small nuclear ribonucleoprotein D2 polypeptide	ENSDARP00000059193	2.90444
dynein, light chain, LC8-type 2a	ENSDARP00000108873	2.89206
vascular endothelial growth factor Aa	ENSDARP00000133415	2.8918
LSM7 homolog, U6 small nuclear RNA and mRNA degradation associated	ENSDARP00000075631	2.87977
insulin-like growth factor binding protein 5b	ENSDARP00000105972	2.87817
trafficking protein particle complex 2	ENSDARP00000137076	2.85456
isocitrate dehydrogenase 3 (NAD+) gamma	ENSDARP00000133894	2.84775
solute carrier family 7 (cationic amino acid transporter, y+ system), member 1	ENSDARP00000027285	2.81906
protein kinase C and casein kinase substrate in neurons 2	ENSDARP00000138658	2.81346
prolyl 4-hydroxylase, alpha polypeptide I b	ENSDARP00000095644	2.80644
0	ENSDARP00000106727	2.80317
pyrroline-5-carboxylate reductase 1a	ENSDARP00000133333	2.80068
sap30-like	ENSDARP00000028875	2.78012
fibrillarin	ENSDARP00000070509	2.77511
trafficking protein particle complex 3	ENSDARP00000066711	2.77025
FK506 binding protein 1Ab	ENSDARP00000046783	2.76254
hes-related family bHLH transcription factor with YRPW motif 1	ENSDARP00000094416	2.74241
EWS RNA-binding protein 1b	ENSDARP00000138490	2.72839
mitogen-activated protein kinase 14b	ENSDARP00000040146	2.71536
si:ch1073-100f3.2	ENSDARP00000098538	2.70659
heat shock protein 90, alpha (cytosolic), class A member 1, tandem duplicate 1	ENSDARP00000138112	2.69564
sterol regulatory element binding transcription factor 1	ENSDARP00000087097	2.6891
mitogen-activated protein kinase kinase 6	ENSDARP00000141647	2.68439
WD repeat domain 1	ENSDARP00000132403	2.67329
glypican 6b	ENSDARP00000137536	2.65681
trafficking protein, kinesin binding 2	ENSDARP00000133065	2.6542
lipoprotein lipase	ENSDARP00000109101	2.65322
DAZ associated protein 1	ENSDARP00000130727	2.626
pleckstrin homology domain containing, family B (evectins) member 1	ENSDARP00000128812	2.6243
annexin A3b	ENSDARP00000064973	2.61506
acyl-CoA synthetase long-chain family member 1a	ENSDARP00000105676	2.60726
SAMM50 sorting and assembly machinery component	ENSDARP00000095193	2.60101
cytochrome c oxidase subunit VIa polypeptide 1	ENSDARP00000038172	2.59773
U2 small nuclear RNA auxiliary factor 2b	ENSDARP00000137574	2.59495
dynamin 1-like	ENSDARP00000006315	2.59413
isocitrate dehydrogenase 3 (NAD+) gamma	ENSDARP00000094764	2.59221
cytochrome c oxidase subunit IV isoform 1	ENSDARP00000007446	2.58603
ubiquitin-conjugating enzyme E2Nb	ENSDARP00000067432	2.57797
regulator of chromosome condensation 2	ENSDARP00000141590	2.5762
myosin, heavy chain 10, non-muscle	ENSDARP00000125771	2.57122
ubiquitin carboxyl-terminal esterase L3 (ubiquitin thiolesterase)	ENSDARP00000095097	2.57107
versican a	ENSDARP00000132733	2.56229
caldesmon 1b	ENSDARP00000111675	2.56224
cyclin-dependent kinase 2 associated protein 2	ENSDARP00000137235	2.56
zinc finger protein 804A	ENSDARP00000036330	2.5538
kinase insert domain receptor like	ENSDARP00000134625	2.55346
talin 2a	ENSDARP00000133467	2.54995
notch 2	ENSDARP00000112112	2.53385
si:dkey-244a7.1	ENSDARP00000138518	2.52989
tachykinin receptor 2	ENSDARP00000117211	2.52866
splicing factor 3b, subunit 3	ENSDARP00000134109	2.52539
MSS51 mitochondrial translational activator	ENSDARP00000100427	2.52191
si:dkey-49c17.4	ENSDARP00000128822	2.51489
synaptotagmin binding, cytoplasmic RNA interacting protein, like	ENSDARP00000037410	2.51374
density-regulated protein	ENSDARP00000054152	2.5104
vascular endothelial growth factor Ab	ENSDARP00000120175	2.50916
finTRIM family, member 16	ENSDARP00000056163	2.50814
phosphatidylcholine transfer protein	ENSDARP00000097884	2.49574
ubiquitin-conjugating enzyme E2 variant 1	ENSDARP00000067116	2.47381
pyruvate dehyrogenase phosphatase catalytic subunit 1	ENSDARP00000101519	2.47293
chromobox homolog 1b (HP1 beta homolog Drosophila)	ENSDARP00000039666	2.4719
DENN/MADD domain containing 3a	ENSDARP00000100292	2.46268
zinc finger protein 827	ENSDARP00000029203	2.45843
0	ENSDARP00000141616	2.44626
tubulin, beta 5	ENSDARP00000055379	2.44082
aquaporin 4	ENSDARP00000021578	2.43515
peptidylprolyl isomerase H (cyclophilin H)	ENSDARP00000060876	2.43313
regulator of chromosome condensation 1	ENSDARP00000054025	2.43158
serine/threonine kinase 40	ENSDARP00000130758	2.43056
U2 small nuclear RNA auxiliary factor 2a	ENSDARP00000002857	2.42356
prefoldin subunit 1	ENSDARP00000106280	2.42323
aminolevulinate dehydratase	ENSDARP00000136768	2.42192
coatomer protein complex, subunit zeta 2	ENSDARP00000116735	2.41851
nexilin (F actin binding protein)	ENSDARP00000124483	2.41699
neuron navigator 2	ENSDARP00000102414	2.4143
mitochondrial ribosomal protein L30	ENSDARP00000092761	2.41228
chromobox homolog 5 (HP1 alpha homolog, Drosophila)	ENSDARP00000120906	2.40175
hepatoma-derived growth factor-related protein 2	ENSDARP00000134877	2.39957
lysine (K)-specific demethylase 6A	ENSDARP00000116325	2.39551
glycogen synthase kinase 3 alpha b	ENSDARP00000011670	2.38144
heterogeneous nuclear ribonucleoprotein A/Ba	ENSDARP00000124217	2.37221
SAP domain containing ribonucleoprotein	ENSDARP00000076893	2.35551
nidogen 1	ENSDARP00000140943	2.352
protein phosphatase 1, regulatory subunit 10	ENSDARP00000043553	2.34369
BCL2-associated athanogene 2	ENSDARP00000049683	2.33433
regulator of G-protein signaling 6	ENSDARP00000069971	2.33036
ADAM metallopeptidase with thrombospondin type 1 motif, 12	ENSDARP00000135331	2.32637
solute carrier family 38, member 3b	ENSDARP00000130318	2.32164
mitogen-activated protein kinase-activated protein kinase 2b	ENSDARP00000016454	2.32003
zgc:63863	ENSDARP00000141258	2.31322
cofilin 1	ENSDARP00000023177	2.31085
La ribonucleoprotein domain family, member 1	ENSDARP00000137117	2.3084
actin related protein 2/3 complex, subunit 5B	ENSDARP00000025370	2.3065
amine oxidase, copper containing 2	ENSDARP00000121793	2.30641
arachidonate 12-lipoxygenase	ENSDARP00000091900	2.30584
ubiquitin specific peptidase like 1	ENSDARP00000043801	2.30543
malic enzyme 2, NAD(+)-dependent, mitochondrial	ENSDARP00000132162	2.30224
protein phosphatase 5, catalytic subunit	ENSDARP00000092872	2.29362
methionine adenosyltransferase I, alpha	ENSDARP00000057868	2.29092
serine/arginine-rich splicing factor 3b	ENSDARP00000122246	2.29041
ganglioside induced differentiation associated protein 2	ENSDARP00000104808	2.28933
cytochrome c, somatic b	ENSDARP00000034555	2.2817
NME/NM23 nucleoside diphosphate kinase 3	ENSDARP00000139313	2.27458
mediator complex subunit 24	ENSDARP00000132097	2.27222
ALG14, UDP-N-acetylglucosaminyltransferase subunit	ENSDARP00000129967	2.2655
tyrosine 3-monooxygenase/tryptophan 5-monooxygenase activation protein, zeta polypeptide	ENSDARP00000041959	2.26546
dynein, light chain, LC8-type 1	ENSDARP00000092617	2.26535
si:ch211-3o3.9	ENSDARP00000139758	2.2592
casein kinase 1, gamma 2b	ENSDARP00000012086	2.25721
synovial sarcoma translocation, chromosome 18 (H. sapiens)	ENSDARP00000136492	2.25568
acidic (leucine-rich) nuclear phosphoprotein 32 family, member A	ENSDARP00000116615	2.24705
tubulin, beta 2b	ENSDARP00000137515	2.2447
phosphogluconate dehydrogenase	ENSDARP00000007588	2.24125
vacuole membrane protein 1	ENSDARP00000004153	2.2406
si:ch211-238e22.8	ENSDARP00000140821	2.22836
mortality factor 4 like 1	ENSDARP00000112985	2.22657
3-hydroxybutyrate dehydrogenase, type 2	ENSDARP00000119021	2.22327
coenzyme Q10B	ENSDARP00000073037	2.22237
aquaporin 1a (Colton blood group), tandem duplicate 1	ENSDARP00000036702	2.21309
cyclin Y-like 1	ENSDARP00000135349	2.20221
DNA (cytosine-5-)-methyltransferase 3 alpha a	ENSDARP00000091093	2.20074
meteorin, glial cell differentiation regulator-like	ENSDARP00000131064	2.19436
uridine-cytidine kinase 2b	ENSDARP00000033495	2.1916
echinoderm microtubule associated protein like 1	ENSDARP00000104791	2.1903
mitochondrial calcium uniporter	ENSDARP00000133611	2.19029
vasohibin 2	ENSDARP00000035163	2.18314
topoisomerase (DNA) I, like	ENSDARP00000065948	2.18162
transmembrane protein 100	ENSDARP00000105454	2.17702
ubiquinol-cytochrome c reductase complex assembly factor 2	ENSDARP00000005533	2.17388
0	ENSDARP00000098863	2.1692
NECAP endocytosis associated 2	ENSDARP00000067632	2.1638
muscle-related coiled-coil protein b	ENSDARP00000073748	2.15857
cornichon family AMPA receptor auxiliary protein 4	ENSDARP00000110623	2.15805
tripartite motif containing 101	ENSDARP00000011133	2.15487
StAR-related lipid transfer (START) domain containing 7	ENSDARP00000122941	2.15422
progesterone receptor membrane component 2	ENSDARP00000014799	2.15163
annexin A13	ENSDARP00000016879	2.15009
A kinase (PRKA) anchor protein 6	ENSDARP00000100004	2.14923
chromosome 22 open reading frame 39	ENSDARP00000115603	2.14892
protein kinase C and casein kinase substrate in neurons 2	ENSDARP00000124620	2.14503
protein kinase C and casein kinase substrate in neurons 2	ENSDARP00000086847	2.14351
hephaestin-like 1b	ENSDARP00000120341	2.14339
zgc:158868	ENSDARP00000115329	2.14331
lectin, galactoside-binding, soluble, 2a	ENSDARP00000094378	2.13775
si:ch211-51c14.1	ENSDARP00000125640	2.13219
kelch-like family member 40b	ENSDARP00000012991	2.12927
prostaglandin E synthase 3a (cytosolic)	ENSDARP00000054236	2.12627
retinol dehydrogenase 10a	ENSDARP00000066702	2.12022
cleavage stimulation factor, 3' pre-RNA, subunit 2	ENSDARP00000110939	2.11829
solute carrier family 6 (neurotransmitter transporter), member 8	ENSDARP00000038666	2.11708
vasodilator-stimulated phosphoprotein b	ENSDARP00000118248	2.11578
syntaxin 5A	ENSDARP00000034979	2.11497
calpain 3b	ENSDARP00000063176	2.11123
nuclear cap binding protein subunit 2	ENSDARP00000020688	2.11061
coenzyme Q2 4-hydroxybenzoate polyprenyltransferase	ENSDARP00000077232	2.10969
BRCA2 and CDKN1A interacting protein	ENSDARP00000011145	2.10967
ubiquinol-cytochrome c reductase hinge protein	ENSDARP00000076588	2.10764
nedd8 activating enzyme E1 subunit 1	ENSDARP00000026192	2.10618
procollagen-lysine, 2-oxoglutarate 5-dioxygenase 1a	ENSDARP00000077830	2.106
mitochondrial ribosomal protein L47	ENSDARP00000103971	2.10487
si:ch211-194m7.8	ENSDARP00000136182	2.10349
polymerase (DNA directed), beta	ENSDARP00000017489	2.10213
calmodulin 3b (phosphorylase kinase, delta)	ENSDARP00000065391	2.0999
cugbp, Elav-like family member 2	ENSDARP00000112156	2.09508
leucine rich repeat (in FLII) interacting protein 1a	ENSDARP00000140884	2.09344
cyclin-dependent kinase 8	ENSDARP00000022588	2.08926
tyrosine 3-monooxygenase/tryptophan 5-monooxygenase activation protein, theta polypeptide b	ENSDARP00000022550	2.08868
solute carrier family 20 (phosphate transporter), member 2	ENSDARP00000124436	2.0858
ankyrin repeat domain 66	ENSDARP00000128525	2.08441
tripartite motif containing 63b	ENSDARP00000109359	2.07984
calpain 1, (mu/I) large subunit a	ENSDARP00000046065	2.07947
zgc:56493	ENSDARP00000045696	2.07839
oligosaccharyltransferase complex subunit	ENSDARP00000130235	2.07796
zgc:63568	ENSDARP00000117359	2.07501
Bet1 golgi vesicular membrane trafficking protein	ENSDARP00000010900	2.07443
enhancer of rudimentary homolog (Drosophila)	ENSDARP00000092749	2.06858
activating transcription factor 5b	ENSDARP00000098375	2.06613
S100 calcium binding protein U	ENSDARP00000119966	2.06507
KH-type splicing regulatory protein	ENSDARP00000032748	2.06215
pleckstrin and Sec7 domain containing 2	ENSDARP00000130218	2.06129
dihydropyrimidinase-like 2b	ENSDARP00000121628	2.06021
mitochondrial pyruvate carrier 1	ENSDARP00000132921	2.0589
adenosylmethionine decarboxylase 1	ENSDARP00000119077	2.04764
heat shock protein 4a	ENSDARP00000026086	2.04341
si:ch73-6k14.2	ENSDARP00000125538	2.04141
ER lipid raft associated 1	ENSDARP00000140094	2.03623
transglutaminase 2, C polypeptide A	ENSDARP00000093487	2.03389
nerve growth factor receptor a (TNFR superfamily, member 16)	ENSDARP00000112207	2.03368
branched chain amino-acid transaminase 2, mitochondrial	ENSDARP00000122776	2.03022
chromosome 20 open reading frame 24	ENSDARP00000100542	2.02851
diazepam binding inhibitor (GABA receptor modulator, acyl-CoA binding protein)	ENSDARP00000038227	2.02147
methylcrotonoyl-CoA carboxylase 1 (alpha)	ENSDARP00000132399	2.01977
retention in endoplasmic reticulum sorting receptor 1	ENSDARP00000121288	2.01977
ral guanine nucleotide dissociation stimulator-like 2	ENSDARP00000107084	2.01485
branched chain keto acid dehydrogenase E1, alpha polypeptide	ENSDARP00000059346	2.0064
protein geranylgeranyltransferase type I, beta subunit	ENSDARP00000136678	2.00266
splicing factor 3a, subunit 3	ENSDARP00000135753	2.00266
nucleoporin 88	ENSDARP00000025718	2.00252
F-box and WD repeat domain containing 2	ENSDARP00000010071	2.00099
si:dkey-228b2.5	ENSDARP00000116608	-2.01346
prion protein, related sequence 3	ENSDARP00000129661	-2.02242
si:dkey-203a12.9	ENSDARP00000136342	-2.02637
WW domain containing E3 ubiquitin protein ligase 1	ENSDARP00000128654	-2.02834
novel immune-type receptor 3b	ENSDARP00000135320	-2.03024
carnitine O-acetyltransferase	ENSDARP00000089338	-2.03598
nuclear receptor subfamily 1, group d, member 1	ENSDARP00000040467	-2.045
alpha-kinase 3a	ENSDARP00000112705	-2.04797
nuclear protein, transcriptional regulator, 1-like	ENSDARP00000141443	-2.05479
transmembrane protein 131	ENSDARP00000073126	-2.05823
ubiquitin specific peptidase 2a	ENSDARP00000126833	-2.06134
BSD domain containing 1	ENSDARP00000003318	-2.0626
COP9 signalosome subunit 3	ENSDARP00000021983	-2.06328
si:ch211-246m6.4	ENSDARP00000126473	-2.07912
tumor protein p53 inducible nuclear protein 2	ENSDARP00000130831	-2.08036
suppression of tumorigenicity 7 like	ENSDARP00000094201	-2.09133
sharpin and rbck1 related	ENSDARP00000078154	-2.09328
etoposide induced 2.4	ENSDARP00000128008	-2.09605
0	ENSDARP00000073802	-2.09618
methyltransferase like 7A	ENSDARP00000131342	-2.0985
cholinergic receptor, nicotinic, alpha 1 (muscle)	ENSDARP00000021860	-2.10075
DCN1, defective in cullin neddylation 1, domain containing 2a	ENSDARP00000121845	-2.103
tubulin tyrosine ligase-like family, member 10	ENSDARP00000121120	-2.11302
TBC1 domain family, member 15	ENSDARP00000111457	-2.12338
H1 histone family, member 0	ENSDARP00000056285	-2.13502
replication termination factor 2 domain containing 1	ENSDARP00000059437	-2.14221
trk-fused gene	ENSDARP00000099038	-2.14693
erythrocyte membrane protein band 4.1-like 3a	ENSDARP00000016443	-2.14938
selenoprotein O	ENSDARP00000090475	-2.14995
Wolfram syndrome 1b (wolframin)	ENSDARP00000124957	-2.15036
prostaglandin E synthase	ENSDARP00000012269	-2.15308
titin a	ENSDARP00000105577	-2.16269
diacylglycerol kinase, eta	ENSDARP00000016655	-2.16409
methylenetetrahydrofolate dehydrogenase (NADP+ dependent) 2, methenyltetrahydrofolate cyclohydrolase	ENSDARP00000132963	-2.16582
WW domain binding protein 1	ENSDARP00000118699	-2.16587
si:dkey-119m17.2	ENSDARP00000100784	-2.16862
F-box protein 3	ENSDARP00000116343	-2.16998
tensin 1a	ENSDARP00000140831	-2.17228
kelch-like family member 31	ENSDARP00000093566	-2.1801
cyclin Pas1/PHO80 domain containing 1	ENSDARP00000036344	-2.19202
microtubule associated tumor suppressor 1b	ENSDARP00000134667	-2.19233
COP9 constitutive photomorphogenic homolog subunit 7A	ENSDARP00000029462	-2.19387
metadherin a	ENSDARP00000027946	-2.19542
thioredoxin interacting protein a	ENSDARP00000052420	-2.20119
si:dkeyp-110e4.3	ENSDARP00000054188	-2.20644
UBX domain protein 4	ENSDARP00000132222	-2.20879
ubiquitin specific peptidase 2a	ENSDARP00000119800	-2.21444
protein phosphatase 6, regulatory subunit 2a	ENSDARP00000066960	-2.21861
family with sequence similarity 195, member A	ENSDARP00000081636	-2.21942
charged multivesicular body protein 7	ENSDARP00000060627	-2.21944
popeye domain containing 3	ENSDARP00000075872	-2.22426
ubiquitination factor E4B, UFD2 homolog (S. cerevisiae)	ENSDARP00000134819	-2.23569
alpha-kinase 2	ENSDARP00000122327	-2.24912
endoplasmic reticulum to nucleus signaling 2	ENSDARP00000115811	-2.26016
retinol dehydrogenase 8a	ENSDARP00000032715	-2.27137
ankyrin repeat and BTB (POZ) domain containing 1	ENSDARP00000098929	-2.27969
chromosome 5 open reading frame 34	ENSDARP00000142033	-2.2818
LIM domain 7a	ENSDARP00000027005	-2.28548
WD repeat domain, phosphoinositide interacting 2	ENSDARP00000118552	-2.28671
obscurin-like 1b	ENSDARP00000101944	-2.30899
ankyrin repeat and SOCS box containing 5b	ENSDARP00000123740	-2.31876
ubiquitin-conjugating enzyme E2Ia	ENSDARP00000052745	-2.31957
F-box protein 40, tandem duplicate 2	ENSDARP00000125994	-2.32387
G protein pathway suppressor 1	ENSDARP00000059505	-2.32514
inhibitor of growth family, member 3	ENSDARP00000031200	-2.33249
synaptogyrin 2b	ENSDARP00000140737	-2.33847
choline/ethanolamine phosphotransferase 1b	ENSDARP00000076034	-2.34023
glutamate receptor, ionotropic, delta 2	ENSDARP00000116997	-2.34851
lysyl-tRNA synthetase	ENSDARP00000134262	-2.3562
methyltransferase like 21C	ENSDARP00000127040	-2.35721
putative homeodomain transcription factor 2	ENSDARP00000136554	-2.36806
nebulin	ENSDARP00000117320	-2.3695
pre-B-cell leukemia homeobox interacting protein 1	ENSDARP00000130348	-2.36985
leucine zipper-EF-hand containing transmembrane protein 2	ENSDARP00000122053	-2.375
ankyrin 2b, neuronal	ENSDARP00000114627	-2.37844
GATS protein-like 2	ENSDARP00000005214	-2.39457
CCR4-NOT transcription complex, subunit 6-like	ENSDARP00000071278	-2.39579
0	ENSDARP00000132098	-2.4023
synaptopodin 2-like b	ENSDARP00000099972	-2.40827
thyrotrophic embryonic factor a	ENSDARP00000057123	-2.41575
0	ENSDARP00000104336	-2.41967
connector enhancer of kinase suppressor of Ras 1	ENSDARP00000050017	-2.42562
Fras1 related extracellular matrix 1a	ENSDARP00000084598	-2.4495
mesenchyme homeobox 2a	ENSDARP00000059953	-2.4737
LMBR1 domain containing 1	ENSDARP00000140434	-2.49149
N(alpha)-acetyltransferase 25, NatB auxiliary subunit	ENSDARP00000141827	-2.49513
chromosome 6 open reading frame 106	ENSDARP00000129179	-2.50057
ubiquitin-conjugating enzyme E2A (RAD6 homolog)	ENSDARP00000131392	-2.50975
zinc finger, AN1-type domain 5b	ENSDARP00000022273	-2.51068
GABA(A) receptor-associated protein like 2	ENSDARP00000039056	-2.51195
tripartite motif containing 3b	ENSDARP00000101294	-2.51698
glutamate receptor, metabotropic 5	ENSDARP00000131878	-2.56322
microtubule-associated protein 1 light chain 3 alpha	ENSDARP00000042321	-2.56949
myotubularin related protein 4	ENSDARP00000132845	-2.58057
protein kinase, cGMP-dependent, type Ib	ENSDARP00000126641	-2.58307
ddb1 and cul4 associated factor 11	ENSDARP00000130685	-2.58375
GABA(A) receptor-associated protein b	ENSDARP00000068351	-2.58608
5'-nucleotidase, cytosolic IIIA	ENSDARP00000124641	-2.59485
cathepsin F	ENSDARP00000112297	-2.59899
tousled-like kinase 1b	ENSDARP00000136032	-2.6091
erythrocyte membrane protein band 4.1-like 3a	ENSDARP00000141869	-2.60928
cathepsin La	ENSDARP00000106602	-2.62961
ankyrin repeat and SOCS box containing 5b	ENSDARP00000069715	-2.67379
RAB12, member RAS oncogene family	ENSDARP00000110018	-2.6861
activating transcription factor 4a	ENSDARP00000042969	-2.71885
Kruppel-like factor 5b	ENSDARP00000122207	-2.78926
SPRY domain containing 4	ENSDARP00000037635	-2.80545
B-cell translocation gene 1, anti-proliferative	ENSDARP00000031665	-2.8128
heparin-binding EGF-like growth factor a	ENSDARP00000099541	-2.813
neuropeptides B/W receptor 2a	ENSDARP00000103540	-2.81536
family with sequence similarity 134, member A	ENSDARP00000086709	-2.827
acyl-CoA dehydrogenase, C-2 to C-3 short chain	ENSDARP00000014757	-2.82744
SIX homeobox 4a	ENSDARP00000126511	-2.83003
zgc:92113	ENSDARP00000014929	-2.84567
WAP four-disulfide core domain 2	ENSDARP00000105933	-2.84829
sequestosome 1	ENSDARP00000117113	-2.84877
phosphatidylinositol 3-kinase, catalytic subunit type 3	ENSDARP00000140004	-2.85446
leucine rich repeat containing 57	ENSDARP00000064514	-2.85485
autophagy related 101	ENSDARP00000139744	-2.86706
RAB2A, member RAS oncogene family	ENSDARP00000003571	-2.86904
taxilin beta b	ENSDARP00000098654	-2.87781
si:dkey-4c2.11	ENSDARP00000129466	-2.88203
0	ENSDARP00000105904	-2.89393
BTB (POZ) domain containing 2	ENSDARP00000130005	-2.90089
si:dkey-245p14.7	ENSDARP00000083382	-2.91516
basic helix-loop-helix family, member e40	ENSDARP00000023917	-2.92733
zinc finger, RAN-binding domain containing 1b	ENSDARP00000086546	-2.94469
gliomedin	ENSDARP00000082393	-2.95806
t-complex 11, testis-specific-like 2	ENSDARP00000136376	-2.96352
calcium binding and coiled-coil domain 1a	ENSDARP00000131607	-2.96631
F-box protein 40, tandem duplicate 1	ENSDARP00000092573	-2.97769
taxilin beta a	ENSDARP00000070788	-3.0103
actin binding LIM protein family, member 2	ENSDARP00000072015	-3.06789
cell cycle progression 1	ENSDARP00000137001	-3.10903
ubiquitin specific peptidase 25	ENSDARP00000123830	-3.11223
ubiquitin specific peptidase 28	ENSDARP00000012821	-3.20078
ectonucleotide pyrophosphatase/phosphodiesterase 5	ENSDARP00000120472	-3.21164
adhesion regulating molecule 1	ENSDARP00000075874	-3.21989
negative regulator of ubiquitin-like proteins 1	ENSDARP00000096299	-3.23332
SNF8, ESCRT-II complex subunit, homolog (S. cerevisiae)	ENSDARP00000075332	-3.24275
serine palmitoyltransferase, long chain base subunit 1	ENSDARP00000063119	-3.26098
guanylate cyclase activator 1B	ENSDARP00000019977	-3.26298
odorant receptor, family D, subfamily 111, member 9	ENSDARP00000123411	-3.27228
glutaminase 2a (liver, mitochondrial)	ENSDARP00000122270	-3.29112
carnitine palmitoyltransferase 1B (muscle)	ENSDARP00000075575	-3.29259
tripartite motif containing 55a	ENSDARP00000047054	-3.32327
angiopoietin-like 4	ENSDARP00000122994	-3.36363
myeloid cell leukemia 1b	ENSDARP00000112485	-3.45621
microtubule-associated protein 1 light chain 3 beta	ENSDARP00000130443	-3.45638
dual specificity phosphatase 27 (putative)	ENSDARP00000141748	-3.46392
SID1 transmembrane family, member 2	ENSDARP00000067582	-3.46835
ankyrin repeat and SOCS box containing 10	ENSDARP00000134254	-3.50123
ring finger protein 5, E3 ubiquitin protein ligase	ENSDARP00000099944	-3.50233
CCAAT/enhancer binding protein (C/EBP), delta	ENSDARP00000112432	-3.51024
GTP binding protein 2	ENSDARP00000095598	-3.57218
family with sequence similarity 13, member A	ENSDARP00000074839	-3.59713
wingless-type MMTV integration site family, member 9A	ENSDARP00000089162	-3.60905
eukaryotic elongation factor 2 kinase	ENSDARP00000124692	-3.79749
ubiquitin specific peptidase 28	ENSDARP00000123445	-3.80938
MAP kinase interacting serine/threonine kinase 2b	ENSDARP00000135545	-3.82826
WW domain binding protein 1-like b	ENSDARP00000044213	-3.83044
spinster homolog 1 (Drosophila)	ENSDARP00000009970	-3.90799
muscular LMNA-interacting protein	ENSDARP00000139099	-3.96157
solute carrier family 35, member E4	ENSDARP00000119450	-4.02094
MAF1 homolog, negative regulator of RNA polymerase III	ENSDARP00000089819	-4.03141
phytanoyl-CoA 2-hydroxylase interacting protein	ENSDARP00000099008	-4.11798
phosphoinositide-3-kinase interacting protein 1	ENSDARP00000115818	-4.14679
solute carrier family 6 (neurotransmitter transporter), member 3	ENSDARP00000111850	-4.16393
solute carrier family 25 (pyrimidine nucleotide carrier ), member 36a	ENSDARP00000004962	-4.18996
aminoacyl tRNA synthetase complex-interacting multifunctional protein 1	ENSDARP00000110185	-4.21742
F-box protein 40, tandem duplicate 2	ENSDARP00000111542	-4.27693
oxidative stress responsive serine-rich 1	ENSDARP00000038323	-4.31093
family with sequence similarity 210, member B	ENSDARP00000136703	-4.36533
ring finger protein 24	ENSDARP00000136621	-4.36766
ankyrin repeat and SOCS box containing 10	ENSDARP00000135389	-4.42502
kelch-like family member 30	ENSDARP00000128127	-4.52148
autophagy related 14	ENSDARP00000088045	-4.55623
cholinergic receptor, nicotinic, delta (muscle)	ENSDARP00000016537	-4.6569
lymphocyte-specific protein 1	ENSDARP00000067029	-4.67122
calcium/calmodulin-dependent protein kinase II inhibitor 1a	ENSDARP00000035352	-4.84192
thioredoxin interacting protein b	ENSDARP00000093121	-5.12239
growth arrest and DNA-damage-inducible, gamma a	ENSDARP00000023235	-5.15642
WD repeat domain 45	ENSDARP00000108156	-5.24621
membrane protein, palmitoylated 1	ENSDARP00000131512	-5.3977
ankyrin repeat and SOCS box containing 15b	ENSDARP00000114637	-6.17696
two pore segment channel 1	ENSDARP00000118062	-6.35541
F-box protein 32	ENSDARP00000058937	-6.42567
BCL2/adenovirus E1B interacting protein 3	ENSDARP00000140152	-6.43008
calcium binding and coiled-coil domain 2	ENSDARP00000127186	-6.87689
proteasome (prosome, macropain) activator subunit 4a	ENSDARP00000107560	-7.6405
proteasome (prosome, macropain) activator subunit 4a	ENSDARP00000131347	-7.91877
serine incorporator 1	ENSDARP00000027703	-7.98084
myotubularin related protein 14	ENSDARP00000077520	-8.47272
solute carrier family 47 (multidrug and toxin extrusion), member 2	ENSDARP00000078672	-9.16308
solute carrier family 43 (amino acid system L transporter), member 2a	ENSDARP00000120945	-9.85708
adenosine monophosphate deaminase 3a	ENSDARP00000124263	-9.91357
autophagy related 9B	ENSDARP00000120741	-10.9193
si:ch211-260e23.9	ENSDARP00000141376	-11.433
solute carrier family 3 (amino acid transporter heavy chain), member 2a	ENSDARP00000052916	-13.2287
calcium binding and coiled-coil domain 1a	ENSDARP00000093924	-15.7813
empty spiracles homeobox 2	ENSDARP00000058035	-21.3326
solute carrier family 7 (amino acid transporter light chain, L system), member 8a	ENSDARP00000012295	-39.1181
molybdenum cofactor synthesis 2	ENSDARP00000124397	-39.2054
kelch-like family member 38a	ENSDARP00000052077	-122.838
