# Supplementary material for: Trans-omics approaches used to characterise fish nutritional biorhythms in leopard coral grouper (Plectropomus leopardus)
Source: Sci Rep. 2017 Aug 24;7:9372. doi: 10.1038/s41598-017-09531-4 (PMC5570933; doi:10.1038/s41598-017-09531-4)
Supplement: Supplementary file 11 — Table S3F [file 41598_2017_9531_MOESM11_ESM.xls]

## Sheet: FC2
Annotations - Description	Annotations - Ensembl (zebrafish)	t-test: NF2-ZT22 vs F4-ZT22 normalized values - Fold change
glycine amidinotransferase (L-arginine:glycine amidinotransferase)	ENSDARP00000136742	5.26317
carbonic anhydrase	ENSDARP00000022592	4.53837
high mobility group AT-hook 1a	ENSDARP00000118077	4.15188
regulator of G-protein signaling 6	ENSDARP00000069971	4.00087
Pim-3 proto-oncogene, serine/threonine kinase	ENSDARP00000071912	3.80552
retinoic acid induced 14	ENSDARP00000058484	3.77946
transferrin receptor 1a	ENSDARP00000137503	3.61382
armadillo repeat containing 8	ENSDARP00000130641	3.2966
B-cell CLL/lymphoma 6a (zinc finger protein 51)	ENSDARP00000107695	3.24407
mitochondrial inner membrane organizing system 1	ENSDARP00000130477	3.20169
olfactory receptor C family, g2	ENSDARP00000132374	3.19876
solute carrier family 43 (amino acid system L transporter), member 1b	ENSDARP00000076274	3.09348
branched chain amino-acid transaminase 2, mitochondrial	ENSDARP00000122776	3.06297
methionine adenosyltransferase I, alpha	ENSDARP00000057868	3.04191
major intrinsic protein of lens fiber a	ENSDARP00000054237	3.03334
acyl-CoA synthetase long-chain family member 1a	ENSDARP00000105676	2.97389
annexin A6	ENSDARP00000124518	2.89064
annexin A6	ENSDARP00000096118	2.89056
catenin, beta interacting protein 1	ENSDARP00000056864	2.83094
transmembrane protein 161A	ENSDARP00000007148	2.76345
thioredoxin domain containing 12 (endoplasmic reticulum)	ENSDARP00000056898	2.75875
potassium voltage-gated channel, subfamily H (eag-related), member 1a	ENSDARP00000133869	2.73973
ankyrin repeat and SOCS box containing 2a, tandem duplicate 1	ENSDARP00000108324	2.67227
G protein-coupled receptor 158a	ENSDARP00000101301	2.63746
heat shock 10 protein 1	ENSDARP00000073069	2.63438
betacellulin, epidermal growth factor family member	ENSDARP00000137815	2.59526
serine/arginine-rich splicing factor 5a	ENSDARP00000043311	2.57389
DEP domain containing MTOR-interacting protein	ENSDARP00000140798	2.55921
serine/arginine-rich splicing factor 3a	ENSDARP00000127936	2.51009
si:dkey-49c17.4	ENSDARP00000128822	2.43012
tachykinin receptor 2	ENSDARP00000117211	2.40504
heat shock protein 5	ENSDARP00000131952	2.32099
DEAD (Asp-Glu-Ala-Asp) box helicase 3b	ENSDARP00000092924	2.30554
v-maf avian musculoaponeurotic fibrosarcoma oncogene homolog Bb	ENSDARP00000099244	2.30306
MAP7 domain containing 1	ENSDARP00000130750	2.29854
HIG1 hypoxia inducible domain family, member 1A	ENSDARP00000033361	2.28976
calcium/calmodulin-dependent protein kinase (CaM kinase) II beta 1	ENSDARP00000118904	2.28699
zgc:55733	ENSDARP00000134136	2.28166
isocitrate dehydrogenase 3 (NAD+) gamma	ENSDARP00000133894	2.27631
malic enzyme 2, NAD(+)-dependent, mitochondrial	ENSDARP00000132162	2.25854
aquaporin 4	ENSDARP00000021578	2.23604
polymerase (RNA) II (DNA directed) polypeptide I	ENSDARP00000059195	2.22458
0	ENSDARP00000127184	2.22317
tubulin, beta 2b	ENSDARP00000137515	2.2146
chloride intracellular channel 5a	ENSDARP00000030813	2.21143
zinc finger protein 804A	ENSDARP00000036330	2.20241
solute carrier family 6 (neurotransmitter transporter), member 8	ENSDARP00000038666	2.13253
membrane protein, palmitoylated 6a (MAGUK p55 subfamily member 6)	ENSDARP00000123608	2.12799
insulin-like growth factor binding protein 5b	ENSDARP00000105972	2.11732
protein kinase C and casein kinase substrate in neurons 2	ENSDARP00000124620	2.09693
StAR-related lipid transfer (START) domain containing 7	ENSDARP00000122941	2.09587
calpain 1, (mu/I) large subunit a	ENSDARP00000046065	2.08759
3-monooxygenase/tryptophan 5-monooxygenase activation protein, gamma polypeptide 2	ENSDARP00000096898	2.08159
methyltransferase like 11B	ENSDARP00000120895	2.07878
si:ch211-167b20.8	ENSDARP00000141554	2.0691
MAP7 domain containing 1b	ENSDARP00000131227	2.06478
zgc:198329	ENSDARP00000101845	2.0551
FERM domain containing 3	ENSDARP00000120074	2.0516
zinc finger protein 106a	ENSDARP00000102565	2.05086
MSS51 mitochondrial translational activator	ENSDARP00000100427	2.04135
poly(A) binding protein, nuclear 1	ENSDARP00000113199	2.03561
ubiquitin-conjugating enzyme E2D 1b	ENSDARP00000033537	2.0175
ornithine aminotransferase	ENSDARP00000125055	2.0039
nidogen 2a (osteonidogen)	ENSDARP00000128397	2.00043
meningioma expressed antigen 5 (hyaluronidase)	ENSDARP00000099461	-2.00178
salt-inducible kinase 1	ENSDARP00000140668	-2.00538
ubiquitin protein ligase E3C	ENSDARP00000116921	-2.00713
Tax1 (human T-cell leukemia virus type I) binding protein 1b	ENSDARP00000040726	-2.0078
motile sperm domain containing 1	ENSDARP00000031983	-2.01218
WD repeat domain 75	ENSDARP00000138367	-2.0124
cyclin Pas1/PHO80 domain containing 1	ENSDARP00000036344	-2.01384
macrophage erythroblast attacher	ENSDARP00000070240	-2.01425
spastic paraplegia 11	ENSDARP00000067557	-2.01922
SYF2 pre-mRNA-splicing factor	ENSDARP00000090723	-2.02138
zinc finger and BTB domain containing 2b	ENSDARP00000072556	-2.02215
ring finger protein 103	ENSDARP00000138760	-2.02238
signal peptide peptidase-like 2	ENSDARP00000105160	-2.0245
mannosidase, alpha, class 2B, member 1	ENSDARP00000014955	-2.02508
teratocarcinoma-derived growth factor 1	ENSDARP00000131205	-2.02547
ATP-binding cassette, sub-family F (GCN20), member 3	ENSDARP00000110864	-2.02714
si:ch211-106h11.3	ENSDARP00000092583	-2.02804
metadherin a	ENSDARP00000027946	-2.03307
microtubule associated serine/threonine kinase 3b	ENSDARP00000111316	-2.03641
sirtuin 1	ENSDARP00000088981	-2.03786
tripartite motif containing 35-13	ENSDARP00000128606	-2.04266
UPF3 regulator of nonsense transcripts homolog B (yeast)	ENSDARP00000011948	-2.04271
si:dkey-216e24.9	ENSDARP00000114666	-2.04401
DEAF1 transcription factor	ENSDARP00000107236	-2.05184
CCR4-NOT transcription complex, subunit 10	ENSDARP00000124553	-2.05995
ubiquitin specific peptidase 25	ENSDARP00000123830	-2.06137
tetratricopeptide repeat domain 7B	ENSDARP00000081457	-2.06591
zinc finger, FYVE domain containing 19	ENSDARP00000002470	-2.07197
solute carrier family 35, member A5	ENSDARP00000000004	-2.07207
neural precursor cell expressed, developmentally down-regulated 1	ENSDARP00000016280	-2.07214
MAP/microtubule affinity-regulating kinase 2a	ENSDARP00000123582	-2.07267
dephospho-CoA kinase domain containing	ENSDARP00000082563	-2.07613
alanyl-tRNA synthetase 2, mitochondrial (putative)	ENSDARP00000113382	-2.0843
UBA-like domain containing 1a	ENSDARP00000138661	-2.08637
pseudouridylate synthase 7-like	ENSDARP00000092588	-2.08724
ectonucleotide pyrophosphatase/phosphodiesterase 5	ENSDARP00000120472	-2.0875
wingless-type MMTV integration site family, member 9A	ENSDARP00000089162	-2.08762
glycerophosphocholine phosphodiesterase 1	ENSDARP00000011048	-2.09534
mitochondrial carrier homolog 2	ENSDARP00000016602	-2.10267
lin-37 DREAM MuvB core complex component	ENSDARP00000070545	-2.10291
interleukin 4 receptor, tandem duplicate 1	ENSDARP00000135332	-2.10618
ATP/GTP binding protein 1	ENSDARP00000131912	-2.10651
ets variant 4	ENSDARP00000016969	-2.10939
ribosomal protein L10a	ENSDARP00000114449	-2.11202
F-box protein 42	ENSDARP00000112336	-2.11942
KAT8 regulatory NSL complex subunit 2	ENSDARP00000105294	-2.11968
zinc finger protein 395b	ENSDARP00000114051	-2.12127
lymphocyte antigen 75	ENSDARP00000011500	-2.12583
potassium channel, voltage gated shaker related subfamily A, member 3	ENSDARP00000097504	-2.12715
dymeclin	ENSDARP00000062417	-2.13249
protein kinase, AMP-activated, gamma 2 non-catalytic subunit a	ENSDARP00000125018	-2.13457
tribbles pseudokinase 1	ENSDARP00000101435	-2.13731
general transcription factor IIIC, polypeptide 1, alpha 220kDa	ENSDARP00000134000	-2.13858
COP9 signalosome subunit 3	ENSDARP00000021983	-2.14387
DIS3 exosome endoribonuclease and 3'-5' exoribonuclease	ENSDARP00000079889	-2.15245
cereblon	ENSDARP00000062723	-2.15283
methyltransferase like 7A	ENSDARP00000131342	-2.15481
Cbp/p300-interacting transactivator, with Glu/Asp-rich carboxy-terminal domain, 4b	ENSDARP00000137672	-2.15666
ddb1 and cul4 associated factor 11	ENSDARP00000130685	-2.16146
CCR4-NOT transcription complex, subunit 2	ENSDARP00000082816	-2.16448
numb homolog (Drosophila)	ENSDARP00000004555	-2.16457
RAB2A, member RAS oncogene family	ENSDARP00000003571	-2.16598
Na+/K+ transporting ATPase interacting 1	ENSDARP00000003013	-2.16612
sequestosome 1	ENSDARP00000117113	-2.17066
family with sequence similarity 160, member B1	ENSDARP00000112213	-2.17176
ubiquitin-conjugating enzyme E2Ia	ENSDARP00000052745	-2.17472
taxilin beta a	ENSDARP00000070788	-2.17703
GABA(A) receptor-associated protein like 2	ENSDARP00000039056	-2.17923
tocopherol (alpha) transfer protein-like	ENSDARP00000138864	-2.18026
ribonuclease H2, subunit B	ENSDARP00000006173	-2.18186
nucleoporin 160	ENSDARP00000128799	-2.20283
tetratricopeptide repeat domain 1	ENSDARP00000123828	-2.20347
target of myb1 membrane trafficking protein	ENSDARP00000141619	-2.20781
ddb1 and cul4 associated factor 11	ENSDARP00000119876	-2.20793
SIX homeobox 4a	ENSDARP00000126511	-2.21
si:ch73-278m9.1	ENSDARP00000105303	-2.21471
sorting nexin 18a	ENSDARP00000088296	-2.21957
ankyrin repeat and SOCS box containing 5b	ENSDARP00000123740	-2.21993
si:ch211-15d5.12	ENSDARP00000137407	-2.22252
matrix Gla protein	ENSDARP00000124104	-2.22269
tumor protein p53 inducible nuclear protein 2	ENSDARP00000130831	-2.22499
RIO kinase 2 (yeast)	ENSDARP00000051091	-2.22628
tripartite motif containing 3b	ENSDARP00000101294	-2.2313
tetratricopeptide repeat domain 37	ENSDARP00000091573	-2.23467
R3H domain containing 1	ENSDARP00000137568	-2.23536
SWI/SNF related, matrix associated, actin dependent regulator of chromatin, subfamily c, member 1b	ENSDARP00000134018	-2.2397
leucine rich repeat containing 57	ENSDARP00000064514	-2.24248
si:ch211-195b15.8	ENSDARP00000127861	-2.24385
PRP4 pre-mRNA processing factor 4 homolog (yeast)	ENSDARP00000088166	-2.24413
negative elongation factor complex member A	ENSDARP00000082002	-2.24551
LMBR1 domain containing 1	ENSDARP00000140434	-2.24721
family with sequence similarity 214, member A	ENSDARP00000059207	-2.24843
zgc:92113	ENSDARP00000014929	-2.24984
immunoglobulin heavy variable 5-3	ENSDARP00000125782	-2.25169
GRIP1 associated protein 1	ENSDARP00000102905	-2.26088
WD repeat domain, phosphoinositide interacting 2	ENSDARP00000118552	-2.26353
si:ch211-128m15.3	ENSDARP00000140286	-2.26673
X-box binding protein 1	ENSDARP00000051648	-2.2688
BCL2/adenovirus E1B interacting protein 3-like a	ENSDARP00000036535	-2.27032
TBC1 domain family, member 9B (with GRAM domain)	ENSDARP00000078232	-2.27275
mediator complex subunit 6	ENSDARP00000044114	-2.27373
peptidylprolyl isomerase domain and WD repeat containing 1	ENSDARP00000086480	-2.29048
methylenetetrahydrofolate dehydrogenase (NADP+ dependent) 2, methenyltetrahydrofolate cyclohydrolase	ENSDARP00000132963	-2.29761
pseudouridylate synthase 10	ENSDARP00000097545	-2.30808
cdkn1a interacting zinc finger protein 1b	ENSDARP00000097717	-2.30938
UHRF1 binding protein 1-like	ENSDARP00000046870	-2.31093
adhesion regulating molecule 1	ENSDARP00000075874	-2.31641
Src-like-adaptor 1	ENSDARP00000131676	-2.31735
polymerase (RNA) I polypeptide E	ENSDARP00000054573	-2.32025
dual specificity phosphatase 27 (putative)	ENSDARP00000141748	-2.32323
ring finger protein 168	ENSDARP00000130549	-2.32576
parkin RBR E3 ubiquitin protein ligase	ENSDARP00000141580	-2.32756
mediator complex subunit 12	ENSDARP00000130194	-2.33124
telomeric repeat binding factor a	ENSDARP00000105024	-2.33243
zinc finger protein 839	ENSDARP00000127918	-2.33529
alkB homolog 3, alpha-ketoglutarate-dependent dioxygenase	ENSDARP00000129219	-2.33729
F-box protein 40, tandem duplicate 2	ENSDARP00000111542	-2.3379
eukaryotic elongation factor 2 kinase	ENSDARP00000124692	-2.34565
phosphatidylinositol 3-kinase, catalytic subunit type 3	ENSDARP00000140004	-2.35448
microtubule-associated protein 1 light chain 3 beta	ENSDARP00000130443	-2.36276
RIMS binding protein 2	ENSDARP00000001208	-2.36897
RNA terminal phosphate cyclase-like 1	ENSDARP00000055877	-2.37026
RIO kinase 1 (yeast)	ENSDARP00000022653	-2.37182
TNF receptor-associated factor 3 interacting protein 1	ENSDARP00000137079	-2.38633
polymerase (RNA) I polypeptide B	ENSDARP00000133883	-2.3878
membrane-associated ring finger (C3HC4) 2	ENSDARP00000082852	-2.39193
USO1 vesicle transport factor	ENSDARP00000138290	-2.3921
si:dkey-21c1.1	ENSDARP00000131367	-2.4095
matrix metallopeptidase 28	ENSDARP00000127669	-2.41192
PX domain containing serine/threonine kinase	ENSDARP00000138727	-2.42001
carboxypeptidase, vitellogenic-like	ENSDARP00000073441	-2.42444
unconventional SNARE in the ER 1 homolog (S. cerevisiae)	ENSDARP00000024706	-2.42502
mesenchyme homeobox 2a	ENSDARP00000059953	-2.43053
GTF2I repeat domain containing 1	ENSDARP00000068689	-2.43129
ring finger protein 114	ENSDARP00000015024	-2.4342
SRSF protein kinase 3	ENSDARP00000135792	-2.43452
glutamate receptor, metabotropic 5	ENSDARP00000131878	-2.44262
neurexophilin and PC-esterase domain family, member 3	ENSDARP00000119028	-2.44401
t-complex 11, testis-specific-like 2	ENSDARP00000136376	-2.44753
WW domain binding protein 1-like b	ENSDARP00000044213	-2.45947
HMG-box transcription factor 1	ENSDARP00000039092	-2.46117
cell division cycle 37-like 1	ENSDARP00000110971	-2.46309
si:dkeyp-120h9.1	ENSDARP00000094412	-2.46704
si:dkey-4c2.11	ENSDARP00000129466	-2.46788
homeobox C9a	ENSDARP00000105244	-2.47368
chloride channel 6	ENSDARP00000047133	-2.47416
NIN1/RPN12 binding protein 1 homolog (S. cerevisiae)	ENSDARP00000013936	-2.47787
yippee-like 5	ENSDARP00000124163	-2.47937
flavin containing monooxygenase 5	ENSDARP00000038651	-2.48756
0	ENSDARP00000105904	-2.49754
cat eye syndrome chromosome region, candidate 1a	ENSDARP00000067907	-2.50236
nuclear cap binding subunit 3	ENSDARP00000065503	-2.5059
tribbles pseudokinase 3	ENSDARP00000036401	-2.50664
phosphatidylinositol 4-kinase type 2 alpha	ENSDARP00000140323	-2.51041
jun B proto-oncogene a	ENSDARP00000109347	-2.51168
WD repeat domain 59	ENSDARP00000106181	-2.51471
family with sequence similarity 134, member A	ENSDARP00000086709	-2.51896
ADP-ribose/CDP-alcohol diphosphatase, manganese-dependent	ENSDARP00000096471	-2.51928
si:ch211-140b10.6	ENSDARP00000139573	-2.51933
regulatory factor X, 1a (influences HLA class II expression)	ENSDARP00000104544	-2.52206
si:ch211-196c10.13	ENSDARP00000127222	-2.52296
inhibitor of kappa light polypeptide gene enhancer in B-cells, kinase complex-associated protein	ENSDARP00000135682	-2.52855
THAP domain containing, apoptosis associated protein 3	ENSDARP00000060192	-2.53191
APH1B gamma secretase subunit	ENSDARP00000011743	-2.53673
jumping translocation breakpoint	ENSDARP00000114439	-2.54495
nuclear protein, transcriptional regulator, 1-like	ENSDARP00000141443	-2.54575
negative regulator of ubiquitin-like proteins 1	ENSDARP00000096299	-2.55479
zgc:153031	ENSDARP00000090537	-2.56382
zinc finger, RAN-binding domain containing 1b	ENSDARP00000086546	-2.56979
proteasome (prosome, macropain) activator subunit 4a	ENSDARP00000131347	-2.57509
tripartite motif containing 110	ENSDARP00000089346	-2.57749
F-box protein 40, tandem duplicate 1	ENSDARP00000092573	-2.57912
si:dkey-6f10.5	ENSDARP00000141164	-2.59094
golgi SNAP receptor complex member 1	ENSDARP00000091519	-2.592
FK506 binding protein like	ENSDARP00000119473	-2.59456
zinc finger, AN1-type domain 5b	ENSDARP00000022273	-2.59734
patatin-like phospholipase domain containing 3	ENSDARP00000139211	-2.60513
caspase 3, apoptosis-related cysteine peptidase a	ENSDARP00000006831	-2.60843
fibroblast growth factor 20b	ENSDARP00000106996	-2.60977
autophagy related 101	ENSDARP00000139744	-2.61451
growth arrest and DNA-damage-inducible, gamma a	ENSDARP00000023235	-2.61963
si:ch211-154o6.6	ENSDARP00000073318	-2.62384
PIH1 domain containing 1	ENSDARP00000055307	-2.62748
single-strand-selective monofunctional uracil-DNA glycosylase 1	ENSDARP00000137721	-2.63055
si:ch73-173p19.1	ENSDARP00000112095	-2.63881
0	ENSDARP00000131357	-2.64009
RAB12, member RAS oncogene family	ENSDARP00000110018	-2.64535
spinster homolog 1 (Drosophila)	ENSDARP00000009970	-2.65628
solute carrier family 37, member 3	ENSDARP00000141570	-2.65688
NCK interacting protein with SH3 domain	ENSDARP00000098947	-2.66732
ankyrin repeat and SOCS box-containing 12a	ENSDARP00000014061	-2.66932
solute carrier family 15 (oligopeptide transporter), member 4	ENSDARP00000132430	-2.68077
neutral sphingomyelinase (N-SMase) activation associated factor	ENSDARP00000068125	-2.68137
survival of motor neuron 1, telomeric	ENSDARP00000017636	-2.69162
protein phosphatase 1, regulatory subunit 15B	ENSDARP00000105210	-2.7054
REST corepressor 3	ENSDARP00000095271	-2.71251
pre-B-cell leukemia homeobox interacting protein 1	ENSDARP00000130348	-2.71926
RAB24, member RAS oncogene family	ENSDARP00000070635	-2.71929
abhydrolase domain containing 2b	ENSDARP00000067326	-2.74652
strawberry notch homolog 1 (Drosophila)	ENSDARP00000141425	-2.75284
transforming growth factor, beta 3	ENSDARP00000025519	-2.76085
forkhead box P1a	ENSDARP00000107924	-2.77638
solute carrier family 35, member E4	ENSDARP00000119450	-2.77687
stomatin (EPB72)-like 1	ENSDARP00000083949	-2.77689
thiosulfate sulfurtransferase (rhodanese)-like domain containing 2	ENSDARP00000136447	-2.77741
flavin adenine dinucleotide synthetase 1	ENSDARP00000119151	-2.77784
microtubule-associated protein 1 light chain 3 alpha	ENSDARP00000042321	-2.77841
SID1 transmembrane family, member 2	ENSDARP00000067582	-2.77991
guanylate cyclase activator 1B	ENSDARP00000019977	-2.78224
lipin 1	ENSDARP00000095032	-2.78303
cathepsin La	ENSDARP00000106602	-2.78387
ArfGAP with FG repeats 2	ENSDARP00000113970	-2.793
spermatogenesis associated 2-like	ENSDARP00000098464	-2.80024
si:ch211-194e1.7	ENSDARP00000123039	-2.80066
ggolgi-associated, gamma adaptin ear containing, ARF binding protein 3	ENSDARP00000130660	-2.80984
synaptosomal-associated protein, 47	ENSDARP00000087173	-2.81471
G protein-coupled receptor 155b	ENSDARP00000125851	-2.82851
0	ENSDARP00000073101	-2.84037
complement component 6	ENSDARP00000074161	-2.84609
solute carrier family 6 (neurotransmitter transporter), member 3	ENSDARP00000111850	-2.85192
glucosamine-6-phosphate deaminase 1	ENSDARP00000054265	-2.85496
tripartite motif containing 55a	ENSDARP00000047054	-2.86251
si:dkey-52l18.4	ENSDARP00000098309	-2.86296
glucocorticoid modulatory element binding protein 2	ENSDARP00000116102	-2.87186
oxidative stress responsive serine-rich 1	ENSDARP00000038323	-2.89536
CDK5 regulatory subunit associated protein 2	ENSDARP00000028290	-2.90288
disrupted in renal carcinoma 2	ENSDARP00000019390	-2.90295
family with sequence similarity 184, member B	ENSDARP00000113883	-2.91853
microsomal glutathione S-transferase 1.1	ENSDARP00000116058	-2.92152
HscB mitochondrial iron-sulfur cluster co-chaperone	ENSDARP00000098896	-2.94977
protein kinase, cGMP-dependent, type Ib	ENSDARP00000126641	-2.95295
leucine rich repeat containing 40	ENSDARP00000016699	-2.95664
GP1 homolog, RAB6A GEF complex partner 1	ENSDARP00000141998	-2.97225
mitochondrial ribosome-associated GTPase 2	ENSDARP00000109087	-2.97274
autophagy related 4B, cysteine peptidase	ENSDARP00000106508	-2.9735
solute carrier family 9, subfamily B (NHA1, cation proton antiporter 1), member 1	ENSDARP00000069088	-2.97993
putative homeodomain transcription factor 2	ENSDARP00000136554	-2.98107
SNF8, ESCRT-II complex subunit, homolog (S. cerevisiae)	ENSDARP00000075332	-2.98297
calcium binding and coiled-coil domain 1a	ENSDARP00000093924	-2.98479
LMBR1 domain containing 2a	ENSDARP00000140984	-2.99194
DCN1, defective in cullin neddylation 1, domain containing 2a	ENSDARP00000121845	-3.00976
ankyrin repeat and SOCS box containing 15b	ENSDARP00000114637	-3.02366
solute carrier family 16, member 13	ENSDARP00000052903	-3.05954
myeloid cell leukemia 1b	ENSDARP00000112485	-3.07988
chromosome 9 open reading frame 72	ENSDARP00000109148	-3.10589
caseinolytic mitochondrial matrix peptidase chaperone subunit a	ENSDARP00000109876	-3.11444
MAP kinase interacting serine/threonine kinase 2b	ENSDARP00000135545	-3.11505
dehydrogenase/reductase (SDR family) member 12	ENSDARP00000041991	-3.11646
cell division cycle 34 homolog (S. cerevisiae) a	ENSDARP00000092433	-3.12977
phospholipase A2, group XV	ENSDARP00000131824	-3.13516
ubiquitin specific peptidase 28	ENSDARP00000123445	-3.14334
si:ch211-195b13.1	ENSDARP00000009591	-3.14685
zgc:162816	ENSDARP00000109902	-3.14839
protein-L-isoaspartate (D-aspartate) O-methyltransferase domain containing 1	ENSDARP00000069627	-3.1603
zinc finger and BTB domain containing 14	ENSDARP00000141581	-3.17681
kelch-like family member 22	ENSDARP00000106872	-3.18701
ubiquitin specific peptidase 28	ENSDARP00000012821	-3.18795
tetraspanin 2a	ENSDARP00000041941	-3.18996
component of oligomeric golgi complex 1	ENSDARP00000139736	-3.21291
serine palmitoyltransferase, long chain base subunit 1	ENSDARP00000063119	-3.21491
F-box protein 7	ENSDARP00000131768	-3.21513
family with sequence similarity 210, member B	ENSDARP00000136703	-3.25323
zinc finger, CCHC domain containing 7	ENSDARP00000106239	-3.28788
cytochrome P450, family 2, subfamily U, polypeptide 1	ENSDARP00000048280	-3.29401
si:ch1073-390k14.1	ENSDARP00000105169	-3.34058
ankyrin repeat and SOCS box containing 10	ENSDARP00000134254	-3.34101
cholinergic receptor, nicotinic, delta (muscle)	ENSDARP00000016537	-3.35458
ring finger protein 115	ENSDARP00000084762	-3.35559
cirrhosis, autosomal recessive 1A (cirhin)	ENSDARP00000003198	-3.36262
ovarian tumor suppressor candidate 2	ENSDARP00000141338	-3.37267
MAF1 homolog, negative regulator of RNA polymerase III	ENSDARP00000089819	-3.37857
ankyrin repeat and SOCS box containing 5b	ENSDARP00000069715	-3.38648
MRE11 homolog A, double strand break repair nuclease	ENSDARP00000139437	-3.3954
deltex 2, E3 ubiquitin ligase	ENSDARP00000139213	-3.3978
zgc:66484	ENSDARP00000121410	-3.40795
WD repeat domain 45	ENSDARP00000108156	-3.40834
muscular LMNA-interacting protein	ENSDARP00000139099	-3.42182
CCAAT/enhancer binding protein (C/EBP), delta	ENSDARP00000112432	-3.46209
PX domain containing serine/threonine kinase	ENSDARP00000086537	-3.47633
F-box and leucine-rich repeat protein 2	ENSDARP00000018003	-3.501
G patch domain containing 2	ENSDARP00000136154	-3.50592
presenilin 2	ENSDARP00000011791	-3.51143
G protein-coupled receptor 137c	ENSDARP00000066603	-3.5185
transmembrane protein 192	ENSDARP00000054574	-3.53461
NPR2-like, GATOR1 complex subunit	ENSDARP00000077473	-3.5983
cell cycle progression 1	ENSDARP00000137001	-3.62691
transmembrane protein 246	ENSDARP00000082342	-3.64402
aminoacyl tRNA synthetase complex-interacting multifunctional protein 1	ENSDARP00000110185	-3.65647
GTP binding protein 2	ENSDARP00000095598	-3.71618
ring finger protein 24	ENSDARP00000136621	-3.76163
WD repeat domain 3	ENSDARP00000023281	-3.78986
alveolar soft part sarcoma chromosome region, candidate 1	ENSDARP00000137918	-3.83971
opsin 1 (cone pigments), short-wave-sensitive 2	ENSDARP00000019477	-3.86757
membrane protein, palmitoylated 1	ENSDARP00000131512	-3.90537
glucosamine-6-phosphate deaminase 2	ENSDARP00000039222	-3.9329
adaptor-related protein complex 5, zeta 1 subunit	ENSDARP00000128237	-4.01393
Kruppel-like factor 9	ENSDARP00000089244	-4.019
autophagy related 14	ENSDARP00000088045	-4.05509
si:dkey-77f17.1	ENSDARP00000118301	-4.0758
autophagy related 2A	ENSDARP00000139956	-4.14237
ADAM metallopeptidase domain 17b	ENSDARP00000127197	-4.1778
FAST kinase domains 2	ENSDARP00000100864	-4.18459
solute carrier family 46, member 3	ENSDARP00000122679	-4.2112
OTU deubiquitinase 1	ENSDARP00000136034	-4.23638
centrosomal protein 104	ENSDARP00000079400	-4.25783
insulin receptor substrate 2b	ENSDARP00000136042	-4.26191
neural precursor cell expressed, developmentally down-regulated 1	ENSDARP00000117911	-4.28681
adhesion regulating molecule 1	ENSDARP00000075868	-4.38253
calcium binding and coiled-coil domain 2	ENSDARP00000127186	-4.42138
zinc finger protein 574	ENSDARP00000108333	-4.43436
arrestin domain containing 2	ENSDARP00000017762	-4.45748
adaptor-related protein complex 4, beta 1 subunit	ENSDARP00000014260	-4.49592
F-box protein 32	ENSDARP00000058937	-4.60382
si:ch211-283g2.2	ENSDARP00000136334	-4.61245
spermidine/spermine N1-acetyltransferase 1b	ENSDARP00000042494	-4.62932
serine incorporator 1	ENSDARP00000027703	-4.68475
growth hormone receptor b	ENSDARP00000004107	-4.76518
two pore segment channel 1	ENSDARP00000118062	-4.77689
zinc finger, AN1-type domain 1	ENSDARP00000022900	-4.79059
transmembrane protein 55A	ENSDARP00000072921	-4.87572
kelch-like family member 30	ENSDARP00000128127	-4.96589
DIS3 like exosome 3'-5' exoribonuclease	ENSDARP00000069661	-4.99995
PQ loop repeat containing 2	ENSDARP00000130903	-5.13409
ataxin 2-like	ENSDARP00000136504	-5.16754
myotubularin related protein 14	ENSDARP00000077520	-5.18481
malonyl CoA:ACP acyltransferase (mitochondrial)	ENSDARP00000005503	-5.26906
solute carrier family 48 (heme transporter), member 1b	ENSDARP00000035010	-5.27758
si:ch211-260e23.9	ENSDARP00000141376	-5.41418
unc-51 like autophagy activating kinase 1a	ENSDARP00000084967	-5.4801
finTRIM family, member 98	ENSDARP00000068652	-5.50379
solute carrier family 43 (amino acid system L transporter), member 2a	ENSDARP00000120945	-6.06018
thioredoxin interacting protein b	ENSDARP00000093121	-6.09125
solute carrier family 47 (multidrug and toxin extrusion), member 2	ENSDARP00000078672	-6.41466
BCL2/adenovirus E1B interacting protein 3	ENSDARP00000140152	-6.44004
ddb1 and cul4 associated factor 5	ENSDARP00000079302	-6.83956
protein tyrosine phosphatase type IVA, member 3	ENSDARP00000114815	-7.57547
autophagy related 9B	ENSDARP00000120741	-7.93604
solute carrier family 3 (amino acid transporter heavy chain), member 2a	ENSDARP00000052916	-10.3111
si:zfos-911d5.4	ENSDARP00000127241	-11.5247
uncoupling protein 3	ENSDARP00000134802	-11.9521
yippee-like 3	ENSDARP00000113056	-12.476
pyruvate dehydrogenase kinase, isozyme 2a	ENSDARP00000012861	-19.3434
akt interacting protein	ENSDARP00000117483	-19.5021
molybdenum cofactor synthesis 2	ENSDARP00000124397	-20.607
solute carrier family 7 (amino acid transporter light chain, L system), member 8a	ENSDARP00000012295	-21.6636
empty spiracles homeobox 2	ENSDARP00000058035	-27.3104
kelch-like family member 38a	ENSDARP00000052077	-47.6474
