# Supplementary material for: Trans-omics approaches used to characterise fish nutritional biorhythms in leopard coral grouper (Plectropomus leopardus)
Source: Sci Rep. 2017 Aug 24;7:9372. doi: 10.1038/s41598-017-09531-4 (PMC5570933; doi:10.1038/s41598-017-09531-4)
Supplement: Supplementary file 12 — Table S4 [file 41598_2017_9531_MOESM12_ESM.xls]

## Sheet: Table.S4
ν(F2) [ppm]	ν(F1) [ppm]	Intensity [abs]	Annotation	Abbrebiation
3.1262	55.4492	663296	methylmalonate	MAA
1.2326	17.8919	258428	methylmalonate	MAA
4.2971	72.8896	1.80023e+06	malate	MAL
2.6705	45.0548	517723	malate	MAL
2.3556	44.9725	587524	malate	MAL
1.3302	22.6624	18212533	lactate	Lac
6.5129	137.919	317923	fumarate
3.9283	56.4135	5.94015e+07	creatine	CRE
3.519	70.0202	983526	choline	Cho
4.0578	58.2245	868588	choline	Cho
4.4666	57.3061	249107	carnosine,homocarnosine	CAR
7.2127	119.406	246928	carnosine	CAR
8.073	137.295	77729.4	carnosine	CAR
3.5949	62.9978	306022	Valine	Val
0.9856	19.2707	273534	Valine	Val
1.0347	20.5511	181825	Valine	Val
2.2903	31.947	467293	Valine	Val
6.8824	118.416	163092	Tyrosine	Tyr
3.1676	38.9932	129486	Tyrosine	Tyr
3.0316	38.8274	687847	Tyrosine	Tyr
3.9277	58.2908	139970	Tyrosine	Tyr
7.184	133.293	125764	Tyrosine	Tyr
1.33	21.97	926583	Threonine	Thr
3.5949	62.9978	306022	Threonine	Thr
4.2501	68.4702	445687	Threonine	Thr
3.4136	37.8931	2.52408e+07	Taurine	Tau
3.2626	50.1839	1.74997e+07	Taurine	Tau
3.2621	62.0577	2.15699e+07	Trimethylamine N-oxide	TMAO
3.8406	58.9126	3.38969e+06	Serine	Ser
3.961	62.7456	3.53601e+06	Serine	Ser
4.1353	63.7929	456430	Proline	Pro
3.4112	48.6464	370751	Proline	Pro
3.3341	48.6443	380220	Proline	Pro
2.3456	31.654	284723	Proline	Pro
2.056	31.7558	222598	Proline	Pro
2.0074	26.3337	330165	Proline	Pro
7.428	131.436	149974	Phenylalanine	Phe
7.4059	130.243	183485	Phenylalanine	Phe
7.3526	131.469	247589	Phenylalanine	Phe
2.1393	17.2116	513594	Methionine	Met
2.1608	32.7306	449884	Methionine	Met
3.86	56.3789	838106	Methionine	Met
5.1806	96.8158	375438	Mannose	Man
3.9167	73.1495	778340	Mannose	Man
3.8836	73.6262	796902	Mannose	Man
3.7586	63.1167	532170	Mannose	Man
3.7773	74.7031	677524	Mannose	Man
4.9125	96.4256	303876	Mannose,Ribrose	Man,Rib
1.6974	28.9057	1.726e+06	Lysine	Lys
1.5057	24.535	591590	Lysine	Lys
2.9982	41.7394	5.04701e+06	Lysine	Lys
1.9046	32.4075	1.09058e+06	Lysine	Lys
0.9422	24.8793	565664	Leucine	Leu
0.9528	23.4334	279504	Leucine	Leu
4.107	71.0581	9.87857e+06	Lactate	Lac
4.2705	88.1577	2418251	Inosine	Ino
4.431	72.7682	1.04874e+06	Inosine	Ino
4.7651	76.5837	1996521	Inosine	Ino
8.3452	142.834	1.03306e+06	Inosine	Ino
3.8986	63.76	1.82377e+06	Inosine	Ino
3.8444	63.5925	891502	Inosine	Ino
0.9128	17.185	194314	Isoleucine	Ile
4.3693	87.3736	6.75039e+06	Inosine monophosphate, Adenosine monophosphate	IMP,AMP
4.5054	73.2235	6.47572e+06	Inosine monophosphate, Adenosine monophosphate	IMP,AMP
8.5671	142.573	1952716	Inosine monophosphate, Adenosine monophosphate	IMP,AMP
4.7897	77.2493	6670273	Inosine monophosphate, Adenosine monophosphate	IMP,AMP
6.1436	89.8918	6.72174e+06	Inosine monophosphate	IMP
4.0308	66.1701	7.16949e+06	Inosine monophosphate	IMP
8.2495	148.782	1.22837e+06	Inosine monophosphate	IMP
7.1416	119.671	1.14683e+06	Histidine	His
8.0306	138.155	407615	Histidine	His
3.9977	56.9894	1.48141e+06	Histidine	His
3.2728	29.9685	768672	Histidine	His
3.1985	29.9899	761449	Histidine	His
3.3702	55.4947	717463	Histidyl-proline	His-Pro
4.3301	62.1538	1.08537e+06	Histidyl-proline	His-Pro
3.4761	55.5308	818156	Histidyl-proline	His-Pro
2.4339	39.9987	542088	Histidyl-proline	His-Pro
2.15	40.0174	581453	Histidyl-proline	His-Pro
4.6615	72.657	1.03082e+06	Histidyl-proline	His-Pro
5.8485	89.9022	97001.2	Guanosine
3.5549	43.9937	2.55067e+07	Glycine	Gly
4.5681	58.2174	260476	Glutathione	GSH
3.7766	45.8893	531820	Glutathione	GSH
2.9572	27.9722	189558	Glutathione	GSH
2.5555	33.8822	316632	Glutathione	GSH
2.1632	28.7477	330191	Glutathione	GSH
3.7527	57.0836	2025606	Glutamate,Lys,ornitine,Arg	Glu
2.0611	29.4948	1.02946e+06	Glutamate	Glu
2.3466	35.9703	2.36479e+06	Glutamate	Glu
3.4662	78.4812	954330	many carbohydrate	sugar
3.6816	68.5474	1.09809e+06	many carbohydrate	sugar
3.5319	73.7615	728256	many carbohydrate	sugar
3.2444	76.7573	749454	many carbohydrate	sugar
3.2444	76.7573	749454	Glucose,Gentibiose,G6P	sugar
3.4019	72.1902	978879	Glucose	Gluc
3.8871	63.1201	628877	Glucose	Gluc
3.839	62.9629	548345	Glucose	Gluc
3.7247	63.3033	686757	Glucose	Gluc
3.8322	74.0224	556228	Glucose	Gluc
3.7143	74.9226	651206	Glucose	Gluc
2.1215	29.5163	1040661	Glutamine	Gln
2.3965	33.754	382787	Glutamine	Gln
3.5623	71.6489	1.1873e+06	Glucose-6phosphate	G6P
3.4982	77.8968	1.77175e+06	Glucose-6phosphate	G6P
4.0019	65.3802	1.87417e+06	Glucose-6phosphate	G6P,Fru
5.4528	96.323	124860	Glucose-1phosphate	G1P
3.9049	82.3961	455351	Fructose-6-phosphate	F6P
4.1407	82.8912	94031.1	Fructose-6-phosphate	F6P
4.0905	84.4509	125993	Fructose-6-phosphate	F6P
4.1219	77.5192	319895	Fructose-6-phosphate	F6P
4.2254	76.7683	446451	Fructose-6-phosphate	F6P
3.551	65.1577	920697	Fructose-6-phosphate	F6P
3.9388	65.4167	516199	Fructose-6-phosphate	F6P
3.9418	59.1846	234961	Cysteine, Tyrosine	Cys,Tyr
3.0502	27.8164	53283	Cysteine	Cys
3.1326	43.7808	389285	Citrulline	Cit
3.4304	72.6522	888456	Carnitine?	CAR
3.2185	56.5709	9.2626e+06	Carnitine	CAR
2.4366	45.599	558992	Carnitine	CAR
4.5631	66.6364	441500	Carnitine	CAR
3.2641	55.9127	8.88065e+06	Betain	Bet
3.9027	68.7015	2.09693e+06	Betain	Bet
2.7985	39.087	430381	Aspartic acid	Asp
2.6928	39.0786	407226	Aspartic acid	Asp
3.8932	54.7688	296892	Aspartic acid	Asp
1.6344	26.9136	470718	Arginine	Arg
3.2019	43.0606	1.17532e+06	Arginine	Arg
1.9396	30.0441	893580	Arg,ornitine	Arg,Orn
3.0461	28.5597	572631	Anserine	Ans
3.2325	28.5189	635462	Anserine	Ans
3.206	38.1166	1.52614e+06	Anserine	Ans
2.6884	34.5268	759735	Anserine	Ans
8.2485	138.481	75467.1	Anserine	Ans
3.8054	35.1791	1.8104e+06	Anserine	Ans
1.4806	18.7002	4.36294e+06	Alanine	Ala
3.7775	53.0662	2.10848e+06	Alanine	Ala
8.2081	144.431	294026	Adenine
6.0959	90.7809	1.71378e+06	AMP,Inosine
