# Supplementary material for: Trans-omics approaches used to characterise fish nutritional biorhythms in leopard coral grouper (Plectropomus leopardus)
Source: Sci Rep. 2017 Aug 24;7:9372. doi: 10.1038/s41598-017-09531-4 (PMC5570933; doi:10.1038/s41598-017-09531-4)
Supplement: Supplementary file 13 — Table S5 [file 41598_2017_9531_MOESM13_ESM.xls]

## Sheet: Sheet1
Gene	Accession No	Sense Primer (5' to 3')	Antisense Primer (5' to 3')	TM (℃)
cry1aa	LC278355	CACAGTTCTGCAGCTCCATC	TTGCAGGAATCTGCTGTGAG	64
cry1ab	LC278367	ATGTCGGAGGAGTCAACACAG	GGACAGGATGATGTCCAGATG	65
clocka	LC278356	TCAGTGCCTGGAAGAATAGGA	AAGGACACCGGACAATGG	62
ghra	LC278357	GCCTGTATGATGGATCACCTG	TCCACGGAAGAGGTATCAGC	62
ghrb	LC278358	CTGCTGTCCACTTCACCTCA	GTGCTGTAGTGCGGACACTC	64
myoD	LC278359	GCAACGCCATCAGCTACAT	GAGCTGTCATAACTTCCTCTTCTG	62
myognin	LC278360	TGTTCCAATTCCTCCTGTTCA	ACTAAGCTCCTGTGGCTCTGAC	62
adipoR2	LC278361	AACCTCATCGAATCCACGAC	CTTCTCTCCTCGTCGCACTC	64
EF1a	LC278366	CGGAGGAATCGACAAGAGAA	GATGGTGATACCACGCTCAC	62
